# Supplementary material for: Sequencing and De Novo Assembly of the Asian Clam (Corbicula fluminea) Transcriptome Using the Illumina GAIIx Method
Source: PLoS One. 2013 Nov 7;8(11):e79516. doi: 10.1371/journal.pone.0079516 (PMC3820681; doi:10.1371/journal.pone.0079516)
Supplement: Table S1 — The total expressed unigenes and Annotation of Nt, Nr, SWISS-PROT, COG and KEGG databases. (XLSX) [file pone.0079516.s001.xlsx]

## Sheet: Total_Info
Unigene name	Unigene length	Blastn NCBI Nt					Blastx NCBI Nr					Blastx SWISSPROT					Blastx KEGG					COG
		Best hits	Identity	Score	E-value	Annotation	Best hits	Identity	Score	E-value	Annotation	Best hits	Identity	Score	E-value	Annotation	Best hits	Identity	Score	E-value	Annotation	Portein in COG	E-value	Organism	Function code	COG id	COG class defination	Functional categories(Fist Level)	Functional categories(Second Level)
Locus_1_Transcript_1	888						ref|YP_003162831.1|	37	136	3e-32	ATP synthase F0 subunit 6 [Meretrix meretrix] gb|ACU68437.1| ATPase subunit 6 [Meretrix meretrix]	sp|O99821|ATP6_RHISA	28	83.6	2e-15	ATP synthase subunit a OS=Rhipicephalus sanguineus GN=ATP6 PE=3 SV=1	api:7055878	26	75.9	4e-12	ATP6; ATP synthase F0 subunit 6; K02126 F-type H+-transporting ATPase subunit a [EC:3.6.3.14]	RP023	1e-13	Rpr	C	COG0356	F0F1-type ATP synthase, subunit a	METABOLISM	Energy production and conversion
Locus_1_Transcript_2	889						ref|YP_003162831.1|	32	142	8e-32	ATP synthase F0 subunit 6 [Meretrix meretrix] gb|ACU68437.1| ATPase subunit 6 [Meretrix meretrix]	sp|O99821|ATP6_RHISA	28	83.6	2e-15	ATP synthase subunit a OS=Rhipicephalus sanguineus GN=ATP6 PE=3 SV=1	api:7055878	26	75.9	4e-12	ATP6; ATP synthase F0 subunit 6; K02126 F-type H+-transporting ATPase subunit a [EC:3.6.3.14]	RP023	1e-13	Rpr	C	COG0356	F0F1-type ATP synthase, subunit a	METABOLISM	Energy production and conversion
Locus_1_Transcript_3	888						ref|YP_003162831.1|	37	136	3e-32	ATP synthase F0 subunit 6 [Meretrix meretrix] gb|ACU68437.1| ATPase subunit 6 [Meretrix meretrix]	sp|O99821|ATP6_RHISA	28	83.6	2e-15	ATP synthase subunit a OS=Rhipicephalus sanguineus GN=ATP6 PE=3 SV=1	api:7055878	26	75.9	4e-12	ATP6; ATP synthase F0 subunit 6; K02126 F-type H+-transporting ATPase subunit a [EC:3.6.3.14]	RP023	1e-13	Rpr	C	COG0356	F0F1-type ATP synthase, subunit a	METABOLISM	Energy production and conversion
Locus_2_Transcript_1	287
Locus_3_Transcript_1	1025	gb|DQ280039.1|	100	107	2e-19	Corbicula fluminea 16S ribosomal RNA gene, partial sequence; mitochondrial	gb|AAA64654.1|	45	167	2e-39	A+U-rich RNA-binding protein [Mus musculus]	sp|Q5ZI72|HNRDL_CHICK	50	166	3e-40	Heterogeneous nuclear ribonucleoprotein D-like OS=Gallus gallus GN=HNRPDL PE=2 SV=1	tgu:100190741	50	168	7e-40	heterogeneous nuclear ribonucleoprotein D-like; K13044 heterogeneous nuclear ribonucleoprotein A/B/D	YOL123w	3e-31	Sce	R	COG0724	RNA-binding proteins (RRM domain)	POORLY CHARACTERIZED	General function prediction only
Locus_3_Transcript_2	951	gb|DQ280039.1|	100	107	2e-19	Corbicula fluminea 16S ribosomal RNA gene, partial sequence; mitochondrial	ref|XP_003221220.1|	52	174	3e-41	PREDICTED: heterogeneous nuclear ribonucleoprotein D-like [Anolis carolinensis]	sp|Q5ZI72|HNRDL_CHICK	52	174	1e-42	Heterogeneous nuclear ribonucleoprotein D-like OS=Gallus gallus GN=HNRPDL PE=2 SV=1	tgu:100190741	52	176	3e-42	heterogeneous nuclear ribonucleoprotein D-like; K13044 heterogeneous nuclear ribonucleoprotein A/B/D	YOL123w	2e-32	Sce	R	COG0724	RNA-binding proteins (RRM domain)	POORLY CHARACTERIZED	General function prediction only
Locus_3_Transcript_3	963	gb|DQ280039.1|	100	107	2e-19	Corbicula fluminea 16S ribosomal RNA gene, partial sequence; mitochondrial	ref|XP_003221220.1|	52	174	3e-41	PREDICTED: heterogeneous nuclear ribonucleoprotein D-like [Anolis carolinensis]	sp|Q5ZI72|HNRDL_CHICK	52	174	1e-42	Heterogeneous nuclear ribonucleoprotein D-like OS=Gallus gallus GN=HNRPDL PE=2 SV=1	tgu:100190741	52	176	3e-42	heterogeneous nuclear ribonucleoprotein D-like; K13044 heterogeneous nuclear ribonucleoprotein A/B/D	YOL123w	2e-32	Sce	R	COG0724	RNA-binding proteins (RRM domain)	POORLY CHARACTERIZED	General function prediction only
Locus_3_Transcript_4	945	gb|DQ280039.1|	100	107	2e-19	Corbicula fluminea 16S ribosomal RNA gene, partial sequence; mitochondrial	ref|XP_003221220.1|	52	174	3e-41	PREDICTED: heterogeneous nuclear ribonucleoprotein D-like [Anolis carolinensis]	sp|Q5ZI72|HNRDL_CHICK	52	174	1e-42	Heterogeneous nuclear ribonucleoprotein D-like OS=Gallus gallus GN=HNRPDL PE=2 SV=1	tgu:100190741	52	176	3e-42	heterogeneous nuclear ribonucleoprotein D-like; K13044 heterogeneous nuclear ribonucleoprotein A/B/D	YOL123w	2e-32	Sce	R	COG0724	RNA-binding proteins (RRM domain)	POORLY CHARACTERIZED	General function prediction only
Locus_3_Transcript_5	1355	gb|DQ280039.1|	100	107	2e-19	Corbicula fluminea 16S ribosomal RNA gene, partial sequence; mitochondrial	ref|XP_003221220.1|	52	166	1e-38	PREDICTED: heterogeneous nuclear ribonucleoprotein D-like [Anolis carolinensis]	sp|Q5ZI72|HNRDL_CHICK	52	166	5e-40	Heterogeneous nuclear ribonucleoprotein D-like OS=Gallus gallus GN=HNRPDL PE=2 SV=1	tgu:100190741	53	167	1e-39	heterogeneous nuclear ribonucleoprotein D-like; K13044 heterogeneous nuclear ribonucleoprotein A/B/D	YOL123w	2e-30	Sce	R	COG0724	RNA-binding proteins (RRM domain)	POORLY CHARACTERIZED	General function prediction only
Locus_3_Transcript_6	950	emb|FP925028.1|	90	61.9	8e-06	Acyrthosiphon pisum mRNA, clone: ACI0AAF7YF16, full-insert cDNA sequence based on ESTs (5'-EST:ACI0AAF7YF16AAM1, 3'-EST ACI2AAF1YF24BBM1)	ref|XP_003221220.1|	52	174	3e-41	PREDICTED: heterogeneous nuclear ribonucleoprotein D-like [Anolis carolinensis]	sp|Q5ZI72|HNRDL_CHICK	52	174	1e-42	Heterogeneous nuclear ribonucleoprotein D-like OS=Gallus gallus GN=HNRPDL PE=2 SV=1	tgu:100190741	52	176	3e-42	heterogeneous nuclear ribonucleoprotein D-like; K13044 heterogeneous nuclear ribonucleoprotein A/B/D	YOL123w	2e-32	Sce	R	COG0724	RNA-binding proteins (RRM domain)	POORLY CHARACTERIZED	General function prediction only
Locus_3_Transcript_7	675	gb|DQ280039.1|	100	107	1e-19	Corbicula fluminea 16S ribosomal RNA gene, partial sequence; mitochondrial	ref|XP_003221220.1|	52	174	1e-41	PREDICTED: heterogeneous nuclear ribonucleoprotein D-like [Anolis carolinensis]	sp|Q5ZI72|HNRDL_CHICK	52	174	6e-43	Heterogeneous nuclear ribonucleoprotein D-like OS=Gallus gallus GN=HNRPDL PE=2 SV=1	tgu:100190741	52	176	2e-42	heterogeneous nuclear ribonucleoprotein D-like; K13044 heterogeneous nuclear ribonucleoprotein A/B/D	YOL123w	2e-33	Sce	R	COG0724	RNA-binding proteins (RRM domain)	POORLY CHARACTERIZED	General function prediction only
Locus_3_Transcript_8	945	gb|DQ280039.1|	100	107	2e-19	Corbicula fluminea 16S ribosomal RNA gene, partial sequence; mitochondrial	ref|XP_003221220.1|	52	174	3e-41	PREDICTED: heterogeneous nuclear ribonucleoprotein D-like [Anolis carolinensis]	sp|Q5ZI72|HNRDL_CHICK	52	174	1e-42	Heterogeneous nuclear ribonucleoprotein D-like OS=Gallus gallus GN=HNRPDL PE=2 SV=1	tgu:100190741	52	176	3e-42	heterogeneous nuclear ribonucleoprotein D-like; K13044 heterogeneous nuclear ribonucleoprotein A/B/D	YOL123w	2e-32	Sce	R	COG0724	RNA-binding proteins (RRM domain)	POORLY CHARACTERIZED	General function prediction only
Locus_4_Transcript_1	478
Locus_4_Transcript_2	111
Locus_4_Transcript_3	110
Locus_4_Transcript_4	186
Locus_4_Transcript_5	2579	dbj|AB490291.1|	90	69.9	9e-08	Corbicula japonica CjXyn10A gene for endo-1,4-beta-xylanase, partial cds
Locus_4_Transcript_6	1634
Locus_4_Transcript_7	1642
Locus_4_Transcript_8	1967						ref|XP_002610342.1|	31	99.8	2e-18	hypothetical protein BRAFLDRAFT_72456 [Branchiostoma floridae] gb|EEN66352.1| hypothetical protein BRAFLDRAFT_72456 [Branchiostoma floridae]	sp|Q8UVJ7|CDHR1_CHICK	28	71.2	3e-11	Cadherin-related family member 1 OS=Gallus gallus GN=CDHR1 PE=2 SV=1	bfo:BRAFLDRAFT_72456	31	99.8	7e-19	hypothetical protein; K06813 cadherin 23
Locus_4_Transcript_9	1625	ref|XM_003221177.1|	84	87.7	3e-13	PREDICTED: Anolis carolinensis 60S ribosomal protein L18a-like (LOC100553972), mRNA	dbj|BAD96367.1|	77	172	2e-40	ribosomal protein L18a variant [Homo sapiens]	sp|Q02543|RL18A_HUMAN	76	171	2e-41	60S ribosomal protein L18a OS=Homo sapiens GN=RPL18A PE=1 SV=2	ssc:100520891	76	171	2e-40	60S ribosomal protein L18a-like; K02882 large subunit ribosomal protein L18Ae	YOR312c	1e-24	Sce	J	COG2157	Ribosomal protein L20A (L18A)	INFORMATION STORAGE AND PROCESSING	Translation, ribosomal structure and biogenesis
Locus_4_Transcript_10	2453
Locus_4_Transcript_11	5159	dbj|AB231873.1|	92	73.8	1e-08	Corbicula sp. LCN-2004 gene for zinc finger protein Cj-Zic, complete cds	sp|P0C218.1|DDX20_DANRE	60	535	1e-149	RecName: Full=Probable ATP-dependent RNA helicase DDX20; AltName: Full=DEAD box protein 20	sp|P0C218|DDX20_DANRE	60	535	1e-150	Probable ATP-dependent RNA helicase DDX20 OS=Danio rerio GN=ddx20 PE=2 SV=1	mdo:100033131	55	531	1e-148	DDX20; DEAD (Asp-Glu-Ala-Asp) box polypeptide 20; K13131 ATP-dependent RNA helicase DDX20 [EC:3.6.4.13]	SPAC1006.07	1e-73	Spo	LKJ	COG0513	Superfamily II DNA and RNA helicases	INFORMATION STORAGE AND PROCESSING	Replication, recombination and repair
Locus_4_Transcript_12	609	ref|XM_003221177.1|	84	87.7	9e-14	PREDICTED: Anolis carolinensis 60S ribosomal protein L18a-like (LOC100553972), mRNA	ref|XP_416064.3|	73	197	2e-61	PREDICTED: 60S ribosomal protein L18a, partial [Gallus gallus]	sp|Q02543|RL18A_HUMAN	74	197	6e-62	60S ribosomal protein L18a OS=Homo sapiens GN=RPL18A PE=1 SV=2	gga:417823	73	197	7e-62	RPL18A; ribosomal protein L18a; K02882 large subunit ribosomal protein L18Ae	YMR242c	2e-35	Sce	J	COG2157	Ribosomal protein L20A (L18A)	INFORMATION STORAGE AND PROCESSING	Translation, ribosomal structure and biogenesis
Locus_4_Transcript_13	632	ref|XM_003221177.1|	83	87.7	1e-13	PREDICTED: Anolis carolinensis 60S ribosomal protein L18a-like (LOC100553972), mRNA	ref|XP_416064.3|	74	199	5e-62	PREDICTED: 60S ribosomal protein L18a, partial [Gallus gallus]	sp|Q02543|RL18A_HUMAN	75	199	2e-62	60S ribosomal protein L18a OS=Homo sapiens GN=RPL18A PE=1 SV=2	gga:417823	74	199	2e-62	RPL18A; ribosomal protein L18a; K02882 large subunit ribosomal protein L18Ae	YMR242c	1e-35	Sce	J	COG2157	Ribosomal protein L20A (L18A)	INFORMATION STORAGE AND PROCESSING	Translation, ribosomal structure and biogenesis
Locus_4_Transcript_14	1514
Locus_5_Transcript_1	659	gb|BT082881.1|	93	61.9	6e-06	Anoplopoma fimbria clone afim-evh-528-301 Calmodulin putative mRNA, complete cds	gb|ADF42668.1|	53	175	6e-42	BRET-based auto-luminescent calcium indicator [synthetic construct]	sp|Q71UH5|CALM_PYTSP	54	169	1e-41	Calmodulin OS=Pythium splendens PE=2 SV=1	gga:395855	57	171	5e-41	CALM, CALM2; calmodulin 2 (phosphorylase kinase, delta) (EC:2.7.11.19); K02183 calmodulin	SPAC3A12.14	3e-41	Spo	TZDR	COG5126	Ca2+-binding protein (EF-Hand superfamily)	CELLULAR PROCESSES AND SIGNALING	Signal transduction mechanisms
Locus_6_Transcript_1	916
Locus_6_Transcript_2	1055
Locus_7_Transcript_1	1872						tpe|CAL69034.1|	30	173	1e-40	TPA: SCO-spondin protein [Strongylocentrotus purpuratus]	sp|Q700K0|SSPO_RAT	28	155	1e-36	SCO-spondin OS=Rattus norvegicus GN=Sspo PE=2 SV=1	spu:586346	30	173	5e-41	sspo; SCO-spondin
Locus_8_Transcript_1	301
Locus_8_Transcript_2	362	dbj|AB490291.1|	84	87.7	5e-14	Corbicula japonica CjXyn10A gene for endo-1,4-beta-xylanase, partial cds
Locus_9_Transcript_1	569
Locus_9_Transcript_2	504
Locus_9_Transcript_3	2561
Locus_9_Transcript_4	2559
Locus_9_Transcript_5	2561
Locus_9_Transcript_6	2535
Locus_9_Transcript_7	2605
Locus_9_Transcript_8	2565
Locus_9_Transcript_9	2561
Locus_9_Transcript_10	2561
Locus_10_Transcript_1	296						ref|NP_001116533.1|	40	55.5	3e-06	uncharacterized protein LOC100144567 [Danio rerio] gb|AAI60616.1| Si:ch211-284o19.6 protein [Danio rerio]
Locus_10_Transcript_2	563						ref|XP_002595478.1|	35	73.6	2e-11	hypothetical protein BRAFLDRAFT_69136 [Branchiostoma floridae] gb|EEN51490.1| hypothetical protein BRAFLDRAFT_69136 [Branchiostoma floridae]	sp|Q9ES30|C1QT3_MOUSE	38	68.6	3e-11	Complement C1q tumor necrosis factor-related protein 3 OS=Mus musculus GN=C1qtnf3 PE=2 SV=1	bfo:BRAFLDRAFT_69136	35	73.6	7e-12	hypothetical protein
Locus_10_Transcript_3	396						ref|XP_001508912.2|	40	68.2	5e-10	PREDICTED: complement C1q tumor necrosis factor-related protein 3-like [Ornithorhynchus anatinus]	sp|Q9ES30|C1QT3_MOUSE	41	67	3e-11	Complement C1q tumor necrosis factor-related protein 3 OS=Mus musculus GN=C1qtnf3 PE=2 SV=1
Locus_11_Transcript_1	856	gb|AF526233.1|	82	295	3e-76	Argopecten irradians isolate iolsaicl555ct596cn620 ribosomal protein L3 mRNA, partial cds	gb|AAN05614.1|	72	310	2e-82	ribosomal protein L3 [Argopecten irradians]	sp|O16797|RL3_DROME	67	291	4e-78	60S ribosomal protein L3 OS=Drosophila melanogaster GN=RpL3 PE=2 SV=3	ame:552445	70	308	4e-82	RpL3; ribosomal protein L3; K02925 large subunit ribosomal protein L3e	YOR063w	2e-68	Sce	J	COG0087	Ribosomal protein L3	INFORMATION STORAGE AND PROCESSING	Translation, ribosomal structure and biogenesis
Locus_11_Transcript_2	1047	gb|AF526233.1|	82	295	4e-76	Argopecten irradians isolate iolsaicl555ct596cn620 ribosomal protein L3 mRNA, partial cds	gb|AAM94270.1|	58	359	5e-97	ribosomal protein L3 [Chlamys farreri]	sp|O16797|RL3_DROME	54	339	2e-92	60S ribosomal protein L3 OS=Drosophila melanogaster GN=RpL3 PE=2 SV=3	tca:660560	57	355	3e-96	similar to CG4863-PA, isoform A; K02925 large subunit ribosomal protein L3e	YOR063w	5e-75	Sce	J	COG0087	Ribosomal protein L3	INFORMATION STORAGE AND PROCESSING	Translation, ribosomal structure and biogenesis
Locus_11_Transcript_3	1070	gb|AF526233.1|	82	280	2e-71	Argopecten irradians isolate iolsaicl555ct596cn620 ribosomal protein L3 mRNA, partial cds	gb|AEW42982.1|	61	429	1e-118	putative 60S ribosomal protein L3 [Haliotis diversicolor]	sp|O16797|RL3_DROME	58	404	1e-112	60S ribosomal protein L3 OS=Drosophila melanogaster GN=RpL3 PE=2 SV=3	tca:660560	61	419	1e-115	similar to CG4863-PA, isoform A; K02925 large subunit ribosomal protein L3e	YOR063w	1e-100	Sce	J	COG0087	Ribosomal protein L3	INFORMATION STORAGE AND PROCESSING	Translation, ribosomal structure and biogenesis
Locus_11_Transcript_4	1152	gb|AF526233.1|	82	295	4e-76	Argopecten irradians isolate iolsaicl555ct596cn620 ribosomal protein L3 mRNA, partial cds	gb|AAM94270.1|	60	424	1e-116	ribosomal protein L3 [Chlamys farreri]	sp|O16797|RL3_DROME	56	398	1e-110	60S ribosomal protein L3 OS=Drosophila melanogaster GN=RpL3 PE=2 SV=3	tca:660560	59	417	1e-115	similar to CG4863-PA, isoform A; K02925 large subunit ribosomal protein L3e	YOR063w	3e-98	Sce	J	COG0087	Ribosomal protein L3	INFORMATION STORAGE AND PROCESSING	Translation, ribosomal structure and biogenesis
Locus_12_Transcript_1	1199						emb|CBY10574.1|	44	196	1e-47	unnamed protein product [Oikopleura dioica]	sp|Q920P0|DCXR_RAT	42	192	4e-48	L-xylulose reductase OS=Rattus norvegicus GN=Dcxr PE=1 SV=1	rno:171408	42	192	4e-47	Dcxr, glb; dicarbonyl L-xylulose reductase (EC:1.1.1.10); K03331 L-xylulose reductase [EC:1.1.1.10]	TM1724	4e-35	Tma	IQR	COG1028	Dehydrogenases with different specificities (related to short-chain alcohol dehydrogenases)	METABOLISM	Lipid transport and metabolism
Locus_12_Transcript_2	1087						ref|XP_001370589.1|	42	194	2e-47	PREDICTED: carbonyl reductase [NADPH] 2-like [Monodelphis domestica]	sp|Q91X52|DCXR_MOUSE	43	192	5e-48	L-xylulose reductase OS=Mus musculus GN=Dcxr PE=2 SV=2	mdo:100025250	42	194	1e-47	hypothetical protein LOC100025250; K00079 carbonyl reductase (NADPH) [EC:1.1.1.184]	AGl1073	8e-34	Atu	IQR	COG1028	Dehydrogenases with different specificities (related to short-chain alcohol dehydrogenases)	METABOLISM	Lipid transport and metabolism
Locus_12_Transcript_3	1199						emb|CBY10574.1|	42	187	3e-45	unnamed protein product [Oikopleura dioica]	sp|Q920P0|DCXR_RAT	40	180	2e-44	L-xylulose reductase OS=Rattus norvegicus GN=Dcxr PE=1 SV=1	cin:100176214	40	182	6e-44	similar to Diacetyl/L-xylulose reductase	TM1724	1e-33	Tma	IQR	COG1028	Dehydrogenases with different specificities (related to short-chain alcohol dehydrogenases)	METABOLISM	Lipid transport and metabolism
Locus_12_Transcript_4	1215						ref|XP_003464868.1|	44	202	1e-49	PREDICTED: L-xylulose reductase-like [Cavia porcellus]	sp|Q920P0|DCXR_RAT	43	201	7e-51	L-xylulose reductase OS=Rattus norvegicus GN=Dcxr PE=1 SV=1	rno:171408	43	201	7e-50	Dcxr, glb; dicarbonyl L-xylulose reductase (EC:1.1.1.10); K03331 L-xylulose reductase [EC:1.1.1.10]	TM1724	1e-35	Tma	IQR	COG1028	Dehydrogenases with different specificities (related to short-chain alcohol dehydrogenases)	METABOLISM	Lipid transport and metabolism
Locus_13_Transcript_1	100
Locus_13_Transcript_2	104
Locus_13_Transcript_3	106	dbj|AB522685.1|	100	99.6	4e-18	Corbicula japonica mitochondrial gene for 16S ribosomal RNA, partial sequence, haplotype: J15
Locus_13_Transcript_4	106	gb|GU370074.1|	97	79.8	3e-12	Tanystylum orbiculare mitochondrion, complete genome
Locus_13_Transcript_5	104
Locus_13_Transcript_6	130
Locus_13_Transcript_7	130
Locus_13_Transcript_8	232
Locus_13_Transcript_9	157
Locus_13_Transcript_10	346
Locus_13_Transcript_11	157
Locus_13_Transcript_12	346
Locus_13_Transcript_13	157
Locus_13_Transcript_14	1951	dbj|AB522684.1|	95	176	4e-40	Corbicula japonica mitochondrial gene for 16S ribosomal RNA, partial sequence, haplotype: J14
Locus_13_Transcript_15	1229	gb|DQ280039.1|	94	163	4e-36	Corbicula fluminea 16S ribosomal RNA gene, partial sequence; mitochondrial
Locus_13_Transcript_16	1854	dbj|AB522656.1|	91	159	9e-35	Corbicula fluminea mitochondrial gene for 16S ribosomal RNA, partial sequence, haplotype: CF
Locus_13_Transcript_17	1984	dbj|AB522656.1|	91	159	1e-34	Corbicula fluminea mitochondrial gene for 16S ribosomal RNA, partial sequence, haplotype: CF
Locus_13_Transcript_18	1968	dbj|AB522656.1|	91	159	1e-34	Corbicula fluminea mitochondrial gene for 16S ribosomal RNA, partial sequence, haplotype: CF
Locus_13_Transcript_19	1830	dbj|AB522656.1|	91	159	9e-35	Corbicula fluminea mitochondrial gene for 16S ribosomal RNA, partial sequence, haplotype: CF
Locus_13_Transcript_20	1108	gb|DQ280039.1|	94	163	4e-36	Corbicula fluminea 16S ribosomal RNA gene, partial sequence; mitochondrial
Locus_13_Transcript_21	2023	dbj|AB522656.1|	91	159	1e-34	Corbicula fluminea mitochondrial gene for 16S ribosomal RNA, partial sequence, haplotype: CF
Locus_13_Transcript_22	1273	gb|DQ280039.1|	94	163	4e-36	Corbicula fluminea 16S ribosomal RNA gene, partial sequence; mitochondrial
Locus_13_Transcript_23	1986	dbj|AB522656.1|	91	159	1e-34	Corbicula fluminea mitochondrial gene for 16S ribosomal RNA, partial sequence, haplotype: CF
Locus_14_Transcript_1	468	gb|EU054060.1|	85	71.9	4e-09	Spisula solidissima cnRNA91, complete sequence
Locus_15_Transcript_1	460	dbj|AB231873.1|	86	69.9	2e-08	Corbicula sp. LCN-2004 gene for zinc finger protein Cj-Zic, complete cds
Locus_16_Transcript_1	1362						gb|ACH42082.1|	44	174	5e-41	glypican [Crassostrea gigas]	sp|Q9R087|GPC6_MOUSE	48	122	6e-27	Glypican-6 OS=Mus musculus GN=Gpc6 PE=1 SV=1	bfo:BRAFLDRAFT_59323	48	141	1e-31	hypothetical protein; K08112 glypican 6
Locus_17_Transcript_1	921
Locus_18_Transcript_1	660	gb|GQ906972.1|	83	226	2e-55	Sinonovacula constricta ferritin mRNA, complete cds	gb|AEM36072.1|	77	104	2e-45	ferritin-like protein [Mytilus edulis]	sp|P85838|FRIH_TREBE	65	92	2e-40	Ferritin, heavy subunit OS=Trematomus bernacchii PE=1 SV=1	bfo:BRAFLDRAFT_114663	71	99.4	7e-44	hypothetical protein; K00522 ferritin heavy chain [EC:1.16.3.1]
Locus_18_Transcript_2	682	gb|DQ069277.1|	88	87.7	1e-13	Meretrix meretrix ferritin subunit mRNA, complete cds	gb|ADX31290.1|	94	38.9	6e-06	ferritin subunit [Ruditapes philippinarum]
Locus_18_Transcript_3	845	gb|GQ906972.1|	83	230	1e-56	Sinonovacula constricta ferritin mRNA, complete cds	gb|AAZ20754.1|	81	108	2e-49	ferritin subunit [Meretrix meretrix]	sp|P42577|FRIS_LYMST	72	96.3	2e-45	Soma ferritin OS=Lymnaea stagnalis PE=2 SV=2	bfo:BRAFLDRAFT_114663	71	99.4	7e-44	hypothetical protein; K00522 ferritin heavy chain [EC:1.16.3.1]
Locus_18_Transcript_4	2180	gb|JF274238.1|	85	208	1e-49	Scrobicularia plana ferritin (Fer) mRNA, partial cds	gb|ADC34696.1|	66	124	5e-33	ferritin [Tegillarca granosa]	sp|P42577|FRIS_LYMST	63	131	2e-29	Soma ferritin OS=Lymnaea stagnalis PE=2 SV=2	bfo:BRAFLDRAFT_272879	61	118	4e-28	hypothetical protein
Locus_18_Transcript_5	989	gb|DQ069277.1|	82	246	3e-61	Meretrix meretrix ferritin subunit mRNA, complete cds	gb|AAZ20754.1|	74	234	1e-62	ferritin subunit [Meretrix meretrix]	sp|P42577|FRIS_LYMST	67	209	6e-56	Soma ferritin OS=Lymnaea stagnalis PE=2 SV=2	bfo:BRAFLDRAFT_114663	65	200	4e-52	hypothetical protein; K00522 ferritin heavy chain [EC:1.16.3.1]	TM1128	4e-14	Tma	P	COG1528	Ferritin-like protein	METABOLISM	Inorganic ion transport and metabolism
Locus_18_Transcript_6	980	gb|DQ069277.1|	82	244	1e-60	Meretrix meretrix ferritin subunit mRNA, complete cds	gb|AAZ20754.1|	74	234	8e-63	ferritin subunit [Meretrix meretrix]	sp|P42577|FRIS_LYMST	67	209	5e-56	Soma ferritin OS=Lymnaea stagnalis PE=2 SV=2	bfo:BRAFLDRAFT_114663	65	201	3e-52	hypothetical protein; K00522 ferritin heavy chain [EC:1.16.3.1]	TM1128	3e-14	Tma	P	COG1528	Ferritin-like protein	METABOLISM	Inorganic ion transport and metabolism
Locus_18_Transcript_7	1455	gb|DQ069277.1|	81	214	1e-51	Meretrix meretrix ferritin subunit mRNA, complete cds	gb|AAZ20754.1|	74	233	4e-62	ferritin subunit [Meretrix meretrix]	sp|P42577|FRIS_LYMST	67	207	3e-55	Soma ferritin OS=Lymnaea stagnalis PE=2 SV=2	bfo:BRAFLDRAFT_114663	66	201	5e-52	hypothetical protein; K00522 ferritin heavy chain [EC:1.16.3.1]	TM1128	8e-14	Tma	P	COG1528	Ferritin-like protein	METABOLISM	Inorganic ion transport and metabolism
Locus_18_Transcript_8	1455	gb|DQ069277.1|	82	262	7e-66	Meretrix meretrix ferritin subunit mRNA, complete cds	gb|AAZ20754.1|	73	230	2e-61	ferritin subunit [Meretrix meretrix]	sp|P42577|FRIS_LYMST	67	206	1e-54	Soma ferritin OS=Lymnaea stagnalis PE=2 SV=2	bfo:BRAFLDRAFT_114663	65	198	2e-51	hypothetical protein; K00522 ferritin heavy chain [EC:1.16.3.1]	TM1128	2e-13	Tma	P	COG1528	Ferritin-like protein	METABOLISM	Inorganic ion transport and metabolism
Locus_18_Transcript_9	939	gb|GQ906972.1|	83	238	6e-59	Sinonovacula constricta ferritin mRNA, complete cds	gb|ACB38006.1|	86	110	3e-48	ferritin [Ruditapes decussatus]	sp|P49948|FRIHA_XENLA	65	87.8	2e-39	Ferritin heavy chain A OS=Xenopus laevis GN=fth1-a PE=2 SV=1	xtr:394604	65	88.6	2e-38	fth1, MGC75775, apoferritin, fhc, fth, fthl6, pig15, plif; ferritin, heavy polypeptide 1 (EC:1.16.3.1); K00522 ferritin heavy chain [EC:1.16.3.1]
Locus_18_Transcript_10	1455	gb|DQ069277.1|	82	246	4e-61	Meretrix meretrix ferritin subunit mRNA, complete cds	gb|AAZ20754.1|	74	234	2e-62	ferritin subunit [Meretrix meretrix]	sp|P42577|FRIS_LYMST	67	209	1e-55	Soma ferritin OS=Lymnaea stagnalis PE=2 SV=2	bfo:BRAFLDRAFT_114663	65	200	7e-52	hypothetical protein; K00522 ferritin heavy chain [EC:1.16.3.1]	TM1128	8e-14	Tma	P	COG1528	Ferritin-like protein	METABOLISM	Inorganic ion transport and metabolism
Locus_19_Transcript_1	4494	gb|HQ435316.1|	88	117	8e-22	S.mosellana NADH dehydrogenase subunit 5 (ND5) gene, partial cds; mitochondrial	ref|YP_005267042.1|	53	315	5e-89	ND5 gene product (mitochondrion) [Paphia amabilis] gb|AEH99619.1| NADH dehydrogenase subunit 5 (mitochondrion) [Paphia amabilis]	sp|Q34947|NU5M_LUMTE	44	256	8e-74	NADH-ubiquinone oxidoreductase chain 5 OS=Lumbricus terrestris GN=ND5 PE=3 SV=1	tca:803820	45	262	7e-73	ND5; NADH dehydrogenase subunit 5; K03883 NADH dehydrogenase I subunit 5 [EC:1.6.5.3]	RSc2051	5e-49	Rso	CP	COG1009	NADH:ubiquinone oxidoreductase subunit 5 (chain L)/Multisubunit Na+/H+ antiporter, MnhA subunit	METABOLISM	Energy production and conversion
Locus_19_Transcript_2	4494	gb|HQ435316.1|	88	117	8e-22	S.mosellana NADH dehydrogenase subunit 5 (ND5) gene, partial cds; mitochondrial	ref|YP_005267042.1|	53	315	5e-89	ND5 gene product (mitochondrion) [Paphia amabilis] gb|AEH99619.1| NADH dehydrogenase subunit 5 (mitochondrion) [Paphia amabilis]	sp|Q34947|NU5M_LUMTE	44	256	8e-74	NADH-ubiquinone oxidoreductase chain 5 OS=Lumbricus terrestris GN=ND5 PE=3 SV=1	tca:803820	45	262	7e-73	ND5; NADH dehydrogenase subunit 5; K03883 NADH dehydrogenase I subunit 5 [EC:1.6.5.3]	RSc2051	5e-49	Rso	CP	COG1009	NADH:ubiquinone oxidoreductase subunit 5 (chain L)/Multisubunit Na+/H+ antiporter, MnhA subunit	METABOLISM	Energy production and conversion
Locus_20_Transcript_1	677	gb|BT075198.1|	81	111	7e-21	Osmerus mordax clone omor-eva-510-127 Nascent polypeptide-associated complex subunit alpha putative mRNA, complete cds	gb|AEO34179.1|	69	187	9e-46	hypothetical protein [Amblyomma maculatum] gb|AEO34180.1| hypothetical protein [Amblyomma maculatum]	sp|Q60817|NACA_MOUSE	64	174	5e-43	Nascent polypeptide-associated complex subunit alpha OS=Mus musculus GN=Naca PE=1 SV=1	isc:IscW_ISCW012592	61	187	5e-46	transcription factor containing NAC and TS-N domains, putative (EC:3.6.3.8); K03626 nascent polypeptide-associated complex subunit alpha	SPBC25H2.05	7e-18	Spo	K	COG1308	Transcription factor homologous to NACalpha-BTF3	INFORMATION STORAGE AND PROCESSING	Transcription
Locus_20_Transcript_2	677	gb|BT075198.1|	82	119	3e-23	Osmerus mordax clone omor-eva-510-127 Nascent polypeptide-associated complex subunit alpha putative mRNA, complete cds	gb|AEO34179.1|	69	187	9e-46	hypothetical protein [Amblyomma maculatum] gb|AEO34180.1| hypothetical protein [Amblyomma maculatum]	sp|Q60817|NACA_MOUSE	64	174	5e-43	Nascent polypeptide-associated complex subunit alpha OS=Mus musculus GN=Naca PE=1 SV=1	isc:IscW_ISCW012592	61	187	5e-46	transcription factor containing NAC and TS-N domains, putative (EC:3.6.3.8); K03626 nascent polypeptide-associated complex subunit alpha	SPBC25H2.05	7e-18	Spo	K	COG1308	Transcription factor homologous to NACalpha-BTF3	INFORMATION STORAGE AND PROCESSING	Transcription
Locus_21_Transcript_1	868
Locus_21_Transcript_2	3499						ref|XP_002125840.1|	34	89	6e-15	PREDICTED: similar to polydomain protein-like [Ciona intestinalis]	sp|Q923P0|COKA1_MOUSE	37	79	2e-13	Collagen alpha-1(XX) chain OS=Mus musculus GN=Col20a1 PE=2 SV=3	cin:100175783	34	89	2e-15	similar to polydomain protein-like
Locus_21_Transcript_3	2105						ref|XP_002585922.1|	26	75.5	4e-15	hypothetical protein BRAFLDRAFT_90332 [Branchiostoma floridae] gb|EEN41933.1| hypothetical protein BRAFLDRAFT_90332 [Branchiostoma floridae]	sp|P15989|CO6A3_CHICK	34	65.1	7e-14	Collagen alpha-3(VI) chain OS=Gallus gallus GN=COL6A3 PE=2 SV=2	bfo:BRAFLDRAFT_90332	26	75.5	2e-15	hypothetical protein
Locus_21_Transcript_4	2097						ref|XP_002585922.1|	26	75.5	4e-15	hypothetical protein BRAFLDRAFT_90332 [Branchiostoma floridae] gb|EEN41933.1| hypothetical protein BRAFLDRAFT_90332 [Branchiostoma floridae]	sp|P15989|CO6A3_CHICK	34	65.1	7e-14	Collagen alpha-3(VI) chain OS=Gallus gallus GN=COL6A3 PE=2 SV=2	bfo:BRAFLDRAFT_90332	26	75.5	2e-15	hypothetical protein
Locus_21_Transcript_5	2095						ref|XP_003276777.1|	35	96.3	8e-18	PREDICTED: collagen alpha-1(XXII) chain-like, partial [Nomascus leucogenys]	sp|Q8NFW1|COMA1_HUMAN	34	93.2	2e-18	Collagen alpha-1(XXII) chain OS=Homo sapiens GN=COL22A1 PE=1 SV=2	gga:420315	31	95.1	7e-18	COL22A1; collagen, type XXII, alpha 1
Locus_21_Transcript_6	2139						ref|XP_002585922.1|	26	75.5	8e-22	hypothetical protein BRAFLDRAFT_90332 [Branchiostoma floridae] gb|EEN41933.1| hypothetical protein BRAFLDRAFT_90332 [Branchiostoma floridae]	sp|Q60847|COCA1_MOUSE	31	79.7	8e-14	Collagen alpha-1(XII) chain OS=Mus musculus GN=Col12a1 PE=2 SV=3	bfo:BRAFLDRAFT_90332	26	75.5	3e-22	hypothetical protein
Locus_21_Transcript_7	2095						gb|EAW79223.1|	27	102	2e-19	hCG1743181 [Homo sapiens]	sp|A6NMZ7|CO6A6_HUMAN	26	90.9	3e-17	Collagen alpha-6(VI) chain OS=Homo sapiens GN=COL6A6 PE=1 SV=2	bfo:BRAFLDRAFT_90332	24	98.2	2e-18	hypothetical protein
Locus_21_Transcript_8	2124						ref|XP_002125840.1|	34	86.3	2e-14	PREDICTED: similar to polydomain protein-like [Ciona intestinalis]	sp|Q923P0|COKA1_MOUSE	31	81.6	2e-14	Collagen alpha-1(XX) chain OS=Mus musculus GN=Col20a1 PE=2 SV=3	cin:100175783	34	86.3	9e-15	similar to polydomain protein-like
Locus_21_Transcript_9	2099						ref|XP_002585922.1|	26	75.5	4e-15	hypothetical protein BRAFLDRAFT_90332 [Branchiostoma floridae] gb|EEN41933.1| hypothetical protein BRAFLDRAFT_90332 [Branchiostoma floridae]	sp|P15989|CO6A3_CHICK	34	65.1	7e-14	Collagen alpha-3(VI) chain OS=Gallus gallus GN=COL6A3 PE=2 SV=2	bfo:BRAFLDRAFT_90332	26	75.5	2e-15	hypothetical protein
Locus_21_Transcript_10	2097						ref|XP_002585922.1|	26	75.5	4e-15	hypothetical protein BRAFLDRAFT_90332 [Branchiostoma floridae] gb|EEN41933.1| hypothetical protein BRAFLDRAFT_90332 [Branchiostoma floridae]	sp|P15989|CO6A3_CHICK	34	65.1	7e-14	Collagen alpha-3(VI) chain OS=Gallus gallus GN=COL6A3 PE=2 SV=2	bfo:BRAFLDRAFT_90332	26	75.5	2e-15	hypothetical protein
Locus_22_Transcript_1	3131	gb|GU721084.1|	96	1061	0	Corbicula sp. LMP-2010 haplotype 3 cytochrome oxidase subunit I (CO1) gene, partial cds; mitochondrial	gb|ABV44273.1|	33	177	3e-81	cytochrome oxidase subunit I [Ostrinia narynensis]	sp|Q33820|COX1_ASTPE	36	181	3e-82	Cytochrome c oxidase subunit 1 OS=Asterina pectinifera GN=COI PE=3 SV=1	tgu:3950792	35	180	2e-80	COX1; cytochrome c oxidase subunit I; K02256 cytochrome c oxidase subunit I [EC:1.9.3.1]	Q0045	8e-71	Sce	C	COG0843	Heme/copper-type cytochrome/quinol oxidases, subunit 1	METABOLISM	Energy production and conversion
Locus_22_Transcript_2	3132	gb|GU721084.1|	96	1047	0	Corbicula sp. LMP-2010 haplotype 3 cytochrome oxidase subunit I (CO1) gene, partial cds; mitochondrial	gb|ABV44273.1|	33	177	1e-77	cytochrome oxidase subunit I [Ostrinia narynensis]	sp|Q33820|COX1_ASTPE	36	181	4e-78	Cytochrome c oxidase subunit 1 OS=Asterina pectinifera GN=COI PE=3 SV=1	tgu:3950792	35	180	3e-76	COX1; cytochrome c oxidase subunit I; K02256 cytochrome c oxidase subunit I [EC:1.9.3.1]	Q0045	1e-66	Sce	C	COG0843	Heme/copper-type cytochrome/quinol oxidases, subunit 1	METABOLISM	Energy production and conversion
Locus_23_Transcript_1	1156	ref|NG_028545.1|	80	83.8	3e-12	Mus musculus predicted gene 6552 (Gm6552) pseudogene on chromosome 17	ref|XP_002737572.1|	61	388	1e-106	PREDICTED: eukaryotic translation initiation factor 3, subunit H-like [Saccoglossus kowalevskii]	sp|Q6P9U8|EIF3H_RAT	58	353	1e-96	Eukaryotic translation initiation factor 3 subunit H OS=Rattus norvegicus GN=Eif3h PE=2 SV=1	rno:299899	58	353	1e-95	Eif3h, Eif3s3, MGC72941; eukaryotic translation initiation factor 3, subunit H; K03247 translation initiation factor eIF-3 subunit 3	SPAC821.05	2e-26	---	---	---	---	---	---
Locus_23_Transcript_2	1156	ref|NG_028545.1|	80	83.8	3e-12	Mus musculus predicted gene 6552 (Gm6552) pseudogene on chromosome 17	ref|XP_002737572.1|	61	388	1e-106	PREDICTED: eukaryotic translation initiation factor 3, subunit H-like [Saccoglossus kowalevskii]	sp|Q6P9U8|EIF3H_RAT	58	353	1e-96	Eukaryotic translation initiation factor 3 subunit H OS=Rattus norvegicus GN=Eif3h PE=2 SV=1	rno:299899	58	353	1e-95	Eif3h, Eif3s3, MGC72941; eukaryotic translation initiation factor 3, subunit H; K03247 translation initiation factor eIF-3 subunit 3	SPAC821.05	2e-26	---	---	---	---	---	---
Locus_23_Transcript_3	1156	gb|BT083170.1|	80	103	3e-18	Anoplopoma fimbria clone afim-evh-531-199 Eukaryotic translation initiation factor 3 subunit H putative mRNA, complete cds	ref|XP_002737572.1|	61	388	1e-105	PREDICTED: eukaryotic translation initiation factor 3, subunit H-like [Saccoglossus kowalevskii]	sp|Q6P9U8|EIF3H_RAT	58	353	1e-96	Eukaryotic translation initiation factor 3 subunit H OS=Rattus norvegicus GN=Eif3h PE=2 SV=1	rno:299899	58	353	1e-95	Eif3h, Eif3s3, MGC72941; eukaryotic translation initiation factor 3, subunit H; K03247 translation initiation factor eIF-3 subunit 3	SPAC821.05	2e-26	---	---	---	---	---	---
Locus_23_Transcript_4	1156	ref|NG_028545.1|	80	83.8	3e-12	Mus musculus predicted gene 6552 (Gm6552) pseudogene on chromosome 17	ref|XP_002737572.1|	61	388	1e-106	PREDICTED: eukaryotic translation initiation factor 3, subunit H-like [Saccoglossus kowalevskii]	sp|Q6P9U8|EIF3H_RAT	58	353	1e-96	Eukaryotic translation initiation factor 3 subunit H OS=Rattus norvegicus GN=Eif3h PE=2 SV=1	rno:299899	58	353	1e-95	Eif3h, Eif3s3, MGC72941; eukaryotic translation initiation factor 3, subunit H; K03247 translation initiation factor eIF-3 subunit 3	SPAC821.05	2e-26	---	---	---	---	---	---
Locus_24_Transcript_1	429
Locus_25_Transcript_1	1559						gb|ABQ59345.1|	43	91.3	5e-16	cAMP-responsive element binding protein [Crassostrea ariakensis]	sp|Q6NW59|ATF4_DANRE	40	73.9	3e-12	Cyclic AMP-dependent transcription factor ATF-4 OS=Danio rerio GN=atf4 PE=2 SV=1	tca:658480	47	82.8	7e-14	similar to activating transcription factor; K04374 activating transcription factor 4
Locus_25_Transcript_2	1565						gb|ABQ59345.1|	34	92.4	2e-16	cAMP-responsive element binding protein [Crassostrea ariakensis]	sp|Q6NW59|ATF4_DANRE	40	73.9	3e-12	Cyclic AMP-dependent transcription factor ATF-4 OS=Danio rerio GN=atf4 PE=2 SV=1	tca:658480	47	82.8	7e-14	similar to activating transcription factor; K04374 activating transcription factor 4
Locus_25_Transcript_3	1556						gb|ABQ59345.1|	47	88.6	3e-15	cAMP-responsive element binding protein [Crassostrea ariakensis]	sp|Q9ES19|ATF4_RAT	47	75.9	8e-13	Cyclic AMP-dependent transcription factor ATF-4 OS=Rattus norvegicus GN=Atf4 PE=1 SV=1	tca:658480	47	82	1e-13	similar to activating transcription factor; K04374 activating transcription factor 4
Locus_25_Transcript_4	1559						gb|ABQ59345.1|	43	91.3	5e-16	cAMP-responsive element binding protein [Crassostrea ariakensis]	sp|Q6NW59|ATF4_DANRE	40	73.9	3e-12	Cyclic AMP-dependent transcription factor ATF-4 OS=Danio rerio GN=atf4 PE=2 SV=1	tca:658480	47	82.8	7e-14	similar to activating transcription factor; K04374 activating transcription factor 4
Locus_26_Transcript_1	3270	emb|AJ250733.1|	83	739	0	Dreissena polymorpha mRNA for translation elongation factor 1-alpha	gb|ABS30425.1|	65	281	1e-143	elongation factor 1 alpha [Crassostrea ariakensis]	sp|Q9YIC0|EF1A_ORYLA	64	277	1e-134	Elongation factor 1-alpha OS=Oryzias latipes GN=eef1a PE=2 SV=1	bfo:BRAFLDRAFT_122567	66	296	1e-139	hypothetical protein; K03231 elongation factor EF-1 alpha subunit [EC:3.6.5.3]	YPR080w	1e-126	Sce	J	COG5256	Translation elongation factor EF-1alpha (GTPase)	INFORMATION STORAGE AND PROCESSING	Translation, ribosomal structure and biogenesis
Locus_26_Transcript_2	3227	emb|AJ250733.1|	83	801	0	Dreissena polymorpha mRNA for translation elongation factor 1-alpha	gb|ABS30425.1|	73	334	1e-159	elongation factor 1 alpha [Crassostrea ariakensis]	sp|Q9YIC0|EF1A_ORYLA	71	324	1e-148	Elongation factor 1-alpha OS=Oryzias latipes GN=eef1a PE=2 SV=1	bfo:BRAFLDRAFT_122567	73	344	1e-153	hypothetical protein; K03231 elongation factor EF-1 alpha subunit [EC:3.6.5.3]	SPCC794.09c	1e-142	Spo	J	COG5256	Translation elongation factor EF-1alpha (GTPase)	INFORMATION STORAGE AND PROCESSING	Translation, ribosomal structure and biogenesis
Locus_26_Transcript_3	3227	emb|AJ250733.1|	83	809	0	Dreissena polymorpha mRNA for translation elongation factor 1-alpha	gb|ABS30425.1|	74	335	1e-160	elongation factor 1 alpha [Crassostrea ariakensis]	sp|Q9YIC0|EF1A_ORYLA	71	325	1e-148	Elongation factor 1-alpha OS=Oryzias latipes GN=eef1a PE=2 SV=1	bfo:BRAFLDRAFT_122567	73	343	1e-153	hypothetical protein; K03231 elongation factor EF-1 alpha subunit [EC:3.6.5.3]	SPCC794.09c	1e-142	Spo	J	COG5256	Translation elongation factor EF-1alpha (GTPase)	INFORMATION STORAGE AND PROCESSING	Translation, ribosomal structure and biogenesis
Locus_26_Transcript_4	1738
Locus_26_Transcript_5	1731
Locus_26_Transcript_6	3227	emb|AJ250733.1|	83	743	0	Dreissena polymorpha mRNA for translation elongation factor 1-alpha	gb|ABS30425.1|	52	316	1e-142	elongation factor 1 alpha [Crassostrea ariakensis]	sp|P0CY35|EF1A1_CANAL	47	282	1e-132	Elongation factor 1-alpha 1 OS=Candida albicans (strain SC5314 / ATCC MYA-2876) GN=TEF1 PE=3 SV=1	cfa:609031	48	292	1e-136	similar to eukaryotic translation elongation factor 1 alpha 1	SPCC794.09c	1e-131	Spo	J	COG5256	Translation elongation factor EF-1alpha (GTPase)	INFORMATION STORAGE AND PROCESSING	Translation, ribosomal structure and biogenesis
Locus_26_Transcript_7	3227	emb|AJ250733.1|	83	739	0	Dreissena polymorpha mRNA for translation elongation factor 1-alpha	gb|ABS30425.1|	65	281	1e-143	elongation factor 1 alpha [Crassostrea ariakensis]	sp|Q9YIC0|EF1A_ORYLA	64	277	1e-134	Elongation factor 1-alpha OS=Oryzias latipes GN=eef1a PE=2 SV=1	bfo:BRAFLDRAFT_122567	66	296	1e-139	hypothetical protein; K03231 elongation factor EF-1 alpha subunit [EC:3.6.5.3]	YPR080w	1e-126	Sce	J	COG5256	Translation elongation factor EF-1alpha (GTPase)	INFORMATION STORAGE AND PROCESSING	Translation, ribosomal structure and biogenesis
Locus_27_Transcript_1	106
Locus_27_Transcript_2	206
Locus_27_Transcript_3	254
Locus_27_Transcript_4	602
Locus_27_Transcript_5	123
Locus_27_Transcript_6	198
Locus_27_Transcript_7	180
Locus_27_Transcript_8	224
Locus_27_Transcript_9	359
Locus_27_Transcript_10	348
Locus_27_Transcript_11	279
Locus_27_Transcript_12	113
Locus_27_Transcript_13	225
Locus_27_Transcript_14	113
Locus_27_Transcript_15	217
Locus_27_Transcript_16	162
Locus_27_Transcript_17	410
Locus_27_Transcript_18	203
Locus_27_Transcript_19	210
Locus_27_Transcript_20	203
Locus_27_Transcript_21	767
Locus_27_Transcript_22	123
Locus_27_Transcript_23	186
Locus_27_Transcript_24	188
Locus_27_Transcript_25	176
Locus_27_Transcript_26	188
Locus_27_Transcript_27	238
Locus_27_Transcript_28	173
Locus_27_Transcript_29	246	dbj|AB231873.1|	87	75.8	1e-10	Corbicula sp. LCN-2004 gene for zinc finger protein Cj-Zic, complete cds
Locus_27_Transcript_30	173
Locus_27_Transcript_31	231
Locus_27_Transcript_32	288
Locus_27_Transcript_33	301
Locus_27_Transcript_34	314
Locus_27_Transcript_35	1028
Locus_27_Transcript_36	1039
Locus_27_Transcript_37	1569
Locus_27_Transcript_38	1186
Locus_27_Transcript_39	1901
Locus_27_Transcript_40	831
Locus_27_Transcript_41	886
Locus_27_Transcript_42	886
Locus_27_Transcript_43	2061
Locus_27_Transcript_44	886
Locus_28_Transcript_1	803	gb|AF526243.1|	85	93.7	2e-15	Chlamys farreri clone iolscfcl58ct64cn67 ribosomal protein S8 mRNA, partial sequence	gb|ABY87394.1|	78	231	3e-80	ribosomal protein S8 [Haliotis diversicolor]	sp|O76756|RS8_APIME	76	223	4e-77	40S ribosomal protein S8 OS=Apis mellifera GN=RpS8 PE=2 SV=2	ame:406126	76	223	4e-76	Rps8; ribosomal protein S8; K02995 small subunit ribosomal protein S8e	YER102w	5e-58	Sce	J	COG2007	Ribosomal protein S8E	INFORMATION STORAGE AND PROCESSING	Translation, ribosomal structure and biogenesis
Locus_29_Transcript_1	1137
Locus_29_Transcript_2	1123	gb|AF468016.2|	81	75.8	7e-10	Corbicula fluminea alpha-amylase (Amy) gene, complete cds
Locus_29_Transcript_3	1123	gb|AF468016.2|	81	75.8	7e-10	Corbicula fluminea alpha-amylase (Amy) gene, complete cds
Locus_30_Transcript_1	1094
Locus_30_Transcript_2	1283
Locus_30_Transcript_3	1283
Locus_31_Transcript_1	633						gb|ABG78601.1|	59	195	4e-48	alcohol dehydrogenase class 3 [Schmidtea mediterranea]	sp|P81431|ADHX_OCTVU	58	184	4e-46	Alcohol dehydrogenase class-3 OS=Octopus vulgaris PE=1 SV=1	nvi:100118368	57	191	2e-47	NV16308; similar to alcohol dehydrogenase; K00121 S-(hydroxymethyl)glutathione dehydrogenase / alcohol dehydrogenase [EC:1.1.1.284 1.1.1.1]	adhC	6e-50	Eco	C	COG1062	Zn-dependent alcohol dehydrogenases, class III	METABOLISM	Energy production and conversion
Locus_31_Transcript_2	784						gb|EGD75050.1|	64	186	3e-45	formaldehyde dehydrogenase [Salpingoeca sp. ATCC 50818]	sp|P81431|ADHX_OCTVU	62	178	3e-44	Alcohol dehydrogenase class-3 OS=Octopus vulgaris PE=1 SV=1	cdu:CD36_35225	63	181	5e-44	FDH1; S-(hydroxymethyl)glutathione dehydrogenase, putative (EC:1.1.1.284); K00121 S-(hydroxymethyl)glutathione dehydrogenase / alcohol dehydrogenase [EC:1.1.1.284 1.1.1.1]	SPBC1539.07c	3e-47	Spo	C	COG1062	Zn-dependent alcohol dehydrogenases, class III	METABOLISM	Energy production and conversion
Locus_31_Transcript_3	820						gb|ABO26698.1|	60	305	6e-81	alcohol dehydrogenase [Haliotis discus discus]	sp|P81431|ADHX_OCTVU	61	299	2e-80	Alcohol dehydrogenase class-3 OS=Octopus vulgaris PE=1 SV=1	tca:654905	59	298	2e-79	Fdh; formaldehyde dehydrogenase; K00121 S-(hydroxymethyl)glutathione dehydrogenase / alcohol dehydrogenase [EC:1.1.1.284 1.1.1.1]	adhC	1e-82	Eco	C	COG1062	Zn-dependent alcohol dehydrogenases, class III	METABOLISM	Energy production and conversion
Locus_31_Transcript_4	820						gb|ABO26698.1|	60	304	1e-80	alcohol dehydrogenase [Haliotis discus discus]	sp|P81431|ADHX_OCTVU	60	298	4e-80	Alcohol dehydrogenase class-3 OS=Octopus vulgaris PE=1 SV=1	tca:654905	59	297	5e-79	Fdh; formaldehyde dehydrogenase; K00121 S-(hydroxymethyl)glutathione dehydrogenase / alcohol dehydrogenase [EC:1.1.1.284 1.1.1.1]	adhC	3e-82	Eco	C	COG1062	Zn-dependent alcohol dehydrogenases, class III	METABOLISM	Energy production and conversion
Locus_31_Transcript_5	820						gb|ABO26698.1|	60	307	2e-81	alcohol dehydrogenase [Haliotis discus discus]	sp|P81431|ADHX_OCTVU	61	301	5e-81	Alcohol dehydrogenase class-3 OS=Octopus vulgaris PE=1 SV=1	tca:654905	59	300	6e-80	Fdh; formaldehyde dehydrogenase; K00121 S-(hydroxymethyl)glutathione dehydrogenase / alcohol dehydrogenase [EC:1.1.1.284 1.1.1.1]	adhC	2e-83	Eco	C	COG1062	Zn-dependent alcohol dehydrogenases, class III	METABOLISM	Energy production and conversion
Locus_31_Transcript_6	820						gb|ABO26698.1|	60	305	8e-81	alcohol dehydrogenase [Haliotis discus discus]	sp|P81431|ADHX_OCTVU	60	298	2e-80	Alcohol dehydrogenase class-3 OS=Octopus vulgaris PE=1 SV=1	tca:654905	59	298	3e-79	Fdh; formaldehyde dehydrogenase; K00121 S-(hydroxymethyl)glutathione dehydrogenase / alcohol dehydrogenase [EC:1.1.1.284 1.1.1.1]	adhC	1e-82	Eco	C	COG1062	Zn-dependent alcohol dehydrogenases, class III	METABOLISM	Energy production and conversion
Locus_32_Transcript_1	948
Locus_33_Transcript_1	1246	dbj|AB302955.1|	95	77.8	2e-10	Corbicula fluminea Msx gene for Msx protein, complete cds
Locus_33_Transcript_2	1246	dbj|AB302955.1|	95	77.8	2e-10	Corbicula fluminea Msx gene for Msx protein, complete cds
Locus_33_Transcript_3	1246	dbj|AB302955.1|	95	77.8	2e-10	Corbicula fluminea Msx gene for Msx protein, complete cds
Locus_34_Transcript_1	690						gb|AEO35711.1|	65	65.5	7e-09	hypothetical protein [Amblyomma maculatum]
Locus_34_Transcript_2	584						gb|AEO35711.1|	65	65.5	5e-09	hypothetical protein [Amblyomma maculatum]
Locus_35_Transcript_1	1003	gb|EU558343.1|	83	176	2e-40	Phoronis muelleri putative 40S ribosomal protein RPS15A mRNA, complete cds	gb|ABX75459.1|	90	196	6e-48	ribosomal protein S15 [Lycosa singoriensis]	sp|Q6XIM8|RS15A_DROYA	88	193	2e-48	40S ribosomal protein S15a OS=Drosophila yakuba GN=RpS15Aa PE=2 SV=3	dya:Dyak_GE16163	88	193	2e-47	Dyak_RpS15Aa; GE16163 gene product from transcript GE16163-RA; K02957 small subunit ribosomal protein S15Ae	YLR367w	2e-51	Sce	J	COG0096	Ribosomal protein S8	INFORMATION STORAGE AND PROCESSING	Translation, ribosomal structure and biogenesis
Locus_36_Transcript_1	953	ref|XM_001221625.1|	85	117	2e-22	Chaetomium globosum CBS 148.51 60S ribosomal protein L7 (CHGG_05531) partial mRNA	emb|CAD89885.1|	73	280	5e-88	ribosomal protein L7 [Crassostrea gigas]	sp|O01802|RL7_CAEEL	61	236	2e-74	60S ribosomal protein L7 OS=Caenorhabditis elegans GN=rpl-7 PE=1 SV=1	cel:F53G12.10	61	236	2e-73	rpl-7; Ribosomal Protein, Large subunit family member (rpl-7); K02937 large subunit ribosomal protein L7e	SPBC18H10.12c	2e-70	Spo	J	COG1841	Ribosomal protein L30/L7E	INFORMATION STORAGE AND PROCESSING	Translation, ribosomal structure and biogenesis
Locus_36_Transcript_2	952	emb|AJ557884.1|	79	131	1e-26	Crassostrea gigas partial mRNA for ribosomal protein L7 (rpl7 gene)	emb|CAD89885.1|	72	345	5e-93	ribosomal protein L7 [Crassostrea gigas]	sp|O01802|RL7_CAEEL	58	294	6e-79	60S ribosomal protein L7 OS=Caenorhabditis elegans GN=rpl-7 PE=1 SV=1	bfo:BRAFLDRAFT_125387	62	297	9e-79	hypothetical protein; K02937 large subunit ribosomal protein L7e	SPBC18H10.12c	4e-86	Spo	J	COG1841	Ribosomal protein L30/L7E	INFORMATION STORAGE AND PROCESSING	Translation, ribosomal structure and biogenesis
Locus_37_Transcript_1	843						dbj|BAA75223.1|	55	60.1	1e-08	sarcoplasmic calcium binding protein [Venerupis (Ruditapes) philippinarum]
Locus_37_Transcript_2	893	dbj|AB490291.1|	87	71.9	8e-09	Corbicula japonica CjXyn10A gene for endo-1,4-beta-xylanase, partial cds	dbj|BAA75223.1|	55	60.1	2e-08	sarcoplasmic calcium binding protein [Venerupis (Ruditapes) philippinarum]
Locus_37_Transcript_3	894	dbj|AB490291.1|	87	71.9	8e-09	Corbicula japonica CjXyn10A gene for endo-1,4-beta-xylanase, partial cds	dbj|BAA75223.1|	55	60.1	2e-08	sarcoplasmic calcium binding protein [Venerupis (Ruditapes) philippinarum]
Locus_38_Transcript_1	1230						ref|XP_799486.2|	29	94	5e-17	PREDICTED: hypothetical protein [Strongylocentrotus purpuratus] ref|XP_001195783.1| PREDICTED: hypothetical protein [Strongylocentrotus purpuratus]						spu:574610	29	94	2e-17	hypothetical LOC574610
Locus_38_Transcript_2	1230						ref|XP_799486.2|	29	92.8	1e-16	PREDICTED: hypothetical protein [Strongylocentrotus purpuratus] ref|XP_001195783.1| PREDICTED: hypothetical protein [Strongylocentrotus purpuratus]						spu:574610	29	92.8	5e-17	hypothetical LOC574610
Locus_39_Transcript_1	2963						dbj|BAH22728.1|	26	225	5e-56	complement factor B precursor [Nematostella vectensis]	sp|P04186|CFAB_MOUSE	25	188	2e-46	Complement factor B OS=Mus musculus GN=Cfb PE=1 SV=2	nve:NEMVE_v1g204186	26	215	1e-53	hypothetical protein	VC1649	1e-13	Vch	O	COG5640	Secreted trypsin-like serine protease	CELLULAR PROCESSES AND SIGNALING	Posttranslational modification, protein turnover, chaperones
Locus_39_Transcript_2	2960						dbj|BAH22728.1|	26	226	2e-56	complement factor B precursor [Nematostella vectensis]	sp|P04186|CFAB_MOUSE	25	193	6e-48	Complement factor B OS=Mus musculus GN=Cfb PE=1 SV=2	nve:NEMVE_v1g204186	26	216	7e-54	hypothetical protein	VC1649	1e-12	Vch	O	COG5640	Secreted trypsin-like serine protease	CELLULAR PROCESSES AND SIGNALING	Posttranslational modification, protein turnover, chaperones
Locus_39_Transcript_3	2960						dbj|BAH22728.1|	26	226	3e-56	complement factor B precursor [Nematostella vectensis]	sp|P04186|CFAB_MOUSE	25	193	6e-48	Complement factor B OS=Mus musculus GN=Cfb PE=1 SV=2	nve:NEMVE_v1g204186	26	216	9e-54	hypothetical protein	VC1649	8e-13	Vch	O	COG5640	Secreted trypsin-like serine protease	CELLULAR PROCESSES AND SIGNALING	Posttranslational modification, protein turnover, chaperones
Locus_39_Transcript_4	2960						dbj|BAH22728.1|	26	226	3e-56	complement factor B precursor [Nematostella vectensis]	sp|P04186|CFAB_MOUSE	25	193	6e-48	Complement factor B OS=Mus musculus GN=Cfb PE=1 SV=2	nve:NEMVE_v1g204186	26	216	9e-54	hypothetical protein	VC1649	8e-13	Vch	O	COG5640	Secreted trypsin-like serine protease	CELLULAR PROCESSES AND SIGNALING	Posttranslational modification, protein turnover, chaperones
Locus_40_Transcript_1	1029
Locus_41_Transcript_1	1996						ref|XP_002732268.1|	48	372	1e-100	PREDICTED: moladietz-like [Saccoglossus kowalevskii]	sp|Q1HG43|DOXA1_HUMAN	41	204	3e-51	Dual oxidase maturation factor 1 OS=Homo sapiens GN=DUOXA1 PE=1 SV=1	spu:576350	44	343	3e-92	similar to ENSANGP00000006016
Locus_42_Transcript_1	3004	dbj|AK383808.1|	82	232	1e-56	Bombyx mori mRNA, clone: MFB-22P11	gb|EGI68616.1|	95	243	2e-61	60S ribosomal protein L23 [Acromyrmex echinatior]	sp|P48159|RL23_DROME	90	234	4e-60	60S ribosomal protein L23 OS=Drosophila melanogaster GN=RpL23 PE=2 SV=2	nvi:100118197	94	241	3e-61	NV12412; similar to ribosomal protein L23; K02894 large subunit ribosomal protein L23e	YER117w	1e-59	Sce	J	COG0093	Ribosomal protein L14	INFORMATION STORAGE AND PROCESSING	Translation, ribosomal structure and biogenesis
Locus_42_Transcript_2	3003	dbj|AK383808.1|	81	210	5e-50	Bombyx mori mRNA, clone: MFB-22P11	ref|XP_002713585.1|	85	129	2e-50	PREDICTED: ribosomal protein L23-like [Oryctolagus cuniculus]	sp|P48159|RL23_DROME	91	143	9e-33	60S ribosomal protein L23 OS=Drosophila melanogaster GN=RpL23 PE=2 SV=2	mcc:706524	74	104	7e-42	RWDD2B; RWD domain containing 2B	SPCC1322.11	3e-34	Spo	J	COG0093	Ribosomal protein L14	INFORMATION STORAGE AND PROCESSING	Translation, ribosomal structure and biogenesis
Locus_43_Transcript_1	1351						ref|XP_002738323.1|	33	113	7e-23	PREDICTED: zonadhesin-like [Saccoglossus kowalevskii]	sp|Q9U943|APLP_LOCMI	29	93.2	4e-18	Apolipophorins OS=Locusta migratoria PE=1 SV=2	tca:660397	34	97.1	3e-18	similar to CG15828-PB, isoform B
Locus_43_Transcript_2	12341						ref|XP_002411179.1|	18	196	1e-46	hypothetical protein IscW_ISCW009032 [Ixodes scapularis] gb|EEC13303.1| hypothetical protein IscW_ISCW009032 [Ixodes scapularis]	sp|Q9U943|APLP_LOCMI	22	108	1e-21	Apolipophorins OS=Locusta migratoria PE=1 SV=2	isc:IscW_ISCW009032	18	196	5e-47	hypothetical protein
Locus_43_Transcript_3	12366						ref|XP_002411179.1|	18	196	1e-46	hypothetical protein IscW_ISCW009032 [Ixodes scapularis] gb|EEC13303.1| hypothetical protein IscW_ISCW009032 [Ixodes scapularis]	sp|Q9U943|APLP_LOCMI	22	108	1e-21	Apolipophorins OS=Locusta migratoria PE=1 SV=2	isc:IscW_ISCW009032	18	196	5e-47	hypothetical protein
Locus_43_Transcript_4	12367						ref|XP_002411179.1|	18	196	1e-46	hypothetical protein IscW_ISCW009032 [Ixodes scapularis] gb|EEC13303.1| hypothetical protein IscW_ISCW009032 [Ixodes scapularis]	sp|Q9U943|APLP_LOCMI	22	108	1e-21	Apolipophorins OS=Locusta migratoria PE=1 SV=2	isc:IscW_ISCW009032	18	196	5e-47	hypothetical protein
Locus_44_Transcript_1	2237	dbj|AB490291.1|	83	65.9	1e-06	Corbicula japonica CjXyn10A gene for endo-1,4-beta-xylanase, partial cds
Locus_44_Transcript_2	2239	dbj|AB490291.1|	83	63.9	5e-06	Corbicula japonica CjXyn10A gene for endo-1,4-beta-xylanase, partial cds
Locus_44_Transcript_3	2237	dbj|AB490291.1|	83	63.9	5e-06	Corbicula japonica CjXyn10A gene for endo-1,4-beta-xylanase, partial cds
Locus_45_Transcript_1	195	ref|XM_001360398.2|	97	69.9	6e-09	Drosophila pseudoobscura pseudoobscura GA10049 (Dpse\GA10049), mRNA
Locus_46_Transcript_1	1387	emb|CT033183.1|	83	97.6	2e-16	Platynereis dumerilii EST IB0AAA25BD09EM1	gb|ACR24950.1|	60	129	2e-27	ribosomal protein L22 [Lepidochitona cinerea]	sp|Q90YU6|RL22_ICTPU	58	118	9e-26	60S ribosomal protein L22 OS=Ictalurus punctatus GN=rpl22 PE=2 SV=3	cin:100182623	49	120	3e-25	similar to ribosomal protein L22 proprotein	SPAC11E3.15	3e-19	---	---	---	---	---	---
Locus_46_Transcript_2	905	emb|CT033183.1|	83	97.6	1e-16	Platynereis dumerilii EST IB0AAA25BD09EM1	gb|ACR24950.1|	58	134	3e-29	ribosomal protein L22 [Lepidochitona cinerea]	sp|Q90YU6|RL22_ICTPU	55	121	6e-27	60S ribosomal protein L22 OS=Ictalurus punctatus GN=rpl22 PE=2 SV=3	bfo:BRAFLDRAFT_113730	52	122	5e-26	hypothetical protein; K02891 large subunit ribosomal protein L22e	SPAC11E3.15	5e-19	---	---	---	---	---	---
Locus_46_Transcript_3	1387	emb|CT033183.1|	83	97.6	2e-16	Platynereis dumerilii EST IB0AAA25BD09EM1	gb|ACR24950.1|	60	129	2e-27	ribosomal protein L22 [Lepidochitona cinerea]	sp|Q90YU6|RL22_ICTPU	58	118	9e-26	60S ribosomal protein L22 OS=Ictalurus punctatus GN=rpl22 PE=2 SV=3	cin:100182623	49	120	3e-25	similar to ribosomal protein L22 proprotein	SPAC11E3.15	3e-19	---	---	---	---	---	---
Locus_46_Transcript_4	1387	emb|CT033183.1|	83	97.6	2e-16	Platynereis dumerilii EST IB0AAA25BD09EM1	gb|ACR24950.1|	60	129	2e-27	ribosomal protein L22 [Lepidochitona cinerea]	sp|Q90YU6|RL22_ICTPU	58	118	9e-26	60S ribosomal protein L22 OS=Ictalurus punctatus GN=rpl22 PE=2 SV=3	cin:100182623	49	120	3e-25	similar to ribosomal protein L22 proprotein	SPAC11E3.15	3e-19	---	---	---	---	---	---
Locus_46_Transcript_5	900	emb|CT033183.1|	83	97.6	1e-16	Platynereis dumerilii EST IB0AAA25BD09EM1	gb|ACR24950.1|	60	129	9e-28	ribosomal protein L22 [Lepidochitona cinerea]	sp|Q90YU6|RL22_ICTPU	58	118	5e-26	60S ribosomal protein L22 OS=Ictalurus punctatus GN=rpl22 PE=2 SV=3	cin:100182623	49	120	2e-25	similar to ribosomal protein L22 proprotein	SPAC11E3.15	6e-20	---	---	---	---	---	---
Locus_46_Transcript_6	3253	emb|CT033183.1|	83	97.6	5e-16	Platynereis dumerilii EST IB0AAA25BD09EM1	gb|ACR24950.1|	60	129	5e-27	ribosomal protein L22 [Lepidochitona cinerea]	sp|Q90YU6|RL22_ICTPU	58	118	3e-25	60S ribosomal protein L22 OS=Ictalurus punctatus GN=rpl22 PE=2 SV=3	cin:100182623	49	120	9e-25	similar to ribosomal protein L22 proprotein	SPAC11E3.15	8e-19	---	---	---	---	---	---
Locus_46_Transcript_7	900	emb|CT033183.1|	83	97.6	1e-16	Platynereis dumerilii EST IB0AAA25BD09EM1	gb|ACR24950.1|	60	129	9e-28	ribosomal protein L22 [Lepidochitona cinerea]	sp|Q90YU6|RL22_ICTPU	58	118	5e-26	60S ribosomal protein L22 OS=Ictalurus punctatus GN=rpl22 PE=2 SV=3	cin:100182623	49	120	2e-25	similar to ribosomal protein L22 proprotein	SPAC11E3.15	6e-20	---	---	---	---	---	---
Locus_47_Transcript_1	235
Locus_47_Transcript_2	279
Locus_48_Transcript_1	105
Locus_48_Transcript_2	159
Locus_48_Transcript_3	3534	gb|AF240834.1|	81	355	2e-93	Nereis virens elongation factor-2 mRNA, partial cds	ref|XP_392691.2|	74	1113	0	PREDICTED: elongation factor 2-like isoform 1 [Apis mellifera] ref|XP_003493525.1| PREDICTED: elongation factor 2-like [Bombus impatiens]	sp|Q90705|EF2_CHICK	74	1110	0	Elongation factor 2 OS=Gallus gallus GN=EEF2 PE=1 SV=3	ame:409167	74	1113	0	similar to Elongation factor 2 (EF-2); K03234 elongation factor EF-2 [EC:3.6.5.3]	YOR133w	0	Sce	J	COG0480	Translation elongation factors (GTPases)	INFORMATION STORAGE AND PROCESSING	Translation, ribosomal structure and biogenesis
Locus_48_Transcript_4	3534	gb|AF240834.1|	81	355	2e-93	Nereis virens elongation factor-2 mRNA, partial cds	ref|XP_392691.2|	74	1110	0	PREDICTED: elongation factor 2-like isoform 1 [Apis mellifera] ref|XP_003493525.1| PREDICTED: elongation factor 2-like [Bombus impatiens]	sp|Q90705|EF2_CHICK	74	1109	0	Elongation factor 2 OS=Gallus gallus GN=EEF2 PE=1 SV=3	ame:409167	74	1110	0	similar to Elongation factor 2 (EF-2); K03234 elongation factor EF-2 [EC:3.6.5.3]	YOR133w	0	Sce	J	COG0480	Translation elongation factors (GTPases)	INFORMATION STORAGE AND PROCESSING	Translation, ribosomal structure and biogenesis
Locus_48_Transcript_5	3534	gb|AF240834.1|	81	355	2e-93	Nereis virens elongation factor-2 mRNA, partial cds	ref|XP_392691.2|	74	1113	0	PREDICTED: elongation factor 2-like isoform 1 [Apis mellifera] ref|XP_003493525.1| PREDICTED: elongation factor 2-like [Bombus impatiens]	sp|Q90705|EF2_CHICK	74	1110	0	Elongation factor 2 OS=Gallus gallus GN=EEF2 PE=1 SV=3	ame:409167	74	1113	0	similar to Elongation factor 2 (EF-2); K03234 elongation factor EF-2 [EC:3.6.5.3]	YOR133w	0	Sce	J	COG0480	Translation elongation factors (GTPases)	INFORMATION STORAGE AND PROCESSING	Translation, ribosomal structure and biogenesis
Locus_48_Transcript_6	3534	gb|AF240834.1|	81	347	4e-91	Nereis virens elongation factor-2 mRNA, partial cds	ref|XP_392691.2|	74	1113	0	PREDICTED: elongation factor 2-like isoform 1 [Apis mellifera] ref|XP_003493525.1| PREDICTED: elongation factor 2-like [Bombus impatiens]	sp|Q90705|EF2_CHICK	74	1110	0	Elongation factor 2 OS=Gallus gallus GN=EEF2 PE=1 SV=3	ame:409167	74	1113	0	similar to Elongation factor 2 (EF-2); K03234 elongation factor EF-2 [EC:3.6.5.3]	YOR133w	0	Sce	J	COG0480	Translation elongation factors (GTPases)	INFORMATION STORAGE AND PROCESSING	Translation, ribosomal structure and biogenesis
Locus_48_Transcript_7	3534	gb|AF240834.1|	80	315	1e-81	Nereis virens elongation factor-2 mRNA, partial cds	ref|XP_002736742.1|	74	1117	0	PREDICTED: conserved hypothetical protein-like [Saccoglossus kowalevskii]	sp|Q90705|EF2_CHICK	74	1113	0	Elongation factor 2 OS=Gallus gallus GN=EEF2 PE=1 SV=3	ame:409167	74	1114	0	similar to Elongation factor 2 (EF-2); K03234 elongation factor EF-2 [EC:3.6.5.3]	YOR133w	0	Sce	J	COG0480	Translation elongation factors (GTPases)	INFORMATION STORAGE AND PROCESSING	Translation, ribosomal structure and biogenesis
Locus_48_Transcript_8	3534	gb|AF240834.1|	80	315	1e-81	Nereis virens elongation factor-2 mRNA, partial cds	ref|XP_392691.2|	74	1114	0	PREDICTED: elongation factor 2-like isoform 1 [Apis mellifera] ref|XP_003493525.1| PREDICTED: elongation factor 2-like [Bombus impatiens]	sp|Q90705|EF2_CHICK	74	1112	0	Elongation factor 2 OS=Gallus gallus GN=EEF2 PE=1 SV=3	ame:409167	74	1114	0	similar to Elongation factor 2 (EF-2); K03234 elongation factor EF-2 [EC:3.6.5.3]	YOR133w	0	Sce	J	COG0480	Translation elongation factors (GTPases)	INFORMATION STORAGE AND PROCESSING	Translation, ribosomal structure and biogenesis
Locus_48_Transcript_9	3532	gb|AF240834.1|	81	355	2e-93	Nereis virens elongation factor-2 mRNA, partial cds	ref|NP_990699.1|	72	1226	0	elongation factor 2 [Gallus gallus] sp|Q90705.3|EF2_CHICK RecName: Full=Elongation factor 2; Short=EF-2 gb|AAA87587.1| elongation factor 2 [Gallus gallus]	sp|Q90705|EF2_CHICK	72	1226	0	Elongation factor 2 OS=Gallus gallus GN=EEF2 PE=1 SV=3	gga:396325	72	1226	0	EEF2; eukaryotic translation elongation factor 2; K03234 elongation factor EF-2 [EC:3.6.5.3]	YOR133w	0	Sce	J	COG0480	Translation elongation factors (GTPases)	INFORMATION STORAGE AND PROCESSING	Translation, ribosomal structure and biogenesis
Locus_48_Transcript_10	3534	gb|AF240834.1|	81	355	2e-93	Nereis virens elongation factor-2 mRNA, partial cds	ref|XP_392691.2|	74	1112	0	PREDICTED: elongation factor 2-like isoform 1 [Apis mellifera] ref|XP_003493525.1| PREDICTED: elongation factor 2-like [Bombus impatiens]	sp|Q90705|EF2_CHICK	74	1110	0	Elongation factor 2 OS=Gallus gallus GN=EEF2 PE=1 SV=3	ame:409167	74	1112	0	similar to Elongation factor 2 (EF-2); K03234 elongation factor EF-2 [EC:3.6.5.3]	YOR133w	0	Sce	J	COG0480	Translation elongation factors (GTPases)	INFORMATION STORAGE AND PROCESSING	Translation, ribosomal structure and biogenesis
Locus_48_Transcript_11	2956	gb|AF240834.1|	81	355	1e-93	Nereis virens elongation factor-2 mRNA, partial cds	ref|XP_392691.2|	74	1113	0	PREDICTED: elongation factor 2-like isoform 1 [Apis mellifera] ref|XP_003493525.1| PREDICTED: elongation factor 2-like [Bombus impatiens]	sp|Q90705|EF2_CHICK	74	1110	0	Elongation factor 2 OS=Gallus gallus GN=EEF2 PE=1 SV=3	ame:409167	74	1113	0	similar to Elongation factor 2 (EF-2); K03234 elongation factor EF-2 [EC:3.6.5.3]	YOR133w	0	Sce	J	COG0480	Translation elongation factors (GTPases)	INFORMATION STORAGE AND PROCESSING	Translation, ribosomal structure and biogenesis
Locus_48_Transcript_12	3534	gb|AF240834.1|	81	355	2e-93	Nereis virens elongation factor-2 mRNA, partial cds	ref|XP_392691.2|	74	1113	0	PREDICTED: elongation factor 2-like isoform 1 [Apis mellifera] ref|XP_003493525.1| PREDICTED: elongation factor 2-like [Bombus impatiens]	sp|Q90705|EF2_CHICK	74	1110	0	Elongation factor 2 OS=Gallus gallus GN=EEF2 PE=1 SV=3	ame:409167	74	1113	0	similar to Elongation factor 2 (EF-2); K03234 elongation factor EF-2 [EC:3.6.5.3]	YOR133w	0	Sce	J	COG0480	Translation elongation factors (GTPases)	INFORMATION STORAGE AND PROCESSING	Translation, ribosomal structure and biogenesis
Locus_49_Transcript_1	667	gb|EU124982.1|	85	63.9	1e-06	Arenicola marina ribosomal protein rpl34 mRNA, complete cds	gb|ACD65180.1|	70	147	1e-33	putative 60S ribosomal protein RPL34 [Phoronis muelleri]	sp|Q9NB34|RL34_AEDTR	54	109	2e-23	60S ribosomal protein L34 OS=Aedes triseriatus GN=RpL34 PE=2 SV=3	nve:NEMVE_v1g237122	60	120	1e-25	hypothetical protein ; K02915 large subunit ribosomal protein L34e	YIL052c	2e-27	Sce	J	COG2174	Ribosomal protein L34E	INFORMATION STORAGE AND PROCESSING	Translation, ribosomal structure and biogenesis
Locus_49_Transcript_2	667						gb|ACD65180.1|	71	149	5e-34	putative 60S ribosomal protein RPL34 [Phoronis muelleri]	sp|Q9NB34|RL34_AEDTR	53	108	4e-23	60S ribosomal protein L34 OS=Aedes triseriatus GN=RpL34 PE=2 SV=3	nve:NEMVE_v1g237122	60	120	1e-25	hypothetical protein ; K02915 large subunit ribosomal protein L34e	YIL052c	2e-27	Sce	J	COG2174	Ribosomal protein L34E	INFORMATION STORAGE AND PROCESSING	Translation, ribosomal structure and biogenesis
Locus_50_Transcript_1	908
Locus_51_Transcript_1	1109
Locus_51_Transcript_2	351
Locus_52_Transcript_1	1370
Locus_52_Transcript_2	1370
Locus_52_Transcript_3	1346
Locus_52_Transcript_4	874
Locus_52_Transcript_5	1370
Locus_53_Transcript_1	470	ref|XM_002921149.1|	90	97.6	7e-17	PREDICTED: Ailuropoda melanoleuca 60S ribosomal protein L26-like (LOC100473952), mRNA	gb|ACD65175.1|	87	219	1e-55	putative 60S ribosomal protein RPL26 [Phoronis muelleri]	sp|P61255|RL26_MOUSE	79	205	1e-52	60S ribosomal protein L26 OS=Mus musculus GN=Rpl26 PE=2 SV=1	tgu:100190317	79	205	1e-51	ribosomal protein L26-like; K02898 large subunit ribosomal protein L26e	SPBC29B5.03c	3e-42	Spo	J	COG0198	Ribosomal protein L24	INFORMATION STORAGE AND PROCESSING	Translation, ribosomal structure and biogenesis
Locus_53_Transcript_2	470	gb|DQ673384.1|	79	85.7	3e-13	Diaphorina citri putative ribosomal protein L26e mRNA, complete cds	gb|ACD65175.1|	87	219	1e-55	putative 60S ribosomal protein RPL26 [Phoronis muelleri]	sp|P61255|RL26_MOUSE	79	205	1e-52	60S ribosomal protein L26 OS=Mus musculus GN=Rpl26 PE=2 SV=1	tgu:100190317	79	205	1e-51	ribosomal protein L26-like; K02898 large subunit ribosomal protein L26e	SPBC29B5.03c	3e-42	Spo	J	COG0198	Ribosomal protein L24	INFORMATION STORAGE AND PROCESSING	Translation, ribosomal structure and biogenesis
Locus_54_Transcript_1	245	dbj|AB302955.1|	98	95.6	1e-16	Corbicula fluminea Msx gene for Msx protein, complete cds
Locus_55_Transcript_1	1188
Locus_55_Transcript_2	1130
Locus_55_Transcript_3	1264
Locus_55_Transcript_4	1233						gb|EFN82821.1|	87	65.1	3e-08	40S ribosomal protein S8 [Harpegnathos saltator]
Locus_55_Transcript_5	1127
Locus_55_Transcript_6	1263
Locus_56_Transcript_1	165
Locus_56_Transcript_2	147
Locus_56_Transcript_3	157
Locus_56_Transcript_4	170
Locus_56_Transcript_5	308
Locus_56_Transcript_6	2827	dbj|AB490291.1|	93	222	1e-53	Corbicula japonica CjXyn10A gene for endo-1,4-beta-xylanase, partial cds
Locus_56_Transcript_7	1033
Locus_56_Transcript_8	2053	dbj|AB490291.1|	96	93.7	5e-15	Corbicula japonica CjXyn10A gene for endo-1,4-beta-xylanase, partial cds
Locus_56_Transcript_9	2826	dbj|AB490291.1|	93	222	1e-53	Corbicula japonica CjXyn10A gene for endo-1,4-beta-xylanase, partial cds
Locus_56_Transcript_10	2100	dbj|AB490291.1|	93	222	9e-54	Corbicula japonica CjXyn10A gene for endo-1,4-beta-xylanase, partial cds
Locus_56_Transcript_11	2029	dbj|AB490291.1|	96	103	5e-18	Corbicula japonica CjXyn10A gene for endo-1,4-beta-xylanase, partial cds
Locus_56_Transcript_12	2291	dbj|AB490291.1|	96	93.7	6e-15	Corbicula japonica CjXyn10A gene for endo-1,4-beta-xylanase, partial cds
Locus_56_Transcript_13	2052	dbj|AB490291.1|	96	93.7	5e-15	Corbicula japonica CjXyn10A gene for endo-1,4-beta-xylanase, partial cds
Locus_56_Transcript_14	2053	dbj|AB490291.1|	96	93.7	5e-15	Corbicula japonica CjXyn10A gene for endo-1,4-beta-xylanase, partial cds
Locus_57_Transcript_1	1576						gb|ACU83226.1|	52	194	4e-47	sialic acid-binding lectin [Ruditapes philippinarum]
Locus_57_Transcript_2	1450						gb|ACU83226.1|	52	194	4e-47	sialic acid-binding lectin [Ruditapes philippinarum]
Locus_57_Transcript_3	1569						gb|ACU83226.1|	52	195	2e-47	sialic acid-binding lectin [Ruditapes philippinarum]
Locus_57_Transcript_4	1016						gb|ACU83226.1|	52	194	2e-47	sialic acid-binding lectin [Ruditapes philippinarum]
Locus_57_Transcript_5	1572						gb|ACU83226.1|	52	195	2e-47	sialic acid-binding lectin [Ruditapes philippinarum]
Locus_57_Transcript_6	1569						gb|ACU83226.1|	52	195	2e-47	sialic acid-binding lectin [Ruditapes philippinarum]
Locus_57_Transcript_7	1573						gb|ACU83226.1|	52	194	3e-47	sialic acid-binding lectin [Ruditapes philippinarum]
Locus_57_Transcript_8	1573						gb|ACU83226.1|	52	194	4e-47	sialic acid-binding lectin [Ruditapes philippinarum]
Locus_58_Transcript_1	381
Locus_58_Transcript_2	414
Locus_59_Transcript_1	647
Locus_59_Transcript_2	434
Locus_60_Transcript_1	105	emb|AJ000376.1|	89	135	6e-29	Helobdella triserialis mRNA for actin	gb|AFA41501.1|	91	70.1	1e-10	beta-actin [Paramisgurnus dabryanus]	sp|Q26065|ACT_PLAMG	91	70.1	4e-12	Actin, adductor muscle OS=Placopecten magellanicus PE=2 SV=1	zma:100274491	91	70.1	5e-11	hypothetical protein LOC100274491; K12313 actin, aortic smooth muscle	SPBC32H8.12c	7e-16	Spo	Z	COG5277	Actin and related proteins	CELLULAR PROCESSES AND SIGNALING	Cytoskeleton
Locus_60_Transcript_2	164	gb|AF234944.1|AF234944	91	143	4e-31	Enoploteuthis reticulata clone 5 actin gene, partial cds	gb|AFA25665.1|	97	77	1e-12	beta actin isoform 2a, partial [Sparus aurata]	sp|P69005|ACTD_STRPU	97	77	3e-14	Actin, cytoskeletal 2B OS=Strongylocentrotus purpuratus GN=CYIIB PE=2 SV=1	spu:373297	97	77	4e-13	CyIIb; cytoskeletal actin CyIIb	YFL039c	9e-16	Sce	Z	COG5277	Actin and related proteins	CELLULAR PROCESSES AND SIGNALING	Cytoskeleton
Locus_60_Transcript_3	185	gb|EF446608.1|	94	188	9e-45	Corbicula fluminea beta actin mRNA, partial cds	gb|ABQ57386.1|	100	89.7	2e-16	actin [Nucella lapillus]	sp|P68555|ACT_TAESO	100	88.2	1e-17	Actin OS=Taenia solium GN=ACT1 PE=3 SV=1	zma:100284092	100	88.2	2e-16	TIDP3708; LOC100284092	SPBC32H8.12c	6e-20	Spo	Z	COG5277	Actin and related proteins	CELLULAR PROCESSES AND SIGNALING	Cytoskeleton
Locus_60_Transcript_4	257	gb|EF446608.1|	86	131	3e-27	Corbicula fluminea beta actin mRNA, partial cds	sp|Q964D9.1|ACTC_HELTI	95	132	2e-29	RecName: Full=Actin, cytoplasmic; Flags: Precursor gb|AAK68715.1|AF329441_1 actin [Planorbella trivolvis]	sp|Q964D9|ACTC_HELTI	95	132	7e-31	Actin, cytoplasmic OS=Helisoma trivolvis PE=3 SV=1	nve:NEMVE_v1g234494	92	130	4e-29	hypothetical protein ; K05692 actin beta/gamma 1	SPBC32H8.12c	2e-33	Spo	Z	COG5277	Actin and related proteins	CELLULAR PROCESSES AND SIGNALING	Cytoskeleton
Locus_60_Transcript_5	479	gb|FJ455438.1|	86	276	1e-70	Holothuria glaberrima actin isoform 1 mRNA, complete cds	gb|ADD38963.1|	97	234	5e-60	beta-actin [Urechis unicinctus]	sp|Q964D9|ACTC_HELTI	97	233	4e-61	Actin, cytoplasmic OS=Helisoma trivolvis PE=3 SV=1	nve:NEMVE_v1g242065	97	234	2e-60	hypothetical protein ; K05692 actin beta/gamma 1	SPBC32H8.12c	5e-67	Spo	Z	COG5277	Actin and related proteins	CELLULAR PROCESSES AND SIGNALING	Cytoskeleton
Locus_60_Transcript_6	369	gb|EF446608.1|	81	161	5e-36	Corbicula fluminea beta actin mRNA, partial cds	ref|XP_001634709.1|	99	204	4e-51	predicted protein [Nematostella vectensis] gb|EDO42646.1| predicted protein [Nematostella vectensis]	sp|Q92193|ACT_CRAVI	98	204	2e-52	Actin (Fragment) OS=Crassostrea virginica PE=2 SV=1	nve:NEMVE_v1g242065	99	204	2e-51	hypothetical protein ; K05692 actin beta/gamma 1	YFL039c	2e-58	Sce	Z	COG5277	Actin and related proteins	CELLULAR PROCESSES AND SIGNALING	Cytoskeleton
Locus_60_Transcript_7	197	gb|AF234946.1|AF234946	91	170	2e-39	Gonatus onyx clone 90 actin gene, partial cds	gb|ACO48292.1|	100	98.2	5e-19	beta-actin [Montastraea franksi]	sp|P69005|ACTD_STRPU	97	96.7	4e-20	Actin, cytoskeletal 2B OS=Strongylocentrotus purpuratus GN=CYIIB PE=2 SV=1	spu:758120	100	98.2	2e-19	similar to cytoskeletal actin CyIIb	SPBC32H8.12c	2e-22	Spo	Z	COG5277	Actin and related proteins	CELLULAR PROCESSES AND SIGNALING	Cytoskeleton
Locus_60_Transcript_8	110	emb|AJ508480.1|	91	135	7e-29	Candida humilis partial act1 gene for actin, strain CBS 6897T	emb|CBK13153.1|	97	72	3e-11	beta-actin, partial [Oreochromis mossambicus]	sp|Q26065|ACT_PLAMG	97	72	1e-12	Actin, adductor muscle OS=Placopecten magellanicus PE=2 SV=1	zma:100274491	97	72	1e-11	hypothetical protein LOC100274491; K12313 actin, aortic smooth muscle	YFL039c	5e-16	Sce	Z	COG5277	Actin and related proteins	CELLULAR PROCESSES AND SIGNALING	Cytoskeleton
Locus_60_Transcript_9	161	gb|AF168615.1|AF168615	96	174	1e-40	Rivulus marmoratus beta-actin gene, complete cds	ref|XP_002025523.1|	86	79	3e-13	GL15240 [Drosophila persimilis] gb|EDW31045.1| GL15240 [Drosophila persimilis]	sp|P00544|FGR_FSVGR	100	77	3e-14	Tyrosine-protein kinase transforming protein Fgr OS=Feline sarcoma virus (strain Gardner-Rasheed) GN=V-FGR PE=3 SV=1	dpe:Dper_GL15240	86	79	1e-13	GL15240 gene product from transcript GL15240-RA	YFL039c	9e-18	Sce	Z	COG5277	Actin and related proteins	CELLULAR PROCESSES AND SIGNALING	Cytoskeleton
Locus_60_Transcript_10	247	gb|AC192613.1|	100	60	8e-06	Trichinella spiralis BAC clone TS195-33H12 from chromosome unknown, complete sequence
Locus_60_Transcript_11	119	ref|XM_002009334.1|	93	85.7	6e-14	Drosophila mojavensis GI15312 (Dmoj\GI15312), mRNA
Locus_60_Transcript_12	158	gb|GQ890678.1|	91	125	1e-25	Mactra veneriformis actin mRNA, partial cds	gb|AFA34338.1|	100	70.1	1e-10	actin type 1, partial [Ostrea edulis]	sp|P53474|ACTE_STRPU	100	70.1	4e-12	Actin, cytoskeletal 3A OS=Strongylocentrotus purpuratus GN=CYIIIA PE=3 SV=1	spu:373298	100	70.1	5e-11	CyIIIa; cytoskeletal actin IIIa	YFL039c	7e-15	Sce	Z	COG5277	Actin and related proteins	CELLULAR PROCESSES AND SIGNALING	Cytoskeleton
Locus_60_Transcript_13	153	gb|GQ890678.1|	94	137	2e-29	Mactra veneriformis actin mRNA, partial cds	gb|AAA37143.1|	94	68.9	3e-10	skeletal muscle alpha-actin [Mus musculus]	sp|P68555|ACT_TAESO	100	67.8	2e-11	Actin OS=Taenia solium GN=ACT1 PE=3 SV=1						SPBC32H8.12c	2e-13	Spo	Z	COG5277	Actin and related proteins	CELLULAR PROCESSES AND SIGNALING	Cytoskeleton
Locus_60_Transcript_14	377	gb|FJ669289.1|	89	373	1e-100	Crassostrea gigas isolate I_15 actin (act) mRNA, complete cds	emb|CAA25063.1|	90	228	4e-58	unnamed protein product [Feline sarcoma virus]	sp|P00544|FGR_FSVGR	90	228	1e-59	Tyrosine-protein kinase transforming protein Fgr OS=Feline sarcoma virus (strain Gardner-Rasheed) GN=V-FGR PE=3 SV=1	xtr:394957	100	227	2e-58	actg1, MGC75587, act, actg, beta-actin, dfna20, dfna26; actin, gamma 1; K05692 actin beta/gamma 1	YFL039c	3e-73	Sce	Z	COG5277	Actin and related proteins	CELLULAR PROCESSES AND SIGNALING	Cytoskeleton
Locus_60_Transcript_15	332	gb|HM045420.1|	91	327	3e-86	Hypriopsis cumingii beta-actin mRNA, complete cds	emb|CBK13153.1|	100	197	5e-49	beta-actin, partial [Oreochromis mossambicus]	sp|P00544|FGR_FSVGR	100	197	2e-50	Tyrosine-protein kinase transforming protein Fgr OS=Feline sarcoma virus (strain Gardner-Rasheed) GN=V-FGR PE=3 SV=1	xtr:394957	100	197	2e-49	actg1, MGC75587, act, actg, beta-actin, dfna20, dfna26; actin, gamma 1; K05692 actin beta/gamma 1	YFL039c	3e-62	Sce	Z	COG5277	Actin and related proteins	CELLULAR PROCESSES AND SIGNALING	Cytoskeleton
Locus_60_Transcript_16	158	gb|GQ890678.1|	92	133	4e-28	Mactra veneriformis actin mRNA, partial cds	gb|AFA34338.1|	100	70.1	1e-10	actin type 1, partial [Ostrea edulis]	sp|P53474|ACTE_STRPU	100	70.1	4e-12	Actin, cytoskeletal 3A OS=Strongylocentrotus purpuratus GN=CYIIIA PE=3 SV=1	spu:373298	100	70.1	5e-11	CyIIIa; cytoskeletal actin IIIa	YFL039c	7e-15	Sce	Z	COG5277	Actin and related proteins	CELLULAR PROCESSES AND SIGNALING	Cytoskeleton
Locus_60_Transcript_17	226	emb|AM410916.1|	85	129	9e-27	Ostrea edulis partial act1 gene for actin type 1, isolated from France	gb|AAF81111.1|	92	106	1e-21	actin [Nautilus pompilius]	sp|P53474|ACTE_STRPU	94	106	5e-23	Actin, cytoskeletal 3A OS=Strongylocentrotus purpuratus GN=CYIIIA PE=3 SV=1	spu:373298	94	106	6e-22	CyIIIa; cytoskeletal actin IIIa	YFL039c	4e-27	Sce	Z	COG5277	Actin and related proteins	CELLULAR PROCESSES AND SIGNALING	Cytoskeleton
Locus_60_Transcript_18	626	gb|JN084197.1|	82	347	6e-92	Meretrix meretrix beta-actin mRNA, complete cds	gb|AEI87381.1|	95	368	1e-100	beta actin, partial [Epinephelus bruneus]	sp|P41340|ACT3_LIMPO	94	368	1e-101	Actin-3 OS=Limulus polyphemus PE=1 SV=1	xtr:407952	94	366	1e-100	actb, MGC76228, MGC79692, MGC88999, beta-actin, ps1tp5bp1; actin, beta; K05692 actin beta/gamma 1	SPBC32H8.12c	1e-121	Spo	Z	COG5277	Actin and related proteins	CELLULAR PROCESSES AND SIGNALING	Cytoskeleton
Locus_60_Transcript_19	1069	gb|FJ669295.1|	82	553	1e-153	Crassostrea gigas isolate IV_1 actin (act) mRNA, complete cds	ref|XP_001637076.1|	96	596	1e-168	predicted protein [Nematostella vectensis] gb|EDO45013.1| predicted protein [Nematostella vectensis]	sp|Q964E3|ACTC_BIOAL	96	594	1e-169	Actin, cytoplasmic OS=Biomphalaria alexandrina PE=3 SV=1	nve:NEMVE_v1g234494	96	596	1e-169	hypothetical protein ; K05692 actin beta/gamma 1	SPBC32H8.12c	0	Spo	Z	COG5277	Actin and related proteins	CELLULAR PROCESSES AND SIGNALING	Cytoskeleton
Locus_60_Transcript_20	743	gb|EF446608.1|	93	551	1e-153	Corbicula fluminea beta actin mRNA, partial cds	emb|CAF34058.1|	98	380	1e-103	beta actin [Hippoglossus hippoglossus]	sp|P07837|ACT2_BOMMO	96	377	1e-104	Actin, muscle-type A2 OS=Bombyx mori PE=3 SV=1	nve:NEMVE_v1g210933	97	376	1e-103	hypothetical protein ; K05692 actin beta/gamma 1	SPBC32H8.12c	1e-124	Spo	Z	COG5277	Actin and related proteins	CELLULAR PROCESSES AND SIGNALING	Cytoskeleton
Locus_60_Transcript_21	275	dbj|AB012665.1|	89	244	3e-61	Ciona savignyi mRNA for CsCA1, complete cds	gb|AEX63357.1|	100	155	2e-36	beta-actin [Thunnus thynnus]	sp|P90689|ACT_BRUMA	100	155	6e-38	Actin OS=Brugia malayi PE=1 SV=1	xtr:394957	100	155	7e-37	actg1, MGC75587, act, actg, beta-actin, dfna20, dfna26; actin, gamma 1; K05692 actin beta/gamma 1	YFL039c	4e-44	Sce	Z	COG5277	Actin and related proteins	CELLULAR PROCESSES AND SIGNALING	Cytoskeleton
Locus_60_Transcript_22	1489	gb|EF446608.1|	94	716	0	Corbicula fluminea beta actin mRNA, partial cds	ref|XP_001637076.1|	97	601	1e-169	predicted protein [Nematostella vectensis] gb|EDO45013.1| predicted protein [Nematostella vectensis]	sp|P12716|ACTC_PISOC	96	598	1e-170	Actin, cytoplasmic OS=Pisaster ochraceus PE=3 SV=1	nve:NEMVE_v1g234494	97	601	1e-170	hypothetical protein ; K05692 actin beta/gamma 1	SPBC32H8.12c	0	Spo	Z	COG5277	Actin and related proteins	CELLULAR PROCESSES AND SIGNALING	Cytoskeleton
Locus_60_Transcript_23	1281	gb|FJ669295.1|	82	529	1e-146	Crassostrea gigas isolate IV_1 actin (act) mRNA, complete cds	sp|Q964E3.1|ACTC_BIOAL	96	590	1e-166	RecName: Full=Actin, cytoplasmic; Flags: Precursor gb|AAK68711.1|AF329437_1 actin [Biomphalaria alexandrina]	sp|Q964E3|ACTC_BIOAL	96	590	1e-167	Actin, cytoplasmic OS=Biomphalaria alexandrina PE=3 SV=1	nve:NEMVE_v1g234494	95	589	1e-166	hypothetical protein ; K05692 actin beta/gamma 1	SPBC32H8.12c	0	Spo	Z	COG5277	Actin and related proteins	CELLULAR PROCESSES AND SIGNALING	Cytoskeleton
Locus_60_Transcript_24	1918	dbj|AB071191.1|	89	1298	0	Crassostrea gigas actin 2 mRNA for Actin 2, complete cds	sp|Q26065.1|ACT_PLAMG	99	758	0	RecName: Full=Actin, adductor muscle; Flags: Precursor gb|AAB02227.1| actin [Placopecten magellanicus]	sp|Q26065|ACT_PLAMG	99	758	0	Actin, adductor muscle OS=Placopecten magellanicus PE=2 SV=1	cel:M03F4.2	98	753	0	act-4; ACTin family member (act-4); K05692 actin beta/gamma 1	SPBC32H8.12c	0	Spo	Z	COG5277	Actin and related proteins	CELLULAR PROCESSES AND SIGNALING	Cytoskeleton
Locus_60_Transcript_25	1061	gb|JN084197.1|	88	837	0	Meretrix meretrix beta-actin mRNA, complete cds	gb|AEK81538.1|	100	535	1e-150	beta-actin [Meretrix meretrix]	sp|P12716|ACTC_PISOC	98	528	1e-149	Actin, cytoplasmic OS=Pisaster ochraceus PE=3 SV=1	nve:NEMVE_v1g234494	98	530	1e-149	hypothetical protein ; K05692 actin beta/gamma 1	SPBC32H8.12c	1e-175	Spo	Z	COG5277	Actin and related proteins	CELLULAR PROCESSES AND SIGNALING	Cytoskeleton
Locus_60_Transcript_26	1261	gb|JN084197.1|	84	498	1e-137	Meretrix meretrix beta-actin mRNA, complete cds	gb|AEK81538.1|	95	443	1e-122	beta-actin [Meretrix meretrix]	sp|P41340|ACT3_LIMPO	94	441	1e-123	Actin-3 OS=Limulus polyphemus PE=1 SV=1	xtr:407952	94	440	1e-121	actb, MGC76228, MGC79692, MGC88999, beta-actin, ps1tp5bp1; actin, beta; K05692 actin beta/gamma 1	SPBC32H8.12c	1e-145	Spo	Z	COG5277	Actin and related proteins	CELLULAR PROCESSES AND SIGNALING	Cytoskeleton
Locus_60_Transcript_27	1486	dbj|AB071191.1|	90	1108	0	Crassostrea gigas actin 2 mRNA for Actin 2, complete cds	dbj|BAB84579.1|	100	614	1e-173	Actin 2 [Crassostrea gigas]	sp|Q26065|ACT_PLAMG	99	612	1e-174	Actin, adductor muscle OS=Placopecten magellanicus PE=2 SV=1	dvi:Dvir_GJ18395	98	608	1e-172	GJ18395 gene product from transcript GJ18395-RA; K05692 actin beta/gamma 1	SPBC32H8.12c	0	Spo	Z	COG5277	Actin and related proteins	CELLULAR PROCESSES AND SIGNALING	Cytoskeleton
Locus_60_Transcript_28	1489	gb|FJ669295.1|	82	555	1e-154	Crassostrea gigas isolate IV_1 actin (act) mRNA, complete cds	sp|Q964E3.1|ACTC_BIOAL	96	591	1e-166	RecName: Full=Actin, cytoplasmic; Flags: Precursor gb|AAK68711.1|AF329437_1 actin [Biomphalaria alexandrina]	sp|Q964E3|ACTC_BIOAL	96	591	1e-168	Actin, cytoplasmic OS=Biomphalaria alexandrina PE=3 SV=1	nve:NEMVE_v1g234494	95	590	1e-167	hypothetical protein ; K05692 actin beta/gamma 1	SPBC32H8.12c	0	Spo	Z	COG5277	Actin and related proteins	CELLULAR PROCESSES AND SIGNALING	Cytoskeleton
Locus_61_Transcript_1	2137	dbj|AB490291.1|	91	125	2e-24	Corbicula japonica CjXyn10A gene for endo-1,4-beta-xylanase, partial cds
Locus_61_Transcript_2	2137	dbj|AB490291.1|	91	125	2e-24	Corbicula japonica CjXyn10A gene for endo-1,4-beta-xylanase, partial cds
Locus_61_Transcript_3	2146	dbj|AB490291.1|	91	125	2e-24	Corbicula japonica CjXyn10A gene for endo-1,4-beta-xylanase, partial cds
Locus_61_Transcript_4	2137	dbj|AB490291.1|	91	125	2e-24	Corbicula japonica CjXyn10A gene for endo-1,4-beta-xylanase, partial cds
Locus_61_Transcript_5	2137	dbj|AB490291.1|	91	125	2e-24	Corbicula japonica CjXyn10A gene for endo-1,4-beta-xylanase, partial cds
Locus_61_Transcript_6	2138	dbj|AB490291.1|	91	125	2e-24	Corbicula japonica CjXyn10A gene for endo-1,4-beta-xylanase, partial cds
Locus_62_Transcript_1	3068	dbj|AB490291.1|	91	127	6e-25	Corbicula japonica CjXyn10A gene for endo-1,4-beta-xylanase, partial cds
Locus_62_Transcript_2	3015	dbj|AB490291.1|	89	81.8	3e-11	Corbicula japonica CjXyn10A gene for endo-1,4-beta-xylanase, partial cds
Locus_62_Transcript_3	3081	dbj|AB490291.1|	89	81.8	3e-11	Corbicula japonica CjXyn10A gene for endo-1,4-beta-xylanase, partial cds
Locus_62_Transcript_4	3074	dbj|AB490291.1|	89	81.8	3e-11	Corbicula japonica CjXyn10A gene for endo-1,4-beta-xylanase, partial cds
Locus_62_Transcript_5	3081	dbj|AB490291.1|	89	81.8	3e-11	Corbicula japonica CjXyn10A gene for endo-1,4-beta-xylanase, partial cds
Locus_63_Transcript_1	640	emb|AJ563463.1|	85	238	4e-59	Crassostrea gigas mRNA for ribosomal protein S20 (rps20 gene)	emb|CAD91428.1|	95	223	2e-56	ribosomal protein S20 [Crassostrea gigas]	sp|P23403|RS20_XENLA	91	210	7e-54	40S ribosomal protein S20 OS=Xenopus laevis GN=rps20 PE=3 SV=1	tgu:100227916	91	211	4e-53	similar to MGC82136 protein; K02969 small subunit ribosomal protein S20e	SPCC576.09	5e-56	Spo	J	COG0051	Ribosomal protein S10	INFORMATION STORAGE AND PROCESSING	Translation, ribosomal structure and biogenesis
Locus_64_Transcript_1	2138
Locus_64_Transcript_2	2138
Locus_64_Transcript_3	2140
Locus_64_Transcript_4	2142
Locus_64_Transcript_5	2117
Locus_64_Transcript_6	2155
Locus_64_Transcript_7	2234
Locus_64_Transcript_8	2139
Locus_65_Transcript_1	302
Locus_66_Transcript_1	639	dbj|AB490291.1|	83	61.9	6e-06	Corbicula japonica CjXyn10A gene for endo-1,4-beta-xylanase, partial cds
Locus_67_Transcript_1	1812	ref|XM_003021805.1|	89	63.9	4e-06	Trichophyton verrucosum HKI 0517 hypothetical protein, mRNA	ref|XP_001377195.1|	48	500	1e-139	PREDICTED: acyl-CoA synthetase family member 3, mitochondrial [Monodelphis domestica]	sp|Q3URE1|ACSF3_MOUSE	48	492	1e-138	Acyl-CoA synthetase family member 3, mitochondrial OS=Mus musculus GN=Acsf3 PE=2 SV=2	mdo:100026661	48	500	1e-139	hypothetical protein LOC100026661	SMa0150	8e-57	Sme	IQ	COG0318	Acyl-CoA synthetases (AMP-forming)/AMP-acid ligases II	METABOLISM	Lipid transport and metabolism
Locus_67_Transcript_2	1373						ref|XP_003434742.2|	45	308	2e-81	PREDICTED: acyl-CoA synthetase family member 3, mitochondrial [Canis lupus familiaris]	sp|Q3URE1|ACSF3_MOUSE	44	301	8e-81	Acyl-CoA synthetase family member 3, mitochondrial OS=Mus musculus GN=Acsf3 PE=2 SV=2	ecb:100051639	45	307	1e-81	ACSF3; acyl-CoA synthetase family member 3	mlr4763	2e-29	Mlo	IQ	COG0318	Acyl-CoA synthetases (AMP-forming)/AMP-acid ligases II	METABOLISM	Lipid transport and metabolism
Locus_67_Transcript_3	1540	dbj|AB490291.1|	92	95.6	1e-15	Corbicula japonica CjXyn10A gene for endo-1,4-beta-xylanase, partial cds	ref|XP_785115.2|	61	224	5e-56	PREDICTED: hypothetical protein [Strongylocentrotus purpuratus] ref|XP_001178411.1| PREDICTED: hypothetical protein [Strongylocentrotus purpuratus]	sp|Q3URE1|ACSF3_MOUSE	62	210	3e-53	Acyl-CoA synthetase family member 3, mitochondrial OS=Mus musculus GN=Acsf3 PE=2 SV=2	spu:579933	61	224	2e-56	hypothetical LOC579933	ML1051	4e-32	Mle	IQ	COG0318	Acyl-CoA synthetases (AMP-forming)/AMP-acid ligases II	METABOLISM	Lipid transport and metabolism
Locus_67_Transcript_4	2723	ref|XM_003021805.1|	89	63.9	6e-06	Trichophyton verrucosum HKI 0517 hypothetical protein, mRNA	ref|XP_001377195.1|	49	532	1e-148	PREDICTED: acyl-CoA synthetase family member 3, mitochondrial [Monodelphis domestica]	sp|Q3URE1|ACSF3_MOUSE	49	529	1e-149	Acyl-CoA synthetase family member 3, mitochondrial OS=Mus musculus GN=Acsf3 PE=2 SV=2	mdo:100026661	49	532	1e-149	hypothetical protein LOC100026661	SMa0150	6e-62	Sme	IQ	COG0318	Acyl-CoA synthetases (AMP-forming)/AMP-acid ligases II	METABOLISM	Lipid transport and metabolism
Locus_67_Transcript_5	2723	ref|XM_003021805.1|	89	63.9	6e-06	Trichophyton verrucosum HKI 0517 hypothetical protein, mRNA	ref|XP_001377195.1|	49	531	1e-148	PREDICTED: acyl-CoA synthetase family member 3, mitochondrial [Monodelphis domestica]	sp|Q3URE1|ACSF3_MOUSE	49	526	1e-148	Acyl-CoA synthetase family member 3, mitochondrial OS=Mus musculus GN=Acsf3 PE=2 SV=2	mdo:100026661	49	531	1e-148	hypothetical protein LOC100026661	mlr4763	1e-61	Mlo	IQ	COG0318	Acyl-CoA synthetases (AMP-forming)/AMP-acid ligases II	METABOLISM	Lipid transport and metabolism
Locus_67_Transcript_6	2336	ref|XM_003021805.1|	89	63.9	5e-06	Trichophyton verrucosum HKI 0517 hypothetical protein, mRNA	ref|XP_001377195.1|	51	496	1e-138	PREDICTED: acyl-CoA synthetase family member 3, mitochondrial [Monodelphis domestica]	sp|Q3URE1|ACSF3_MOUSE	52	491	1e-138	Acyl-CoA synthetase family member 3, mitochondrial OS=Mus musculus GN=Acsf3 PE=2 SV=2	mdo:100026661	51	496	1e-138	hypothetical protein LOC100026661	SMa0150	8e-61	Sme	IQ	COG0318	Acyl-CoA synthetases (AMP-forming)/AMP-acid ligases II	METABOLISM	Lipid transport and metabolism
Locus_67_Transcript_7	2723	ref|XM_003021805.1|	89	63.9	6e-06	Trichophyton verrucosum HKI 0517 hypothetical protein, mRNA	ref|XP_001377195.1|	49	533	1e-149	PREDICTED: acyl-CoA synthetase family member 3, mitochondrial [Monodelphis domestica]	sp|Q3URE1|ACSF3_MOUSE	49	528	1e-149	Acyl-CoA synthetase family member 3, mitochondrial OS=Mus musculus GN=Acsf3 PE=2 SV=2	mdo:100026661	49	533	1e-149	hypothetical protein LOC100026661	SMa0150	6e-62	Sme	IQ	COG0318	Acyl-CoA synthetases (AMP-forming)/AMP-acid ligases II	METABOLISM	Lipid transport and metabolism
Locus_68_Transcript_1	461
Locus_69_Transcript_1	430
Locus_69_Transcript_2	354
Locus_69_Transcript_3	723	dbj|AB302955.1|	87	81.8	7e-12	Corbicula fluminea Msx gene for Msx protein, complete cds
Locus_69_Transcript_4	478
Locus_69_Transcript_5	895	dbj|AB302955.1|	88	93.7	2e-15	Corbicula fluminea Msx gene for Msx protein, complete cds
Locus_69_Transcript_6	700
Locus_69_Transcript_7	963						ref|XP_002162207.1|	65	75.9	1e-11	PREDICTED: similar to Synaptic vesicle glycoprotein 2C [Hydra magnipapillata]						hmg:100215298	65	75.9	4e-12	similar to Synaptic vesicle glycoprotein 2C
Locus_69_Transcript_8	679
Locus_69_Transcript_9	756
Locus_70_Transcript_1	1593						ref|XP_002608621.1|	42	95.5	3e-17	hypothetical protein BRAFLDRAFT_183747 [Branchiostoma floridae] gb|EEN64631.1| hypothetical protein BRAFLDRAFT_183747 [Branchiostoma floridae]	sp|O88572|LRP6_MOUSE	40	81.3	2e-17	Low-density lipoprotein receptor-related protein 6 OS=Mus musculus GN=Lrp6 PE=1 SV=1	bfo:BRAFLDRAFT_183747	42	95.5	1e-17	hypothetical protein
Locus_70_Transcript_2	1021						ref|XP_001920299.1|	51	132	1e-28	PREDICTED: neurotrypsin-like [Danio rerio]	sp|A5PJQ2|SCAR5_BOVIN	51	119	5e-26	Scavenger receptor class A member 5 OS=Bos taurus GN=SCARA5 PE=2 SV=1	dre:566809	51	132	4e-29	neurotrypsin-like; K09624 protease, serine, 12 (neurotrypsin, motopsin) [EC:3.4.21.-]
Locus_70_Transcript_3	940						ref|XP_001920299.1|	51	132	9e-29	PREDICTED: neurotrypsin-like [Danio rerio]	sp|O75096|LRP4_HUMAN	39	123	2e-27	Low-density lipoprotein receptor-related protein 4 OS=Homo sapiens GN=LRP4 PE=1 SV=4	dre:566809	51	132	4e-29	neurotrypsin-like; K09624 protease, serine, 12 (neurotrypsin, motopsin) [EC:3.4.21.-]
Locus_70_Transcript_4	116
Locus_70_Transcript_5	2258						ref|XP_003449289.1|	45	198	3e-48	PREDICTED: low-density lipoprotein receptor-related protein 5 [Oreochromis niloticus]	sp|Q91VN0|LRP5_MOUSE	39	184	2e-45	Low-density lipoprotein receptor-related protein 5 OS=Mus musculus GN=Lrp5 PE=1 SV=3	dre:568518	45	193	4e-47	lrp5, LRP6; low density lipoprotein receptor-related protein 5; K03068 low density lipoprotein receptor-related protein 5/6
Locus_71_Transcript_1	3668	dbj|AB490291.1|	93	89.7	1e-13	Corbicula japonica CjXyn10A gene for endo-1,4-beta-xylanase, partial cds	ref|NP_001171797.1|	40	361	5e-97	coiled-coil domain-containing protein 11-like [Saccoglossus kowalevskii]	sp|Q96M91|CCD11_HUMAN	22	146	1e-33	Coiled-coil domain-containing protein 11 OS=Homo sapiens GN=CCDC11 PE=2 SV=2	bfo:BRAFLDRAFT_124363	38	338	2e-90	Islet; hypothetical protein
Locus_72_Transcript_1	557	ref|XM_002606105.1|	86	446	1e-122	Branchiostoma floridae hypothetical protein, mRNA	ref|XP_002606151.1|	88	325	2e-87	hypothetical protein BRAFLDRAFT_115374 [Branchiostoma floridae] gb|EEN62161.1| hypothetical protein BRAFLDRAFT_115374 [Branchiostoma floridae]	sp|Q5XIF6|TBA4A_RAT	87	324	2e-88	Tubulin alpha-4A chain OS=Rattus norvegicus GN=Tuba4a PE=2 SV=1	spu:590586	87	325	8e-88	similar to putative alpha-tubulin; K07374 tubulin alpha	SPBC16A3.15c	6e-91	Spo	Z	COG5023	Tubulin	CELLULAR PROCESSES AND SIGNALING	Cytoskeleton
Locus_72_Transcript_2	380	emb|AM491189.1|	90	389	1e-104	Ensis arcuatus microsatellite DNA, locus EA723, allele 1-723	gb|EHH65620.1|	96	248	3e-64	Alpha-tubulin 3C/D, partial [Macaca fascicularis]	sp|Q68FR8|TBA3_RAT	96	248	9e-66	Tubulin alpha-3 chain OS=Rattus norvegicus GN=Tuba3a PE=2 SV=1	ssc:100155138	96	248	1e-64	TUBA3D; tubulin, alpha 3d; K07374 tubulin alpha	YML085c	4e-64	Sce	Z	COG5023	Tubulin	CELLULAR PROCESSES AND SIGNALING	Cytoskeleton
Locus_72_Transcript_3	935	gb|HQ107974.1|	85	676	0	Phragmatopoma lapidosa alpha tubulin-like protein mRNA, partial cds	ref|XP_002738175.1|	93	590	1e-167	PREDICTED: GL12416-like isoform 2 [Saccoglossus kowalevskii]	sp|P06605|TBA3_DROME	92	590	1e-168	Tubulin alpha-3 chain OS=Drosophila melanogaster GN=alphaTub84D PE=2 SV=1	phu:Phum_PHUM420710	93	590	1e-167	tubulin alpha-1 chain; K07374 tubulin alpha	SPBC800.05c	1e-164	Spo	Z	COG5023	Tubulin	CELLULAR PROCESSES AND SIGNALING	Cytoskeleton
Locus_72_Transcript_4	598	gb|HQ107974.1|	85	436	1e-119	Phragmatopoma lapidosa alpha tubulin-like protein mRNA, partial cds	ref|XP_001630129.1|	91	367	1e-100	predicted protein [Nematostella vectensis] gb|EDO38066.1| predicted protein [Nematostella vectensis]	sp|P06603|TBA1_DROME	90	366	1e-101	Tubulin alpha-1 chain OS=Drosophila melanogaster GN=alphaTub84B PE=2 SV=1	spu:590586	91	367	1e-100	similar to putative alpha-tubulin; K07374 tubulin alpha	SPBC800.05c	1e-93	Spo	Z	COG5023	Tubulin	CELLULAR PROCESSES AND SIGNALING	Cytoskeleton
Locus_72_Transcript_5	935	gb|HQ107974.1|	84	644	0	Phragmatopoma lapidosa alpha tubulin-like protein mRNA, partial cds	ref|XP_002738175.1|	93	590	1e-167	PREDICTED: GL12416-like isoform 2 [Saccoglossus kowalevskii]	sp|P06605|TBA3_DROME	92	590	1e-168	Tubulin alpha-3 chain OS=Drosophila melanogaster GN=alphaTub84D PE=2 SV=1	phu:Phum_PHUM420710	93	590	1e-167	tubulin alpha-1 chain; K07374 tubulin alpha	SPBC800.05c	1e-164	Spo	Z	COG5023	Tubulin	CELLULAR PROCESSES AND SIGNALING	Cytoskeleton
Locus_72_Transcript_6	935	gb|HQ107974.1|	84	644	0	Phragmatopoma lapidosa alpha tubulin-like protein mRNA, partial cds	ref|XP_001178141.1|	93	590	1e-167	PREDICTED: similar to tubulin, alpha 2 isoform 2 [Strongylocentrotus purpuratus] ref|XP_001179181.1| PREDICTED: similar to tubulin, alpha 2 isoform 2 [Strongylocentrotus purpuratus]	sp|P06605|TBA3_DROME	92	588	1e-167	Tubulin alpha-3 chain OS=Drosophila melanogaster GN=alphaTub84D PE=2 SV=1	spu:590586	93	590	1e-167	similar to putative alpha-tubulin; K07374 tubulin alpha	SPBC800.05c	1e-165	Spo	Z	COG5023	Tubulin	CELLULAR PROCESSES AND SIGNALING	Cytoskeleton
Locus_72_Transcript_7	959	gb|GU263795.1|	86	839	0	Haliotis midae clone Hdd.c106 microsatellite sequence	gb|AAB07727.1|	94	622	1e-176	alpha-1 tubulin [Hirudo medicinalis] gb|AAB07890.1| alpha-1 tubulin [Hirudo medicinalis]	sp|P41383|TBA2_PATVU	94	620	1e-177	Tubulin alpha-2/alpha-4 chain OS=Patella vulgata GN=TUB2 PE=2 SV=1	nve:NEMVE_v1g202466	94	622	1e-176	hypothetical protein ; K07374 tubulin alpha	SPBC800.05c	1e-174	Spo	Z	COG5023	Tubulin	CELLULAR PROCESSES AND SIGNALING	Cytoskeleton
Locus_72_Transcript_8	557	ref|XM_002606105.1|	87	494	1e-136	Branchiostoma floridae hypothetical protein, mRNA	ref|XP_002606151.1|	90	334	5e-90	hypothetical protein BRAFLDRAFT_115374 [Branchiostoma floridae] gb|EEN62161.1| hypothetical protein BRAFLDRAFT_115374 [Branchiostoma floridae]	sp|Q68FR8|TBA3_RAT	90	333	5e-91	Tubulin alpha-3 chain OS=Rattus norvegicus GN=Tuba3a PE=2 SV=1	bfo:BRAFLDRAFT_115374	90	334	2e-90	hypothetical protein	SPBC16A3.15c	1e-91	Spo	Z	COG5023	Tubulin	CELLULAR PROCESSES AND SIGNALING	Cytoskeleton
Locus_72_Transcript_9	935	gb|HQ107974.1|	85	660	0	Phragmatopoma lapidosa alpha tubulin-like protein mRNA, partial cds	ref|XP_002738175.1|	93	590	1e-167	PREDICTED: GL12416-like isoform 2 [Saccoglossus kowalevskii]	sp|P06605|TBA3_DROME	92	590	1e-168	Tubulin alpha-3 chain OS=Drosophila melanogaster GN=alphaTub84D PE=2 SV=1	phu:Phum_PHUM420710	93	590	1e-167	tubulin alpha-1 chain; K07374 tubulin alpha	SPBC800.05c	1e-164	Spo	Z	COG5023	Tubulin	CELLULAR PROCESSES AND SIGNALING	Cytoskeleton
Locus_73_Transcript_1	3141						gb|ACD65131.1|	77	203	2e-49	putative 60S ribosomal protein RPL35A [Novocrania anomala]	sp|P04646|RL35A_RAT	74	174	3e-42	60S ribosomal protein L35a OS=Rattus norvegicus GN=Rpl35a PE=3 SV=1	bfo:BRAFLDRAFT_277091	77	181	3e-43	hypothetical protein; K02917 large subunit ribosomal protein L35Ae	SPCP31B10.08c	2e-27	Spo	J	COG2451	Ribosomal protein L35AE/L33A	INFORMATION STORAGE AND PROCESSING	Translation, ribosomal structure and biogenesis
Locus_73_Transcript_2	3141						gb|ACD65131.1|	77	203	2e-49	putative 60S ribosomal protein RPL35A [Novocrania anomala]	sp|P04646|RL35A_RAT	74	174	3e-42	60S ribosomal protein L35a OS=Rattus norvegicus GN=Rpl35a PE=3 SV=1	bfo:BRAFLDRAFT_277091	77	181	3e-43	hypothetical protein; K02917 large subunit ribosomal protein L35Ae	SPCP31B10.08c	2e-27	Spo	J	COG2451	Ribosomal protein L35AE/L33A	INFORMATION STORAGE AND PROCESSING	Translation, ribosomal structure and biogenesis
Locus_73_Transcript_3	930	dbj|AB231865.1|	92	85.7	6e-13	Spisula solidissima gene for zinc finger protein Sso-Zic, complete cds	gb|ACD65131.1|	77	203	4e-50	putative 60S ribosomal protein RPL35A [Novocrania anomala]	sp|P04646|RL35A_RAT	74	174	6e-43	60S ribosomal protein L35a OS=Rattus norvegicus GN=Rpl35a PE=3 SV=1	bfo:BRAFLDRAFT_277091	77	181	7e-44	hypothetical protein; K02917 large subunit ribosomal protein L35Ae	SPCP31B10.08c	4e-29	Spo	J	COG2451	Ribosomal protein L35AE/L33A	INFORMATION STORAGE AND PROCESSING	Translation, ribosomal structure and biogenesis
Locus_73_Transcript_4	1546						gb|ACD65131.1|	77	203	9e-50	putative 60S ribosomal protein RPL35A [Novocrania anomala]	sp|P04646|RL35A_RAT	74	174	1e-42	60S ribosomal protein L35a OS=Rattus norvegicus GN=Rpl35a PE=3 SV=1	bfo:BRAFLDRAFT_277091	77	181	1e-43	hypothetical protein; K02917 large subunit ribosomal protein L35Ae	SPCP31B10.08c	6e-28	Spo	J	COG2451	Ribosomal protein L35AE/L33A	INFORMATION STORAGE AND PROCESSING	Translation, ribosomal structure and biogenesis
Locus_73_Transcript_5	3141						gb|ACD65131.1|	77	203	2e-49	putative 60S ribosomal protein RPL35A [Novocrania anomala]	sp|P04646|RL35A_RAT	74	174	3e-42	60S ribosomal protein L35a OS=Rattus norvegicus GN=Rpl35a PE=3 SV=1	bfo:BRAFLDRAFT_277091	77	181	3e-43	hypothetical protein; K02917 large subunit ribosomal protein L35Ae	SPCP31B10.08c	2e-27	Spo	J	COG2451	Ribosomal protein L35AE/L33A	INFORMATION STORAGE AND PROCESSING	Translation, ribosomal structure and biogenesis
Locus_73_Transcript_6	2369
Locus_73_Transcript_7	1336	ref|XM_002593351.1|	85	63.9	3e-06	Branchiostoma floridae hypothetical protein, mRNA	gb|ACD65131.1|	76	202	9e-50	putative 60S ribosomal protein RPL35A [Novocrania anomala]	sp|P04646|RL35A_RAT	73	174	1e-42	60S ribosomal protein L35a OS=Rattus norvegicus GN=Rpl35a PE=3 SV=1	bfo:BRAFLDRAFT_277091	77	181	1e-43	hypothetical protein; K02917 large subunit ribosomal protein L35Ae	SPCP31B10.08c	5e-28	Spo	J	COG2451	Ribosomal protein L35AE/L33A	INFORMATION STORAGE AND PROCESSING	Translation, ribosomal structure and biogenesis
Locus_73_Transcript_8	3141						gb|ACD65131.1|	77	203	2e-49	putative 60S ribosomal protein RPL35A [Novocrania anomala]	sp|P04646|RL35A_RAT	74	174	3e-42	60S ribosomal protein L35a OS=Rattus norvegicus GN=Rpl35a PE=3 SV=1	bfo:BRAFLDRAFT_277091	77	181	3e-43	hypothetical protein; K02917 large subunit ribosomal protein L35Ae	SPCP31B10.08c	2e-27	Spo	J	COG2451	Ribosomal protein L35AE/L33A	INFORMATION STORAGE AND PROCESSING	Translation, ribosomal structure and biogenesis
Locus_74_Transcript_1	2416	dbj|AB302955.1|	83	182	9e-42	Corbicula fluminea Msx gene for Msx protein, complete cds	gb|ABO26662.1|	49	68.2	7e-09	sialic acid binding lectin [Haliotis discus discus]
Locus_74_Transcript_2	3530	dbj|AB302955.1|	83	182	1e-41	Corbicula fluminea Msx gene for Msx protein, complete cds	emb|CBX41746.1|	38	294	8e-77	putative C1q domain containing protein MgC1q97 [Mytilus galloprovincialis]						bfo:BRAFLDRAFT_69134	32	75.9	2e-11	hypothetical protein
Locus_74_Transcript_3	1769	dbj|AB302955.1|	83	182	6e-42	Corbicula fluminea Msx gene for Msx protein, complete cds	ref|XP_002987097.1|	26	72	4e-10	hypothetical protein SELMODRAFT_425932 [Selaginella moellendorffii] gb|EFJ11940.1| hypothetical protein SELMODRAFT_425932 [Selaginella moellendorffii]
Locus_74_Transcript_4	3537	dbj|AB302955.1|	83	182	1e-41	Corbicula fluminea Msx gene for Msx protein, complete cds	emb|CBX41746.1|	39	296	2e-77	putative C1q domain containing protein MgC1q97 [Mytilus galloprovincialis]						bfo:BRAFLDRAFT_69134	32	75.9	2e-11	hypothetical protein
Locus_74_Transcript_5	3532	dbj|AB302955.1|	83	182	1e-41	Corbicula fluminea Msx gene for Msx protein, complete cds	emb|CBX41746.1|	39	296	2e-77	putative C1q domain containing protein MgC1q97 [Mytilus galloprovincialis]						bfo:BRAFLDRAFT_69134	32	75.9	2e-11	hypothetical protein
Locus_74_Transcript_6	1889						emb|CBX41746.1|	39	296	7e-78	putative C1q domain containing protein MgC1q97 [Mytilus galloprovincialis]						bfo:BRAFLDRAFT_69134	32	75.9	1e-11	hypothetical protein
Locus_74_Transcript_7	3530	dbj|AB302955.1|	83	182	1e-41	Corbicula fluminea Msx gene for Msx protein, complete cds	emb|CBX41746.1|	39	296	2e-77	putative C1q domain containing protein MgC1q97 [Mytilus galloprovincialis]						bfo:BRAFLDRAFT_69134	32	75.9	2e-11	hypothetical protein
Locus_74_Transcript_8	3530	dbj|AB302955.1|	83	182	1e-41	Corbicula fluminea Msx gene for Msx protein, complete cds	emb|CBX41746.1|	39	298	4e-78	putative C1q domain containing protein MgC1q97 [Mytilus galloprovincialis]						bfo:BRAFLDRAFT_69134	32	75.9	2e-11	hypothetical protein
Locus_74_Transcript_9	479						emb|CBX41746.1|	33	90.5	9e-17	putative C1q domain containing protein MgC1q97 [Mytilus galloprovincialis]
Locus_74_Transcript_10	3530	dbj|AB302955.1|	83	182	1e-41	Corbicula fluminea Msx gene for Msx protein, complete cds	emb|CBX41746.1|	39	296	2e-77	putative C1q domain containing protein MgC1q97 [Mytilus galloprovincialis]						bfo:BRAFLDRAFT_69134	32	75.9	2e-11	hypothetical protein
Locus_75_Transcript_1	245
Locus_75_Transcript_2	391
Locus_75_Transcript_3	243
Locus_75_Transcript_4	211
Locus_75_Transcript_5	158
Locus_75_Transcript_6	556
Locus_75_Transcript_7	128
Locus_75_Transcript_8	162
Locus_75_Transcript_9	208
Locus_75_Transcript_10	198
Locus_75_Transcript_11	1891	dbj|AB231873.1|	87	101	2e-17	Corbicula sp. LCN-2004 gene for zinc finger protein Cj-Zic, complete cds	ref|XP_002740404.1|	27	89.7	2e-15	PREDICTED: zinc finger protein-like [Saccoglossus kowalevskii]						spu:758062	45	89.4	9e-16	similar to zinc finger protein
Locus_75_Transcript_12	3385						ref|XP_001193133.1|	43	748	0	PREDICTED: similar to zinc finger protein, partial [Strongylocentrotus purpuratus] ref|XP_001180223.1| PREDICTED: similar to zinc finger protein, partial [Strongylocentrotus purpuratus]	sp|P10394|POL4_DROME	25	139	1e-31	Retrovirus-related Pol polyprotein from transposon 412 OS=Drosophila melanogaster GN=POL PE=4 SV=1	spu:758062	43	748	0	similar to zinc finger protein	YGR109w-b_2	1e-24	Sce	L	COG2801	Transposase and inactivated derivatives	INFORMATION STORAGE AND PROCESSING	Replication, recombination and repair
Locus_75_Transcript_13	1193
Locus_75_Transcript_14	1910						ref|XP_002740404.1|	27	89.7	2e-15	PREDICTED: zinc finger protein-like [Saccoglossus kowalevskii]						spu:758062	45	89.4	9e-16	similar to zinc finger protein
Locus_75_Transcript_15	1904						ref|XP_002740404.1|	27	89.7	2e-15	PREDICTED: zinc finger protein-like [Saccoglossus kowalevskii]						spu:758062	45	89.4	9e-16	similar to zinc finger protein
Locus_75_Transcript_16	4462						ref|XP_001186509.1|	47	1282	0	PREDICTED: similar to zinc finger protein [Strongylocentrotus purpuratus] ref|XP_001181093.1| PREDICTED: similar to zinc finger protein [Strongylocentrotus purpuratus]	sp|P04323|POL3_DROME	40	313	6e-84	Retrovirus-related Pol polyprotein from transposon 17.6 OS=Drosophila melanogaster GN=pol PE=4 SV=1	spu:758330	47	1282	0	similar to zinc finger protein	YIL082w-a_2	4e-72	Sce	L	COG2801	Transposase and inactivated derivatives	INFORMATION STORAGE AND PROCESSING	Replication, recombination and repair
Locus_75_Transcript_17	1875						ref|XP_002740404.1|	27	89.7	2e-15	PREDICTED: zinc finger protein-like [Saccoglossus kowalevskii]						spu:758062	45	89.4	9e-16	similar to zinc finger protein
Locus_75_Transcript_18	2378						ref|XP_002740404.1|	27	89.7	2e-15	PREDICTED: zinc finger protein-like [Saccoglossus kowalevskii]						spu:758062	45	89.4	1e-15	similar to zinc finger protein
Locus_75_Transcript_19	1260
Locus_75_Transcript_20	1910						ref|XP_002740404.1|	27	89.7	2e-15	PREDICTED: zinc finger protein-like [Saccoglossus kowalevskii]						spu:758062	45	89.4	9e-16	similar to zinc finger protein
Locus_76_Transcript_1	1963
Locus_77_Transcript_1	373	gb|EF408830.1|	86	77.8	5e-11	Poecilia reticulata ribosomal protein S15 mRNA, complete cds	tpe|CAL69102.1|	74	75.9	2e-12	TPA: putative 40S ribosomal protein S15 isoform 2 [Spadella cephaloptera]	sp|O65059|RS15_PICMA	66	70.1	4e-12	40S ribosomal protein S15 OS=Picea mariana GN=RPS15 PE=2 SV=1	mbr:MONBRDRAFT_17960	63	71.2	2e-11	hypothetical protein ; K02958 small subunit ribosomal protein S15e	SPAC1071.07c	7e-12	Spo	J	COG0185	Ribosomal protein S19	INFORMATION STORAGE AND PROCESSING	Translation, ribosomal structure and biogenesis
Locus_78_Transcript_1	1277						ref|NP_001090784.1|	47	235	1e-59	hydroxysteroid 11-beta-dehydrogenase 1-like protein precursor [Xenopus (Silurana) tropicalis] sp|A4IGM4.1|DHI1L_XENTR RecName: Full=Hydroxysteroid 11-beta-dehydrogenase 1-like protein; AltName: Full=11-beta-hydroxysteroid dehydrogenase type 3; Short=11-DH3; Short=11-beta-HSD3; Flags: Precursor gb|AAI35168.1| LOC100037875 protein [Xenopus (Silurana) tropicalis]	sp|A4IGM4|DHI1L_XENTR	47	235	5e-61	Hydroxysteroid 11-beta-dehydrogenase 1-like protein OS=Xenopus tropicalis GN=hsd11b1l PE=2 SV=1	xtr:100037875	47	235	5e-60	hsd11b1l, 11-DH3, hsd3, scdr10; hydroxysteroid (11-beta) dehydrogenase 1-like; K00071 11beta-hydroxysteroid dehydrogenase [EC:1.1.1.146]	PA3957	6e-29	Pae	IQR	COG1028	Dehydrogenases with different specificities (related to short-chain alcohol dehydrogenases)	METABOLISM	Lipid transport and metabolism
Locus_78_Transcript_2	1277						ref|NP_001090784.1|	47	236	9e-60	hydroxysteroid 11-beta-dehydrogenase 1-like protein precursor [Xenopus (Silurana) tropicalis] sp|A4IGM4.1|DHI1L_XENTR RecName: Full=Hydroxysteroid 11-beta-dehydrogenase 1-like protein; AltName: Full=11-beta-hydroxysteroid dehydrogenase type 3; Short=11-DH3; Short=11-beta-HSD3; Flags: Precursor gb|AAI35168.1| LOC100037875 protein [Xenopus (Silurana) tropicalis]	sp|A4IGM4|DHI1L_XENTR	47	236	4e-61	Hydroxysteroid 11-beta-dehydrogenase 1-like protein OS=Xenopus tropicalis GN=hsd11b1l PE=2 SV=1	xtr:100037875	47	236	4e-60	hsd11b1l, 11-DH3, hsd3, scdr10; hydroxysteroid (11-beta) dehydrogenase 1-like; K00071 11beta-hydroxysteroid dehydrogenase [EC:1.1.1.146]	PA3957	3e-29	Pae	IQR	COG1028	Dehydrogenases with different specificities (related to short-chain alcohol dehydrogenases)	METABOLISM	Lipid transport and metabolism
Locus_79_Transcript_1	224	gb|EF446608.1|	94	252	9e-64	Corbicula fluminea beta actin mRNA, partial cds	ref|XP_003444532.1|	100	112	2e-23	PREDICTED: actin, cytoplasmic 1-like [Oreochromis niloticus]	sp|P02576|ACTA_PHYPO	100	112	7e-25	Actin, plasmodial isoform OS=Physarum polycephalum GN=ARDA PE=1 SV=2	nve:NEMVE_v1g210933	100	112	8e-24	hypothetical protein ; K05692 actin beta/gamma 1	SPBC32H8.12c	9e-30	Spo	Z	COG5277	Actin and related proteins	CELLULAR PROCESSES AND SIGNALING	Cytoskeleton
Locus_79_Transcript_2	325	gb|JF410949.1|	92	79.8	1e-11	Yoldiella nana clone 2 actin (MAC) gene, partial cds
Locus_79_Transcript_3	1192	gb|AF082863.1|AF082863	84	757	0	Dreissena polymorpha cytoplasmic actin mRNA, complete cds	ref|XP_001637076.1|	98	679	0	predicted protein [Nematostella vectensis] gb|EDO45013.1| predicted protein [Nematostella vectensis]	sp|P12716|ACTC_PISOC	97	675	0	Actin, cytoplasmic OS=Pisaster ochraceus PE=3 SV=1	nve:NEMVE_v1g234494	98	679	0	hypothetical protein ; K05692 actin beta/gamma 1	SPBC32H8.12c	0	Spo	Z	COG5277	Actin and related proteins	CELLULAR PROCESSES AND SIGNALING	Cytoskeleton
Locus_79_Transcript_4	1192	gb|AF082863.1|AF082863	84	757	0	Dreissena polymorpha cytoplasmic actin mRNA, complete cds	ref|XP_001637076.1|	98	679	0	predicted protein [Nematostella vectensis] gb|EDO45013.1| predicted protein [Nematostella vectensis]	sp|P12716|ACTC_PISOC	97	675	0	Actin, cytoplasmic OS=Pisaster ochraceus PE=3 SV=1	nve:NEMVE_v1g234494	98	679	0	hypothetical protein ; K05692 actin beta/gamma 1	SPBC32H8.12c	0	Spo	Z	COG5277	Actin and related proteins	CELLULAR PROCESSES AND SIGNALING	Cytoskeleton
Locus_79_Transcript_5	1192	gb|AF082863.1|AF082863	84	757	0	Dreissena polymorpha cytoplasmic actin mRNA, complete cds	ref|XP_001637076.1|	98	679	0	predicted protein [Nematostella vectensis] gb|EDO45013.1| predicted protein [Nematostella vectensis]	sp|P12716|ACTC_PISOC	97	675	0	Actin, cytoplasmic OS=Pisaster ochraceus PE=3 SV=1	nve:NEMVE_v1g234494	98	679	0	hypothetical protein ; K05692 actin beta/gamma 1	SPBC32H8.12c	0	Spo	Z	COG5277	Actin and related proteins	CELLULAR PROCESSES AND SIGNALING	Cytoskeleton
Locus_79_Transcript_6	1192	gb|AF082863.1|AF082863	85	789	0	Dreissena polymorpha cytoplasmic actin mRNA, complete cds	ref|XP_001637076.1|	98	679	0	predicted protein [Nematostella vectensis] gb|EDO45013.1| predicted protein [Nematostella vectensis]	sp|P12716|ACTC_PISOC	97	675	0	Actin, cytoplasmic OS=Pisaster ochraceus PE=3 SV=1	nve:NEMVE_v1g234494	98	679	0	hypothetical protein ; K05692 actin beta/gamma 1	SPBC32H8.12c	0	Spo	Z	COG5277	Actin and related proteins	CELLULAR PROCESSES AND SIGNALING	Cytoskeleton
Locus_79_Transcript_7	524	gb|EF446608.1|	99	446	1e-122	Corbicula fluminea beta actin mRNA, partial cds	ref|XP_001630039.1|	98	346	8e-94	predicted protein [Nematostella vectensis] gb|EDO37976.1| predicted protein [Nematostella vectensis]	sp|Q93131|ACTC_BRAFL	97	345	9e-95	Actin, cytoplasmic OS=Branchiostoma floridae PE=2 SV=1	nve:NEMVE_v1g210933	98	346	3e-94	hypothetical protein ; K05692 actin beta/gamma 1	SPBC32H8.12c	1e-112	Spo	Z	COG5277	Actin and related proteins	CELLULAR PROCESSES AND SIGNALING	Cytoskeleton
Locus_79_Transcript_8	524	gb|EF446608.1|	97	414	1e-112	Corbicula fluminea beta actin mRNA, partial cds	ref|XP_001630039.1|	98	346	8e-94	predicted protein [Nematostella vectensis] gb|EDO37976.1| predicted protein [Nematostella vectensis]	sp|Q93131|ACTC_BRAFL	97	345	9e-95	Actin, cytoplasmic OS=Branchiostoma floridae PE=2 SV=1	nve:NEMVE_v1g210933	98	346	3e-94	hypothetical protein ; K05692 actin beta/gamma 1	SPBC32H8.12c	1e-112	Spo	Z	COG5277	Actin and related proteins	CELLULAR PROCESSES AND SIGNALING	Cytoskeleton
Locus_79_Transcript_9	1388	gb|AF082863.1|AF082863	84	862	0	Dreissena polymorpha cytoplasmic actin mRNA, complete cds	gb|AEK81538.1|	98	756	0	beta-actin [Meretrix meretrix]	sp|P12716|ACTC_PISOC	98	754	0	Actin, cytoplasmic OS=Pisaster ochraceus PE=3 SV=1	nve:NEMVE_v1g188243	98	754	0	hypothetical protein ; K05692 actin beta/gamma 1	SPBC32H8.12c	0	Spo	Z	COG5277	Actin and related proteins	CELLULAR PROCESSES AND SIGNALING	Cytoskeleton
Locus_79_Transcript_10	1216	gb|AF082863.1|AF082863	85	842	0	Dreissena polymorpha cytoplasmic actin mRNA, complete cds	ref|XP_001637076.1|	99	704	0	predicted protein [Nematostella vectensis] gb|EDO45013.1| predicted protein [Nematostella vectensis]	sp|P12716|ACTC_PISOC	98	701	0	Actin, cytoplasmic OS=Pisaster ochraceus PE=3 SV=1	nve:NEMVE_v1g234494	99	704	0	hypothetical protein ; K05692 actin beta/gamma 1	SPBC32H8.12c	0	Spo	Z	COG5277	Actin and related proteins	CELLULAR PROCESSES AND SIGNALING	Cytoskeleton
Locus_79_Transcript_11	1031	gb|AF082863.1|AF082863	84	726	0	Dreissena polymorpha cytoplasmic actin mRNA, complete cds	ref|XP_001637076.1|	98	679	0	predicted protein [Nematostella vectensis] gb|EDO45013.1| predicted protein [Nematostella vectensis]	sp|P12716|ACTC_PISOC	97	675	0	Actin, cytoplasmic OS=Pisaster ochraceus PE=3 SV=1	nve:NEMVE_v1g234494	98	679	0	hypothetical protein ; K05692 actin beta/gamma 1	SPBC32H8.12c	0	Spo	Z	COG5277	Actin and related proteins	CELLULAR PROCESSES AND SIGNALING	Cytoskeleton
Locus_79_Transcript_12	1192	gb|AF082863.1|AF082863	85	765	0	Dreissena polymorpha cytoplasmic actin mRNA, complete cds	ref|XP_001637076.1|	98	679	0	predicted protein [Nematostella vectensis] gb|EDO45013.1| predicted protein [Nematostella vectensis]	sp|P12716|ACTC_PISOC	97	675	0	Actin, cytoplasmic OS=Pisaster ochraceus PE=3 SV=1	nve:NEMVE_v1g234494	98	679	0	hypothetical protein ; K05692 actin beta/gamma 1	SPBC32H8.12c	0	Spo	Z	COG5277	Actin and related proteins	CELLULAR PROCESSES AND SIGNALING	Cytoskeleton
Locus_80_Transcript_1	1046
Locus_80_Transcript_2	1115
Locus_80_Transcript_3	1115
Locus_81_Transcript_1	111
Locus_81_Transcript_2	108
Locus_81_Transcript_3	175
Locus_81_Transcript_4	316
Locus_81_Transcript_5	184
Locus_81_Transcript_6	409
Locus_81_Transcript_7	112
Locus_81_Transcript_8	442
Locus_81_Transcript_9	2184
Locus_81_Transcript_10	2080
Locus_81_Transcript_11	1900
Locus_81_Transcript_12	1823
Locus_81_Transcript_13	2075
Locus_81_Transcript_14	2191
Locus_81_Transcript_15	2076
Locus_81_Transcript_16	2076
Locus_81_Transcript_17	2075
Locus_82_Transcript_1	157
Locus_82_Transcript_2	116
Locus_82_Transcript_3	112
Locus_82_Transcript_4	110
Locus_82_Transcript_5	146
Locus_82_Transcript_6	1886
Locus_82_Transcript_7	2337						emb|CBN81650.1|	56	198	3e-48	Protein LSM12 homolog A [Dicentrarchus labrax]	sp|Q5RAT5|LSM12_PONAB	54	195	1e-48	Protein LSM12 homolog OS=Pongo abelii GN=LSM12 PE=2 SV=1	rno:287731	54	195	1e-47	Lsm12, RGD1309441; LSM12 homolog (S. cerevisiae)	YHR121w	2e-14	---	---	---	---	---	---
Locus_82_Transcript_8	1874
Locus_82_Transcript_9	4192						emb|CBN81650.1|	56	198	7e-48	Protein LSM12 homolog A [Dicentrarchus labrax]	sp|Q5RAT5|LSM12_PONAB	54	195	2e-48	Protein LSM12 homolog OS=Pongo abelii GN=LSM12 PE=2 SV=1	rno:287731	54	195	2e-47	Lsm12, RGD1309441; LSM12 homolog (S. cerevisiae)	YHR121w	4e-14	---	---	---	---	---	---
Locus_82_Transcript_10	1895
Locus_82_Transcript_11	2365						emb|CBN81650.1|	56	198	4e-48	Protein LSM12 homolog A [Dicentrarchus labrax]	sp|Q5RAT5|LSM12_PONAB	54	195	1e-48	Protein LSM12 homolog OS=Pongo abelii GN=LSM12 PE=2 SV=1	rno:287731	54	195	1e-47	Lsm12, RGD1309441; LSM12 homolog (S. cerevisiae)	YHR121w	2e-14	---	---	---	---	---	---
Locus_82_Transcript_12	2350						emb|CBN81650.1|	56	198	4e-48	Protein LSM12 homolog A [Dicentrarchus labrax]	sp|Q5RAT5|LSM12_PONAB	54	195	1e-48	Protein LSM12 homolog OS=Pongo abelii GN=LSM12 PE=2 SV=1	rno:287731	54	195	1e-47	Lsm12, RGD1309441; LSM12 homolog (S. cerevisiae)	YHR121w	2e-14	---	---	---	---	---	---
Locus_82_Transcript_13	1404
Locus_82_Transcript_14	2350						emb|CBN81650.1|	56	198	4e-48	Protein LSM12 homolog A [Dicentrarchus labrax]	sp|Q5RAT5|LSM12_PONAB	54	195	1e-48	Protein LSM12 homolog OS=Pongo abelii GN=LSM12 PE=2 SV=1	rno:287731	54	195	1e-47	Lsm12, RGD1309441; LSM12 homolog (S. cerevisiae)	YHR121w	2e-14	---	---	---	---	---	---
Locus_82_Transcript_15	1876
Locus_83_Transcript_1	103
Locus_83_Transcript_2	105
Locus_83_Transcript_3	158
Locus_83_Transcript_4	194
Locus_83_Transcript_5	228
Locus_83_Transcript_6	245
Locus_83_Transcript_7	119
Locus_83_Transcript_8	207
Locus_83_Transcript_9	113
Locus_83_Transcript_10	167
Locus_83_Transcript_11	132
Locus_83_Transcript_12	1498						gb|ACU83226.1|	36	82.4	2e-13	sialic acid-binding lectin [Ruditapes philippinarum]
Locus_83_Transcript_13	433
Locus_83_Transcript_14	1489						gb|ACU83226.1|	36	82.4	2e-13	sialic acid-binding lectin [Ruditapes philippinarum]
Locus_83_Transcript_15	470
Locus_83_Transcript_16	1030	dbj|AB231873.1|	95	79.8	4e-11	Corbicula sp. LCN-2004 gene for zinc finger protein Cj-Zic, complete cds
Locus_83_Transcript_17	1370	dbj|AB231873.1|	91	83.8	3e-12	Corbicula sp. LCN-2004 gene for zinc finger protein Cj-Zic, complete cds	gb|ACU83226.1|	36	82.4	2e-13	sialic acid-binding lectin [Ruditapes philippinarum]
Locus_83_Transcript_18	425
Locus_83_Transcript_19	1597						gb|ACU83226.1|	36	82.4	2e-13	sialic acid-binding lectin [Ruditapes philippinarum]
Locus_83_Transcript_20	1376	dbj|AB231873.1|	91	83.8	3e-12	Corbicula sp. LCN-2004 gene for zinc finger protein Cj-Zic, complete cds	gb|ACU83226.1|	36	82.4	2e-13	sialic acid-binding lectin [Ruditapes philippinarum]
Locus_83_Transcript_21	618	dbj|AB231873.1|	91	83.8	1e-12	Corbicula sp. LCN-2004 gene for zinc finger protein Cj-Zic, complete cds
Locus_84_Transcript_1	106
Locus_84_Transcript_2	185
Locus_84_Transcript_3	1058
Locus_84_Transcript_4	809	ref|XM_003499346.1|	83	139	4e-29	PREDICTED: Cricetulus griseus peptidyl-prolyl cis-trans isomerase B-like (LOC100774375), mRNA	gb|ADC80506.1|	76	294	1e-77	peptidyl prolyl cis-trans isomerase B [Conus novaehollandiae]	sp|P23284|PPIB_HUMAN	72	276	9e-74	Peptidyl-prolyl cis-trans isomerase B OS=Homo sapiens GN=PPIB PE=1 SV=2	xla:495270	75	280	6e-74	hypothetical LOC495270; K03768 peptidyl-prolyl cis-trans isomerase B (cyclophilin B) [EC:5.2.1.8]	SPBP8B7.25	8e-65	Spo	O	COG0652	Peptidyl-prolyl cis-trans isomerase (rotamase) - cyclophilin family	CELLULAR PROCESSES AND SIGNALING	Posttranslational modification, protein turnover, chaperones
Locus_84_Transcript_5	1746
Locus_84_Transcript_6	822	gb|GU046312.1|	80	149	4e-32	Conus novaehollandiae peptidyl prolyl cis-trans isomerase B mRNA, complete cds	gb|ADC80506.1|	71	296	3e-78	peptidyl prolyl cis-trans isomerase B [Conus novaehollandiae]	sp|P24369|PPIB_MOUSE	69	273	8e-73	Peptidyl-prolyl cis-trans isomerase B OS=Mus musculus GN=Ppib PE=2 SV=2	aag:AaeL_AAEL013279	71	280	8e-74	peptidyl-prolyl cis-trans isomerase (cyclophilin) ; K03768 peptidyl-prolyl cis-trans isomerase B (cyclophilin B) [EC:5.2.1.8]	SPBP8B7.25	3e-65	Spo	O	COG0652	Peptidyl-prolyl cis-trans isomerase (rotamase) - cyclophilin family	CELLULAR PROCESSES AND SIGNALING	Posttranslational modification, protein turnover, chaperones
Locus_84_Transcript_7	876	ref|XM_003499346.1|	83	139	4e-29	PREDICTED: Cricetulus griseus peptidyl-prolyl cis-trans isomerase B-like (LOC100774375), mRNA	gb|ADC80506.1|	71	299	5e-79	peptidyl prolyl cis-trans isomerase B [Conus novaehollandiae]	sp|P24368|PPIB_RAT	69	277	6e-74	Peptidyl-prolyl cis-trans isomerase B OS=Rattus norvegicus GN=Ppib PE=2 SV=3	xla:495270	71	280	7e-74	hypothetical LOC495270; K03768 peptidyl-prolyl cis-trans isomerase B (cyclophilin B) [EC:5.2.1.8]	SPBP8B7.25	2e-64	Spo	O	COG0652	Peptidyl-prolyl cis-trans isomerase (rotamase) - cyclophilin family	CELLULAR PROCESSES AND SIGNALING	Posttranslational modification, protein turnover, chaperones
Locus_84_Transcript_8	1758
Locus_84_Transcript_9	2242	ref|XM_003499346.1|	83	139	1e-28	PREDICTED: Cricetulus griseus peptidyl-prolyl cis-trans isomerase B-like (LOC100774375), mRNA	gb|ADC80506.1|	71	299	2e-78	peptidyl prolyl cis-trans isomerase B [Conus novaehollandiae]	sp|P24368|PPIB_RAT	69	277	2e-73	Peptidyl-prolyl cis-trans isomerase B OS=Rattus norvegicus GN=Ppib PE=2 SV=3	xla:495270	71	280	3e-73	hypothetical LOC495270; K03768 peptidyl-prolyl cis-trans isomerase B (cyclophilin B) [EC:5.2.1.8]	SPBP8B7.25	5e-60	Spo	O	COG0652	Peptidyl-prolyl cis-trans isomerase (rotamase) - cyclophilin family	CELLULAR PROCESSES AND SIGNALING	Posttranslational modification, protein turnover, chaperones
Locus_84_Transcript_10	1257
Locus_84_Transcript_11	876	ref|XM_003499346.1|	83	139	4e-29	PREDICTED: Cricetulus griseus peptidyl-prolyl cis-trans isomerase B-like (LOC100774375), mRNA	gb|ADC80506.1|	71	299	5e-79	peptidyl prolyl cis-trans isomerase B [Conus novaehollandiae]	sp|P24368|PPIB_RAT	69	277	6e-74	Peptidyl-prolyl cis-trans isomerase B OS=Rattus norvegicus GN=Ppib PE=2 SV=3	xla:495270	71	280	7e-74	hypothetical LOC495270; K03768 peptidyl-prolyl cis-trans isomerase B (cyclophilin B) [EC:5.2.1.8]	SPBP8B7.25	2e-64	Spo	O	COG0652	Peptidyl-prolyl cis-trans isomerase (rotamase) - cyclophilin family	CELLULAR PROCESSES AND SIGNALING	Posttranslational modification, protein turnover, chaperones
Locus_84_Transcript_12	1745
Locus_85_Transcript_1	2432	dbj|AB302955.1|	88	105	2e-18	Corbicula fluminea Msx gene for Msx protein, complete cds
Locus_85_Transcript_2	2433	dbj|AB302955.1|	88	105	2e-18	Corbicula fluminea Msx gene for Msx protein, complete cds
Locus_85_Transcript_3	2433	dbj|AB302955.1|	88	105	2e-18	Corbicula fluminea Msx gene for Msx protein, complete cds
Locus_85_Transcript_4	1518	dbj|AB231873.1|	92	101	2e-17	Corbicula sp. LCN-2004 gene for zinc finger protein Cj-Zic, complete cds
Locus_85_Transcript_5	2574	dbj|AB302955.1|	88	105	2e-18	Corbicula fluminea Msx gene for Msx protein, complete cds
Locus_85_Transcript_6	2595	dbj|AB302955.1|	88	105	2e-18	Corbicula fluminea Msx gene for Msx protein, complete cds
Locus_85_Transcript_7	1515	dbj|AB231873.1|	92	101	2e-17	Corbicula sp. LCN-2004 gene for zinc finger protein Cj-Zic, complete cds
Locus_85_Transcript_8	2423	dbj|AB302955.1|	88	105	2e-18	Corbicula fluminea Msx gene for Msx protein, complete cds
Locus_85_Transcript_9	2428	dbj|AB302955.1|	88	105	2e-18	Corbicula fluminea Msx gene for Msx protein, complete cds
Locus_85_Transcript_10	2432	dbj|AB302955.1|	88	105	2e-18	Corbicula fluminea Msx gene for Msx protein, complete cds
Locus_86_Transcript_1	2340						ref|XP_002732721.1|	32	91.3	8e-16	PREDICTED: CG8568-like [Saccoglossus kowalevskii]						hmg:100202684	33	74.3	4e-11	similar to C09D4.2
Locus_86_Transcript_2	2140						ref|XP_002732721.1|	32	91.3	7e-16	PREDICTED: CG8568-like [Saccoglossus kowalevskii]						hmg:100202684	33	74.3	4e-11	similar to C09D4.2
Locus_86_Transcript_3	2118	dbj|AB231873.1|	93	63.9	5e-06	Corbicula sp. LCN-2004 gene for zinc finger protein Cj-Zic, complete cds	ref|XP_002732721.1|	32	91.3	7e-16	PREDICTED: CG8568-like [Saccoglossus kowalevskii]						hmg:100202684	33	74.3	4e-11	similar to C09D4.2
Locus_86_Transcript_4	2340						ref|XP_002732721.1|	32	91.3	8e-16	PREDICTED: CG8568-like [Saccoglossus kowalevskii]						hmg:100202684	33	74.3	4e-11	similar to C09D4.2
Locus_86_Transcript_5	2338						ref|XP_002732721.1|	32	91.3	8e-16	PREDICTED: CG8568-like [Saccoglossus kowalevskii]						hmg:100202684	33	74.3	4e-11	similar to C09D4.2
Locus_86_Transcript_6	2340						ref|XP_002732721.1|	32	91.3	8e-16	PREDICTED: CG8568-like [Saccoglossus kowalevskii]						hmg:100202684	33	74.3	4e-11	similar to C09D4.2
Locus_86_Transcript_7	2340						ref|XP_002732721.1|	32	91.3	8e-16	PREDICTED: CG8568-like [Saccoglossus kowalevskii]						hmg:100202684	33	74.3	4e-11	similar to C09D4.2
Locus_87_Transcript_1	1256						dbj|GAA27855.1|	37	74.3	4e-11	calcium-binding protein [Clonorchis sinensis]
Locus_87_Transcript_2	1230						dbj|GAA27855.1|	37	74.3	4e-11	calcium-binding protein [Clonorchis sinensis]
Locus_87_Transcript_3	1226						dbj|GAA27855.1|	37	74.3	4e-11	calcium-binding protein [Clonorchis sinensis]
Locus_88_Transcript_1	789	gb|EF639101.1|	89	79.8	3e-11	Triatoma infestans clone tin-652 actin-related protein Arp2/3 complex subunit ARPC3 mRNA, complete cds	emb|CAD91425.1|	83	258	1e-66	actin related protein 2/3 complex, 21 kDa subunit [Crassostrea gigas]	sp|Q9JM76|ARPC3_MOUSE	77	253	8e-67	Actin-related protein 2/3 complex subunit 3 OS=Mus musculus GN=Arpc3 PE=1 SV=3	xla:100036831	79	257	6e-67	actin-related protein 2/3 complex subunit 3; K05756 actin related protein 2/3 complex, subunit 3	SPBC1778.08c	1e-41	---	---	---	---	---	---
Locus_88_Transcript_2	772	gb|EF639101.1|	89	79.8	3e-11	Triatoma infestans clone tin-652 actin-related protein Arp2/3 complex subunit ARPC3 mRNA, complete cds	emb|CAD91425.1|	82	256	2e-66	actin related protein 2/3 complex, 21 kDa subunit [Crassostrea gigas]	sp|Q9JM76|ARPC3_MOUSE	76	252	2e-66	Actin-related protein 2/3 complex subunit 3 OS=Mus musculus GN=Arpc3 PE=1 SV=3	xla:100036831	78	256	1e-66	actin-related protein 2/3 complex subunit 3; K05756 actin related protein 2/3 complex, subunit 3	SPBC1778.08c	1e-41	---	---	---	---	---	---
Locus_88_Transcript_3	696	gb|EF639101.1|	89	79.8	3e-11	Triatoma infestans clone tin-652 actin-related protein Arp2/3 complex subunit ARPC3 mRNA, complete cds	emb|CAD91425.1|	83	258	8e-67	actin related protein 2/3 complex, 21 kDa subunit [Crassostrea gigas]	sp|Q9JM76|ARPC3_MOUSE	77	253	7e-67	Actin-related protein 2/3 complex subunit 3 OS=Mus musculus GN=Arpc3 PE=1 SV=3	xla:100036831	79	257	4e-67	actin-related protein 2/3 complex subunit 3; K05756 actin related protein 2/3 complex, subunit 3	SPBC1778.08c	5e-42	---	---	---	---	---	---
Locus_88_Transcript_4	434	gb|EF639101.1|	89	79.8	2e-11	Triatoma infestans clone tin-652 actin-related protein Arp2/3 complex subunit ARPC3 mRNA, complete cds	ref|NP_001107138.1|	80	219	2e-55	actin related protein 2/3 complex, subunit 3, 21kDa [Xenopus (Silurana) tropicalis] gb|AAI57162.1| arpc3 protein [Xenopus (Silurana) tropicalis] gb|AAI70646.1| actin related protein 2/3 complex, subunit 3, 21kDa [Xenopus (Silurana) tropicalis] gb|AAI70650.1| actin related protein 2/3 complex, subunit 3, 21kDa [Xenopus (Silurana) tropicalis]	sp|Q9JM76|ARPC3_MOUSE	78	216	3e-56	Actin-related protein 2/3 complex subunit 3 OS=Mus musculus GN=Arpc3 PE=1 SV=3	xtr:100038232	80	219	7e-56	arpc3, MGC68983, arc21, p21-arc; actin related protein 2/3 complex, subunit 3, 21kDa; K05756 actin related protein 2/3 complex, subunit 3	SPBC1778.08c	7e-32	---	---	---	---	---	---
Locus_88_Transcript_5	772	gb|EF639101.1|	89	79.8	3e-11	Triatoma infestans clone tin-652 actin-related protein Arp2/3 complex subunit ARPC3 mRNA, complete cds	emb|CAD91425.1|	83	258	1e-66	actin related protein 2/3 complex, 21 kDa subunit [Crassostrea gigas]	sp|Q9JM76|ARPC3_MOUSE	77	253	8e-67	Actin-related protein 2/3 complex subunit 3 OS=Mus musculus GN=Arpc3 PE=1 SV=3	xla:100036831	79	257	5e-67	actin-related protein 2/3 complex subunit 3; K05756 actin related protein 2/3 complex, subunit 3	SPBC1778.08c	1e-41	---	---	---	---	---	---
Locus_89_Transcript_1	667						ref|XP_003386004.1|	56	272	4e-71	PREDICTED: fibropellin-1-like, partial [Amphimedon queenslandica]	sp|P10079|FBP1_STRPU	47	230	6e-60	Fibropellin-1 OS=Strongylocentrotus purpuratus GN=EGF1 PE=1 SV=2	nve:NEMVE_v1g197208	48	255	1e-66	hypothetical protein	YEL077c	6e-11	Sce	LKJ	COG0513	Superfamily II DNA and RNA helicases	INFORMATION STORAGE AND PROCESSING	Replication, recombination and repair
Locus_89_Transcript_2	1239						ref|XP_003386004.1|	55	192	1e-46	PREDICTED: fibropellin-1-like, partial [Amphimedon queenslandica]	sp|P49013|FBP3_STRPU	47	172	5e-42	Fibropellin-3 OS=Strongylocentrotus purpuratus GN=EGF3 PE=1 SV=1	spu:583972	52	191	1e-46	similar to EGF-like protein
Locus_89_Transcript_3	957
Locus_90_Transcript_1	909
Locus_91_Transcript_1	1543	dbj|AB231873.1|	87	107	3e-19	Corbicula sp. LCN-2004 gene for zinc finger protein Cj-Zic, complete cds
Locus_91_Transcript_2	1571	dbj|AB231873.1|	87	107	3e-19	Corbicula sp. LCN-2004 gene for zinc finger protein Cj-Zic, complete cds
Locus_92_Transcript_1	379
Locus_93_Transcript_1	185
Locus_94_Transcript_1	701
Locus_94_Transcript_2	948
Locus_94_Transcript_3	948
Locus_95_Transcript_1	543	gb|AF395864.1|AF395864	83	272	3e-69	Branchiostoma belcheri ubiquitin mRNA, complete cds	gb|ADB22377.1|	98	217	9e-63	ubiquitin [Crassostrea hongkongensis]	sp|P18101|RL40_DROME	98	216	7e-64	Ubiquitin-60S ribosomal protein L40 OS=Drosophila melanogaster GN=RpL40 PE=1 SV=2	dya:Dyak_GE18276	98	216	6e-63	Dyak_RpL40; GE18276 gene product from transcript GE18276-RA; K02927 large subunit ribosomal protein L40e	ECU02g0740i	2e-32	Ecu	O	COG5272	Ubiquitin	CELLULAR PROCESSES AND SIGNALING	Posttranslational modification, protein turnover, chaperones
Locus_95_Transcript_2	474	gb|AF395864.1|AF395864	83	264	5e-67	Branchiostoma belcheri ubiquitin mRNA, complete cds	gb|ADB22377.1|	98	217	7e-63	ubiquitin [Crassostrea hongkongensis]	sp|P18101|RL40_DROME	98	216	5e-64	Ubiquitin-60S ribosomal protein L40 OS=Drosophila melanogaster GN=RpL40 PE=1 SV=2	dya:Dyak_GE18276	98	216	4e-63	Dyak_RpL40; GE18276 gene product from transcript GE18276-RA; K02927 large subunit ribosomal protein L40e	ECU02g0740i	2e-32	Ecu	O	COG5272	Ubiquitin	CELLULAR PROCESSES AND SIGNALING	Posttranslational modification, protein turnover, chaperones
Locus_96_Transcript_1	302						ref|XP_002611490.1|	48	56.2	2e-06	hypothetical protein BRAFLDRAFT_63875 [Branchiostoma floridae] gb|EEN67500.1| hypothetical protein BRAFLDRAFT_63875 [Branchiostoma floridae]
Locus_97_Transcript_1	1050
Locus_97_Transcript_2	2110
Locus_97_Transcript_3	1109
Locus_97_Transcript_4	2106
Locus_97_Transcript_5	1475
Locus_97_Transcript_6	1103
Locus_97_Transcript_7	1054
Locus_97_Transcript_8	1109
Locus_98_Transcript_1	953						gb|ABB76764.1|	40	70.5	4e-10	vdg3 [Mytilus edulis]
Locus_98_Transcript_2	896						gb|ABB76764.1|	46	55.8	1e-05	vdg3 [Mytilus edulis]
Locus_99_Transcript_1	1736						ref|XP_001516230.2|	20	100	9e-19	PREDICTED: hypothetical protein LOC100086031 [Ornithorhynchus anatinus]	sp|Q2FUW1|SRAP_STAA8	20	87.8	2e-16	Serine-rich adhesin for platelets OS=Staphylococcus aureus (strain NCTC 8325) GN=sraP PE=1 SV=1	ser:SERP2281	21	100	4e-19	serine threonine rich antigen	SA2447	1e-12	---	---	---	---	---	---
Locus_99_Transcript_2	1664						ref|XP_003115667.1|	21	102	2e-19	hypothetical protein CRE_18753 [Caenorhabditis remanei] gb|EFP00155.1| hypothetical protein CRE_18753 [Caenorhabditis remanei]	sp|Q4L9P0|SRAP_STAHJ	22	82.4	9e-15	Serine-rich adhesin for platelets OS=Staphylococcus haemolyticus (strain JCSC1435) GN=sraP PE=3 SV=1	ser:SERP2281	21	100	3e-19	serine threonine rich antigen	SA2447	6e-13	---	---	---	---	---	---
Locus_99_Transcript_3	1327						ref|XP_002427778.1|	22	76.3	1e-11	conserved hypothetical protein [Pediculus humanus corporis] gb|EEB15040.1| conserved hypothetical protein [Pediculus humanus corporis]						phu:Phum_PHUM344540	22	76.3	5e-12	hypothetical protein
Locus_99_Transcript_4	1736						ref|YP_189831.1|	21	101	4e-19	serine threonine rich antigen [Staphylococcus epidermidis RP62A] gb|AAW53156.1| serine threonine rich antigen [Staphylococcus epidermidis RP62A]	sp|Q2FUW1|SRAP_STAA8	20	85.5	1e-15	Serine-rich adhesin for platelets OS=Staphylococcus aureus (strain NCTC 8325) GN=sraP PE=1 SV=1	ser:SERP2281	21	101	2e-19	serine threonine rich antigen	SA2447	1e-13	---	---	---	---	---	---
Locus_99_Transcript_5	584						ref|XP_001642648.1|	28	63.5	2e-08	hypothetical protein Kpol_378p1 [Vanderwaltozyma polyspora DSM 70294] gb|EDO14790.1| hypothetical protein Kpol_378p1 [Vanderwaltozyma polyspora DSM 70294]
Locus_99_Transcript_6	536
Locus_99_Transcript_7	1736						ref|YP_189831.1|	21	101	5e-19	serine threonine rich antigen [Staphylococcus epidermidis RP62A] gb|AAW53156.1| serine threonine rich antigen [Staphylococcus epidermidis RP62A]	sp|Q2FUW1|SRAP_STAA8	20	87.4	3e-16	Serine-rich adhesin for platelets OS=Staphylococcus aureus (strain NCTC 8325) GN=sraP PE=1 SV=1	ser:SERP2281	21	101	2e-19	serine threonine rich antigen	SA2447	5e-14	---	---	---	---	---	---
Locus_99_Transcript_8	803						ref|XP_001623206.1|	35	64.7	2e-08	predicted protein [Nematostella vectensis] gb|EDO31106.1| predicted protein [Nematostella vectensis]
Locus_99_Transcript_9	1880						ref|XP_002166197.1|	24	89	3e-15	PREDICTED: similar to mucin 2 [Hydra magnipapillata]	sp|Q2FUW1|SRAP_STAA8	21	78.2	2e-13	Serine-rich adhesin for platelets OS=Staphylococcus aureus (strain NCTC 8325) GN=sraP PE=1 SV=1	sep:SE2249	20	89	1e-15	streptococcal hemagglutinin protein	SA2447	6e-13	---	---	---	---	---	---
Locus_99_Transcript_10	1736						ref|YP_189831.1|	21	102	2e-19	serine threonine rich antigen [Staphylococcus epidermidis RP62A] gb|AAW53156.1| serine threonine rich antigen [Staphylococcus epidermidis RP62A]	sp|Q2FUW1|SRAP_STAA8	20	86.7	5e-16	Serine-rich adhesin for platelets OS=Staphylococcus aureus (strain NCTC 8325) GN=sraP PE=1 SV=1	ser:SERP2281	21	102	7e-20	serine threonine rich antigen	SA2447	3e-13	---	---	---	---	---	---
Locus_100_Transcript_1	225
Locus_100_Transcript_2	226
Locus_101_Transcript_1	1494	ref|XM_002595297.1|	81	107	2e-19	Branchiostoma floridae hypothetical protein, mRNA	gb|ADM94277.1|	74	567	1e-159	glutamine synthetase [Tegillarca granosa]	sp|P15105|GLNA_MOUSE	64	488	1e-137	Glutamine synthetase OS=Mus musculus GN=Glul PE=1 SV=6	bfo:BRAFLDRAFT_124935	68	511	1e-143	hypothetical protein; K01915 glutamine synthetase [EC:6.3.1.2]	SPAC23H4.06	1e-128	Spo	E	COG0174	Glutamine synthetase	METABOLISM	Amino acid transport and metabolism
Locus_102_Transcript_1	199
Locus_102_Transcript_2	756	gb|AF526210.1|	80	115	5e-22	Argopecten irradians isolate iolsaicl38ct55cn60 ribosomal protein S4 mRNA, partial cds	gb|AAN05593.1|	74	275	4e-72	ribosomal protein S4 [Argopecten irradians]	sp|Q4PMB3|RS4_IXOSC	68	261	3e-69	40S ribosomal protein S4 OS=Ixodes scapularis GN=RpS4 PE=2 SV=1	tca:657727	68	251	4e-65	similar to ribosomal protein S4e; K02987 small subunit ribosomal protein S4e	YJR145c	6e-72	Sce	J	COG1471	Ribosomal protein S4E	INFORMATION STORAGE AND PROCESSING	Translation, ribosomal structure and biogenesis
Locus_102_Transcript_3	1220	gb|AF526210.1|	80	115	8e-22	Argopecten irradians isolate iolsaicl38ct55cn60 ribosomal protein S4 mRNA, partial cds	gb|AAN05593.1|	74	275	1e-71	ribosomal protein S4 [Argopecten irradians]	sp|Q4PMB3|RS4_IXOSC	68	261	6e-69	40S ribosomal protein S4 OS=Ixodes scapularis GN=RpS4 PE=2 SV=1	tca:657727	68	251	8e-65	similar to ribosomal protein S4e; K02987 small subunit ribosomal protein S4e	YJR145c	8e-70	Sce	J	COG1471	Ribosomal protein S4E	INFORMATION STORAGE AND PROCESSING	Translation, ribosomal structure and biogenesis
Locus_102_Transcript_4	1228	gb|AF526210.1|	80	115	8e-22	Argopecten irradians isolate iolsaicl38ct55cn60 ribosomal protein S4 mRNA, partial cds	gb|AAN05593.1|	73	310	3e-82	ribosomal protein S4 [Argopecten irradians]	sp|Q4PMB3|RS4_IXOSC	69	304	8e-82	40S ribosomal protein S4 OS=Ixodes scapularis GN=RpS4 PE=2 SV=1	tca:657727	67	288	8e-76	similar to ribosomal protein S4e; K02987 small subunit ribosomal protein S4e	YJR145c	1e-85	Sce	J	COG1471	Ribosomal protein S4E	INFORMATION STORAGE AND PROCESSING	Translation, ribosomal structure and biogenesis
Locus_102_Transcript_5	1145	gb|AF526210.1|	80	115	8e-22	Argopecten irradians isolate iolsaicl38ct55cn60 ribosomal protein S4 mRNA, partial cds	gb|AAN05593.1|	74	275	9e-72	ribosomal protein S4 [Argopecten irradians]	sp|Q4PMB3|RS4_IXOSC	68	261	5e-69	40S ribosomal protein S4 OS=Ixodes scapularis GN=RpS4 PE=2 SV=1	tca:657727	68	251	7e-65	similar to ribosomal protein S4e; K02987 small subunit ribosomal protein S4e	YJR145c	4e-70	Sce	J	COG1471	Ribosomal protein S4E	INFORMATION STORAGE AND PROCESSING	Translation, ribosomal structure and biogenesis
Locus_103_Transcript_1	1486
Locus_103_Transcript_2	2725
Locus_103_Transcript_3	2741
Locus_103_Transcript_4	2874
Locus_103_Transcript_5	2728
Locus_103_Transcript_6	2724
Locus_104_Transcript_1	553
Locus_104_Transcript_2	613
Locus_104_Transcript_3	549
Locus_105_Transcript_1	1138	dbj|AB266515.1|	84	89.7	4e-14	Vampyroteuthis infernalis mitochondrial DNA, complete genome	ref|YP_004072673.1|	47	267	3e-69	NADH dehydrogenase subunit 4 [Meretrix lusoria] gb|ACV92128.1| NADH dehydrogenase subunit 4 [Meretrix lusoria]	sp|P34852|NU4M_ANOGA	35	172	4e-42	NADH-ubiquinone oxidoreductase chain 4 OS=Anopheles gambiae GN=mt:ND4 PE=3 SV=1	aga:ND4	35	172	4e-41	NADH dehydrogenase subunit 4; K03881 NADH dehydrogenase I subunit 4 [EC:1.6.5.3]	RC1227	6e-20	Rco	C	COG1008	NADH:ubiquinone oxidoreductase subunit 4 (chain M)	METABOLISM	Energy production and conversion
Locus_106_Transcript_1	460
Locus_107_Transcript_1	725
Locus_107_Transcript_2	644
Locus_107_Transcript_3	644
Locus_108_Transcript_1	675	gb|EU116886.1|	87	194	6e-46	Sipunculus nudus putative ribosomal protein S18 mRNA, complete cds	ref|XP_002609941.1|	86	249	3e-64	hypothetical protein BRAFLDRAFT_114927 [Branchiostoma floridae] sp|Q8ISP0.1|RS18_BRABE RecName: Full=40S ribosomal protein S18 gb|AAN52390.1| ribosomal protein S18 [Branchiostoma belcheri] gb|EEN65951.1| hypothetical protein BRAFLDRAFT_114927 [Branchiostoma floridae]	sp|Q8ISP0|RS18_BRABE	86	249	1e-65	40S ribosomal protein S18 OS=Branchiostoma belcheri GN=RPS18 PE=2 SV=1	bfo:BRAFLDRAFT_114927	86	249	1e-64	hypothetical protein; K02964 small subunit ribosomal protein S18e	SPCC1259.01c	2e-69	Spo	J	COG0099	Ribosomal protein S13	INFORMATION STORAGE AND PROCESSING	Translation, ribosomal structure and biogenesis
Locus_108_Transcript_2	675	gb|EU116886.1|	87	194	6e-46	Sipunculus nudus putative ribosomal protein S18 mRNA, complete cds	ref|XP_002609941.1|	86	248	4e-64	hypothetical protein BRAFLDRAFT_114927 [Branchiostoma floridae] sp|Q8ISP0.1|RS18_BRABE RecName: Full=40S ribosomal protein S18 gb|AAN52390.1| ribosomal protein S18 [Branchiostoma belcheri] gb|EEN65951.1| hypothetical protein BRAFLDRAFT_114927 [Branchiostoma floridae]	sp|Q8ISP0|RS18_BRABE	86	248	2e-65	40S ribosomal protein S18 OS=Branchiostoma belcheri GN=RPS18 PE=2 SV=1	bfo:BRAFLDRAFT_114927	86	248	2e-64	hypothetical protein; K02964 small subunit ribosomal protein S18e	SPCC1259.01c	4e-69	Spo	J	COG0099	Ribosomal protein S13	INFORMATION STORAGE AND PROCESSING	Translation, ribosomal structure and biogenesis
Locus_108_Transcript_3	675	gb|EU116886.1|	87	194	6e-46	Sipunculus nudus putative ribosomal protein S18 mRNA, complete cds	ref|XP_002609941.1|	86	249	3e-64	hypothetical protein BRAFLDRAFT_114927 [Branchiostoma floridae] sp|Q8ISP0.1|RS18_BRABE RecName: Full=40S ribosomal protein S18 gb|AAN52390.1| ribosomal protein S18 [Branchiostoma belcheri] gb|EEN65951.1| hypothetical protein BRAFLDRAFT_114927 [Branchiostoma floridae]	sp|Q8ISP0|RS18_BRABE	86	249	1e-65	40S ribosomal protein S18 OS=Branchiostoma belcheri GN=RPS18 PE=2 SV=1	bfo:BRAFLDRAFT_114927	86	249	1e-64	hypothetical protein; K02964 small subunit ribosomal protein S18e	SPCC1259.01c	2e-69	Spo	J	COG0099	Ribosomal protein S13	INFORMATION STORAGE AND PROCESSING	Translation, ribosomal structure and biogenesis
Locus_109_Transcript_1	390
Locus_109_Transcript_2	382
Locus_110_Transcript_1	122
Locus_110_Transcript_2	4159	dbj|AK393356.1|	91	73.8	1e-08	Sus scrofa mRNA, clone: KDN010041G12, expressed in kidney	gb|ABP04054.1|	66	573	1e-160	RNA-binding protein [Pinctada fucata]	sp|O43390|HNRPR_HUMAN	54	456	1e-127	Heterogeneous nuclear ribonucleoprotein R OS=Homo sapiens GN=HNRNPR PE=1 SV=1	ame:408775	61	525	1e-146	similar to CG17838-PE, isoform E	YER165w	4e-17	Sce	R	COG0724	RNA-binding proteins (RRM domain)	POORLY CHARACTERIZED	General function prediction only
Locus_110_Transcript_3	1350
Locus_110_Transcript_4	4157	dbj|AK393356.1|	91	73.8	1e-08	Sus scrofa mRNA, clone: KDN010041G12, expressed in kidney	gb|ABP04054.1|	66	573	1e-160	RNA-binding protein [Pinctada fucata]	sp|O43390|HNRPR_HUMAN	54	456	1e-127	Heterogeneous nuclear ribonucleoprotein R OS=Homo sapiens GN=HNRNPR PE=1 SV=1	ame:408775	61	525	1e-146	similar to CG17838-PE, isoform E	YER165w	4e-17	Sce	R	COG0724	RNA-binding proteins (RRM domain)	POORLY CHARACTERIZED	General function prediction only
Locus_110_Transcript_5	4156	dbj|AK393356.1|	91	73.8	1e-08	Sus scrofa mRNA, clone: KDN010041G12, expressed in kidney	gb|ABP04054.1|	66	573	1e-160	RNA-binding protein [Pinctada fucata]	sp|O43390|HNRPR_HUMAN	54	456	1e-127	Heterogeneous nuclear ribonucleoprotein R OS=Homo sapiens GN=HNRNPR PE=1 SV=1	ame:408775	61	525	1e-146	similar to CG17838-PE, isoform E	YER165w	4e-17	Sce	R	COG0724	RNA-binding proteins (RRM domain)	POORLY CHARACTERIZED	General function prediction only
Locus_110_Transcript_6	4157	dbj|AK393356.1|	89	65.9	2e-06	Sus scrofa mRNA, clone: KDN010041G12, expressed in kidney	gb|ABP04054.1|	65	555	1e-155	RNA-binding protein [Pinctada fucata]	sp|O43390|HNRPR_HUMAN	53	435	1e-120	Heterogeneous nuclear ribonucleoprotein R OS=Homo sapiens GN=HNRNPR PE=1 SV=1	dmo:Dmoj_GI10594	57	497	1e-138	GI10594 gene product from transcript GI10594-RA	YER165w	4e-17	Sce	R	COG0724	RNA-binding proteins (RRM domain)	POORLY CHARACTERIZED	General function prediction only
Locus_110_Transcript_7	4157	gb|EF207319.1|	93	73.8	1e-08	Pinctada fucata RNA-binding protein mRNA, complete cds	gb|ABP04054.1|	66	573	1e-160	RNA-binding protein [Pinctada fucata]	sp|O43390|HNRPR_HUMAN	54	456	1e-127	Heterogeneous nuclear ribonucleoprotein R OS=Homo sapiens GN=HNRNPR PE=1 SV=1	ame:408775	61	525	1e-146	similar to CG17838-PE, isoform E	YER165w	4e-17	Sce	R	COG0724	RNA-binding proteins (RRM domain)	POORLY CHARACTERIZED	General function prediction only
Locus_110_Transcript_8	4153	dbj|AK393356.1|	91	73.8	1e-08	Sus scrofa mRNA, clone: KDN010041G12, expressed in kidney	gb|ABP04054.1|	66	573	1e-160	RNA-binding protein [Pinctada fucata]	sp|O43390|HNRPR_HUMAN	54	456	1e-127	Heterogeneous nuclear ribonucleoprotein R OS=Homo sapiens GN=HNRNPR PE=1 SV=1	ame:408775	61	525	1e-146	similar to CG17838-PE, isoform E	YER165w	4e-17	Sce	R	COG0724	RNA-binding proteins (RRM domain)	POORLY CHARACTERIZED	General function prediction only
Locus_110_Transcript_9	4157	dbj|AK393356.1|	91	73.8	1e-08	Sus scrofa mRNA, clone: KDN010041G12, expressed in kidney	gb|ABP04054.1|	66	573	1e-160	RNA-binding protein [Pinctada fucata]	sp|O43390|HNRPR_HUMAN	54	456	1e-127	Heterogeneous nuclear ribonucleoprotein R OS=Homo sapiens GN=HNRNPR PE=1 SV=1	ame:408775	61	525	1e-146	similar to CG17838-PE, isoform E	YER165w	4e-17	Sce	R	COG0724	RNA-binding proteins (RRM domain)	POORLY CHARACTERIZED	General function prediction only
Locus_110_Transcript_10	4157	dbj|AK393356.1|	91	73.8	1e-08	Sus scrofa mRNA, clone: KDN010041G12, expressed in kidney	gb|ABP04054.1|	66	573	1e-160	RNA-binding protein [Pinctada fucata]	sp|O43390|HNRPR_HUMAN	54	456	1e-127	Heterogeneous nuclear ribonucleoprotein R OS=Homo sapiens GN=HNRNPR PE=1 SV=1	ame:408775	61	525	1e-146	similar to CG17838-PE, isoform E	YER165w	4e-17	Sce	R	COG0724	RNA-binding proteins (RRM domain)	POORLY CHARACTERIZED	General function prediction only
Locus_110_Transcript_11	4157	dbj|AK393356.1|	91	73.8	1e-08	Sus scrofa mRNA, clone: KDN010041G12, expressed in kidney	gb|ABP04054.1|	66	573	1e-160	RNA-binding protein [Pinctada fucata]	sp|O43390|HNRPR_HUMAN	54	456	1e-127	Heterogeneous nuclear ribonucleoprotein R OS=Homo sapiens GN=HNRNPR PE=1 SV=1	ame:408775	61	525	1e-146	similar to CG17838-PE, isoform E	YER165w	4e-17	Sce	R	COG0724	RNA-binding proteins (RRM domain)	POORLY CHARACTERIZED	General function prediction only
Locus_111_Transcript_1	1016						gb|ACU83232.1|	58	216	7e-54	heat shock protein 22 isoform 2 [Ruditapes philippinarum]	sp|P12812|P40_SCHMA	34	77	2e-13	Major egg antigen OS=Schistosoma mansoni PE=2 SV=1	isc:IscW_ISCW017709	38	102	5e-20	heat shock protein 20.6, putative
Locus_111_Transcript_2	1024						gb|ACU83232.1|	58	216	7e-54	heat shock protein 22 isoform 2 [Ruditapes philippinarum]	sp|P12812|P40_SCHMA	34	77	2e-13	Major egg antigen OS=Schistosoma mansoni PE=2 SV=1	isc:IscW_ISCW017709	38	102	5e-20	heat shock protein 20.6, putative
Locus_111_Transcript_3	1024						gb|ACU83232.1|	58	216	7e-54	heat shock protein 22 isoform 2 [Ruditapes philippinarum]	sp|P12812|P40_SCHMA	34	77	2e-13	Major egg antigen OS=Schistosoma mansoni PE=2 SV=1	isc:IscW_ISCW017709	38	102	5e-20	heat shock protein 20.6, putative
Locus_111_Transcript_4	1024						gb|ACU83232.1|	58	216	7e-54	heat shock protein 22 isoform 2 [Ruditapes philippinarum]	sp|P12812|P40_SCHMA	34	77	2e-13	Major egg antigen OS=Schistosoma mansoni PE=2 SV=1	isc:IscW_ISCW017709	38	102	5e-20	heat shock protein 20.6, putative
Locus_111_Transcript_5	1040						gb|ACU83232.1|	58	213	4e-53	heat shock protein 22 isoform 2 [Ruditapes philippinarum]	sp|P12812|P40_SCHMA	35	77.4	2e-13	Major egg antigen OS=Schistosoma mansoni PE=2 SV=1	isc:IscW_ISCW017709	38	102	6e-20	heat shock protein 20.6, putative
Locus_111_Transcript_6	1024						gb|ACU83232.1|	58	216	7e-54	heat shock protein 22 isoform 2 [Ruditapes philippinarum]	sp|P12812|P40_SCHMA	34	77	2e-13	Major egg antigen OS=Schistosoma mansoni PE=2 SV=1	isc:IscW_ISCW017709	38	102	5e-20	heat shock protein 20.6, putative
Locus_112_Transcript_1	1742						ref|XP_001122210.1|	29	143	9e-32	PREDICTED: growth/differentiation factor 8-like isoform 1 [Apis mellifera]	sp|O42222|GDF8_DANRE	23	99.8	6e-20	Growth/differentiation factor 8 OS=Danio rerio GN=mstnb PE=2 SV=2	ame:726478	29	143	4e-32	activin like protein at 23B-like protein
Locus_113_Transcript_1	1291
Locus_113_Transcript_2	1315
Locus_113_Transcript_3	1333
Locus_113_Transcript_4	1333
Locus_113_Transcript_5	1529
Locus_113_Transcript_6	1385
Locus_113_Transcript_7	1238
Locus_113_Transcript_8	963
Locus_113_Transcript_9	1333
Locus_114_Transcript_1	739	gb|FJ429205.1|	91	77.8	1e-10	Lepidochitona cinerea ribosomal protein L13a mRNA, partial cds	gb|ABA46793.1|	69	228	3e-68	60S ribosomal protein L13A [Mytilus edulis]	sp|Q3SZ90|RL13A_BOVIN	57	179	1e-54	60S ribosomal protein L13a OS=Bos taurus GN=RPL13A PE=2 SV=3	bfo:BRAFLDRAFT_280074	59	186	4e-57	hypothetical protein; K02872 large subunit ribosomal protein L13Ae	SPBC2G2.05	1e-49	Spo	J	COG0102	Ribosomal protein L13	INFORMATION STORAGE AND PROCESSING	Translation, ribosomal structure and biogenesis
Locus_114_Transcript_2	1153	gb|FJ429205.1|	91	77.8	2e-10	Lepidochitona cinerea ribosomal protein L13a mRNA, partial cds	gb|ABA46793.1|	69	228	7e-68	60S ribosomal protein L13A [Mytilus edulis]	sp|Q3SZ90|RL13A_BOVIN	57	179	2e-54	60S ribosomal protein L13a OS=Bos taurus GN=RPL13A PE=2 SV=3	bfo:BRAFLDRAFT_280074	59	186	9e-57	hypothetical protein; K02872 large subunit ribosomal protein L13Ae	SPBC2G2.05	1e-48	Spo	J	COG0102	Ribosomal protein L13	INFORMATION STORAGE AND PROCESSING	Translation, ribosomal structure and biogenesis
Locus_114_Transcript_3	632	gb|FJ429205.1|	91	77.8	9e-11	Lepidochitona cinerea ribosomal protein L13a mRNA, partial cds	gb|ABA46793.1|	65	179	1e-53	60S ribosomal protein L13A [Mytilus edulis]	sp|P40429|RL13A_HUMAN	59	155	6e-48	60S ribosomal protein L13a OS=Homo sapiens GN=RPL13A PE=1 SV=2	bfo:BRAFLDRAFT_280074	68	164	9e-51	hypothetical protein; K02872 large subunit ribosomal protein L13Ae	SPBC2G2.05	2e-45	Spo	J	COG0102	Ribosomal protein L13	INFORMATION STORAGE AND PROCESSING	Translation, ribosomal structure and biogenesis
Locus_114_Transcript_4	1153	gb|FJ429205.1|	91	77.8	2e-10	Lepidochitona cinerea ribosomal protein L13a mRNA, partial cds	gb|ABA46793.1|	69	228	7e-68	60S ribosomal protein L13A [Mytilus edulis]	sp|Q3SZ90|RL13A_BOVIN	57	179	2e-54	60S ribosomal protein L13a OS=Bos taurus GN=RPL13A PE=2 SV=3	bfo:BRAFLDRAFT_280074	59	186	9e-57	hypothetical protein; K02872 large subunit ribosomal protein L13Ae	SPBC2G2.05	1e-48	Spo	J	COG0102	Ribosomal protein L13	INFORMATION STORAGE AND PROCESSING	Translation, ribosomal structure and biogenesis
Locus_115_Transcript_1	1041	ref|XM_003466530.1|	91	109	4e-20	PREDICTED: Cavia porcellus cytochrome b-c1 complex subunit Rieske, mitochondrial-like (LOC100719489), mRNA	gb|ADX97102.1|	62	288	9e-76	mitochondrial cytochrome b-c1 complex subunit rieske [Perca flavescens]	sp|Q69BJ7|UCRI_SAISC	55	272	3e-72	Cytochrome b-c1 complex subunit Rieske, mitochondrial OS=Saimiri sciureus GN=UQCRFS1 PE=3 SV=1	dre:406359	52	280	1e-73	uqcrfs1, MGC174806, fb78f10, wu:fb05d11, wu:fb78f10, wu:fj05e12, zgc:73109, zgc:85614; ubiquinol-cytochrome c reductase, Rieske iron-sulfur polypeptide 1 (EC:1.10.2.2); K00411 ubiquinol-cytochrome c reductase iron-sulfur subunit [EC:1.10.2.2]	SPBC16H5.06	7e-65	Spo	C	COG0723	Rieske Fe-S protein	METABOLISM	Energy production and conversion
Locus_115_Transcript_2	1040	ref|XM_003466530.1|	91	109	4e-20	PREDICTED: Cavia porcellus cytochrome b-c1 complex subunit Rieske, mitochondrial-like (LOC100719489), mRNA	gb|ADX97102.1|	62	288	9e-76	mitochondrial cytochrome b-c1 complex subunit rieske [Perca flavescens]	sp|Q69BJ7|UCRI_SAISC	55	274	7e-73	Cytochrome b-c1 complex subunit Rieske, mitochondrial OS=Saimiri sciureus GN=UQCRFS1 PE=3 SV=1	dre:406359	52	281	6e-74	uqcrfs1, MGC174806, fb78f10, wu:fb05d11, wu:fb78f10, wu:fj05e12, zgc:73109, zgc:85614; ubiquinol-cytochrome c reductase, Rieske iron-sulfur polypeptide 1 (EC:1.10.2.2); K00411 ubiquinol-cytochrome c reductase iron-sulfur subunit [EC:1.10.2.2]	SPBC16H5.06	5e-65	Spo	C	COG0723	Rieske Fe-S protein	METABOLISM	Energy production and conversion
Locus_115_Transcript_3	1040	ref|XM_003466530.1|	91	109	4e-20	PREDICTED: Cavia porcellus cytochrome b-c1 complex subunit Rieske, mitochondrial-like (LOC100719489), mRNA	gb|ADX97102.1|	62	288	9e-76	mitochondrial cytochrome b-c1 complex subunit rieske [Perca flavescens]	sp|Q69BJ7|UCRI_SAISC	55	274	7e-73	Cytochrome b-c1 complex subunit Rieske, mitochondrial OS=Saimiri sciureus GN=UQCRFS1 PE=3 SV=1	dre:406359	52	281	6e-74	uqcrfs1, MGC174806, fb78f10, wu:fb05d11, wu:fb78f10, wu:fj05e12, zgc:73109, zgc:85614; ubiquinol-cytochrome c reductase, Rieske iron-sulfur polypeptide 1 (EC:1.10.2.2); K00411 ubiquinol-cytochrome c reductase iron-sulfur subunit [EC:1.10.2.2]	SPBC16H5.06	5e-65	Spo	C	COG0723	Rieske Fe-S protein	METABOLISM	Energy production and conversion
Locus_115_Transcript_4	1040	ref|XM_003466530.1|	91	109	4e-20	PREDICTED: Cavia porcellus cytochrome b-c1 complex subunit Rieske, mitochondrial-like (LOC100719489), mRNA	gb|ADX97102.1|	62	288	9e-76	mitochondrial cytochrome b-c1 complex subunit rieske [Perca flavescens]	sp|Q69BJ7|UCRI_SAISC	55	274	7e-73	Cytochrome b-c1 complex subunit Rieske, mitochondrial OS=Saimiri sciureus GN=UQCRFS1 PE=3 SV=1	dre:406359	52	281	6e-74	uqcrfs1, MGC174806, fb78f10, wu:fb05d11, wu:fb78f10, wu:fj05e12, zgc:73109, zgc:85614; ubiquinol-cytochrome c reductase, Rieske iron-sulfur polypeptide 1 (EC:1.10.2.2); K00411 ubiquinol-cytochrome c reductase iron-sulfur subunit [EC:1.10.2.2]	SPBC16H5.06	5e-65	Spo	C	COG0723	Rieske Fe-S protein	METABOLISM	Energy production and conversion
Locus_116_Transcript_1	1034
Locus_117_Transcript_1	988						ref|XP_002739023.1|	55	195	9e-48	PREDICTED: hypothetical protein [Saccoglossus kowalevskii]						bfo:BRAFLDRAFT_75378	60	193	1e-47	hypothetical protein
Locus_117_Transcript_2	1004						ref|XP_002739023.1|	55	195	9e-48	PREDICTED: hypothetical protein [Saccoglossus kowalevskii]						bfo:BRAFLDRAFT_75378	60	194	7e-48	hypothetical protein
Locus_117_Transcript_3	988						ref|XP_002739023.1|	55	195	9e-48	PREDICTED: hypothetical protein [Saccoglossus kowalevskii]						bfo:BRAFLDRAFT_75378	60	193	1e-47	hypothetical protein
Locus_118_Transcript_1	701	ref|XM_002601505.1|	81	234	7e-58	Branchiostoma floridae hypothetical protein, mRNA	ref|XP_002601551.1|	85	421	1e-116	hypothetical protein BRAFLDRAFT_115608 [Branchiostoma floridae] gb|EEN57563.1| hypothetical protein BRAFLDRAFT_115608 [Branchiostoma floridae]	sp|P33198|IDHP_PIG	81	391	1e-108	Isocitrate dehydrogenase [NADP], mitochondrial (Fragment) OS=Sus scrofa GN=IDH2 PE=1 SV=1	bfo:BRAFLDRAFT_115608	85	421	1e-116	hypothetical protein; K00031 isocitrate dehydrogenase [EC:1.1.1.42]	SPAC6G10.08	1e-110	Spo	C	COG0538	Isocitrate dehydrogenases	METABOLISM	Energy production and conversion
Locus_118_Transcript_2	710	ref|XM_002601505.1|	81	234	7e-58	Branchiostoma floridae hypothetical protein, mRNA	ref|XP_002601551.1|	85	424	1e-117	hypothetical protein BRAFLDRAFT_115608 [Branchiostoma floridae] gb|EEN57563.1| hypothetical protein BRAFLDRAFT_115608 [Branchiostoma floridae]	sp|P33198|IDHP_PIG	80	393	1e-109	Isocitrate dehydrogenase [NADP], mitochondrial (Fragment) OS=Sus scrofa GN=IDH2 PE=1 SV=1	bfo:BRAFLDRAFT_115608	85	424	1e-117	hypothetical protein; K00031 isocitrate dehydrogenase [EC:1.1.1.42]	SPAC6G10.08	1e-110	Spo	C	COG0538	Isocitrate dehydrogenases	METABOLISM	Energy production and conversion
Locus_119_Transcript_1	572	gb|JF969276.1|	93	61.9	5e-06	Paphia amabilis mitochondrion, complete genome	ref|YP_005267054.1|	37	60.8	1e-07	ND3 gene product (mitochondrion) [Paphia textile] gb|AEH99631.1| NADH dehydrogenase subunit 3 (mitochondrion) [Paphia textile]
Locus_119_Transcript_2	572	gb|JF969276.1|	93	61.9	5e-06	Paphia amabilis mitochondrion, complete genome	ref|YP_005267054.1|	37	60.8	1e-07	ND3 gene product (mitochondrion) [Paphia textile] gb|AEH99631.1| NADH dehydrogenase subunit 3 (mitochondrion) [Paphia textile]
Locus_120_Transcript_1	1552	dbj|AB490291.1|	92	71.9	1e-08	Corbicula japonica CjXyn10A gene for endo-1,4-beta-xylanase, partial cds
Locus_120_Transcript_2	1551	dbj|AB490291.1|	92	71.9	1e-08	Corbicula japonica CjXyn10A gene for endo-1,4-beta-xylanase, partial cds
Locus_121_Transcript_1	1080	dbj|AB551551.1|	92	365	5e-97	Corbicula japonica mitochondrial Cyt b gene for cytochrome b, partial cds, haplotype: C. japonica	ref|YP_003162829.1|	59	359	6e-97	cytochrome b [Meretrix meretrix] gb|ACU68435.1| cytochrome b [Meretrix meretrix]	sp|Q8M0K7|CYB_SAMCR	48	283	2e-75	Cytochrome b OS=Samia cynthia ricini GN=MT-CYB PE=3 SV=1	dya:CYTB	46	266	3e-69	cytochrome b; K00412 ubiquinol-cytochrome c reductase cytochrome b subunit [EC:1.10.2.2]	RP271	2e-60	Rpr	C	COG1290	Cytochrome b subunit of the bc complex	METABOLISM	Energy production and conversion
Locus_121_Transcript_2	1124	dbj|AB551551.1|	94	329	3e-86	Corbicula japonica mitochondrial Cyt b gene for cytochrome b, partial cds, haplotype: C. japonica	ref|YP_003162829.1|	59	358	8e-97	cytochrome b [Meretrix meretrix] gb|ACU68435.1| cytochrome b [Meretrix meretrix]	sp|Q8M0K7|CYB_SAMCR	48	282	4e-75	Cytochrome b OS=Samia cynthia ricini GN=MT-CYB PE=3 SV=1	dya:CYTB	46	266	2e-69	cytochrome b; K00412 ubiquinol-cytochrome c reductase cytochrome b subunit [EC:1.10.2.2]	RP271	8e-63	Rpr	C	COG1290	Cytochrome b subunit of the bc complex	METABOLISM	Energy production and conversion
Locus_122_Transcript_1	520	ref|XM_003196280.1|	87	111	5e-21	Cryptococcus gattii WM276 60s ribosomal protein L11, partial mRNA	gb|AAN05587.1|	85	161	3e-38	ribosomal protein L11 [Argopecten irradians]	sp|P62914|RL11_RAT	79	152	6e-37	60S ribosomal protein L11 OS=Rattus norvegicus GN=Rpl11 PE=1 SV=2	pon:100172290	79	152	5e-36	RPL11, DKFZp468I2311; ribosomal protein L11; K02868 large subunit ribosomal protein L11e	SPBC17G9.10	2e-35	Spo	J	COG0094	Ribosomal protein L5	INFORMATION STORAGE AND PROCESSING	Translation, ribosomal structure and biogenesis
Locus_122_Transcript_2	520	ref|XM_003196280.1|	87	111	5e-21	Cryptococcus gattii WM276 60s ribosomal protein L11, partial mRNA	gb|AAN05587.1|	86	160	5e-38	ribosomal protein L11 [Argopecten irradians]	sp|P62914|RL11_RAT	80	152	7e-37	60S ribosomal protein L11 OS=Rattus norvegicus GN=Rpl11 PE=1 SV=2	pon:100172290	80	152	6e-36	RPL11, DKFZp468I2311; ribosomal protein L11; K02868 large subunit ribosomal protein L11e	SPBC17G9.10	1e-34	Spo	J	COG0094	Ribosomal protein L5	INFORMATION STORAGE AND PROCESSING	Translation, ribosomal structure and biogenesis
Locus_122_Transcript_3	860	gb|AY389925.1|	83	224	9e-55	Latimeria chalumnae ribosomal protein L11 mRNA, partial cds	gb|ACY69947.1|	79	179	1e-80	60S ribosomal protein L11 [Cimex lectularius]	sp|P62914|RL11_RAT	79	177	5e-80	60S ribosomal protein L11 OS=Rattus norvegicus GN=Rpl11 PE=1 SV=2	isc:IscW_ISCW000476	76	174	3e-80	ribosomal protein L11, putative; K02868 large subunit ribosomal protein L11e	SPBC17G9.10	2e-65	Spo	J	COG0094	Ribosomal protein L5	INFORMATION STORAGE AND PROCESSING	Translation, ribosomal structure and biogenesis
Locus_123_Transcript_1	325	emb|AJ563472.1|	83	151	4e-33	Crassostrea gigas partial mRNA for ribosomal protein S3 (rps3 gene)	emb|CBL52984.1|	90	169	2e-40	ribosomal protein S3 [Plecoglossus altivelis]	sp|P62909|RS3_RAT	90	168	9e-42	40S ribosomal protein S3 OS=Rattus norvegicus GN=Rps3 PE=2 SV=1	zma:100382757	90	168	1e-40	hypothetical protein LOC100382757; K02985 small subunit ribosomal protein S3e	SPBC16G5.14c	2e-41	Spo	J	COG0092	Ribosomal protein S3	INFORMATION STORAGE AND PROCESSING	Translation, ribosomal structure and biogenesis
Locus_124_Transcript_1	3421	ref|XM_002735111.1|	82	155	3e-33	PREDICTED: Saccoglossus kowalevskii hypothetical protein LOC100372619 (LOC100372619), mRNA	ref|XP_002600072.1|	65	1538	0	hypothetical protein BRAFLDRAFT_221115 [Branchiostoma floridae] gb|EEN56084.1| hypothetical protein BRAFLDRAFT_221115 [Branchiostoma floridae]	sp|Q2M389|WASH7_HUMAN	61	1419	0	WASH complex subunit 7 OS=Homo sapiens GN=KIAA1033 PE=1 SV=2	bfo:BRAFLDRAFT_221115	65	1538	0	hypothetical protein
Locus_124_Transcript_2	3571	ref|XM_002735111.1|	82	155	3e-33	PREDICTED: Saccoglossus kowalevskii hypothetical protein LOC100372619 (LOC100372619), mRNA	ref|XP_002600072.1|	65	1543	0	hypothetical protein BRAFLDRAFT_221115 [Branchiostoma floridae] gb|EEN56084.1| hypothetical protein BRAFLDRAFT_221115 [Branchiostoma floridae]	sp|Q2M389|WASH7_HUMAN	61	1428	0	WASH complex subunit 7 OS=Homo sapiens GN=KIAA1033 PE=1 SV=2	bfo:BRAFLDRAFT_221115	65	1543	0	hypothetical protein
Locus_124_Transcript_3	2525	ref|XM_002735111.1|	82	145	2e-30	PREDICTED: Saccoglossus kowalevskii hypothetical protein LOC100372619 (LOC100372619), mRNA	ref|XP_002600072.1|	61	1082	0	hypothetical protein BRAFLDRAFT_221115 [Branchiostoma floridae] gb|EEN56084.1| hypothetical protein BRAFLDRAFT_221115 [Branchiostoma floridae]	sp|Q2M389|WASH7_HUMAN	57	999	0	WASH complex subunit 7 OS=Homo sapiens GN=KIAA1033 PE=1 SV=2	bfo:BRAFLDRAFT_221115	61	1082	0	hypothetical protein
Locus_124_Transcript_4	394						ref|XP_003405355.1|	61	90.9	7e-17	PREDICTED: LOW QUALITY PROTEIN: WASH complex subunit 7-like [Loxodonta africana]	sp|Q2M389|WASH7_HUMAN	60	87.4	3e-17	WASH complex subunit 7 OS=Homo sapiens GN=KIAA1033 PE=1 SV=2	bta:783379	61	89.4	8e-17	KIAA1033-like
Locus_124_Transcript_5	692	ref|XM_002199393.1|	84	121	8e-24	PREDICTED: Taeniopygia guttata similar to KIAA1033 (LOC100226148), partial mRNA	ref|XP_003405355.1|	76	256	3e-66	PREDICTED: LOW QUALITY PROTEIN: WASH complex subunit 7-like [Loxodonta africana]	sp|Q2M389|WASH7_HUMAN	75	252	1e-66	WASH complex subunit 7 OS=Homo sapiens GN=KIAA1033 PE=1 SV=2	bta:783379	76	255	2e-66	KIAA1033-like
Locus_124_Transcript_6	1463	ref|XM_002600026.1|	80	159	7e-35	Branchiostoma floridae hypothetical protein, mRNA	ref|XP_002600072.1|	79	697	0	hypothetical protein BRAFLDRAFT_221115 [Branchiostoma floridae] gb|EEN56084.1| hypothetical protein BRAFLDRAFT_221115 [Branchiostoma floridae]	sp|Q2M389|WASH7_HUMAN	76	659	0	WASH complex subunit 7 OS=Homo sapiens GN=KIAA1033 PE=1 SV=2	bfo:BRAFLDRAFT_221115	79	697	0	hypothetical protein
Locus_124_Transcript_7	3565	ref|XM_002735111.1|	82	155	3e-33	PREDICTED: Saccoglossus kowalevskii hypothetical protein LOC100372619 (LOC100372619), mRNA	ref|XP_002600072.1|	65	1548	0	hypothetical protein BRAFLDRAFT_221115 [Branchiostoma floridae] gb|EEN56084.1| hypothetical protein BRAFLDRAFT_221115 [Branchiostoma floridae]	sp|Q2M389|WASH7_HUMAN	61	1432	0	WASH complex subunit 7 OS=Homo sapiens GN=KIAA1033 PE=1 SV=2	bfo:BRAFLDRAFT_221115	65	1548	0	hypothetical protein
Locus_124_Transcript_8	3421	ref|XM_002735111.1|	82	155	3e-33	PREDICTED: Saccoglossus kowalevskii hypothetical protein LOC100372619 (LOC100372619), mRNA	ref|XP_002600072.1|	65	1550	0	hypothetical protein BRAFLDRAFT_221115 [Branchiostoma floridae] gb|EEN56084.1| hypothetical protein BRAFLDRAFT_221115 [Branchiostoma floridae]	sp|Q2M389|WASH7_HUMAN	61	1434	0	WASH complex subunit 7 OS=Homo sapiens GN=KIAA1033 PE=1 SV=2	bfo:BRAFLDRAFT_221115	65	1550	0	hypothetical protein
Locus_124_Transcript_9	3565	ref|XM_002735111.1|	82	155	3e-33	PREDICTED: Saccoglossus kowalevskii hypothetical protein LOC100372619 (LOC100372619), mRNA	ref|XP_002600072.1|	65	1548	0	hypothetical protein BRAFLDRAFT_221115 [Branchiostoma floridae] gb|EEN56084.1| hypothetical protein BRAFLDRAFT_221115 [Branchiostoma floridae]	sp|Q2M389|WASH7_HUMAN	61	1432	0	WASH complex subunit 7 OS=Homo sapiens GN=KIAA1033 PE=1 SV=2	bfo:BRAFLDRAFT_221115	65	1548	0	hypothetical protein
Locus_125_Transcript_1	1160						ref|NP_598227.3|	45	242	1e-61	retinol dehydrogenase 7 precursor [Rattus norvegicus] sp|P55006.1|RDH7_RAT RecName: Full=Retinol dehydrogenase 7; AltName: Full=Retinol dehydrogenase type III; Short=RODH III gb|AAB07995.1| retinol dehydrogenase type III [Rattus norvegicus] gb|AAH88090.1| Retinol dehydrogenase 7 [Rattus norvegicus] gb|AAH98650.1| Retinol dehydrogenase 7 [Rattus norvegicus] gb|EDM16445.1| rCG60224 [Rattus norvegic…	sp|P55006|RDH7_RAT	45	242	4e-63	Retinol dehydrogenase 7 OS=Rattus norvegicus GN=Rdh7 PE=2 SV=1	rno:360420	45	242	4e-62	Rdh7, MGC108523, MGC112590, RGD1307178, Rdh3, RoDH(III); retinol dehydrogenase 7 (EC:1.1.1.105); K11154 retinol dehydrogenase 16 [EC:1.1.1.-]	PA3330	2e-34	Pae	IQR	COG1028	Dehydrogenases with different specificities (related to short-chain alcohol dehydrogenases)	METABOLISM	Lipid transport and metabolism
Locus_126_Transcript_1	589						gb|ADR70996.1|	57	152	2e-35	c-type lysozyme [Haliotis discus hannai]	sp|Q7YT16|LYS1_MUSDO	43	105	3e-22	Lysozyme 1 OS=Musca domestica PE=1 SV=1	dwi:Dwil_GK10945	50	105	1e-21	GK10945 gene product from transcript GK10945-RA
Locus_127_Transcript_1	1186	gb|GQ222371.1|	81	420	1e-113	Crassostrea angulata receptor of activated kinase C mRNA, complete cds	emb|CAL48986.1|	87	583	1e-164	Receptor of Activated Kinase C 1 [Mya arenaria]	sp|O42249|GBLP_ORENI	83	572	1e-162	Guanine nucleotide-binding protein subunit beta-2-like 1 OS=Oreochromis niloticus GN=gnb2l1 PE=2 SV=1	pon:100452116	82	572	1e-161	guanine nucleotide-binding protein subunit beta-2-like 1-like	SPAC6B12.15	1e-151	Spo	R	COG2319	FOG: WD40 repeat	POORLY CHARACTERIZED	General function prediction only
Locus_127_Transcript_2	1140	gb|GQ222371.1|	81	398	1e-107	Crassostrea angulata receptor of activated kinase C mRNA, complete cds	emb|CAL48986.1|	85	479	1e-161	Receptor of Activated Kinase C 1 [Mya arenaria]	sp|O42249|GBLP_ORENI	84	475	1e-159	Guanine nucleotide-binding protein subunit beta-2-like 1 OS=Oreochromis niloticus GN=gnb2l1 PE=2 SV=1	pon:100452116	83	475	1e-158	guanine nucleotide-binding protein subunit beta-2-like 1-like	SPAC6B12.15	1e-127	Spo	R	COG2319	FOG: WD40 repeat	POORLY CHARACTERIZED	General function prediction only
Locus_127_Transcript_3	1140	gb|GQ222371.1|	81	406	1e-109	Crassostrea angulata receptor of activated kinase C mRNA, complete cds	emb|CAL48986.1|	84	473	1e-159	Receptor of Activated Kinase C 1 [Mya arenaria]	sp|O42249|GBLP_ORENI	82	469	1e-157	Guanine nucleotide-binding protein subunit beta-2-like 1 OS=Oreochromis niloticus GN=gnb2l1 PE=2 SV=1	pon:100452116	82	469	1e-156	guanine nucleotide-binding protein subunit beta-2-like 1-like	SPAC6B12.15	1e-125	Spo	R	COG2319	FOG: WD40 repeat	POORLY CHARACTERIZED	General function prediction only
Locus_128_Transcript_1	703
Locus_128_Transcript_2	701
Locus_128_Transcript_3	702
Locus_128_Transcript_4	701
Locus_128_Transcript_5	704
Locus_128_Transcript_6	697
Locus_129_Transcript_1	958
Locus_129_Transcript_2	984
Locus_129_Transcript_3	952
Locus_129_Transcript_4	1032
Locus_129_Transcript_5	962
Locus_129_Transcript_6	680
Locus_129_Transcript_7	1027
Locus_129_Transcript_8	1028
Locus_129_Transcript_9	987
Locus_129_Transcript_10	1028
Locus_130_Transcript_1	214						gb|ACN10834.1|	78	91.3	5e-17	YIPF5 [Salmo salar]	sp|Q6P5I8|YIPF5_DANRE	76	89.7	5e-18	Protein YIPF5 OS=Danio rerio GN=yipf5 PE=2 SV=1	isc:IscW_ISCW023805	75	89.7	6e-17	golgi membrane protein sb140, putative
Locus_130_Transcript_2	154
Locus_130_Transcript_3	211
Locus_130_Transcript_4	229
Locus_130_Transcript_5	857	ref|XM_002131576.1|	90	73.8	2e-09	PREDICTED: Ciona intestinalis similar to Yip1 domain family, member 5 (LOC100186067), mRNA	gb|AEO35030.1|	63	240	2e-61	hypothetical protein [Amblyomma maculatum]	sp|Q6P5I8|YIPF5_DANRE	61	230	8e-60	Protein YIPF5 OS=Danio rerio GN=yipf5 PE=2 SV=1	isc:IscW_ISCW023805	60	234	8e-60	golgi membrane protein sb140, putative	SPCC61.04c	4e-45	Spo	U	COG5080	Rab GTPase interacting factor, Golgi membrane protein	CELLULAR PROCESSES AND SIGNALING	Intracellular trafficking, secretion, and vesicular transport
Locus_130_Transcript_6	1839	gb|AY130413.1|	88	95.6	1e-15	Scyliorhinus canicula ribosomal protein L9-like mRNA, partial sequence	gb|AAN05606.1|	65	236	1e-59	ribosomal protein L9 [Argopecten irradians]	sp|Q963B7|RL9_SPOFR	61	217	2e-55	60S ribosomal protein L9 OS=Spodoptera frugiperda GN=RpL9 PE=2 SV=1	spu:591874	60	220	3e-55	similar to ribosomal protein L9; K02940 large subunit ribosomal protein L9e	YNL067w	2e-45	Sce	J	COG0097	Ribosomal protein L6P/L9E	INFORMATION STORAGE AND PROCESSING	Translation, ribosomal structure and biogenesis
Locus_130_Transcript_7	2512	gb|AY130413.1|	88	95.6	2e-15	Scyliorhinus canicula ribosomal protein L9-like mRNA, partial sequence	gb|AEO35030.1|	63	240	9e-61	hypothetical protein [Amblyomma maculatum]	sp|Q6P5I8|YIPF5_DANRE	61	230	3e-59	Protein YIPF5 OS=Danio rerio GN=yipf5 PE=2 SV=1	isc:IscW_ISCW023805	60	234	3e-59	golgi membrane protein sb140, putative	YNL067w	1e-44	Sce	J	COG0097	Ribosomal protein L6P/L9E	INFORMATION STORAGE AND PROCESSING	Translation, ribosomal structure and biogenesis
Locus_130_Transcript_8	2592	gb|AY130413.1|	88	95.6	2e-15	Scyliorhinus canicula ribosomal protein L9-like mRNA, partial sequence	gb|AEO35030.1|	63	240	9e-61	hypothetical protein [Amblyomma maculatum]	sp|Q6P5I8|YIPF5_DANRE	61	230	4e-59	Protein YIPF5 OS=Danio rerio GN=yipf5 PE=2 SV=1	isc:IscW_ISCW023805	60	234	3e-59	golgi membrane protein sb140, putative	YNL067w	2e-44	Sce	J	COG0097	Ribosomal protein L6P/L9E	INFORMATION STORAGE AND PROCESSING	Translation, ribosomal structure and biogenesis
Locus_130_Transcript_9	2512	gb|AY130413.1|	88	95.6	2e-15	Scyliorhinus canicula ribosomal protein L9-like mRNA, partial sequence	gb|AEO35030.1|	63	240	9e-61	hypothetical protein [Amblyomma maculatum]	sp|Q6P5I8|YIPF5_DANRE	61	230	3e-59	Protein YIPF5 OS=Danio rerio GN=yipf5 PE=2 SV=1	isc:IscW_ISCW023805	60	234	3e-59	golgi membrane protein sb140, putative	YNL067w	1e-44	Sce	J	COG0097	Ribosomal protein L6P/L9E	INFORMATION STORAGE AND PROCESSING	Translation, ribosomal structure and biogenesis
Locus_130_Transcript_10	2523	gb|AY130413.1|	88	95.6	2e-15	Scyliorhinus canicula ribosomal protein L9-like mRNA, partial sequence	gb|AEO35030.1|	63	240	9e-61	hypothetical protein [Amblyomma maculatum]	sp|Q6P5I8|YIPF5_DANRE	61	230	3e-59	Protein YIPF5 OS=Danio rerio GN=yipf5 PE=2 SV=1	isc:IscW_ISCW023805	60	234	3e-59	golgi membrane protein sb140, putative	YNL067w	1e-44	Sce	J	COG0097	Ribosomal protein L6P/L9E	INFORMATION STORAGE AND PROCESSING	Translation, ribosomal structure and biogenesis
Locus_130_Transcript_11	2512	gb|AY130413.1|	88	95.6	2e-15	Scyliorhinus canicula ribosomal protein L9-like mRNA, partial sequence	gb|AEO35030.1|	63	240	9e-61	hypothetical protein [Amblyomma maculatum]	sp|Q6P5I8|YIPF5_DANRE	61	230	3e-59	Protein YIPF5 OS=Danio rerio GN=yipf5 PE=2 SV=1	isc:IscW_ISCW023805	60	234	3e-59	golgi membrane protein sb140, putative	YGL147c	1e-44	Sce	J	COG0097	Ribosomal protein L6P/L9E	INFORMATION STORAGE AND PROCESSING	Translation, ribosomal structure and biogenesis
Locus_130_Transcript_12	1618	ref|XM_001633759.1|	85	107	3e-19	Nematostella vectensis predicted protein (NEMVEDRAFT_v1g242566) partial mRNA	gb|AEO35030.1|	63	240	5e-61	hypothetical protein [Amblyomma maculatum]	sp|Q6P5I8|YIPF5_DANRE	61	230	2e-59	Protein YIPF5 OS=Danio rerio GN=yipf5 PE=2 SV=1	isc:IscW_ISCW023805	60	234	2e-59	golgi membrane protein sb140, putative	YNL067w	9e-46	Sce	J	COG0097	Ribosomal protein L6P/L9E	INFORMATION STORAGE AND PROCESSING	Translation, ribosomal structure and biogenesis
Locus_130_Transcript_13	2512	emb|AJ563462.1|	88	97.6	4e-16	Crassostrea gigas partial mRNA for ribosomal protein L9 (rpl9 gene)	gb|AEO35030.1|	63	240	9e-61	hypothetical protein [Amblyomma maculatum]	sp|Q6P5I8|YIPF5_DANRE	61	230	3e-59	Protein YIPF5 OS=Danio rerio GN=yipf5 PE=2 SV=1	isc:IscW_ISCW023805	60	234	3e-59	golgi membrane protein sb140, putative	YNL067w	2e-44	Sce	J	COG0097	Ribosomal protein L6P/L9E	INFORMATION STORAGE AND PROCESSING	Translation, ribosomal structure and biogenesis
Locus_130_Transcript_14	2512	gb|AY130413.1|	88	95.6	2e-15	Scyliorhinus canicula ribosomal protein L9-like mRNA, partial sequence	gb|AEO35030.1|	63	240	9e-61	hypothetical protein [Amblyomma maculatum]	sp|Q6P5I8|YIPF5_DANRE	61	230	3e-59	Protein YIPF5 OS=Danio rerio GN=yipf5 PE=2 SV=1	isc:IscW_ISCW023805	60	234	3e-59	golgi membrane protein sb140, putative	YNL067w	1e-44	Sce	J	COG0097	Ribosomal protein L6P/L9E	INFORMATION STORAGE AND PROCESSING	Translation, ribosomal structure and biogenesis
Locus_131_Transcript_1	413
Locus_132_Transcript_1	671	emb|FP927549.1|	95	81.8	6e-12	Acyrthosiphon pisum mRNA, clone: ACI0AAB2YF22, full-insert cDNA sequence based on ESTs (5'-EST:ACI0AAB2YF22AAM1, 3'-EST ACI0AAB2YF22BBM1)
Locus_132_Transcript_2	663	emb|FP927549.1|	95	81.8	6e-12	Acyrthosiphon pisum mRNA, clone: ACI0AAB2YF22, full-insert cDNA sequence based on ESTs (5'-EST:ACI0AAB2YF22AAM1, 3'-EST ACI0AAB2YF22BBM1)
Locus_132_Transcript_3	665	emb|FP927549.1|	95	81.8	6e-12	Acyrthosiphon pisum mRNA, clone: ACI0AAB2YF22, full-insert cDNA sequence based on ESTs (5'-EST:ACI0AAB2YF22AAM1, 3'-EST ACI0AAB2YF22BBM1)
Locus_132_Transcript_4	256	dbj|AK375065.1|	94	60	8e-06	Hordeum vulgare subsp. vulgare mRNA for predicted protein, complete cds, clone: NIASHv3084M20
Locus_132_Transcript_5	667	emb|FP927549.1|	95	81.8	6e-12	Acyrthosiphon pisum mRNA, clone: ACI0AAB2YF22, full-insert cDNA sequence based on ESTs (5'-EST:ACI0AAB2YF22AAM1, 3'-EST ACI0AAB2YF22BBM1)
Locus_132_Transcript_6	663	emb|FP927549.1|	95	81.8	6e-12	Acyrthosiphon pisum mRNA, clone: ACI0AAB2YF22, full-insert cDNA sequence based on ESTs (5'-EST:ACI0AAB2YF22AAM1, 3'-EST ACI0AAB2YF22BBM1)
Locus_133_Transcript_1	161	gb|AF418984.1|AF418984	89	109	6e-21	Aedes aegypti ubiquitin-52-amino-acid fusion protein (Ub52) mRNA, complete cds	gb|ADF45308.1|	100	70.5	1e-10	ubiquitin [Pagothenia borchgrevinki]	sp|Q8SWD4|UBIQ_ENCCU	100	70.5	3e-12	Ubiquitin OS=Encephalitozoon cuniculi (strain GB-M1) GN=ECU02_0740i PE=1 SV=1	spu:579019	100	70.5	4e-11	similar to ubiquitin/40S ribosomal protein S27a fusion protein; K02977 small subunit ribosomal protein S27Ae	ECU02g0740i	1e-17	Ecu	O	COG5272	Ubiquitin	CELLULAR PROCESSES AND SIGNALING	Posttranslational modification, protein turnover, chaperones
Locus_133_Transcript_2	125	gb|EU436761.1|	91	89.7	4e-15	Sandersonia aurantiaca clone SAND72 ubiquitin-like protein mRNA, partial cds
Locus_133_Transcript_3	108
Locus_133_Transcript_4	1010	gb|BT060132.1|	85	470	1e-128	Salmo salar clone ssal-rgh-505-007 Ubiquitin putative mRNA, complete cds	gb|AAG00513.1|AF285162_1	98	300	1e-156	polyubiquitin C [Mus musculus]	sp|P0CG48|UBC_HUMAN	98	300	1e-158	Polyubiquitin-C OS=Homo sapiens GN=UBC PE=1 SV=2	hsa:7316	98	300	1e-157	UBC, HMG20; ubiquitin C; K08770 ubiquitin C	SPBC337.08c	1e-139	Spo	O	COG5272	Ubiquitin	CELLULAR PROCESSES AND SIGNALING	Posttranslational modification, protein turnover, chaperones
Locus_133_Transcript_5	649	dbj|AB122067.1|	85	488	1e-134	Crassostrea gigas mRNA for polyubiquitin, complete cds	gb|ABN14988.1|	96	340	1e-105	polyubiquitin [Taenia asiatica]	sp|Q63429|UBC_RAT	96	340	1e-106	Polyubiquitin-C OS=Rattus norvegicus GN=Ubc PE=1 SV=1	dsi:Dsim_GD13314	96	340	1e-105	GD13314 gene product from transcript GD13314-RA; K08770 ubiquitin C	YLL039c	1e-113	Sce	O	COG5272	Ubiquitin	CELLULAR PROCESSES AND SIGNALING	Posttranslational modification, protein turnover, chaperones
Locus_133_Transcript_6	221	dbj|AB122067.1|	87	208	1e-50	Crassostrea gigas mRNA for polyubiquitin, complete cds	gb|EGD72910.1|	100	145	3e-33	ubiquitin [Salpingoeca sp. ATCC 50818]	sp|P23398|UBIQP_STRPU	100	145	1e-34	Polyubiquitin (Fragment) OS=Strongylocentrotus purpuratus PE=2 SV=2	xtr:100135402	98	144	3e-33	ubd; ubiquitin D	YLL039c	3e-41	Sce	O	COG5272	Ubiquitin	CELLULAR PROCESSES AND SIGNALING	Posttranslational modification, protein turnover, chaperones
Locus_133_Transcript_7	277	gb|BT026658.1|	85	178	1e-41	Gasterosteus aculeatus clone CEC34-C05 mRNA sequence	gb|ABN14988.1|	100	121	2e-27	polyubiquitin [Taenia asiatica]	sp|P23398|UBIQP_STRPU	100	121	6e-29	Polyubiquitin (Fragment) OS=Strongylocentrotus purpuratus PE=2 SV=2	cqu:CpipJ_CPIJ003589	98	120	1e-27	hypothetical protein; K08770 ubiquitin C	YLL039c	2e-31	Sce	O	COG5272	Ubiquitin	CELLULAR PROCESSES AND SIGNALING	Posttranslational modification, protein turnover, chaperones
Locus_133_Transcript_8	649	dbj|AB122067.1|	85	519	1e-144	Crassostrea gigas mRNA for polyubiquitin, complete cds	gb|ABN14988.1|	98	353	1e-109	polyubiquitin [Taenia asiatica]	sp|Q63429|UBC_RAT	98	352	1e-110	Polyubiquitin-C OS=Rattus norvegicus GN=Ubc PE=1 SV=1	cqu:CpipJ_CPIJ003589	98	352	1e-109	hypothetical protein; K08770 ubiquitin C	YLL039c	1e-118	Sce	O	COG5272	Ubiquitin	CELLULAR PROCESSES AND SIGNALING	Posttranslational modification, protein turnover, chaperones
Locus_133_Transcript_9	985	gb|BT060132.1|	85	470	1e-128	Salmo salar clone ssal-rgh-505-007 Ubiquitin putative mRNA, complete cds	dbj|BAD93019.1|	98	300	1e-143	ubiquitin C variant [Homo sapiens]	sp|Q63429|UBC_RAT	98	300	1e-144	Polyubiquitin-C OS=Rattus norvegicus GN=Ubc PE=1 SV=1	cqu:CpipJ_CPIJ003589	98	300	1e-143	hypothetical protein; K08770 ubiquitin C	SPBC337.08c	1e-129	Spo	O	COG5272	Ubiquitin	CELLULAR PROCESSES AND SIGNALING	Posttranslational modification, protein turnover, chaperones
Locus_133_Transcript_10	536	emb|CR657552.2|	86	198	3e-47	Tetraodon nigroviridis full-length cDNA	ref|XP_002598324.1|	75	294	4e-78	hypothetical protein BRAFLDRAFT_113894 [Branchiostoma floridae] gb|EEN54336.1| hypothetical protein BRAFLDRAFT_113894 [Branchiostoma floridae]	sp|P0CG69|UBIQP_DROME	72	291	2e-78	Polyubiquitin OS=Drosophila melanogaster GN=Ubi-p63E PE=3 SV=1	bfo:BRAFLDRAFT_113894	75	294	2e-78	hypothetical protein; K08770 ubiquitin C	YLL039c	1e-94	Sce	O	COG5272	Ubiquitin	CELLULAR PROCESSES AND SIGNALING	Posttranslational modification, protein turnover, chaperones
Locus_133_Transcript_11	1082	gb|JN200822.1|	97	77.8	2e-10	Pinctada fucata polyubiquitin mRNA, complete cds
Locus_133_Transcript_12	721	dbj|AB122067.1|	85	412	1e-111	Crassostrea gigas mRNA for polyubiquitin, complete cds	emb|CCD77669.1|	79	372	1e-114	putative ubiquitin (ribosomal protein L40) [Schistosoma mansoni]	sp|Q63429|UBC_RAT	78	371	1e-116	Polyubiquitin-C OS=Rattus norvegicus GN=Ubc PE=1 SV=1	cqu:CpipJ_CPIJ003589	78	371	1e-115	hypothetical protein; K08770 ubiquitin C	YLL039c	1e-123	Sce	O	COG5272	Ubiquitin	CELLULAR PROCESSES AND SIGNALING	Posttranslational modification, protein turnover, chaperones
Locus_133_Transcript_13	1016	gb|BT060132.1|	85	470	1e-128	Salmo salar clone ssal-rgh-505-007 Ubiquitin putative mRNA, complete cds	dbj|BAD93019.1|	98	300	1e-156	ubiquitin C variant [Homo sapiens]	sp|Q63429|UBC_RAT	98	300	1e-157	Polyubiquitin-C OS=Rattus norvegicus GN=Ubc PE=1 SV=1	cqu:CpipJ_CPIJ003589	98	300	1e-156	hypothetical protein; K08770 ubiquitin C	SPBC337.08c	1e-139	Spo	O	COG5272	Ubiquitin	CELLULAR PROCESSES AND SIGNALING	Posttranslational modification, protein turnover, chaperones
Locus_134_Transcript_1	545
Locus_135_Transcript_1	667	dbj|AB490291.1|	89	210	1e-50	Corbicula japonica CjXyn10A gene for endo-1,4-beta-xylanase, partial cds
Locus_136_Transcript_1	667
Locus_137_Transcript_1	321
Locus_138_Transcript_1	313
Locus_138_Transcript_2	317
Locus_138_Transcript_3	309
Locus_139_Transcript_1	498	ref|NM_001204593.1|	87	163	2e-36	Aplysia californica ribosomal protein L27a (LOC100533291), mRNA gb|GQ389637.1| Aplysia californica ribosomal protein L27a mRNA, complete cds	gb|AAN05585.1|	68	106	1e-39	ribosomal protein L22 [Argopecten irradians]	sp|Q56K03|RL27A_BOVIN	63	97.1	1e-33	60S ribosomal protein L27a OS=Bos taurus GN=RPL27A PE=2 SV=3	bfo:BRAFLDRAFT_119066	63	95.9	3e-35	hypothetical protein	YGL103w	8e-27	Sce	J	COG0200	Ribosomal protein L15	INFORMATION STORAGE AND PROCESSING	Translation, ribosomal structure and biogenesis
Locus_139_Transcript_2	426	ref|NM_001204593.1|	87	163	1e-36	Aplysia californica ribosomal protein L27a (LOC100533291), mRNA gb|GQ389637.1| Aplysia californica ribosomal protein L27a mRNA, complete cds	gb|AAN05585.1|	72	166	1e-39	ribosomal protein L22 [Argopecten irradians]	sp|Q56K03|RL27A_BOVIN	65	145	6e-35	60S ribosomal protein L27a OS=Bos taurus GN=RPL27A PE=2 SV=3	bfo:BRAFLDRAFT_285403	67	153	3e-36	hypothetical protein; K02900 large subunit ribosomal protein L27Ae	YGL103w	2e-37	Sce	J	COG0200	Ribosomal protein L15	INFORMATION STORAGE AND PROCESSING	Translation, ribosomal structure and biogenesis
Locus_140_Transcript_1	948	dbj|AB302955.1|	87	129	4e-26	Corbicula fluminea Msx gene for Msx protein, complete cds
Locus_140_Transcript_2	1006	dbj|AB302955.1|	87	129	5e-26	Corbicula fluminea Msx gene for Msx protein, complete cds
Locus_140_Transcript_3	339
Locus_140_Transcript_4	1224	dbj|AB490291.1|	85	111	1e-20	Corbicula japonica CjXyn10A gene for endo-1,4-beta-xylanase, partial cds	ref|XP_003383754.1|	34	62.8	1e-07	PREDICTED: calcium-binding mitochondrial carrier protein SCaMC-1-like [Amphimedon queenslandica]
Locus_140_Transcript_5	1040	dbj|AB302955.1|	87	129	5e-26	Corbicula fluminea Msx gene for Msx protein, complete cds	gb|AAW26682.1|	31	63.9	5e-08	SJCHGC01267 protein [Schistosoma japonicum]
Locus_140_Transcript_6	1029	dbj|AB302955.1|	85	101	1e-17	Corbicula fluminea Msx gene for Msx protein, complete cds	ref|XP_003383754.1|	34	62.8	1e-07	PREDICTED: calcium-binding mitochondrial carrier protein SCaMC-1-like [Amphimedon queenslandica]
Locus_140_Transcript_7	1072	dbj|AB302955.1|	87	129	5e-26	Corbicula fluminea Msx gene for Msx protein, complete cds	ref|XP_003383754.1|	33	63.9	5e-08	PREDICTED: calcium-binding mitochondrial carrier protein SCaMC-1-like [Amphimedon queenslandica]
Locus_140_Transcript_8	1040	dbj|AB302955.1|	87	129	5e-26	Corbicula fluminea Msx gene for Msx protein, complete cds	ref|XP_003383754.1|	34	62.8	1e-07	PREDICTED: calcium-binding mitochondrial carrier protein SCaMC-1-like [Amphimedon queenslandica]
Locus_141_Transcript_1	680
Locus_142_Transcript_1	2523
Locus_142_Transcript_2	2517
Locus_142_Transcript_3	2526
Locus_142_Transcript_4	2525
Locus_142_Transcript_5	2524
Locus_143_Transcript_1	1769						gb|AAU11487.2|	57	125	3e-26	ETS-family transcription factor [Chlamys farreri]	sp|Q8VDK3|ELF5_MOUSE	48	105	1e-21	ETS-related transcription factor Elf-5 OS=Mus musculus GN=Elf5 PE=2 SV=2	cel:C33A11.4	50	107	4e-21	tag-97; Temporarily Assigned Gene name family member (tag-97)
Locus_143_Transcript_2	2038						gb|AAU11487.2|	57	125	3e-26	ETS-family transcription factor [Chlamys farreri]	sp|Q8VDK3|ELF5_MOUSE	48	105	1e-21	ETS-related transcription factor Elf-5 OS=Mus musculus GN=Elf5 PE=2 SV=2	cel:C33A11.4	50	107	5e-21	tag-97; Temporarily Assigned Gene name family member (tag-97)
Locus_143_Transcript_3	726
Locus_143_Transcript_4	1759						gb|AAU11487.2|	57	125	3e-26	ETS-family transcription factor [Chlamys farreri]	sp|Q8VDK3|ELF5_MOUSE	48	105	1e-21	ETS-related transcription factor Elf-5 OS=Mus musculus GN=Elf5 PE=2 SV=2	cel:C33A11.4	50	107	4e-21	tag-97; Temporarily Assigned Gene name family member (tag-97)
Locus_143_Transcript_5	2664						gb|AAU11487.2|	57	125	4e-26	ETS-family transcription factor [Chlamys farreri]	sp|Q8VDK3|ELF5_MOUSE	48	105	2e-21	ETS-related transcription factor Elf-5 OS=Mus musculus GN=Elf5 PE=2 SV=2	cel:C33A11.4	50	107	6e-21	tag-97; Temporarily Assigned Gene name family member (tag-97)
Locus_143_Transcript_6	2640						gb|AAU11487.2|	57	125	4e-26	ETS-family transcription factor [Chlamys farreri]	sp|Q8VDK3|ELF5_MOUSE	48	105	2e-21	ETS-related transcription factor Elf-5 OS=Mus musculus GN=Elf5 PE=2 SV=2	cel:C33A11.4	50	107	6e-21	tag-97; Temporarily Assigned Gene name family member (tag-97)
Locus_143_Transcript_7	2714						gb|AAU11487.2|	57	125	4e-26	ETS-family transcription factor [Chlamys farreri]	sp|Q8VDK3|ELF5_MOUSE	48	105	2e-21	ETS-related transcription factor Elf-5 OS=Mus musculus GN=Elf5 PE=2 SV=2	cel:C33A11.4	50	107	7e-21	tag-97; Temporarily Assigned Gene name family member (tag-97)
Locus_143_Transcript_8	2716						gb|AAU11487.2|	57	125	4e-26	ETS-family transcription factor [Chlamys farreri]	sp|Q8VDK3|ELF5_MOUSE	48	105	2e-21	ETS-related transcription factor Elf-5 OS=Mus musculus GN=Elf5 PE=2 SV=2	cel:C33A11.4	50	107	7e-21	tag-97; Temporarily Assigned Gene name family member (tag-97)
Locus_143_Transcript_9	2706						gb|AAU11487.2|	57	125	4e-26	ETS-family transcription factor [Chlamys farreri]	sp|Q8VDK3|ELF5_MOUSE	48	105	2e-21	ETS-related transcription factor Elf-5 OS=Mus musculus GN=Elf5 PE=2 SV=2	cel:C33A11.4	50	107	7e-21	tag-97; Temporarily Assigned Gene name family member (tag-97)
Locus_143_Transcript_10	2718						gb|AAU11487.2|	57	125	4e-26	ETS-family transcription factor [Chlamys farreri]	sp|Q8VDK3|ELF5_MOUSE	48	105	2e-21	ETS-related transcription factor Elf-5 OS=Mus musculus GN=Elf5 PE=2 SV=2	cel:C33A11.4	50	107	7e-21	tag-97; Temporarily Assigned Gene name family member (tag-97)
Locus_144_Transcript_1	728						sp|P86987.1|IMSP6_VENPH	55	162	7e-38	RecName: Full=Insoluble matrix shell protein 6; Short=IMSP6; Flags: Precursor gb|ACU83227.1| Kazal-type serine proteinase inhibitor [Ruditapes philippinarum]	sp|P86987|IMSP6_VENPH	55	162	3e-39	Insoluble matrix shell protein 6 OS=Venerupis philippinarum PE=1 SV=1
Locus_144_Transcript_2	728						sp|P86987.1|IMSP6_VENPH	55	162	7e-38	RecName: Full=Insoluble matrix shell protein 6; Short=IMSP6; Flags: Precursor gb|ACU83227.1| Kazal-type serine proteinase inhibitor [Ruditapes philippinarum]	sp|P86987|IMSP6_VENPH	55	162	3e-39	Insoluble matrix shell protein 6 OS=Venerupis philippinarum PE=1 SV=1
Locus_145_Transcript_1	2511						ref|XP_003008908.1|	36	82	5e-13	cellular nucleic acid-binding protein [Verticillium albo-atrum VaMs.102] gb|EEY14482.1| cellular nucleic acid-binding protein [Verticillium albo-atrum VaMs.102] gb|EGY13519.1| cellular nucleic acid-binding protein [Verticillium dahliae VdLs.17]	sp|Q04832|HEXP_LEIMA	37	75.5	2e-12	DNA-binding protein HEXBP OS=Leishmania major GN=HEXBP PE=4 SV=1	spu:576055	36	82	2e-13	vasa; vasa protein; K13982 probable ATP-dependent RNA helicase DDX4 [EC:3.6.4.13]
Locus_145_Transcript_2	2511						ref|XP_003008908.1|	36	82	5e-13	cellular nucleic acid-binding protein [Verticillium albo-atrum VaMs.102] gb|EEY14482.1| cellular nucleic acid-binding protein [Verticillium albo-atrum VaMs.102] gb|EGY13519.1| cellular nucleic acid-binding protein [Verticillium dahliae VdLs.17]	sp|Q04832|HEXP_LEIMA	37	75.5	2e-12	DNA-binding protein HEXBP OS=Leishmania major GN=HEXBP PE=4 SV=1	spu:576055	36	82	2e-13	vasa; vasa protein; K13982 probable ATP-dependent RNA helicase DDX4 [EC:3.6.4.13]
Locus_145_Transcript_3	2511						ref|XP_003008908.1|	36	82	5e-13	cellular nucleic acid-binding protein [Verticillium albo-atrum VaMs.102] gb|EEY14482.1| cellular nucleic acid-binding protein [Verticillium albo-atrum VaMs.102] gb|EGY13519.1| cellular nucleic acid-binding protein [Verticillium dahliae VdLs.17]	sp|Q04832|HEXP_LEIMA	37	75.5	2e-12	DNA-binding protein HEXBP OS=Leishmania major GN=HEXBP PE=4 SV=1	spu:576055	36	82	2e-13	vasa; vasa protein; K13982 probable ATP-dependent RNA helicase DDX4 [EC:3.6.4.13]
Locus_145_Transcript_4	2512						ref|XP_003008908.1|	36	82	5e-13	cellular nucleic acid-binding protein [Verticillium albo-atrum VaMs.102] gb|EEY14482.1| cellular nucleic acid-binding protein [Verticillium albo-atrum VaMs.102] gb|EGY13519.1| cellular nucleic acid-binding protein [Verticillium dahliae VdLs.17]	sp|Q04832|HEXP_LEIMA	37	75.5	2e-12	DNA-binding protein HEXBP OS=Leishmania major GN=HEXBP PE=4 SV=1	spu:576055	36	82	2e-13	vasa; vasa protein; K13982 probable ATP-dependent RNA helicase DDX4 [EC:3.6.4.13]
Locus_145_Transcript_5	2510	dbj|AB231873.1|	97	69.9	9e-08	Corbicula sp. LCN-2004 gene for zinc finger protein Cj-Zic, complete cds	ref|XP_003008908.1|	36	82	5e-13	cellular nucleic acid-binding protein [Verticillium albo-atrum VaMs.102] gb|EEY14482.1| cellular nucleic acid-binding protein [Verticillium albo-atrum VaMs.102] gb|EGY13519.1| cellular nucleic acid-binding protein [Verticillium dahliae VdLs.17]	sp|Q04832|HEXP_LEIMA	37	75.5	2e-12	DNA-binding protein HEXBP OS=Leishmania major GN=HEXBP PE=4 SV=1	spu:576055	36	82	2e-13	vasa; vasa protein; K13982 probable ATP-dependent RNA helicase DDX4 [EC:3.6.4.13]
Locus_145_Transcript_6	2512						ref|XP_003008908.1|	36	82	5e-13	cellular nucleic acid-binding protein [Verticillium albo-atrum VaMs.102] gb|EEY14482.1| cellular nucleic acid-binding protein [Verticillium albo-atrum VaMs.102] gb|EGY13519.1| cellular nucleic acid-binding protein [Verticillium dahliae VdLs.17]	sp|Q04832|HEXP_LEIMA	37	75.5	2e-12	DNA-binding protein HEXBP OS=Leishmania major GN=HEXBP PE=4 SV=1	spu:576055	36	82	2e-13	vasa; vasa protein; K13982 probable ATP-dependent RNA helicase DDX4 [EC:3.6.4.13]
Locus_145_Transcript_7	2511						ref|XP_003008908.1|	36	82	5e-13	cellular nucleic acid-binding protein [Verticillium albo-atrum VaMs.102] gb|EEY14482.1| cellular nucleic acid-binding protein [Verticillium albo-atrum VaMs.102] gb|EGY13519.1| cellular nucleic acid-binding protein [Verticillium dahliae VdLs.17]	sp|Q04832|HEXP_LEIMA	37	75.5	2e-12	DNA-binding protein HEXBP OS=Leishmania major GN=HEXBP PE=4 SV=1	spu:576055	36	82	2e-13	vasa; vasa protein; K13982 probable ATP-dependent RNA helicase DDX4 [EC:3.6.4.13]
Locus_145_Transcript_8	2515						ref|XP_003008908.1|	36	82	5e-13	cellular nucleic acid-binding protein [Verticillium albo-atrum VaMs.102] gb|EEY14482.1| cellular nucleic acid-binding protein [Verticillium albo-atrum VaMs.102] gb|EGY13519.1| cellular nucleic acid-binding protein [Verticillium dahliae VdLs.17]	sp|Q04832|HEXP_LEIMA	37	75.5	2e-12	DNA-binding protein HEXBP OS=Leishmania major GN=HEXBP PE=4 SV=1	spu:576055	36	82	2e-13	vasa; vasa protein; K13982 probable ATP-dependent RNA helicase DDX4 [EC:3.6.4.13]
Locus_145_Transcript_9	2511						ref|XP_003008908.1|	36	82	5e-13	cellular nucleic acid-binding protein [Verticillium albo-atrum VaMs.102] gb|EEY14482.1| cellular nucleic acid-binding protein [Verticillium albo-atrum VaMs.102] gb|EGY13519.1| cellular nucleic acid-binding protein [Verticillium dahliae VdLs.17]	sp|Q04832|HEXP_LEIMA	37	75.5	2e-12	DNA-binding protein HEXBP OS=Leishmania major GN=HEXBP PE=4 SV=1	spu:576055	36	82	2e-13	vasa; vasa protein; K13982 probable ATP-dependent RNA helicase DDX4 [EC:3.6.4.13]
Locus_146_Transcript_1	561	gb|JN084197.1|	89	335	2e-88	Meretrix meretrix beta-actin mRNA, complete cds	gb|ADH43622.1|	96	241	6e-62	beta actin [Eriocheir sinensis]	sp|P90689|ACT_BRUMA	96	239	6e-63	Actin OS=Brugia malayi PE=1 SV=1	xtr:394957	96	239	6e-62	actg1, MGC75587, act, actg, beta-actin, dfna20, dfna26; actin, gamma 1; K05692 actin beta/gamma 1	YFL039c	5e-75	Sce	Z	COG5277	Actin and related proteins	CELLULAR PROCESSES AND SIGNALING	Cytoskeleton
Locus_147_Transcript_1	2540	ref|XM_001196977.1|	91	115	2e-21	PREDICTED: Strongylocentrotus purpuratus hypothetical protein LOC756927 (LOC756927), partial mRNA	ref|XP_002740784.1|	61	291	3e-76	PREDICTED: GF23161-like [Saccoglossus kowalevskii]	sp|Q91WG5|AAKG2_MOUSE	59	267	3e-70	5'-AMP-activated protein kinase subunit gamma-2 OS=Mus musculus GN=Prkag2 PE=1 SV=2	tca:661973	60	287	3e-75	similar to CG17299-PA, isoform A	YGL115w	1e-24	Sce	R	COG0517	FOG: CBS domain	POORLY CHARACTERIZED	General function prediction only
Locus_147_Transcript_2	1514	ref|XM_001196977.1|	91	115	1e-21	PREDICTED: Strongylocentrotus purpuratus hypothetical protein LOC756927 (LOC756927), partial mRNA	gb|EFN79558.1|	61	289	1e-75	5'-AMP-activated protein kinase subunit gamma-2 [Harpegnathos saltator]	sp|Q91WG5|AAKG2_MOUSE	59	265	5e-70	5'-AMP-activated protein kinase subunit gamma-2 OS=Mus musculus GN=Prkag2 PE=1 SV=2	tca:661973	60	285	7e-75	similar to CG17299-PA, isoform A	YGL115w	6e-24	Sce	R	COG0517	FOG: CBS domain	POORLY CHARACTERIZED	General function prediction only
Locus_147_Transcript_3	2563	ref|XM_001196977.1|	91	115	2e-21	PREDICTED: Strongylocentrotus purpuratus hypothetical protein LOC756927 (LOC756927), partial mRNA	gb|EFN79558.1|	61	289	2e-75	5'-AMP-activated protein kinase subunit gamma-2 [Harpegnathos saltator]	sp|Q91WG5|AAKG2_MOUSE	59	265	1e-69	5'-AMP-activated protein kinase subunit gamma-2 OS=Mus musculus GN=Prkag2 PE=1 SV=2	tca:661973	60	285	1e-74	similar to CG17299-PA, isoform A	YGL115w	2e-23	Sce	R	COG0517	FOG: CBS domain	POORLY CHARACTERIZED	General function prediction only
Locus_147_Transcript_4	2540	ref|XM_001196977.1|	91	115	2e-21	PREDICTED: Strongylocentrotus purpuratus hypothetical protein LOC756927 (LOC756927), partial mRNA	gb|EFN79558.1|	61	289	2e-75	5'-AMP-activated protein kinase subunit gamma-2 [Harpegnathos saltator]	sp|Q91WG5|AAKG2_MOUSE	59	265	1e-69	5'-AMP-activated protein kinase subunit gamma-2 OS=Mus musculus GN=Prkag2 PE=1 SV=2	tca:661973	60	285	1e-74	similar to CG17299-PA, isoform A	YGL115w	2e-23	Sce	R	COG0517	FOG: CBS domain	POORLY CHARACTERIZED	General function prediction only
Locus_148_Transcript_1	441	gb|EF185126.1|	90	266	1e-67	Corbicula fluminea metallothionein mRNA, complete cds
Locus_149_Transcript_1	549	ref|XM_003197195.1|	91	63.9	1e-06	Cryptococcus gattii WM276 ribosomal protein L13, partial mRNA	gb|ABZ04227.1|	71	228	3e-58	ribosomal protein rpl13 [Lineus viridis]	sp|Q90Z10|RL13_DANRE	68	215	1e-55	60S ribosomal protein L13 OS=Danio rerio GN=rpl13 PE=2 SV=3	bmy:Bm1_47775	69	218	1e-55	60S ribosomal protein L13; K02873 large subunit ribosomal protein L13e	SPAC664.05	1e-50	Spo	J	COG4352	Ribosomal protein L13E	INFORMATION STORAGE AND PROCESSING	Translation, ribosomal structure and biogenesis
Locus_149_Transcript_2	550	gb|EU125013.1|	87	67.9	8e-08	Eurythoe complanata ribosomal protein rpl13 mRNA, partial cds	ref|XP_002739297.1|	76	179	9e-59	PREDICTED: ribosomal protein L13-like [Saccoglossus kowalevskii]	sp|Q90Z10|RL13_DANRE	70	175	2e-43	60S ribosomal protein L13 OS=Danio rerio GN=rpl13 PE=2 SV=3	bfo:BRAFLDRAFT_279721	72	163	3e-54	hypothetical protein; K02873 large subunit ribosomal protein L13e	SPAC664.05	3e-41	Spo	J	COG4352	Ribosomal protein L13E	INFORMATION STORAGE AND PROCESSING	Translation, ribosomal structure and biogenesis
Locus_150_Transcript_1	1991						ref|NP_491709.1|	30	162	2e-37	TYRosinase family member (tyr-4) [Caenorhabditis elegans] emb|CCD66683.1| Protein TYR-4 [Caenorhabditis elegans]	sp|Q19673|TYR3_CAEEL	32	154	2e-36	Putative tyrosinase-like protein tyr-3 OS=Caenorhabditis elegans GN=tyr-3 PE=2 SV=5	cel:C34G6.2	30	162	7e-38	tyr-4; TYRosinase family member (tyr-4); K00505 tyrosinase [EC:1.14.18.1]
Locus_151_Transcript_1	1652						ref|XP_003291139.1|	36	265	2e-68	hypothetical protein DICPUDRAFT_155718 [Dictyostelium purpureum] gb|EGC32337.1| hypothetical protein DICPUDRAFT_155718 [Dictyostelium purpureum]	sp|Q12834|CDC20_HUMAN	36	247	2e-64	Cell division cycle protein 20 homolog OS=Homo sapiens GN=CDC20 PE=1 SV=2	spu:576371	38	261	9e-68	similar to Cdc20; K03363 cell division cycle 20, cofactor of APC complex	SPAC821.08c	8e-64	Spo	R	COG2319	FOG: WD40 repeat	POORLY CHARACTERIZED	General function prediction only
Locus_152_Transcript_1	423
Locus_153_Transcript_1	1460						emb|CAD68157.1|	39	252	1e-64	serine protease inhibitor [Branchiostoma lanceolatum]	sp|Q5I0S8|ILEU_XENTR	36	243	3e-63	Leukocyte elastase inhibitor OS=Xenopus tropicalis GN=serpinb1 PE=2 SV=1	bfo:BRAFLDRAFT_130749	39	250	2e-64	hypothetical protein; K13963 serpin B	MA3388	8e-56	Mac	O	COG4826	Serine protease inhibitor	CELLULAR PROCESSES AND SIGNALING	Posttranslational modification, protein turnover, chaperones
Locus_153_Transcript_2	1871						ref|NP_001011419.1|	37	253	7e-65	leukocyte elastase inhibitor [Xenopus (Silurana) tropicalis] sp|Q5I0S8.1|ILEU_XENTR RecName: Full=Leukocyte elastase inhibitor; AltName: Full=Serpin B1 gb|AAH88021.1| serpin peptidase inhibitor, clade B (ovalbumin), member 1 [Xenopus (Silurana) tropicalis]	sp|Q5I0S8|ILEU_XENTR	37	253	3e-66	Leukocyte elastase inhibitor OS=Xenopus tropicalis GN=serpinb1 PE=2 SV=1	xtr:496899	37	253	3e-65	serpinb1, elanh2, lei, m/nei, mnei, pi2; serpin peptidase inhibitor, clade B (ovalbumin), member 1; K13963 serpin B	MA2246	2e-52	Mac	O	COG4826	Serine protease inhibitor	CELLULAR PROCESSES AND SIGNALING	Posttranslational modification, protein turnover, chaperones
Locus_153_Transcript_3	1379						ref|XP_003204840.1|	40	258	1e-66	PREDICTED: serpin B6-like [Meleagris gallopavo]	sp|Q5I0S8|ILEU_XENTR	37	252	5e-66	Leukocyte elastase inhibitor OS=Xenopus tropicalis GN=serpinb1 PE=2 SV=1	bfo:BRAFLDRAFT_130749	39	254	1e-65	hypothetical protein; K13963 serpin B	MA3388	5e-54	Mac	O	COG4826	Serine protease inhibitor	CELLULAR PROCESSES AND SIGNALING	Posttranslational modification, protein turnover, chaperones
Locus_153_Transcript_4	1460						ref|XP_002593781.1|	39	253	7e-65	hypothetical protein BRAFLDRAFT_130749 [Branchiostoma floridae] gb|EEN49792.1| hypothetical protein BRAFLDRAFT_130749 [Branchiostoma floridae]	sp|Q5I0S8|ILEU_XENTR	36	249	5e-65	Leukocyte elastase inhibitor OS=Xenopus tropicalis GN=serpinb1 PE=2 SV=1	bfo:BRAFLDRAFT_130749	39	253	3e-65	hypothetical protein; K13963 serpin B	MA3388	6e-55	Mac	O	COG4826	Serine protease inhibitor	CELLULAR PROCESSES AND SIGNALING	Posttranslational modification, protein turnover, chaperones
Locus_154_Transcript_1	751
Locus_154_Transcript_2	1024						ref|XP_002608331.1|	45	241	2e-61	hypothetical protein BRAFLDRAFT_125501 [Branchiostoma floridae] gb|EEN64341.1| hypothetical protein BRAFLDRAFT_125501 [Branchiostoma floridae]						bfo:BRAFLDRAFT_125501	45	241	6e-62	hypothetical protein
Locus_154_Transcript_3	1024						ref|XP_002608331.1|	46	243	5e-62	hypothetical protein BRAFLDRAFT_125501 [Branchiostoma floridae] gb|EEN64341.1| hypothetical protein BRAFLDRAFT_125501 [Branchiostoma floridae]						bfo:BRAFLDRAFT_125501	46	243	2e-62	hypothetical protein
Locus_155_Transcript_1	386
Locus_155_Transcript_2	856
Locus_155_Transcript_3	1174
Locus_155_Transcript_4	398
Locus_155_Transcript_5	854
Locus_156_Transcript_1	1384	ref|XM_002596723.1|	85	95.6	9e-16	Branchiostoma floridae hypothetical protein, mRNA	ref|XP_002731397.1|	67	345	2e-92	PREDICTED: Rpn12-like [Saccoglossus kowalevskii]	sp|P48556|PSMD8_HUMAN	58	301	8e-81	26S proteasome non-ATPase regulatory subunit 8 OS=Homo sapiens GN=PSMD8 PE=1 SV=2	bfo:BRAFLDRAFT_211866	66	335	5e-90	hypothetical protein; K03031 26S proteasome regulatory subunit N12	YFR052w	3e-27	---	---	---	---	---	---
Locus_156_Transcript_2	1416	ref|XM_002596723.1|	85	95.6	9e-16	Branchiostoma floridae hypothetical protein, mRNA	ref|XP_002731397.1|	67	345	2e-92	PREDICTED: Rpn12-like [Saccoglossus kowalevskii]	sp|P48556|PSMD8_HUMAN	58	301	8e-81	26S proteasome non-ATPase regulatory subunit 8 OS=Homo sapiens GN=PSMD8 PE=1 SV=2	bfo:BRAFLDRAFT_211866	66	335	5e-90	hypothetical protein; K03031 26S proteasome regulatory subunit N12	YFR052w	3e-27	---	---	---	---	---	---
Locus_156_Transcript_3	1398	ref|XM_002596723.1|	85	95.6	9e-16	Branchiostoma floridae hypothetical protein, mRNA	ref|XP_002731397.1|	67	345	2e-92	PREDICTED: Rpn12-like [Saccoglossus kowalevskii]	sp|P48556|PSMD8_HUMAN	58	301	8e-81	26S proteasome non-ATPase regulatory subunit 8 OS=Homo sapiens GN=PSMD8 PE=1 SV=2	bfo:BRAFLDRAFT_211866	66	335	5e-90	hypothetical protein; K03031 26S proteasome regulatory subunit N12	YFR052w	3e-27	---	---	---	---	---	---
Locus_156_Transcript_4	1184	ref|XM_001628442.1|	81	63.9	3e-06	Nematostella vectensis predicted protein (NEMVEDRAFT_v1g190193) partial mRNA	ref|XP_002731397.1|	72	246	5e-63	PREDICTED: Rpn12-like [Saccoglossus kowalevskii]	sp|P48556|PSMD8_HUMAN	62	213	2e-54	26S proteasome non-ATPase regulatory subunit 8 OS=Homo sapiens GN=PSMD8 PE=1 SV=2	bfo:BRAFLDRAFT_211866	68	231	8e-59	hypothetical protein; K03031 26S proteasome regulatory subunit N12	YFR052w	7e-19	---	---	---	---	---	---
Locus_156_Transcript_5	1416	ref|XM_002596723.1|	85	95.6	9e-16	Branchiostoma floridae hypothetical protein, mRNA	ref|XP_002731397.1|	67	345	2e-92	PREDICTED: Rpn12-like [Saccoglossus kowalevskii]	sp|P48556|PSMD8_HUMAN	58	301	8e-81	26S proteasome non-ATPase regulatory subunit 8 OS=Homo sapiens GN=PSMD8 PE=1 SV=2	bfo:BRAFLDRAFT_211866	66	335	5e-90	hypothetical protein; K03031 26S proteasome regulatory subunit N12	YFR052w	3e-27	---	---	---	---	---	---
Locus_156_Transcript_6	1200	ref|XM_002596723.1|	85	95.6	8e-16	Branchiostoma floridae hypothetical protein, mRNA	ref|XP_002731397.1|	67	345	1e-92	PREDICTED: Rpn12-like [Saccoglossus kowalevskii]	sp|P48556|PSMD8_HUMAN	58	301	6e-81	26S proteasome non-ATPase regulatory subunit 8 OS=Homo sapiens GN=PSMD8 PE=1 SV=2	bfo:BRAFLDRAFT_211866	66	335	4e-90	hypothetical protein; K03031 26S proteasome regulatory subunit N12	YFR052w	1e-27	---	---	---	---	---	---
Locus_156_Transcript_7	1416	ref|XM_002596723.1|	85	95.6	9e-16	Branchiostoma floridae hypothetical protein, mRNA	ref|XP_002731397.1|	67	345	2e-92	PREDICTED: Rpn12-like [Saccoglossus kowalevskii]	sp|P48556|PSMD8_HUMAN	58	301	8e-81	26S proteasome non-ATPase regulatory subunit 8 OS=Homo sapiens GN=PSMD8 PE=1 SV=2	bfo:BRAFLDRAFT_211866	66	335	5e-90	hypothetical protein; K03031 26S proteasome regulatory subunit N12	YFR052w	3e-27	---	---	---	---	---	---
Locus_156_Transcript_8	1407	ref|XM_002596723.1|	85	95.6	9e-16	Branchiostoma floridae hypothetical protein, mRNA	ref|XP_002731397.1|	67	345	2e-92	PREDICTED: Rpn12-like [Saccoglossus kowalevskii]	sp|P48556|PSMD8_HUMAN	58	301	8e-81	26S proteasome non-ATPase regulatory subunit 8 OS=Homo sapiens GN=PSMD8 PE=1 SV=2	bfo:BRAFLDRAFT_211866	66	335	5e-90	hypothetical protein; K03031 26S proteasome regulatory subunit N12	YFR052w	3e-27	---	---	---	---	---	---
Locus_156_Transcript_9	1416	ref|XM_002596723.1|	86	89.7	6e-14	Branchiostoma floridae hypothetical protein, mRNA	ref|XP_002731397.1|	67	345	2e-92	PREDICTED: Rpn12-like [Saccoglossus kowalevskii]	sp|P48556|PSMD8_HUMAN	58	301	8e-81	26S proteasome non-ATPase regulatory subunit 8 OS=Homo sapiens GN=PSMD8 PE=1 SV=2	bfo:BRAFLDRAFT_211866	66	335	5e-90	hypothetical protein; K03031 26S proteasome regulatory subunit N12	YFR052w	3e-27	---	---	---	---	---	---
Locus_156_Transcript_10	1416	ref|XM_002596723.1|	85	95.6	9e-16	Branchiostoma floridae hypothetical protein, mRNA	ref|XP_002731397.1|	67	345	2e-92	PREDICTED: Rpn12-like [Saccoglossus kowalevskii]	sp|P48556|PSMD8_HUMAN	58	301	8e-81	26S proteasome non-ATPase regulatory subunit 8 OS=Homo sapiens GN=PSMD8 PE=1 SV=2	bfo:BRAFLDRAFT_211866	66	335	5e-90	hypothetical protein; K03031 26S proteasome regulatory subunit N12	YFR052w	3e-27	---	---	---	---	---	---
Locus_157_Transcript_1	1227	gb|AF526214.1|	81	291	6e-75	Argopecten irradians isolate iolsaicl63ct83cn90 ribosomal protein L mRNA, complete cds	gb|AAN05596.1|	84	441	1e-121	ribosomal protein L [Argopecten irradians]	sp|Q6P0V6|RL8_DANRE	79	422	1e-117	60S ribosomal protein L8 OS=Danio rerio GN=rpl8 PE=2 SV=3	dre:393686	79	422	1e-116	rpl8, MGC73105, zgc:73105, zgc:77641; ribosomal protein L8; K02938 large subunit ribosomal protein L8e	SPBC839.04	1e-123	Spo	J	COG0090	Ribosomal protein L2	INFORMATION STORAGE AND PROCESSING	Translation, ribosomal structure and biogenesis
Locus_157_Transcript_2	1118	gb|AF526214.1|	81	240	2e-59	Argopecten irradians isolate iolsaicl63ct83cn90 ribosomal protein L mRNA, complete cds	gb|AAN05596.1|	82	423	1e-116	ribosomal protein L [Argopecten irradians]	sp|Q6P0V6|RL8_DANRE	79	411	1e-114	60S ribosomal protein L8 OS=Danio rerio GN=rpl8 PE=2 SV=3	dre:393686	79	411	1e-113	rpl8, MGC73105, zgc:73105, zgc:77641; ribosomal protein L8; K02938 large subunit ribosomal protein L8e	SPBC839.04	1e-118	Spo	J	COG0090	Ribosomal protein L2	INFORMATION STORAGE AND PROCESSING	Translation, ribosomal structure and biogenesis
Locus_157_Transcript_3	1227	gb|AF526214.1|	81	297	1e-76	Argopecten irradians isolate iolsaicl63ct83cn90 ribosomal protein L mRNA, complete cds	gb|AAN05596.1|	83	438	1e-120	ribosomal protein L [Argopecten irradians]	sp|Q6P0V6|RL8_DANRE	79	422	1e-117	60S ribosomal protein L8 OS=Danio rerio GN=rpl8 PE=2 SV=3	dre:393686	79	422	1e-116	rpl8, MGC73105, zgc:73105, zgc:77641; ribosomal protein L8; K02938 large subunit ribosomal protein L8e	SPBC839.04	1e-124	Spo	J	COG0090	Ribosomal protein L2	INFORMATION STORAGE AND PROCESSING	Translation, ribosomal structure and biogenesis
Locus_158_Transcript_1	854						gb|EFR30159.1|	42	218	8e-55	hypothetical protein AND_00421 [Anopheles darlingi]	sp|Q9VCX3|RM45_DROME	42	210	9e-54	Probable 39S ribosomal protein L45, mitochondrial OS=Drosophila melanogaster GN=mRpL45 PE=2 SV=1	isc:IscW_ISCW005691	42	218	3e-55	hypothetical protein
Locus_158_Transcript_2	854						ref|XP_002434414.1|	42	218	1e-54	conserved hypothetical protein [Ixodes scapularis] gb|EEC07238.1| conserved hypothetical protein [Ixodes scapularis]	sp|Q9VCX3|RM45_DROME	42	211	7e-54	Probable 39S ribosomal protein L45, mitochondrial OS=Drosophila melanogaster GN=mRpL45 PE=2 SV=1	isc:IscW_ISCW005691	42	218	6e-55	hypothetical protein
Locus_158_Transcript_3	854						gb|EFR30159.1|	42	218	8e-55	hypothetical protein AND_00421 [Anopheles darlingi]	sp|Q9VCX3|RM45_DROME	42	210	9e-54	Probable 39S ribosomal protein L45, mitochondrial OS=Drosophila melanogaster GN=mRpL45 PE=2 SV=1	isc:IscW_ISCW005691	42	218	3e-55	hypothetical protein
Locus_159_Transcript_1	918						ref|XP_002737144.1|	59	313	2e-83	PREDICTED: nucleotide binding protein 1-like [Saccoglossus kowalevskii]	sp|Q9CWD8|NUBPL_MOUSE	62	303	9e-82	Iron-sulfur protein NUBPL OS=Mus musculus GN=Nubpl PE=2 SV=2	dre:436715	62	309	2e-82	nubpl, zgc:92633; nucleotide binding protein-like; K03593 ATP-binding protein involved in chromosome partitioning	RSc2379	2e-77	Rso	D	COG0489	ATPases involved in chromosome partitioning	CELLULAR PROCESSES AND SIGNALING	Cell cycle control, cell division, chromosome partitioning
Locus_159_Transcript_2	621	ref|XM_001635414.1|	86	65.9	3e-07	Nematostella vectensis predicted protein (NEMVEDRAFT_v1g98198) partial mRNA	ref|XP_002737144.1|	53	171	7e-41	PREDICTED: nucleotide binding protein 1-like [Saccoglossus kowalevskii]	sp|Q8TB37|NUBPL_HUMAN	52	156	9e-38	Iron-sulfur protein NUBPL OS=Homo sapiens GN=NUBPL PE=1 SV=3	tgu:100218112	53	162	2e-38	similar to nucleotide binding protein-like; K03593 ATP-binding protein involved in chromosome partitioning	mlr5402	9e-32	Mlo	D	COG0489	ATPases involved in chromosome partitioning	CELLULAR PROCESSES AND SIGNALING	Cell cycle control, cell division, chromosome partitioning
Locus_160_Transcript_1	1914	gb|FJ467930.1|	81	180	3e-41	Crassostrea ariakensis qm-like protein mRNA, complete cds	ref|XP_002016797.1|	80	377	1e-102	GL21963 [Drosophila persimilis] ref|XP_001352357.2| GA26129 [Drosophila pseudoobscura pseudoobscura] gb|EDW33897.1| GL21963 [Drosophila persimilis] gb|EAL29298.2| GA26129 [Drosophila pseudoobscura pseudoobscura]	sp|O61231|RL10_DROME	79	372	1e-102	60S ribosomal protein L10 OS=Drosophila melanogaster GN=RpL10 PE=2 SV=1	dpo:Dpse_GA26129	80	377	1e-102	GA26129 gene product from transcript GA26129-RA; K02866 large subunit ribosomal protein L10e	SPAP7G5.05	5e-99	Spo	J	COG0197	Ribosomal protein L16/L10E	INFORMATION STORAGE AND PROCESSING	Translation, ribosomal structure and biogenesis
Locus_160_Transcript_2	1920	gb|FJ467930.1|	81	180	3e-41	Crassostrea ariakensis qm-like protein mRNA, complete cds	gb|ABO26700.1|	90	272	8e-97	ribosomal protein l10 [Haliotis discus discus]	sp|Q5R931|RL10_PONAB	89	262	7e-90	60S ribosomal protein L10 OS=Pongo abelii GN=RPL10 PE=2 SV=3	spu:767508	87	260	2e-95	similar to QM-like protein; K02866 large subunit ribosomal protein L10e	SPAP7G5.05	1e-76	Spo	J	COG0197	Ribosomal protein L16/L10E	INFORMATION STORAGE AND PROCESSING	Translation, ribosomal structure and biogenesis
Locus_160_Transcript_3	1919	gb|FJ467930.1|	81	180	3e-41	Crassostrea ariakensis qm-like protein mRNA, complete cds	ref|XP_002016797.1|	80	377	1e-102	GL21963 [Drosophila persimilis] ref|XP_001352357.2| GA26129 [Drosophila pseudoobscura pseudoobscura] gb|EDW33897.1| GL21963 [Drosophila persimilis] gb|EAL29298.2| GA26129 [Drosophila pseudoobscura pseudoobscura]	sp|O61231|RL10_DROME	79	372	1e-102	60S ribosomal protein L10 OS=Drosophila melanogaster GN=RpL10 PE=2 SV=1	dpo:Dpse_GA26129	80	377	1e-102	GA26129 gene product from transcript GA26129-RA; K02866 large subunit ribosomal protein L10e	SPAP7G5.05	5e-99	Spo	J	COG0197	Ribosomal protein L16/L10E	INFORMATION STORAGE AND PROCESSING	Translation, ribosomal structure and biogenesis
Locus_161_Transcript_1	2298	ref|NM_001098074.1|	84	157	5e-34	Bos taurus cold shock domain protein A (CSDA), mRNA gb|BC140644.1| Bos taurus cold shock domain protein A, mRNA (cDNA clone MGC:148333 IMAGE:8050700), complete cds	ref|XP_002732435.1|	86	186	2e-44	PREDICTED: cold shock domain protein A short-like [Saccoglossus kowalevskii]	sp|P41824|YBOXH_APLCA	78	177	2e-43	Y-box factor homolog OS=Aplysia californica PE=2 SV=1	phu:Phum_PHUM156710	78	172	1e-40	Nuclease sensitive element-binding protein, putative; K09276 Y-box-binding protein 1	BU489	2e-14	Buc	K	COG1278	Cold shock proteins	INFORMATION STORAGE AND PROCESSING	Transcription
Locus_161_Transcript_2	2281	ref|NM_001098074.1|	84	157	5e-34	Bos taurus cold shock domain protein A (CSDA), mRNA gb|BC140644.1| Bos taurus cold shock domain protein A, mRNA (cDNA clone MGC:148333 IMAGE:8050700), complete cds	ref|XP_002732435.1|	86	186	2e-44	PREDICTED: cold shock domain protein A short-like [Saccoglossus kowalevskii]	sp|P41824|YBOXH_APLCA	78	177	2e-43	Y-box factor homolog OS=Aplysia californica PE=2 SV=1	phu:Phum_PHUM156710	78	172	1e-40	Nuclease sensitive element-binding protein, putative; K09276 Y-box-binding protein 1	BU489	2e-14	Buc	K	COG1278	Cold shock proteins	INFORMATION STORAGE AND PROCESSING	Transcription
Locus_161_Transcript_3	2297	ref|NM_001098074.1|	84	157	5e-34	Bos taurus cold shock domain protein A (CSDA), mRNA gb|BC140644.1| Bos taurus cold shock domain protein A, mRNA (cDNA clone MGC:148333 IMAGE:8050700), complete cds	ref|XP_002732435.1|	86	186	2e-44	PREDICTED: cold shock domain protein A short-like [Saccoglossus kowalevskii]	sp|P41824|YBOXH_APLCA	78	177	2e-43	Y-box factor homolog OS=Aplysia californica PE=2 SV=1	phu:Phum_PHUM156710	78	172	1e-40	Nuclease sensitive element-binding protein, putative; K09276 Y-box-binding protein 1	BU489	2e-14	Buc	K	COG1278	Cold shock proteins	INFORMATION STORAGE AND PROCESSING	Transcription
Locus_161_Transcript_4	2475	ref|NM_001098074.1|	84	157	5e-34	Bos taurus cold shock domain protein A (CSDA), mRNA gb|BC140644.1| Bos taurus cold shock domain protein A, mRNA (cDNA clone MGC:148333 IMAGE:8050700), complete cds	ref|XP_002732435.1|	86	186	2e-44	PREDICTED: cold shock domain protein A short-like [Saccoglossus kowalevskii]	sp|P41824|YBOXH_APLCA	78	177	3e-43	Y-box factor homolog OS=Aplysia californica PE=2 SV=1	phu:Phum_PHUM156710	78	172	1e-40	Nuclease sensitive element-binding protein, putative; K09276 Y-box-binding protein 1	BU489	2e-14	Buc	K	COG1278	Cold shock proteins	INFORMATION STORAGE AND PROCESSING	Transcription
Locus_161_Transcript_5	2281	ref|NM_001098074.1|	84	157	5e-34	Bos taurus cold shock domain protein A (CSDA), mRNA gb|BC140644.1| Bos taurus cold shock domain protein A, mRNA (cDNA clone MGC:148333 IMAGE:8050700), complete cds	ref|XP_002732435.1|	86	186	2e-44	PREDICTED: cold shock domain protein A short-like [Saccoglossus kowalevskii]	sp|P41824|YBOXH_APLCA	78	177	2e-43	Y-box factor homolog OS=Aplysia californica PE=2 SV=1	phu:Phum_PHUM156710	78	172	1e-40	Nuclease sensitive element-binding protein, putative; K09276 Y-box-binding protein 1	BU489	2e-14	Buc	K	COG1278	Cold shock proteins	INFORMATION STORAGE AND PROCESSING	Transcription
Locus_161_Transcript_6	2276	ref|NM_001098074.1|	84	157	5e-34	Bos taurus cold shock domain protein A (CSDA), mRNA gb|BC140644.1| Bos taurus cold shock domain protein A, mRNA (cDNA clone MGC:148333 IMAGE:8050700), complete cds	ref|XP_002732435.1|	86	186	2e-44	PREDICTED: cold shock domain protein A short-like [Saccoglossus kowalevskii]	sp|P41824|YBOXH_APLCA	78	177	2e-43	Y-box factor homolog OS=Aplysia californica PE=2 SV=1	phu:Phum_PHUM156710	78	172	1e-40	Nuclease sensitive element-binding protein, putative; K09276 Y-box-binding protein 1	BU489	2e-14	Buc	K	COG1278	Cold shock proteins	INFORMATION STORAGE AND PROCESSING	Transcription
Locus_161_Transcript_7	2466	ref|NM_001098074.1|	84	157	5e-34	Bos taurus cold shock domain protein A (CSDA), mRNA gb|BC140644.1| Bos taurus cold shock domain protein A, mRNA (cDNA clone MGC:148333 IMAGE:8050700), complete cds	ref|XP_002732435.1|	86	186	2e-44	PREDICTED: cold shock domain protein A short-like [Saccoglossus kowalevskii]	sp|P41824|YBOXH_APLCA	78	177	3e-43	Y-box factor homolog OS=Aplysia californica PE=2 SV=1	phu:Phum_PHUM156710	78	172	1e-40	Nuclease sensitive element-binding protein, putative; K09276 Y-box-binding protein 1	BU489	2e-14	Buc	K	COG1278	Cold shock proteins	INFORMATION STORAGE AND PROCESSING	Transcription
Locus_161_Transcript_8	2306	ref|NM_001098074.1|	84	157	5e-34	Bos taurus cold shock domain protein A (CSDA), mRNA gb|BC140644.1| Bos taurus cold shock domain protein A, mRNA (cDNA clone MGC:148333 IMAGE:8050700), complete cds	ref|XP_002732435.1|	86	186	2e-44	PREDICTED: cold shock domain protein A short-like [Saccoglossus kowalevskii]	sp|P41824|YBOXH_APLCA	78	177	2e-43	Y-box factor homolog OS=Aplysia californica PE=2 SV=1	phu:Phum_PHUM156710	78	172	1e-40	Nuclease sensitive element-binding protein, putative; K09276 Y-box-binding protein 1	BU489	2e-14	Buc	K	COG1278	Cold shock proteins	INFORMATION STORAGE AND PROCESSING	Transcription
Locus_161_Transcript_9	2289	ref|NM_001098074.1|	84	157	5e-34	Bos taurus cold shock domain protein A (CSDA), mRNA gb|BC140644.1| Bos taurus cold shock domain protein A, mRNA (cDNA clone MGC:148333 IMAGE:8050700), complete cds	ref|XP_002732435.1|	86	186	2e-44	PREDICTED: cold shock domain protein A short-like [Saccoglossus kowalevskii]	sp|P41824|YBOXH_APLCA	78	177	2e-43	Y-box factor homolog OS=Aplysia californica PE=2 SV=1	phu:Phum_PHUM156710	78	172	1e-40	Nuclease sensitive element-binding protein, putative; K09276 Y-box-binding protein 1	BU489	2e-14	Buc	K	COG1278	Cold shock proteins	INFORMATION STORAGE AND PROCESSING	Transcription
Locus_162_Transcript_1	210
Locus_163_Transcript_1	1007	gb|AF526245.1|	82	266	3e-67	Chlamys farreri clone iolscfcl143ct154cn163 ribosomal protein S2 mRNA, partial cds	sp|P49154.1|RS2_URECA	84	367	1e-104	RecName: Full=40S ribosomal protein S2 gb|AAA74095.1| ribosomal protein S2 [Urechis caupo]	sp|P49154|RS2_URECA	84	367	1e-106	40S ribosomal protein S2 OS=Urechis caupo GN=RPS2 PE=2 SV=1	mdo:100011063	83	373	1e-104	similar to hCG2016250; K02981 small subunit ribosomal protein S2e	SPCC576.08c	1e-95	Spo	J	COG0098	Ribosomal protein S5	INFORMATION STORAGE AND PROCESSING	Translation, ribosomal structure and biogenesis
Locus_163_Transcript_2	855	gb|AF526245.1|	82	258	6e-65	Chlamys farreri clone iolscfcl143ct154cn163 ribosomal protein S2 mRNA, partial cds	ref|XP_001363067.1|	83	347	1e-93	PREDICTED: 40S ribosomal protein S2-like isoform 1 [Monodelphis domestica]	sp|Q90YS3|RS2_ICTPU	82	344	4e-94	40S ribosomal protein S2 OS=Ictalurus punctatus GN=rps2 PE=2 SV=1	mdo:100011063	83	347	6e-94	similar to hCG2016250; K02981 small subunit ribosomal protein S2e	SPCC576.08c	1e-87	Spo	J	COG0098	Ribosomal protein S5	INFORMATION STORAGE AND PROCESSING	Translation, ribosomal structure and biogenesis
Locus_163_Transcript_3	1007	gb|AF526245.1|	82	250	2e-62	Chlamys farreri clone iolscfcl143ct154cn163 ribosomal protein S2 mRNA, partial cds	sp|P49154.1|RS2_URECA	85	367	1e-104	RecName: Full=40S ribosomal protein S2 gb|AAA74095.1| ribosomal protein S2 [Urechis caupo]	sp|P49154|RS2_URECA	85	367	1e-106	40S ribosomal protein S2 OS=Urechis caupo GN=RPS2 PE=2 SV=1	mdo:100011063	83	374	1e-104	similar to hCG2016250; K02981 small subunit ribosomal protein S2e	SPCC576.08c	1e-95	Spo	J	COG0098	Ribosomal protein S5	INFORMATION STORAGE AND PROCESSING	Translation, ribosomal structure and biogenesis
Locus_164_Transcript_1	648						ref|YP_004934872.1|	37	135	7e-30	ND2 gene product (mitochondrion) [Meretrix lamarckii] gb|ACY06181.1| NADH dehydrogenase subunit 2 (mitochondrion) [Meretrix lamarckii]
Locus_165_Transcript_1	3242						ref|XP_003443469.1|	36	68.9	6e-09	PREDICTED: protocadherin Fat 4 [Oreochromis niloticus]
Locus_165_Transcript_2	3221						ref|XP_003443469.1|	36	68.9	6e-09	PREDICTED: protocadherin Fat 4 [Oreochromis niloticus]
Locus_165_Transcript_3	3216
Locus_165_Transcript_4	3215						ref|XP_003443469.1|	36	68.9	6e-09	PREDICTED: protocadherin Fat 4 [Oreochromis niloticus]
Locus_166_Transcript_1	620						gb|AAZ39530.1|	86	65.9	1e-19	ribosomal protein P1 [Biomphalaria glabrata]	sp|P08570|RLA1_DROME	85	54.3	9e-17	60S acidic ribosomal protein P1 OS=Drosophila melanogaster GN=RpLP1 PE=1 SV=2	dwi:Dwil_GK24637	88	54.7	3e-16	GK24637 gene product from transcript GK24637-RA; K02942 large subunit ribosomal protein LP1
Locus_167_Transcript_1	905
Locus_167_Transcript_2	904
Locus_168_Transcript_1	200
Locus_169_Transcript_1	2787
Locus_169_Transcript_2	980
Locus_169_Transcript_3	644
Locus_169_Transcript_4	1724						ref|XP_001742853.1|	34	71.2	6e-10	hypothetical protein [Monosiga brevicollis MX1] gb|EDQ93091.1| predicted protein [Monosiga brevicollis MX1]
Locus_169_Transcript_5	3282						ref|XP_001742853.1|	30	58.5	8e-06	hypothetical protein [Monosiga brevicollis MX1] gb|EDQ93091.1| predicted protein [Monosiga brevicollis MX1]
Locus_169_Transcript_6	1596						ref|XP_002742375.1|	35	89.7	1e-15	PREDICTED: hedgling-like [Saccoglossus kowalevskii]	sp|Q9HCU4|CELR2_HUMAN	30	85.5	1e-15	Cadherin EGF LAG seven-pass G-type receptor 2 OS=Homo sapiens GN=CELSR2 PE=2 SV=1	bta:538194	31	86.3	6e-15	CELSR2; cadherin, EGF LAG seven-pass G-type receptor 2 (flamingo homolog, Drosophila); K04601 cadherin EGF LAG seven-pass G-type receptor 2 (flamingo)
Locus_169_Transcript_7	3614						ref|XP_001742853.1|	30	58.5	9e-06	hypothetical protein [Monosiga brevicollis MX1] gb|EDQ93091.1| predicted protein [Monosiga brevicollis MX1]
Locus_169_Transcript_8	1724						ref|XP_001742853.1|	36	66.6	1e-08	hypothetical protein [Monosiga brevicollis MX1] gb|EDQ93091.1| predicted protein [Monosiga brevicollis MX1]
Locus_169_Transcript_9	3059						gb|EDL78847.1|	30	58.9	6e-06	rCG59113 [Rattus norvegicus]
Locus_169_Transcript_10	3404						ref|XP_001742853.1|	30	58.5	9e-06	hypothetical protein [Monosiga brevicollis MX1] gb|EDQ93091.1| predicted protein [Monosiga brevicollis MX1]
Locus_170_Transcript_1	1692
Locus_170_Transcript_2	2216						ref|XP_001640915.1|	29	97.4	1e-17	predicted protein [Nematostella vectensis] gb|EDO48852.1| predicted protein [Nematostella vectensis]						nve:NEMVE_v1g238307	29	97.4	4e-18	hypothetical protein
Locus_171_Transcript_1	1465	ref|XM_003439462.1|	86	107	2e-19	PREDICTED: Oreochromis niloticus protein SET-like (LOC100703133), mRNA	ref|NP_989041.1|	64	310	6e-82	SET nuclear oncogene [Xenopus (Silurana) tropicalis] gb|AAH61372.1| hypothetical protein MGC75933 [Xenopus (Silurana) tropicalis]	sp|Q01105|SET_HUMAN	58	281	1e-74	Protein SET OS=Homo sapiens GN=SET PE=1 SV=3	xtr:394638	64	310	2e-82	set, 2pp2a, MGC75933, TAF-I, i2pp2a, igaad, ipp2a2, phapii, taf-ibeta; SET nuclear oncogene; K11290 template-activating factor I	SPBC2D10.11c	2e-19	---	---	---	---	---	---
Locus_171_Transcript_2	1316	ref|XM_003439462.1|	86	107	2e-19	PREDICTED: Oreochromis niloticus protein SET-like (LOC100703133), mRNA	ref|NP_989041.1|	64	310	5e-82	SET nuclear oncogene [Xenopus (Silurana) tropicalis] gb|AAH61372.1| hypothetical protein MGC75933 [Xenopus (Silurana) tropicalis]	sp|Q01105|SET_HUMAN	58	281	1e-74	Protein SET OS=Homo sapiens GN=SET PE=1 SV=3	xtr:394638	64	310	2e-82	set, 2pp2a, MGC75933, TAF-I, i2pp2a, igaad, ipp2a2, phapii, taf-ibeta; SET nuclear oncogene; K11290 template-activating factor I	SPBC2D10.11c	2e-19	---	---	---	---	---	---
Locus_172_Transcript_1	632						ref|XP_003091595.1|	31	66.6	3e-09	hypothetical protein CRE_24833 [Caenorhabditis remanei] gb|EFO99641.1| hypothetical protein CRE_24833 [Caenorhabditis remanei]
Locus_173_Transcript_1	1742	gb|AF526221.1|	83	155	1e-33	Argopecten irradians isolate iolsaicl205ct237cn254 ribosomal protein S7 mRNA, complete cds	dbj|BAE87425.1|	84	133	7e-53	unnamed protein product [Macaca fascicularis]	sp|P62083|RS7_RAT	53	165	1e-39	40S ribosomal protein S7 OS=Rattus norvegicus GN=Rps7 PE=1 SV=1	rno:29258	53	165	1e-38	Rps7, MGC188796, MGC72770; ribosomal protein S7; K02993 small subunit ribosomal protein S7e	SPAC18G6.14c	7e-33	---	---	---	---	---	---
Locus_173_Transcript_2	1973	gb|AF526221.1|	83	155	2e-33	Argopecten irradians isolate iolsaicl205ct237cn254 ribosomal protein S7 mRNA, complete cds	dbj|BAE87425.1|	84	133	8e-53	unnamed protein product [Macaca fascicularis]	sp|P62083|RS7_RAT	53	165	1e-39	40S ribosomal protein S7 OS=Rattus norvegicus GN=Rps7 PE=1 SV=1	rno:29258	53	165	1e-38	Rps7, MGC188796, MGC72770; ribosomal protein S7; K02993 small subunit ribosomal protein S7e	SPAC18G6.14c	8e-33	---	---	---	---	---	---
Locus_174_Transcript_1	1534	dbj|AB302955.1|	90	129	7e-26	Corbicula fluminea Msx gene for Msx protein, complete cds
Locus_174_Transcript_2	1534	dbj|AB302955.1|	90	129	7e-26	Corbicula fluminea Msx gene for Msx protein, complete cds
Locus_174_Transcript_3	1534	dbj|AB302955.1|	90	129	7e-26	Corbicula fluminea Msx gene for Msx protein, complete cds
Locus_174_Transcript_4	1798	dbj|AB302955.1|	90	129	8e-26	Corbicula fluminea Msx gene for Msx protein, complete cds
Locus_175_Transcript_1	2012	dbj|AB490291.1|	90	190	3e-44	Corbicula japonica CjXyn10A gene for endo-1,4-beta-xylanase, partial cds
Locus_175_Transcript_2	2019	dbj|AB490291.1|	90	190	3e-44	Corbicula japonica CjXyn10A gene for endo-1,4-beta-xylanase, partial cds
Locus_175_Transcript_3	2019	dbj|AB490291.1|	90	190	3e-44	Corbicula japonica CjXyn10A gene for endo-1,4-beta-xylanase, partial cds
Locus_175_Transcript_4	1185
Locus_175_Transcript_5	1162
Locus_175_Transcript_6	1191
Locus_175_Transcript_7	2019	dbj|AB490291.1|	90	190	3e-44	Corbicula japonica CjXyn10A gene for endo-1,4-beta-xylanase, partial cds
Locus_175_Transcript_8	1200
Locus_175_Transcript_9	1191
Locus_176_Transcript_1	2667	ref|XM_003438968.1|	82	139	1e-28	PREDICTED: Oreochromis niloticus glucose-6-phosphate 1-dehydrogenase-like (LOC100703946), mRNA	emb|CAJ28912.1|	75	731	0	glucose-6-phosphate 1-dehydrogenase [Crassostrea gigas]	sp|Q29492|G6PD_MACRO	68	687	0	Glucose-6-phosphate 1-dehydrogenase OS=Macropus robustus GN=G6PD PE=2 SV=3	cqu:CpipJ_CPIJ006761	69	682	0	glucose-6-phosphate 1-dehydrogenase; K00036 glucose-6-phosphate 1-dehydrogenase [EC:1.1.1.49]	YNL241c	1e-152	Sce	G	COG0364	Glucose-6-phosphate 1-dehydrogenase	METABOLISM	Carbohydrate transport and metabolism
Locus_176_Transcript_2	1321	ref|XM_003438968.1|	82	139	6e-29	PREDICTED: Oreochromis niloticus glucose-6-phosphate 1-dehydrogenase-like (LOC100703946), mRNA	emb|CAJ28912.1|	73	640	0	glucose-6-phosphate 1-dehydrogenase [Crassostrea gigas]	sp|Q29492|G6PD_MACRO	68	551	1e-156	Glucose-6-phosphate 1-dehydrogenase OS=Macropus robustus GN=G6PD PE=2 SV=3	bta:281179	68	547	1e-154	G6PD; glucose-6-phosphate dehydrogenase; K00036 glucose-6-phosphate 1-dehydrogenase [EC:1.1.1.49]	YNL241c	1e-130	Sce	G	COG0364	Glucose-6-phosphate 1-dehydrogenase	METABOLISM	Carbohydrate transport and metabolism
Locus_176_Transcript_3	2667	ref|XM_003438968.1|	82	139	1e-28	PREDICTED: Oreochromis niloticus glucose-6-phosphate 1-dehydrogenase-like (LOC100703946), mRNA	emb|CAJ28912.1|	75	731	0	glucose-6-phosphate 1-dehydrogenase [Crassostrea gigas]	sp|Q29492|G6PD_MACRO	68	687	0	Glucose-6-phosphate 1-dehydrogenase OS=Macropus robustus GN=G6PD PE=2 SV=3	cqu:CpipJ_CPIJ006761	69	682	0	glucose-6-phosphate 1-dehydrogenase; K00036 glucose-6-phosphate 1-dehydrogenase [EC:1.1.1.49]	YNL241c	1e-152	Sce	G	COG0364	Glucose-6-phosphate 1-dehydrogenase	METABOLISM	Carbohydrate transport and metabolism
Locus_177_Transcript_1	122	emb|X15389.1|	93	172	3e-40	Paracentrotus lividus mRNA for beta-tubulin	ref|NP_001187401.1|	100	85.1	4e-15	tubulin beta-2 chain [Ictalurus punctatus] gb|ADO28596.1| tubulin beta-2 chain [Ictalurus punctatus]	sp|O44388|TBB_TRITR	97	84.7	2e-16	Tubulin beta chain OS=Trichuris trichiura PE=3 SV=1	spu:594405	100	85.1	1e-15	hypothetical LOC594405; K07375 tubulin beta	ECU03g0820i	3e-17	Ecu	Z	COG5023	Tubulin	CELLULAR PROCESSES AND SIGNALING	Cytoskeleton
Locus_177_Transcript_2	253	gb|DQ437571.1|	90	311	1e-81	Crassostrea ariakensis beta-tubulin-like mRNA, partial sequence	ref|XP_001231210.2|	96	163	9e-39	PREDICTED: tubulin beta-2 chain-like [Gallus gallus]	sp|P18700|TBB_STRPU	96	163	3e-40	Tubulin beta chain (Fragment) OS=Strongylocentrotus purpuratus PE=2 SV=1	xtr:394889	96	163	3e-39	tubb2b, MGC75628, n-tubulin, ntubulin, tubb2, tubb2c; tubulin, beta 2B; K07375 tubulin beta	ECU03g0820i	6e-41	Ecu	Z	COG5023	Tubulin	CELLULAR PROCESSES AND SIGNALING	Cytoskeleton
Locus_178_Transcript_1	176	ref|NM_001204678.1|	87	83.8	4e-13	Aplysia californica ezrin/radixin/moesin (LOC100533392), mRNA gb|DQ119138.1| Aplysia californica ezrin/radixin/moesin mRNA, complete cds	gb|AES05475.1|	92	85.9	2e-15	radixin [Mustela putorius furo]	sp|P26044|RADI_PIG	92	85.9	7e-17	Radixin OS=Sus scrofa GN=RDX PE=2 SV=1	xtr:447978	92	85.9	8e-16	rdx; radixin
Locus_178_Transcript_2	332	ref|XM_001521816.2|	93	65.9	2e-07	PREDICTED: Ornithorhynchus anatinus neurofibromin 2 (merlin) (NF2), mRNA	ref|XP_003415669.1|	79	159	1e-37	PREDICTED: radixin-like [Loxodonta africana]	sp|P26044|RADI_PIG	79	159	4e-39	Radixin OS=Sus scrofa GN=RDX PE=2 SV=1	ssc:494457	79	159	5e-38	RDX; radixin; K05762 radixin
Locus_178_Transcript_3	163
Locus_178_Transcript_4	263
Locus_178_Transcript_5	173
Locus_178_Transcript_6	3077	ref|NM_001204678.1|	81	220	5e-53	Aplysia californica ezrin/radixin/moesin (LOC100533392), mRNA gb|DQ119138.1| Aplysia californica ezrin/radixin/moesin mRNA, complete cds	ref|NP_001191607.1|	71	603	1e-170	ezrin/radixin/moesin [Aplysia californica] gb|AAZ40190.1| ezrin/radixin/moesin [Aplysia californica]	sp|Q32LP2|RADI_BOVIN	72	600	1e-170	Radixin OS=Bos taurus GN=RDX PE=2 SV=1	bta:517111	72	600	1e-169	RDX; radixin; K05762 radixin
Locus_178_Transcript_7	3347	ref|NM_001204678.1|	81	220	5e-53	Aplysia californica ezrin/radixin/moesin (LOC100533392), mRNA gb|DQ119138.1| Aplysia californica ezrin/radixin/moesin mRNA, complete cds	ref|NP_001191607.1|	71	603	1e-170	ezrin/radixin/moesin [Aplysia californica] gb|AAZ40190.1| ezrin/radixin/moesin [Aplysia californica]	sp|Q32LP2|RADI_BOVIN	72	600	1e-170	Radixin OS=Bos taurus GN=RDX PE=2 SV=1	bta:517111	72	600	1e-169	RDX; radixin; K05762 radixin
Locus_178_Transcript_8	3349	ref|NM_001204678.1|	81	220	5e-53	Aplysia californica ezrin/radixin/moesin (LOC100533392), mRNA gb|DQ119138.1| Aplysia californica ezrin/radixin/moesin mRNA, complete cds	ref|NP_001191607.1|	71	603	1e-170	ezrin/radixin/moesin [Aplysia californica] gb|AAZ40190.1| ezrin/radixin/moesin [Aplysia californica]	sp|Q32LP2|RADI_BOVIN	72	600	1e-170	Radixin OS=Bos taurus GN=RDX PE=2 SV=1	bta:517111	72	600	1e-169	RDX; radixin; K05762 radixin
Locus_178_Transcript_9	3347	ref|NM_001204678.1|	81	220	5e-53	Aplysia californica ezrin/radixin/moesin (LOC100533392), mRNA gb|DQ119138.1| Aplysia californica ezrin/radixin/moesin mRNA, complete cds	ref|NP_001191607.1|	71	603	1e-170	ezrin/radixin/moesin [Aplysia californica] gb|AAZ40190.1| ezrin/radixin/moesin [Aplysia californica]	sp|Q32LP2|RADI_BOVIN	72	600	1e-170	Radixin OS=Bos taurus GN=RDX PE=2 SV=1	bta:517111	72	600	1e-169	RDX; radixin; K05762 radixin
Locus_178_Transcript_10	3347	ref|NM_001204678.1|	80	212	1e-50	Aplysia californica ezrin/radixin/moesin (LOC100533392), mRNA gb|DQ119138.1| Aplysia californica ezrin/radixin/moesin mRNA, complete cds	ref|NP_001191607.1|	71	604	1e-170	ezrin/radixin/moesin [Aplysia californica] gb|AAZ40190.1| ezrin/radixin/moesin [Aplysia californica]	sp|Q32LP2|RADI_BOVIN	72	600	1e-170	Radixin OS=Bos taurus GN=RDX PE=2 SV=1	bta:517111	72	600	1e-169	RDX; radixin; K05762 radixin
Locus_178_Transcript_11	3342	ref|NM_001204678.1|	81	220	5e-53	Aplysia californica ezrin/radixin/moesin (LOC100533392), mRNA gb|DQ119138.1| Aplysia californica ezrin/radixin/moesin mRNA, complete cds	ref|NP_001191607.1|	71	603	1e-170	ezrin/radixin/moesin [Aplysia californica] gb|AAZ40190.1| ezrin/radixin/moesin [Aplysia californica]	sp|Q32LP2|RADI_BOVIN	72	600	1e-170	Radixin OS=Bos taurus GN=RDX PE=2 SV=1	bta:517111	72	600	1e-169	RDX; radixin; K05762 radixin
Locus_178_Transcript_12	3347	gb|AF379610.1|	80	168	2e-37	Biomphalaria glabrata ezrin/radixin/moesin mRNA, complete cds	ref|NP_001191607.1|	71	600	1e-169	ezrin/radixin/moesin [Aplysia californica] gb|AAZ40190.1| ezrin/radixin/moesin [Aplysia californica]	sp|Q32LP2|RADI_BOVIN	70	596	1e-169	Radixin OS=Bos taurus GN=RDX PE=2 SV=1	bta:517111	70	596	1e-168	RDX; radixin; K05762 radixin
Locus_178_Transcript_13	3336	ref|NM_001204678.1|	81	220	5e-53	Aplysia californica ezrin/radixin/moesin (LOC100533392), mRNA gb|DQ119138.1| Aplysia californica ezrin/radixin/moesin mRNA, complete cds	ref|NP_001191607.1|	71	603	1e-170	ezrin/radixin/moesin [Aplysia californica] gb|AAZ40190.1| ezrin/radixin/moesin [Aplysia californica]	sp|Q32LP2|RADI_BOVIN	72	600	1e-170	Radixin OS=Bos taurus GN=RDX PE=2 SV=1	bta:517111	72	600	1e-169	RDX; radixin; K05762 radixin
Locus_178_Transcript_14	3347	ref|NM_001204678.1|	81	220	5e-53	Aplysia californica ezrin/radixin/moesin (LOC100533392), mRNA gb|DQ119138.1| Aplysia californica ezrin/radixin/moesin mRNA, complete cds	ref|NP_001191607.1|	71	603	1e-170	ezrin/radixin/moesin [Aplysia californica] gb|AAZ40190.1| ezrin/radixin/moesin [Aplysia californica]	sp|Q32LP2|RADI_BOVIN	72	600	1e-170	Radixin OS=Bos taurus GN=RDX PE=2 SV=1	bta:517111	72	600	1e-169	RDX; radixin; K05762 radixin
Locus_178_Transcript_15	3347	ref|NM_001204678.1|	81	220	5e-53	Aplysia californica ezrin/radixin/moesin (LOC100533392), mRNA gb|DQ119138.1| Aplysia californica ezrin/radixin/moesin mRNA, complete cds	ref|NP_001191607.1|	71	603	1e-170	ezrin/radixin/moesin [Aplysia californica] gb|AAZ40190.1| ezrin/radixin/moesin [Aplysia californica]	sp|Q32LP2|RADI_BOVIN	72	600	1e-170	Radixin OS=Bos taurus GN=RDX PE=2 SV=1	bta:517111	72	600	1e-169	RDX; radixin; K05762 radixin
Locus_179_Transcript_1	495
Locus_180_Transcript_1	1480						gb|ABU97476.1|	53	253	9e-65	thaumatin-like protein [Suidasia medanensis]	sp|P28493|PR5_ARATH	51	248	6e-65	Pathogenesis-related protein 5 OS=Arabidopsis thaliana GN=At1g75040 PE=1 SV=1	api:100164271	49	251	8e-65	similar to PR-5-like protein
Locus_180_Transcript_2	1330						gb|ABU97476.1|	53	254	3e-65	thaumatin-like protein [Suidasia medanensis]	sp|P28493|PR5_ARATH	52	249	3e-65	Pathogenesis-related protein 5 OS=Arabidopsis thaliana GN=At1g75040 PE=1 SV=1	api:100164271	50	251	1e-64	similar to PR-5-like protein
Locus_180_Transcript_3	1480						gb|ABU97476.1|	53	253	9e-65	thaumatin-like protein [Suidasia medanensis]	sp|P28493|PR5_ARATH	51	248	6e-65	Pathogenesis-related protein 5 OS=Arabidopsis thaliana GN=At1g75040 PE=1 SV=1	api:100164271	49	251	8e-65	similar to PR-5-like protein
Locus_180_Transcript_4	1423						ref|XP_002887571.1|	52	253	5e-65	hypothetical protein ARALYDRAFT_895371 [Arabidopsis lyrata subsp. lyrata] gb|EFH63830.1| hypothetical protein ARALYDRAFT_895371 [Arabidopsis lyrata subsp. lyrata]	sp|P28493|PR5_ARATH	52	251	1e-65	Pathogenesis-related protein 5 OS=Arabidopsis thaliana GN=At1g75040 PE=1 SV=1	ath:AT1G75040	52	251	1e-64	PR5; PR5 (PATHOGENESIS-RELATED GENE 5)
Locus_180_Transcript_5	1383						gb|ABU97476.1|	53	253	5e-65	thaumatin-like protein [Suidasia medanensis]	sp|P28493|PR5_ARATH	52	249	3e-65	Pathogenesis-related protein 5 OS=Arabidopsis thaliana GN=At1g75040 PE=1 SV=1	api:100164271	50	250	2e-64	similar to PR-5-like protein
Locus_180_Transcript_6	1423						gb|ABU97476.1|	53	253	8e-65	thaumatin-like protein [Suidasia medanensis]	sp|P28493|PR5_ARATH	51	248	6e-65	Pathogenesis-related protein 5 OS=Arabidopsis thaliana GN=At1g75040 PE=1 SV=1	api:100164271	50	249	3e-64	similar to PR-5-like protein
Locus_181_Transcript_1	374						gb|ABB76764.1|	48	73.2	2e-11	vdg3 [Mytilus edulis]
Locus_182_Transcript_1	1059
Locus_183_Transcript_1	1564	gb|EU244370.1|	85	113	4e-21	Haliotis diversicolor clone HDr4CJ303 60S acidic ribosomal protein P0 mRNA, partial cds	gb|ABW16870.1|	65	423	1e-116	ribosomal protein P0 [Haemaphysalis longicornis]	sp|P47826|RLA0_CHICK	66	417	1e-116	60S acidic ribosomal protein P0 OS=Gallus gallus GN=RPLP0 PE=2 SV=1	isc:IscW_ISCW007303	66	422	1e-116	60S acidic ribosomal protein P0, putative (EC:4.2.99.18); K02941 large subunit ribosomal protein LP0	SPCC18.14c	2e-93	Spo	J	COG0244	Ribosomal protein L10	INFORMATION STORAGE AND PROCESSING	Translation, ribosomal structure and biogenesis
Locus_183_Transcript_2	1564	gb|EU244370.1|	85	113	4e-21	Haliotis diversicolor clone HDr4CJ303 60S acidic ribosomal protein P0 mRNA, partial cds	gb|ABW16870.1|	65	421	1e-115	ribosomal protein P0 [Haemaphysalis longicornis]	sp|P47826|RLA0_CHICK	66	416	1e-115	60S acidic ribosomal protein P0 OS=Gallus gallus GN=RPLP0 PE=2 SV=1	isc:IscW_ISCW007303	66	420	1e-115	60S acidic ribosomal protein P0, putative (EC:4.2.99.18); K02941 large subunit ribosomal protein LP0	SPCC18.14c	4e-93	Spo	J	COG0244	Ribosomal protein L10	INFORMATION STORAGE AND PROCESSING	Translation, ribosomal structure and biogenesis
Locus_183_Transcript_3	1564	gb|EU244370.1|	80	119	7e-23	Haliotis diversicolor clone HDr4CJ303 60S acidic ribosomal protein P0 mRNA, partial cds	gb|ABW16870.1|	65	419	1e-114	ribosomal protein P0 [Haemaphysalis longicornis]	sp|P47826|RLA0_CHICK	66	416	1e-115	60S acidic ribosomal protein P0 OS=Gallus gallus GN=RPLP0 PE=2 SV=1	isc:IscW_ISCW007303	65	417	1e-115	60S acidic ribosomal protein P0, putative (EC:4.2.99.18); K02941 large subunit ribosomal protein LP0	SPCC18.14c	1e-92	Spo	J	COG0244	Ribosomal protein L10	INFORMATION STORAGE AND PROCESSING	Translation, ribosomal structure and biogenesis
Locus_183_Transcript_4	1092	gb|EU244370.1|	85	113	3e-21	Haliotis diversicolor clone HDr4CJ303 60S acidic ribosomal protein P0 mRNA, partial cds	emb|CAQ63458.1|	76	420	1e-115	ribosomal protein [Mytilus galloprovincialis]	sp|P47826|RLA0_CHICK	74	416	1e-115	60S acidic ribosomal protein P0 OS=Gallus gallus GN=RPLP0 PE=2 SV=1	gga:395835	74	416	1e-114	RPLP0, P0; ribosomal protein, large, P0; K02941 large subunit ribosomal protein LP0	YLR340w	4e-92	Sce	J	COG0244	Ribosomal protein L10	INFORMATION STORAGE AND PROCESSING	Translation, ribosomal structure and biogenesis
Locus_183_Transcript_5	1564	gb|EU244370.1|	85	113	4e-21	Haliotis diversicolor clone HDr4CJ303 60S acidic ribosomal protein P0 mRNA, partial cds	gb|ABW16870.1|	65	422	1e-116	ribosomal protein P0 [Haemaphysalis longicornis]	sp|P47826|RLA0_CHICK	66	418	1e-116	60S acidic ribosomal protein P0 OS=Gallus gallus GN=RPLP0 PE=2 SV=1	isc:IscW_ISCW007303	66	421	1e-116	60S acidic ribosomal protein P0, putative (EC:4.2.99.18); K02941 large subunit ribosomal protein LP0	SPCC18.14c	2e-93	Spo	J	COG0244	Ribosomal protein L10	INFORMATION STORAGE AND PROCESSING	Translation, ribosomal structure and biogenesis
Locus_183_Transcript_6	1564	gb|EU244370.1|	85	113	4e-21	Haliotis diversicolor clone HDr4CJ303 60S acidic ribosomal protein P0 mRNA, partial cds	gb|ABW16870.1|	65	423	1e-116	ribosomal protein P0 [Haemaphysalis longicornis]	sp|P47826|RLA0_CHICK	66	417	1e-116	60S acidic ribosomal protein P0 OS=Gallus gallus GN=RPLP0 PE=2 SV=1	isc:IscW_ISCW007303	66	422	1e-116	60S acidic ribosomal protein P0, putative (EC:4.2.99.18); K02941 large subunit ribosomal protein LP0	SPCC18.14c	2e-93	Spo	J	COG0244	Ribosomal protein L10	INFORMATION STORAGE AND PROCESSING	Translation, ribosomal structure and biogenesis
Locus_183_Transcript_7	1564	gb|EU244370.1|	80	119	7e-23	Haliotis diversicolor clone HDr4CJ303 60S acidic ribosomal protein P0 mRNA, partial cds	gb|ABW16870.1|	65	423	1e-116	ribosomal protein P0 [Haemaphysalis longicornis]	sp|P47826|RLA0_CHICK	66	417	1e-116	60S acidic ribosomal protein P0 OS=Gallus gallus GN=RPLP0 PE=2 SV=1	isc:IscW_ISCW007303	66	422	1e-116	60S acidic ribosomal protein P0, putative (EC:4.2.99.18); K02941 large subunit ribosomal protein LP0	SPCC18.14c	2e-93	Spo	J	COG0244	Ribosomal protein L10	INFORMATION STORAGE AND PROCESSING	Translation, ribosomal structure and biogenesis
Locus_183_Transcript_8	1090	gb|EU244370.1|	85	113	3e-21	Haliotis diversicolor clone HDr4CJ303 60S acidic ribosomal protein P0 mRNA, partial cds	emb|CAQ63458.1|	76	420	1e-115	ribosomal protein [Mytilus galloprovincialis]	sp|P47826|RLA0_CHICK	74	416	1e-115	60S acidic ribosomal protein P0 OS=Gallus gallus GN=RPLP0 PE=2 SV=1	gga:395835	74	416	1e-114	RPLP0, P0; ribosomal protein, large, P0; K02941 large subunit ribosomal protein LP0	YLR340w	4e-92	Sce	J	COG0244	Ribosomal protein L10	INFORMATION STORAGE AND PROCESSING	Translation, ribosomal structure and biogenesis
Locus_183_Transcript_9	1564	gb|EU244370.1|	85	113	4e-21	Haliotis diversicolor clone HDr4CJ303 60S acidic ribosomal protein P0 mRNA, partial cds	gb|ABW16870.1|	65	423	1e-116	ribosomal protein P0 [Haemaphysalis longicornis]	sp|P47826|RLA0_CHICK	66	417	1e-116	60S acidic ribosomal protein P0 OS=Gallus gallus GN=RPLP0 PE=2 SV=1	isc:IscW_ISCW007303	66	422	1e-116	60S acidic ribosomal protein P0, putative (EC:4.2.99.18); K02941 large subunit ribosomal protein LP0	SPCC18.14c	2e-93	Spo	J	COG0244	Ribosomal protein L10	INFORMATION STORAGE AND PROCESSING	Translation, ribosomal structure and biogenesis
Locus_184_Transcript_1	1068						ref|XP_002609093.1|	41	212	8e-53	hypothetical protein BRAFLDRAFT_91066 [Branchiostoma floridae] gb|EEN65103.1| hypothetical protein BRAFLDRAFT_91066 [Branchiostoma floridae]	sp|Q8CDT7|CJ107_MOUSE	33	119	4e-26	Uncharacterized protein C10orf107 homolog OS=Mus musculus PE=2 SV=2	bfo:BRAFLDRAFT_91066	41	212	3e-53	hypothetical protein
Locus_184_Transcript_2	1083						ref|XP_002609093.1|	40	206	8e-51	hypothetical protein BRAFLDRAFT_91066 [Branchiostoma floridae] gb|EEN65103.1| hypothetical protein BRAFLDRAFT_91066 [Branchiostoma floridae]	sp|Q8CDT7|CJ107_MOUSE	31	109	3e-23	Uncharacterized protein C10orf107 homolog OS=Mus musculus PE=2 SV=2	bfo:BRAFLDRAFT_91066	40	206	3e-51	hypothetical protein
Locus_184_Transcript_3	1323						ref|XP_002609093.1|	45	187	4e-45	hypothetical protein BRAFLDRAFT_91066 [Branchiostoma floridae] gb|EEN65103.1| hypothetical protein BRAFLDRAFT_91066 [Branchiostoma floridae]	sp|Q8CDT7|CJ107_MOUSE	36	95.5	8e-19	Uncharacterized protein C10orf107 homolog OS=Mus musculus PE=2 SV=2	bfo:BRAFLDRAFT_91066	45	187	2e-45	hypothetical protein
Locus_184_Transcript_4	1083						ref|XP_002609093.1|	41	212	8e-53	hypothetical protein BRAFLDRAFT_91066 [Branchiostoma floridae] gb|EEN65103.1| hypothetical protein BRAFLDRAFT_91066 [Branchiostoma floridae]	sp|Q8CDT7|CJ107_MOUSE	33	119	4e-26	Uncharacterized protein C10orf107 homolog OS=Mus musculus PE=2 SV=2	bfo:BRAFLDRAFT_91066	41	212	3e-53	hypothetical protein
Locus_184_Transcript_5	1083						ref|XP_002609093.1|	41	212	8e-53	hypothetical protein BRAFLDRAFT_91066 [Branchiostoma floridae] gb|EEN65103.1| hypothetical protein BRAFLDRAFT_91066 [Branchiostoma floridae]	sp|Q8CDT7|CJ107_MOUSE	33	119	4e-26	Uncharacterized protein C10orf107 homolog OS=Mus musculus PE=2 SV=2	bfo:BRAFLDRAFT_91066	41	212	3e-53	hypothetical protein
Locus_185_Transcript_1	2821						ref|XP_002131666.1|	35	115	5e-23	PREDICTED: similar to Si:ch211-197g15.7 protein [Ciona intestinalis]	sp|Q53G44|IF44L_HUMAN	31	72.4	2e-11	Interferon-induced protein 44-like OS=Homo sapiens GN=IFI44L PE=2 SV=3	cin:100186267	35	115	2e-23	similar to Si:ch211-197g15.7 protein
Locus_185_Transcript_2	2956						ref|XP_002131666.1|	35	115	5e-23	PREDICTED: similar to Si:ch211-197g15.7 protein [Ciona intestinalis]	sp|Q53G44|IF44L_HUMAN	31	72.4	2e-11	Interferon-induced protein 44-like OS=Homo sapiens GN=IFI44L PE=2 SV=3	cin:100186267	35	115	2e-23	similar to Si:ch211-197g15.7 protein
Locus_185_Transcript_3	2942						ref|XP_002131666.1|	35	115	5e-23	PREDICTED: similar to Si:ch211-197g15.7 protein [Ciona intestinalis]	sp|Q53G44|IF44L_HUMAN	31	72.4	2e-11	Interferon-induced protein 44-like OS=Homo sapiens GN=IFI44L PE=2 SV=3	cin:100186267	35	115	2e-23	similar to Si:ch211-197g15.7 protein
Locus_185_Transcript_4	2938						ref|XP_002131666.1|	35	115	5e-23	PREDICTED: similar to Si:ch211-197g15.7 protein [Ciona intestinalis]	sp|Q53G44|IF44L_HUMAN	31	72.4	2e-11	Interferon-induced protein 44-like OS=Homo sapiens GN=IFI44L PE=2 SV=3	cin:100186267	35	115	2e-23	similar to Si:ch211-197g15.7 protein
Locus_185_Transcript_5	2948						ref|XP_002131666.1|	35	115	5e-23	PREDICTED: similar to Si:ch211-197g15.7 protein [Ciona intestinalis]	sp|Q53G44|IF44L_HUMAN	31	72.4	2e-11	Interferon-induced protein 44-like OS=Homo sapiens GN=IFI44L PE=2 SV=3	cin:100186267	35	115	2e-23	similar to Si:ch211-197g15.7 protein
Locus_185_Transcript_6	2821						ref|XP_002131666.1|	35	115	5e-23	PREDICTED: similar to Si:ch211-197g15.7 protein [Ciona intestinalis]	sp|Q53G44|IF44L_HUMAN	31	72.4	2e-11	Interferon-induced protein 44-like OS=Homo sapiens GN=IFI44L PE=2 SV=3	cin:100186267	35	115	2e-23	similar to Si:ch211-197g15.7 protein
Locus_185_Transcript_7	2954						ref|XP_002131666.1|	35	115	5e-23	PREDICTED: similar to Si:ch211-197g15.7 protein [Ciona intestinalis]	sp|Q53G44|IF44L_HUMAN	31	72.4	2e-11	Interferon-induced protein 44-like OS=Homo sapiens GN=IFI44L PE=2 SV=3	cin:100186267	35	115	2e-23	similar to Si:ch211-197g15.7 protein
Locus_185_Transcript_8	2942						ref|XP_002131666.1|	35	115	5e-23	PREDICTED: similar to Si:ch211-197g15.7 protein [Ciona intestinalis]	sp|Q53G44|IF44L_HUMAN	31	72.4	2e-11	Interferon-induced protein 44-like OS=Homo sapiens GN=IFI44L PE=2 SV=3	cin:100186267	35	115	2e-23	similar to Si:ch211-197g15.7 protein
Locus_185_Transcript_9	2949						ref|XP_002131666.1|	35	115	5e-23	PREDICTED: similar to Si:ch211-197g15.7 protein [Ciona intestinalis]	sp|Q53G44|IF44L_HUMAN	31	72.4	2e-11	Interferon-induced protein 44-like OS=Homo sapiens GN=IFI44L PE=2 SV=3	cin:100186267	35	115	2e-23	similar to Si:ch211-197g15.7 protein
Locus_185_Transcript_10	2948						ref|XP_002131666.1|	35	115	5e-23	PREDICTED: similar to Si:ch211-197g15.7 protein [Ciona intestinalis]	sp|Q53G44|IF44L_HUMAN	31	72.4	2e-11	Interferon-induced protein 44-like OS=Homo sapiens GN=IFI44L PE=2 SV=3	cin:100186267	35	115	2e-23	similar to Si:ch211-197g15.7 protein
Locus_186_Transcript_1	1860	gb|AF219952.1|	92	73.8	4e-09	Scleropages formosus microsatellite D04 sequence
Locus_186_Transcript_2	1889	gb|AF219952.1|	92	73.8	4e-09	Scleropages formosus microsatellite D04 sequence
Locus_186_Transcript_3	1872	gb|AF219952.1|	92	73.8	4e-09	Scleropages formosus microsatellite D04 sequence
Locus_186_Transcript_4	1884	gb|AF219952.1|	92	73.8	4e-09	Scleropages formosus microsatellite D04 sequence
Locus_186_Transcript_5	1884	gb|AF219952.1|	92	73.8	4e-09	Scleropages formosus microsatellite D04 sequence
Locus_186_Transcript_6	1881	gb|AF219952.1|	92	73.8	4e-09	Scleropages formosus microsatellite D04 sequence
Locus_186_Transcript_7	1886	gb|AF219952.1|	92	73.8	4e-09	Scleropages formosus microsatellite D04 sequence
Locus_187_Transcript_1	2481						ref|XP_002612495.1|	26	112	3e-22	hypothetical protein BRAFLDRAFT_120990 [Branchiostoma floridae] gb|EEN68504.1| hypothetical protein BRAFLDRAFT_120990 [Branchiostoma floridae]						bfo:BRAFLDRAFT_120990	26	112	1e-22	hypothetical protein
Locus_187_Transcript_2	2483						ref|XP_002612495.1|	25	112	3e-22	hypothetical protein BRAFLDRAFT_120990 [Branchiostoma floridae] gb|EEN68504.1| hypothetical protein BRAFLDRAFT_120990 [Branchiostoma floridae]						bfo:BRAFLDRAFT_120990	25	112	1e-22	hypothetical protein
Locus_187_Transcript_3	2580						ref|XP_002612495.1|	25	112	3e-22	hypothetical protein BRAFLDRAFT_120990 [Branchiostoma floridae] gb|EEN68504.1| hypothetical protein BRAFLDRAFT_120990 [Branchiostoma floridae]						bfo:BRAFLDRAFT_120990	25	112	1e-22	hypothetical protein
Locus_188_Transcript_1	2307	dbj|AB490291.1|	90	67.9	3e-07	Corbicula japonica CjXyn10A gene for endo-1,4-beta-xylanase, partial cds	ref|XP_003436734.1|	52	396	1e-107	AGAP004179-PC [Anopheles gambiae str. PEST] gb|EGK97009.1| AGAP004179-PC [Anopheles gambiae str. PEST]	sp|Q86XE3|EFHA2_HUMAN	47	362	5e-99	EF-hand domain-containing family member A2 OS=Homo sapiens GN=EFHA2 PE=2 SV=1	aag:AaeL_AAEL011306	54	394	1e-107	hypothetical protein
Locus_188_Transcript_2	2817	dbj|AB490291.1|	91	147	5e-31	Corbicula japonica CjXyn10A gene for endo-1,4-beta-xylanase, partial cds	ref|XP_970272.2|	54	398	1e-108	PREDICTED: similar to conserved hypothetical protein [Tribolium castaneum]	sp|Q9CTY5|EFHA2_MOUSE	47	354	2e-96	EF-hand domain-containing family member A2 OS=Mus musculus GN=Efha2 PE=2 SV=2	tca:658822	54	398	1e-108	similar to CG4662-PB, isoform B
Locus_188_Transcript_3	2919	dbj|AB490291.1|	91	147	6e-31	Corbicula japonica CjXyn10A gene for endo-1,4-beta-xylanase, partial cds	ref|XP_003436734.1|	51	386	1e-104	AGAP004179-PC [Anopheles gambiae str. PEST] gb|EGK97009.1| AGAP004179-PC [Anopheles gambiae str. PEST]	sp|Q9CTY5|EFHA2_MOUSE	47	360	3e-98	EF-hand domain-containing family member A2 OS=Mus musculus GN=Efha2 PE=2 SV=2	aag:AaeL_AAEL011306	53	384	1e-104	hypothetical protein
Locus_188_Transcript_4	2898	dbj|AB490291.1|	91	147	6e-31	Corbicula japonica CjXyn10A gene for endo-1,4-beta-xylanase, partial cds	ref|XP_003436734.1|	52	396	1e-107	AGAP004179-PC [Anopheles gambiae str. PEST] gb|EGK97009.1| AGAP004179-PC [Anopheles gambiae str. PEST]	sp|Q86XE3|EFHA2_HUMAN	47	362	7e-99	EF-hand domain-containing family member A2 OS=Homo sapiens GN=EFHA2 PE=2 SV=1	aag:AaeL_AAEL011306	54	394	1e-107	hypothetical protein
Locus_188_Transcript_5	2823	dbj|AB490291.1|	91	147	5e-31	Corbicula japonica CjXyn10A gene for endo-1,4-beta-xylanase, partial cds	ref|XP_970272.2|	53	394	1e-107	PREDICTED: similar to conserved hypothetical protein [Tribolium castaneum]	sp|Q9CTY5|EFHA2_MOUSE	47	349	6e-95	EF-hand domain-containing family member A2 OS=Mus musculus GN=Efha2 PE=2 SV=2	tca:658822	53	394	1e-107	similar to CG4662-PB, isoform B
Locus_188_Transcript_6	2248	dbj|AB490291.1|	91	147	4e-31	Corbicula japonica CjXyn10A gene for endo-1,4-beta-xylanase, partial cds	gb|EFA10933.1|	61	251	3e-64	hypothetical protein TcasGA2_TC001761 [Tribolium castaneum]	sp|Q86XE3|EFHA2_HUMAN	55	228	2e-58	EF-hand domain-containing family member A2 OS=Homo sapiens GN=EFHA2 PE=2 SV=1	tca:658822	61	251	1e-64	similar to CG4662-PB, isoform B
Locus_188_Transcript_7	2898	dbj|AB490291.1|	91	147	6e-31	Corbicula japonica CjXyn10A gene for endo-1,4-beta-xylanase, partial cds	ref|XP_003436734.1|	52	395	1e-107	AGAP004179-PC [Anopheles gambiae str. PEST] gb|EGK97009.1| AGAP004179-PC [Anopheles gambiae str. PEST]	sp|Q9CTY5|EFHA2_MOUSE	47	362	1e-98	EF-hand domain-containing family member A2 OS=Mus musculus GN=Efha2 PE=2 SV=2	aag:AaeL_AAEL011306	54	394	1e-107	hypothetical protein
Locus_188_Transcript_8	1279						ref|XP_003436734.1|	51	342	9e-92	AGAP004179-PC [Anopheles gambiae str. PEST] gb|EGK97009.1| AGAP004179-PC [Anopheles gambiae str. PEST]	sp|Q86XE3|EFHA2_HUMAN	46	314	8e-85	EF-hand domain-containing family member A2 OS=Homo sapiens GN=EFHA2 PE=2 SV=1	aag:AaeL_AAEL011306	53	340	2e-91	hypothetical protein
Locus_188_Transcript_9	2868	dbj|AB490291.1|	91	147	6e-31	Corbicula japonica CjXyn10A gene for endo-1,4-beta-xylanase, partial cds	ref|XP_003436734.1|	52	396	1e-107	AGAP004179-PC [Anopheles gambiae str. PEST] gb|EGK97009.1| AGAP004179-PC [Anopheles gambiae str. PEST]	sp|Q86XE3|EFHA2_HUMAN	47	362	7e-99	EF-hand domain-containing family member A2 OS=Homo sapiens GN=EFHA2 PE=2 SV=1	aag:AaeL_AAEL011306	54	394	1e-107	hypothetical protein
Locus_188_Transcript_10	2898	dbj|AB490291.1|	91	147	6e-31	Corbicula japonica CjXyn10A gene for endo-1,4-beta-xylanase, partial cds	ref|XP_003436734.1|	52	396	1e-107	AGAP004179-PC [Anopheles gambiae str. PEST] gb|EGK97009.1| AGAP004179-PC [Anopheles gambiae str. PEST]	sp|Q86XE3|EFHA2_HUMAN	47	362	7e-99	EF-hand domain-containing family member A2 OS=Homo sapiens GN=EFHA2 PE=2 SV=1	aag:AaeL_AAEL011306	54	394	1e-107	hypothetical protein
Locus_189_Transcript_1	105
Locus_189_Transcript_2	190
Locus_189_Transcript_3	194
Locus_189_Transcript_4	217
Locus_189_Transcript_5	117
Locus_189_Transcript_6	331
Locus_189_Transcript_7	193
Locus_189_Transcript_8	178
Locus_189_Transcript_9	177
Locus_189_Transcript_10	410
Locus_189_Transcript_11	215
Locus_189_Transcript_12	249						ref|XP_002605591.1|	49	62.4	3e-08	hypothetical protein BRAFLDRAFT_227972 [Branchiostoma floridae] gb|EEN61601.1| hypothetical protein BRAFLDRAFT_227972 [Branchiostoma floridae]
Locus_189_Transcript_13	188
Locus_189_Transcript_14	161						gb|AAP59876.1|	53	57	1e-06	nicotinic acetylcholine receptor beta 6 subunit [Takifugu rubripes]
Locus_189_Transcript_15	304
Locus_189_Transcript_16	161						gb|AAP59876.1|	60	53.9	1e-05	nicotinic acetylcholine receptor beta 6 subunit [Takifugu rubripes]
Locus_189_Transcript_17	188
Locus_189_Transcript_18	178
Locus_189_Transcript_19	666						gb|EFX77098.1|	35	108	7e-22	hypothetical protein DAPPUDRAFT_321683 [Daphnia pulex]	sp|P23414|ACH1_SCHGR	30	104	6e-22	Acetylcholine receptor subunit alpha-L1 OS=Schistocerca gregaria PE=2 SV=1	phu:Phum_PHUM385970	37	105	2e-21	DrosGluCl, putative
Locus_189_Transcript_20	1768	dbj|AB231873.1|	82	85.7	1e-12	Corbicula sp. LCN-2004 gene for zinc finger protein Cj-Zic, complete cds	ref|XP_001945224.2|	36	139	2e-30	PREDICTED: neuronal acetylcholine receptor subunit alpha-7-like [Acyrthosiphon pisum]	sp|P23414|ACH1_SCHGR	31	122	1e-26	Acetylcholine receptor subunit alpha-L1 OS=Schistocerca gregaria PE=2 SV=1	api:100162309	36	134	2e-29	similar to nicotinic acetylcholine receptor subunit alpha 5
Locus_189_Transcript_21	1984	dbj|AB231873.1|	86	79.8	7e-11	Corbicula sp. LCN-2004 gene for zinc finger protein Cj-Zic, complete cds	ref|XP_002605591.1|	36	103	1e-19	hypothetical protein BRAFLDRAFT_227972 [Branchiostoma floridae] gb|EEN61601.1| hypothetical protein BRAFLDRAFT_227972 [Branchiostoma floridae]	sp|A8WQK3|ACH1_CAEBR	35	100	3e-20	Acetylcholine receptor subunit alpha-type acr-16 OS=Caenorhabditis briggsae GN=acr-16 PE=3 SV=2	bfo:BRAFLDRAFT_227972	36	103	5e-20	hypothetical protein
Locus_189_Transcript_22	1803						ref|XP_002599407.1|	34	219	2e-54	hypothetical protein BRAFLDRAFT_102685 [Branchiostoma floridae] gb|EEN55419.1| hypothetical protein BRAFLDRAFT_102685 [Branchiostoma floridae]	sp|Q8K0U4|HS12A_MOUSE	29	176	7e-43	Heat shock 70 kDa protein 12A OS=Mus musculus GN=Hspa12a PE=1 SV=1	bfo:BRAFLDRAFT_102685	34	219	7e-55	hypothetical protein
Locus_189_Transcript_23	1885						ref|XP_002605591.1|	36	103	1e-19	hypothetical protein BRAFLDRAFT_227972 [Branchiostoma floridae] gb|EEN61601.1| hypothetical protein BRAFLDRAFT_227972 [Branchiostoma floridae]	sp|A8WQK3|ACH1_CAEBR	35	100	3e-20	Acetylcholine receptor subunit alpha-type acr-16 OS=Caenorhabditis briggsae GN=acr-16 PE=3 SV=2	bfo:BRAFLDRAFT_227972	36	103	5e-20	hypothetical protein
Locus_189_Transcript_24	2883	dbj|AB231873.1|	82	85.7	2e-12	Corbicula sp. LCN-2004 gene for zinc finger protein Cj-Zic, complete cds	ref|XP_002605591.1|	36	103	2e-19	hypothetical protein BRAFLDRAFT_227972 [Branchiostoma floridae] gb|EEN61601.1| hypothetical protein BRAFLDRAFT_227972 [Branchiostoma floridae]	sp|A8WQK3|ACH1_CAEBR	35	100	5e-20	Acetylcholine receptor subunit alpha-type acr-16 OS=Caenorhabditis briggsae GN=acr-16 PE=3 SV=2	bfo:BRAFLDRAFT_227972	36	103	8e-20	hypothetical protein
Locus_189_Transcript_25	1919	dbj|AB231873.1|	82	85.7	1e-12	Corbicula sp. LCN-2004 gene for zinc finger protein Cj-Zic, complete cds	ref|XP_002605591.1|	35	101	5e-19	hypothetical protein BRAFLDRAFT_227972 [Branchiostoma floridae] gb|EEN61601.1| hypothetical protein BRAFLDRAFT_227972 [Branchiostoma floridae]	sp|A8WQK3|ACH1_CAEBR	34	98.6	1e-19	Acetylcholine receptor subunit alpha-type acr-16 OS=Caenorhabditis briggsae GN=acr-16 PE=3 SV=2	bfo:BRAFLDRAFT_227972	35	101	2e-19	hypothetical protein
Locus_189_Transcript_26	1924	dbj|AB231873.1|	86	79.8	7e-11	Corbicula sp. LCN-2004 gene for zinc finger protein Cj-Zic, complete cds	ref|XP_002605591.1|	36	103	1e-19	hypothetical protein BRAFLDRAFT_227972 [Branchiostoma floridae] gb|EEN61601.1| hypothetical protein BRAFLDRAFT_227972 [Branchiostoma floridae]	sp|A8WQK3|ACH1_CAEBR	35	100	3e-20	Acetylcholine receptor subunit alpha-type acr-16 OS=Caenorhabditis briggsae GN=acr-16 PE=3 SV=2	bfo:BRAFLDRAFT_227972	36	103	5e-20	hypothetical protein
Locus_189_Transcript_27	1930	dbj|AB231873.1|	84	81.8	2e-11	Corbicula sp. LCN-2004 gene for zinc finger protein Cj-Zic, complete cds	ref|XP_002605591.1|	36	103	1e-19	hypothetical protein BRAFLDRAFT_227972 [Branchiostoma floridae] gb|EEN61601.1| hypothetical protein BRAFLDRAFT_227972 [Branchiostoma floridae]	sp|A8WQK3|ACH1_CAEBR	35	100	3e-20	Acetylcholine receptor subunit alpha-type acr-16 OS=Caenorhabditis briggsae GN=acr-16 PE=3 SV=2	bfo:BRAFLDRAFT_227972	36	103	5e-20	hypothetical protein
Locus_189_Transcript_28	1931	dbj|AB231873.1|	82	85.7	1e-12	Corbicula sp. LCN-2004 gene for zinc finger protein Cj-Zic, complete cds	ref|XP_002605591.1|	36	103	1e-19	hypothetical protein BRAFLDRAFT_227972 [Branchiostoma floridae] gb|EEN61601.1| hypothetical protein BRAFLDRAFT_227972 [Branchiostoma floridae]	sp|A8WQK3|ACH1_CAEBR	35	100	3e-20	Acetylcholine receptor subunit alpha-type acr-16 OS=Caenorhabditis briggsae GN=acr-16 PE=3 SV=2	bfo:BRAFLDRAFT_227972	36	103	5e-20	hypothetical protein
Locus_189_Transcript_29	1919	dbj|AB231873.1|	82	85.7	1e-12	Corbicula sp. LCN-2004 gene for zinc finger protein Cj-Zic, complete cds	ref|XP_002605591.1|	36	103	1e-19	hypothetical protein BRAFLDRAFT_227972 [Branchiostoma floridae] gb|EEN61601.1| hypothetical protein BRAFLDRAFT_227972 [Branchiostoma floridae]	sp|A8WQK3|ACH1_CAEBR	35	100	3e-20	Acetylcholine receptor subunit alpha-type acr-16 OS=Caenorhabditis briggsae GN=acr-16 PE=3 SV=2	bfo:BRAFLDRAFT_227972	36	103	5e-20	hypothetical protein
Locus_190_Transcript_1	199
Locus_190_Transcript_2	184
Locus_190_Transcript_3	1996	dbj|AB646685.1|	82	238	1e-58	Mizuhopecten yessoensis Ran mRNA for Ras-related nuclear protein, complete cds	ref|XP_966512.1|	80	360	8e-97	PREDICTED: similar to putative GTP-binding nuclear protein Ran isoform 1 [Tribolium castaneum] ref|XP_975893.1| PREDICTED: similar to putative GTP-binding nuclear protein Ran isoform 2 [Tribolium castaneum] gb|EFA10538.1| hypothetical protein TcasGA2_TC012793 [Tribolium castaneum]	sp|Q9VZ23|RAN_DROME	80	360	3e-98	GTP-binding nuclear protein Ran OS=Drosophila melanogaster GN=ran PE=1 SV=1	tca:657695	80	360	3e-97	similar to CG1404-PA, isoform A; K07936 GTP-binding nuclear protein Ran	SPBC1289.03c	1e-113	Spo	R	COG1100	GTPase SAR1 and related small G proteins	POORLY CHARACTERIZED	General function prediction only
Locus_190_Transcript_4	1938	dbj|AB646685.1|	82	238	1e-58	Mizuhopecten yessoensis Ran mRNA for Ras-related nuclear protein, complete cds	ref|XP_966512.1|	80	360	7e-97	PREDICTED: similar to putative GTP-binding nuclear protein Ran isoform 1 [Tribolium castaneum] ref|XP_975893.1| PREDICTED: similar to putative GTP-binding nuclear protein Ran isoform 2 [Tribolium castaneum] gb|EFA10538.1| hypothetical protein TcasGA2_TC012793 [Tribolium castaneum]	sp|Q9VZ23|RAN_DROME	80	360	3e-98	GTP-binding nuclear protein Ran OS=Drosophila melanogaster GN=ran PE=1 SV=1	tca:657695	80	360	3e-97	similar to CG1404-PA, isoform A; K07936 GTP-binding nuclear protein Ran	SPBC1289.03c	1e-113	Spo	R	COG1100	GTPase SAR1 and related small G proteins	POORLY CHARACTERIZED	General function prediction only
Locus_190_Transcript_5	1764	dbj|AB646685.1|	82	238	1e-58	Mizuhopecten yessoensis Ran mRNA for Ras-related nuclear protein, complete cds	gb|EFX77046.1|	85	349	9e-94	hypothetical protein DAPPUDRAFT_305970 [Daphnia pulex]	sp|Q9VZ23|RAN_DROME	86	345	8e-94	GTP-binding nuclear protein Ran OS=Drosophila melanogaster GN=ran PE=1 SV=1	tca:657695	84	347	2e-93	similar to CG1404-PA, isoform A; K07936 GTP-binding nuclear protein Ran	SPBC1289.03c	1e-109	Spo	R	COG1100	GTPase SAR1 and related small G proteins	POORLY CHARACTERIZED	General function prediction only
Locus_190_Transcript_6	1941	dbj|AB646685.1|	82	246	5e-61	Mizuhopecten yessoensis Ran mRNA for Ras-related nuclear protein, complete cds	ref|XP_966512.1|	80	360	7e-97	PREDICTED: similar to putative GTP-binding nuclear protein Ran isoform 1 [Tribolium castaneum] ref|XP_975893.1| PREDICTED: similar to putative GTP-binding nuclear protein Ran isoform 2 [Tribolium castaneum] gb|EFA10538.1| hypothetical protein TcasGA2_TC012793 [Tribolium castaneum]	sp|Q9VZ23|RAN_DROME	80	360	3e-98	GTP-binding nuclear protein Ran OS=Drosophila melanogaster GN=ran PE=1 SV=1	tca:657695	80	360	3e-97	similar to CG1404-PA, isoform A; K07936 GTP-binding nuclear protein Ran	SPBC1289.03c	1e-113	Spo	R	COG1100	GTPase SAR1 and related small G proteins	POORLY CHARACTERIZED	General function prediction only
Locus_190_Transcript_7	1962	dbj|AB646685.1|	82	238	1e-58	Mizuhopecten yessoensis Ran mRNA for Ras-related nuclear protein, complete cds	ref|XP_966512.1|	80	360	7e-97	PREDICTED: similar to putative GTP-binding nuclear protein Ran isoform 1 [Tribolium castaneum] ref|XP_975893.1| PREDICTED: similar to putative GTP-binding nuclear protein Ran isoform 2 [Tribolium castaneum] gb|EFA10538.1| hypothetical protein TcasGA2_TC012793 [Tribolium castaneum]	sp|Q9VZ23|RAN_DROME	80	360	3e-98	GTP-binding nuclear protein Ran OS=Drosophila melanogaster GN=ran PE=1 SV=1	tca:657695	80	360	3e-97	similar to CG1404-PA, isoform A; K07936 GTP-binding nuclear protein Ran	SPBC1289.03c	1e-113	Spo	R	COG1100	GTPase SAR1 and related small G proteins	POORLY CHARACTERIZED	General function prediction only
Locus_190_Transcript_8	1940	dbj|AB646685.1|	82	238	1e-58	Mizuhopecten yessoensis Ran mRNA for Ras-related nuclear protein, complete cds	ref|XP_966512.1|	80	360	7e-97	PREDICTED: similar to putative GTP-binding nuclear protein Ran isoform 1 [Tribolium castaneum] ref|XP_975893.1| PREDICTED: similar to putative GTP-binding nuclear protein Ran isoform 2 [Tribolium castaneum] gb|EFA10538.1| hypothetical protein TcasGA2_TC012793 [Tribolium castaneum]	sp|Q9VZ23|RAN_DROME	80	360	3e-98	GTP-binding nuclear protein Ran OS=Drosophila melanogaster GN=ran PE=1 SV=1	tca:657695	80	360	3e-97	similar to CG1404-PA, isoform A; K07936 GTP-binding nuclear protein Ran	SPBC1289.03c	1e-113	Spo	R	COG1100	GTPase SAR1 and related small G proteins	POORLY CHARACTERIZED	General function prediction only
Locus_190_Transcript_9	1936	dbj|AB646685.1|	82	238	1e-58	Mizuhopecten yessoensis Ran mRNA for Ras-related nuclear protein, complete cds	ref|XP_966512.1|	80	360	7e-97	PREDICTED: similar to putative GTP-binding nuclear protein Ran isoform 1 [Tribolium castaneum] ref|XP_975893.1| PREDICTED: similar to putative GTP-binding nuclear protein Ran isoform 2 [Tribolium castaneum] gb|EFA10538.1| hypothetical protein TcasGA2_TC012793 [Tribolium castaneum]	sp|Q9VZ23|RAN_DROME	80	360	3e-98	GTP-binding nuclear protein Ran OS=Drosophila melanogaster GN=ran PE=1 SV=1	tca:657695	80	360	3e-97	similar to CG1404-PA, isoform A; K07936 GTP-binding nuclear protein Ran	SPBC1289.03c	1e-113	Spo	R	COG1100	GTPase SAR1 and related small G proteins	POORLY CHARACTERIZED	General function prediction only
Locus_190_Transcript_10	1948	dbj|AB646685.1|	82	230	3e-56	Mizuhopecten yessoensis Ran mRNA for Ras-related nuclear protein, complete cds	ref|XP_966512.1|	80	360	7e-97	PREDICTED: similar to putative GTP-binding nuclear protein Ran isoform 1 [Tribolium castaneum] ref|XP_975893.1| PREDICTED: similar to putative GTP-binding nuclear protein Ran isoform 2 [Tribolium castaneum] gb|EFA10538.1| hypothetical protein TcasGA2_TC012793 [Tribolium castaneum]	sp|Q9VZ23|RAN_DROME	80	360	3e-98	GTP-binding nuclear protein Ran OS=Drosophila melanogaster GN=ran PE=1 SV=1	tca:657695	80	360	3e-97	similar to CG1404-PA, isoform A; K07936 GTP-binding nuclear protein Ran	SPBC1289.03c	1e-113	Spo	R	COG1100	GTPase SAR1 and related small G proteins	POORLY CHARACTERIZED	General function prediction only
Locus_190_Transcript_11	1962	dbj|AB646685.1|	82	238	1e-58	Mizuhopecten yessoensis Ran mRNA for Ras-related nuclear protein, complete cds	ref|XP_966512.1|	80	360	7e-97	PREDICTED: similar to putative GTP-binding nuclear protein Ran isoform 1 [Tribolium castaneum] ref|XP_975893.1| PREDICTED: similar to putative GTP-binding nuclear protein Ran isoform 2 [Tribolium castaneum] gb|EFA10538.1| hypothetical protein TcasGA2_TC012793 [Tribolium castaneum]	sp|Q9VZ23|RAN_DROME	80	360	3e-98	GTP-binding nuclear protein Ran OS=Drosophila melanogaster GN=ran PE=1 SV=1	tca:657695	80	360	3e-97	similar to CG1404-PA, isoform A; K07936 GTP-binding nuclear protein Ran	SPBC1289.03c	1e-113	Spo	R	COG1100	GTPase SAR1 and related small G proteins	POORLY CHARACTERIZED	General function prediction only
Locus_190_Transcript_12	1941	dbj|AB646685.1|	82	238	1e-58	Mizuhopecten yessoensis Ran mRNA for Ras-related nuclear protein, complete cds	ref|XP_966512.1|	80	360	7e-97	PREDICTED: similar to putative GTP-binding nuclear protein Ran isoform 1 [Tribolium castaneum] ref|XP_975893.1| PREDICTED: similar to putative GTP-binding nuclear protein Ran isoform 2 [Tribolium castaneum] gb|EFA10538.1| hypothetical protein TcasGA2_TC012793 [Tribolium castaneum]	sp|Q9VZ23|RAN_DROME	80	360	3e-98	GTP-binding nuclear protein Ran OS=Drosophila melanogaster GN=ran PE=1 SV=1	tca:657695	80	360	3e-97	similar to CG1404-PA, isoform A; K07936 GTP-binding nuclear protein Ran	SPBC1289.03c	1e-113	Spo	R	COG1100	GTPase SAR1 and related small G proteins	POORLY CHARACTERIZED	General function prediction only
Locus_191_Transcript_1	562
Locus_191_Transcript_2	840						dbj|BAA25310.1|	41	127	2e-27	sarcoplasmic calcium-binding protein [Meretrix lusoria]	sp|P02637|SCP_MIZYE	30	83.6	2e-15	Sarcoplasmic calcium-binding protein OS=Mizuhopecten yessoensis PE=1 SV=1
Locus_191_Transcript_3	1219						dbj|BAA25310.1|	38	145	1e-32	sarcoplasmic calcium-binding protein [Meretrix lusoria]	sp|P02637|SCP_MIZYE	32	104	1e-21	Sarcoplasmic calcium-binding protein OS=Mizuhopecten yessoensis PE=1 SV=1
Locus_191_Transcript_4	530
Locus_191_Transcript_5	530
Locus_191_Transcript_6	1392						dbj|BAA25310.1|	36	134	3e-29	sarcoplasmic calcium-binding protein [Meretrix lusoria]	sp|P02637|SCP_MIZYE	27	87	3e-16	Sarcoplasmic calcium-binding protein OS=Mizuhopecten yessoensis PE=1 SV=1
Locus_191_Transcript_7	1674						dbj|BAA25310.1|	38	145	2e-32	sarcoplasmic calcium-binding protein [Meretrix lusoria]	sp|P02637|SCP_MIZYE	32	104	2e-21	Sarcoplasmic calcium-binding protein OS=Mizuhopecten yessoensis PE=1 SV=1
Locus_192_Transcript_1	568
Locus_192_Transcript_2	610
Locus_192_Transcript_3	621
Locus_193_Transcript_1	201
Locus_193_Transcript_2	173						ref|XP_002131650.1|	51	53.9	1e-05	PREDICTED: similar to type II transmembrane serine protease 6 [Ciona intestinalis]
Locus_193_Transcript_3	5222						gb|AAV65032.2|	27	246	5e-62	complement component 2/factor B variant 1 [Carcinoscorpius rotundicauda]	sp|Q864W1|CFAB_PONPY	23	174	5e-42	Complement factor B OS=Pongo pygmaeus GN=CFB PE=3 SV=1	nve:NEMVE_v1g204186	27	233	2e-58	hypothetical protein	VC1649	9e-12	Vch	O	COG5640	Secreted trypsin-like serine protease	CELLULAR PROCESSES AND SIGNALING	Posttranslational modification, protein turnover, chaperones
Locus_193_Transcript_4	1359
Locus_193_Transcript_5	1854						gb|AAV65032.2|	33	166	1e-38	complement component 2/factor B variant 1 [Carcinoscorpius rotundicauda]	sp|Q9DBI0|TMPS6_MOUSE	29	125	1e-27	Transmembrane protease serine 6 OS=Mus musculus GN=Tmprss6 PE=1 SV=4	bfo:BRAFLDRAFT_76225	31	147	2e-33	hypothetical protein	VC1649	5e-12	Vch	O	COG5640	Secreted trypsin-like serine protease	CELLULAR PROCESSES AND SIGNALING	Posttranslational modification, protein turnover, chaperones
Locus_193_Transcript_6	5216						gb|AAV65032.2|	27	235	6e-59	complement component 2/factor B variant 1 [Carcinoscorpius rotundicauda]	sp|P04186|CFAB_MOUSE	25	183	1e-44	Complement factor B OS=Mus musculus GN=Cfb PE=1 SV=2	nve:NEMVE_v1g204186	26	216	1e-53	hypothetical protein
Locus_193_Transcript_7	3502						gb|AAV65032.2|	28	243	3e-61	complement component 2/factor B variant 1 [Carcinoscorpius rotundicauda]	sp|P04186|CFAB_MOUSE	24	180	6e-44	Complement factor B OS=Mus musculus GN=Cfb PE=1 SV=2	nve:NEMVE_v1g204186	28	233	1e-58	hypothetical protein	VC1649	1e-11	Vch	O	COG5640	Secreted trypsin-like serine protease	CELLULAR PROCESSES AND SIGNALING	Posttranslational modification, protein turnover, chaperones
Locus_193_Transcript_8	3501						gb|AAV65032.2|	28	258	8e-66	complement component 2/factor B variant 1 [Carcinoscorpius rotundicauda]	sp|P04186|CFAB_MOUSE	24	186	1e-45	Complement factor B OS=Mus musculus GN=Cfb PE=1 SV=2	nve:NEMVE_v1g204186	28	239	1e-60	hypothetical protein	VC1649	1e-11	Vch	O	COG5640	Secreted trypsin-like serine protease	CELLULAR PROCESSES AND SIGNALING	Posttranslational modification, protein turnover, chaperones
Locus_193_Transcript_9	5222						gb|AAV65032.2|	28	247	2e-62	complement component 2/factor B variant 1 [Carcinoscorpius rotundicauda]	sp|P04186|CFAB_MOUSE	24	176	2e-42	Complement factor B OS=Mus musculus GN=Cfb PE=1 SV=2	nve:NEMVE_v1g204186	27	228	4e-57	hypothetical protein	VC1649	5e-12	Vch	O	COG5640	Secreted trypsin-like serine protease	CELLULAR PROCESSES AND SIGNALING	Posttranslational modification, protein turnover, chaperones
Locus_193_Transcript_10	3345						dbj|BAH22728.1|	28	245	4e-62	complement factor B precursor [Nematostella vectensis]	sp|P04186|CFAB_MOUSE	24	179	9e-44	Complement factor B OS=Mus musculus GN=Cfb PE=1 SV=2	nve:NEMVE_v1g204186	28	236	1e-59	hypothetical protein	VC1649	1e-11	Vch	O	COG5640	Secreted trypsin-like serine protease	CELLULAR PROCESSES AND SIGNALING	Posttranslational modification, protein turnover, chaperones
Locus_193_Transcript_11	3510						gb|AAV65032.2|	27	244	9e-62	complement component 2/factor B variant 1 [Carcinoscorpius rotundicauda]	sp|Q864W1|CFAB_PONPY	24	177	5e-43	Complement factor B OS=Pongo pygmaeus GN=CFB PE=3 SV=1	nve:NEMVE_v1g204186	26	222	1e-55	hypothetical protein	VC1649	2e-11	Vch	O	COG5640	Secreted trypsin-like serine protease	CELLULAR PROCESSES AND SIGNALING	Posttranslational modification, protein turnover, chaperones
Locus_193_Transcript_12	3507						dbj|BAH22728.1|	28	245	4e-62	complement factor B precursor [Nematostella vectensis]	sp|P04186|CFAB_MOUSE	24	179	1e-43	Complement factor B OS=Mus musculus GN=Cfb PE=1 SV=2	nve:NEMVE_v1g204186	28	236	1e-59	hypothetical protein	VC1649	1e-11	Vch	O	COG5640	Secreted trypsin-like serine protease	CELLULAR PROCESSES AND SIGNALING	Posttranslational modification, protein turnover, chaperones
Locus_194_Transcript_1	293	gb|AF526216.1|	88	97.6	4e-17	Argopecten irradians isolate iolsaicl97ct118cn126 ribosomal protein S27-1 mRNA, complete cds	gb|AEA03528.1|	92	55.1	9e-12	40S ribosomal protein S27 [Kryptolebias marmoratus]
Locus_195_Transcript_1	228
Locus_195_Transcript_2	491
Locus_195_Transcript_3	615						ref|XP_001348581.1|	42	67.8	1e-09	guanine nucleotide exchange factor, putative [Plasmodium falciparum 3D7] gb|AAN37020.1| guanine nucleotide exchange factor, putative [Plasmodium falciparum 3D7]
Locus_195_Transcript_4	228
Locus_196_Transcript_1	1058	gb|EU124994.1|	79	194	1e-45	Eurythoe complanata ribosomal protein rps3a mRNA, complete cds	gb|ABW23199.1|	81	274	1e-105	ribosomal protein rps3a [Eurythoe complanata]	sp|A7S3J7|RS3A_NEMVE	83	271	1e-101	40S ribosomal protein S3a OS=Nematostella vectensis GN=v1g242621 PE=3 SV=1	nve:NEMVE_v1g242621	83	271	1e-100	hypothetical protein ; K02984 small subunit ribosomal protein S3Ae	SPAC13G6.02c	1e-56	Spo	J	COG1890	Ribosomal protein S3AE	INFORMATION STORAGE AND PROCESSING	Translation, ribosomal structure and biogenesis
Locus_196_Transcript_2	661	gb|EU244368.1|	79	182	2e-42	Haliotis diversicolor clone HDr4CJ298 40S ribosomal protein S3a mRNA, partial cds	dbj|BAE30393.1|	79	262	6e-90	unnamed protein product [Mus musculus]	sp|A7S3J7|RS3A_NEMVE	82	255	1e-89	40S ribosomal protein S3a OS=Nematostella vectensis GN=v1g242621 PE=3 SV=1	nve:NEMVE_v1g242621	82	255	1e-88	hypothetical protein ; K02984 small subunit ribosomal protein S3Ae	SPAC13G6.02c	3e-54	Spo	J	COG1890	Ribosomal protein S3AE	INFORMATION STORAGE AND PROCESSING	Translation, ribosomal structure and biogenesis
Locus_197_Transcript_1	808
Locus_198_Transcript_1	1589	ref|XM_002199075.1|	92	113	4e-21	PREDICTED: Taeniopygia guttata hypothetical protein LOC100231695 (LOC100231695), mRNA	gb|ADD21626.1|	68	228	2e-57	ribosomal protein L10a [Nucula nucleus]	sp|Q4R5P3|RL10A_MACFA	60	207	2e-52	60S ribosomal protein L10a OS=Macaca fascicularis GN=RPL10A PE=2 SV=3	pon:100456000	57	206	4e-51	60S ribosomal protein L10a-like; K02865 large subunit ribosomal protein L10Ae	SPCC1183.08c	1e-52	Spo	J	COG0081	Ribosomal protein L1	INFORMATION STORAGE AND PROCESSING	Translation, ribosomal structure and biogenesis
Locus_198_Transcript_2	1353	ref|XM_002199075.1|	92	113	4e-21	PREDICTED: Taeniopygia guttata hypothetical protein LOC100231695 (LOC100231695), mRNA	gb|ADD21626.1|	68	228	2e-57	ribosomal protein L10a [Nucula nucleus]	sp|Q4R5P3|RL10A_MACFA	60	207	2e-52	60S ribosomal protein L10a OS=Macaca fascicularis GN=RPL10A PE=2 SV=3	pon:100456000	57	206	3e-51	60S ribosomal protein L10a-like; K02865 large subunit ribosomal protein L10Ae	SPCC1183.08c	2e-53	Spo	J	COG0081	Ribosomal protein L1	INFORMATION STORAGE AND PROCESSING	Translation, ribosomal structure and biogenesis
Locus_198_Transcript_3	1589	ref|XM_002199075.1|	92	113	4e-21	PREDICTED: Taeniopygia guttata hypothetical protein LOC100231695 (LOC100231695), mRNA	gb|ADD21626.1|	68	228	2e-57	ribosomal protein L10a [Nucula nucleus]	sp|Q4R5P3|RL10A_MACFA	60	207	2e-52	60S ribosomal protein L10a OS=Macaca fascicularis GN=RPL10A PE=2 SV=3	pon:100456000	57	206	4e-51	60S ribosomal protein L10a-like; K02865 large subunit ribosomal protein L10Ae	SPCC1183.08c	1e-52	Spo	J	COG0081	Ribosomal protein L1	INFORMATION STORAGE AND PROCESSING	Translation, ribosomal structure and biogenesis
Locus_198_Transcript_4	1584	ref|XM_002199075.1|	92	113	4e-21	PREDICTED: Taeniopygia guttata hypothetical protein LOC100231695 (LOC100231695), mRNA	gb|ADD21626.1|	68	228	2e-57	ribosomal protein L10a [Nucula nucleus]	sp|Q4R5P3|RL10A_MACFA	60	207	2e-52	60S ribosomal protein L10a OS=Macaca fascicularis GN=RPL10A PE=2 SV=3	pon:100456000	57	207	1e-51	60S ribosomal protein L10a-like; K02865 large subunit ribosomal protein L10Ae	SPBC30D10.18c	2e-53	Spo	J	COG0081	Ribosomal protein L1	INFORMATION STORAGE AND PROCESSING	Translation, ribosomal structure and biogenesis
Locus_198_Transcript_5	1713	ref|XM_002199075.1|	92	113	5e-21	PREDICTED: Taeniopygia guttata hypothetical protein LOC100231695 (LOC100231695), mRNA	gb|ADD21626.1|	68	228	2e-57	ribosomal protein L10a [Nucula nucleus]	sp|Q4R5P3|RL10A_MACFA	60	207	3e-52	60S ribosomal protein L10a OS=Macaca fascicularis GN=RPL10A PE=2 SV=3	pon:100456000	57	206	5e-51	60S ribosomal protein L10a-like; K02865 large subunit ribosomal protein L10Ae	SPCC1183.08c	3e-52	Spo	J	COG0081	Ribosomal protein L1	INFORMATION STORAGE AND PROCESSING	Translation, ribosomal structure and biogenesis
Locus_198_Transcript_6	1500	ref|XM_002199075.1|	92	113	4e-21	PREDICTED: Taeniopygia guttata hypothetical protein LOC100231695 (LOC100231695), mRNA	gb|ADD21626.1|	68	228	2e-57	ribosomal protein L10a [Nucula nucleus]	sp|Q4R5P3|RL10A_MACFA	60	207	2e-52	60S ribosomal protein L10a OS=Macaca fascicularis GN=RPL10A PE=2 SV=3	isc:IscW_ISCW015602	59	206	4e-51	60S ribosomal protein L10A, putative; K02865 large subunit ribosomal protein L10Ae	SPCC1183.08c	7e-53	Spo	J	COG0081	Ribosomal protein L1	INFORMATION STORAGE AND PROCESSING	Translation, ribosomal structure and biogenesis
Locus_198_Transcript_7	1589	ref|XM_002199075.1|	92	113	4e-21	PREDICTED: Taeniopygia guttata hypothetical protein LOC100231695 (LOC100231695), mRNA	gb|ADD21626.1|	68	228	2e-57	ribosomal protein L10a [Nucula nucleus]	sp|Q4R5P3|RL10A_MACFA	60	207	2e-52	60S ribosomal protein L10a OS=Macaca fascicularis GN=RPL10A PE=2 SV=3	pon:100456000	57	206	4e-51	60S ribosomal protein L10a-like; K02865 large subunit ribosomal protein L10Ae	SPCC1183.08c	1e-52	Spo	J	COG0081	Ribosomal protein L1	INFORMATION STORAGE AND PROCESSING	Translation, ribosomal structure and biogenesis
Locus_198_Transcript_8	772	ref|XM_002199075.1|	96	133	2e-27	PREDICTED: Taeniopygia guttata hypothetical protein LOC100231695 (LOC100231695), mRNA	gb|ADD21627.1|	63	230	1e-66	ribosomal protein L10a [Littorina saxatilis]	sp|Q4R5P3|RL10A_MACFA	61	221	4e-66	60S ribosomal protein L10a OS=Macaca fascicularis GN=RPL10A PE=2 SV=3	bfo:BRAFLDRAFT_117286	59	219	8e-66	hypothetical protein; K02865 large subunit ribosomal protein L10Ae	SPBC30D10.18c	8e-63	Spo	J	COG0081	Ribosomal protein L1	INFORMATION STORAGE AND PROCESSING	Translation, ribosomal structure and biogenesis
Locus_198_Transcript_9	980	ref|XM_002199075.1|	92	113	3e-21	PREDICTED: Taeniopygia guttata hypothetical protein LOC100231695 (LOC100231695), mRNA	gb|ADD21627.1|	63	230	2e-66	ribosomal protein L10a [Littorina saxatilis]	sp|Q4R5P3|RL10A_MACFA	61	221	6e-66	60S ribosomal protein L10a OS=Macaca fascicularis GN=RPL10A PE=2 SV=3	bfo:BRAFLDRAFT_117286	59	219	1e-65	hypothetical protein; K02865 large subunit ribosomal protein L10Ae	SPBC30D10.18c	7e-62	Spo	J	COG0081	Ribosomal protein L1	INFORMATION STORAGE AND PROCESSING	Translation, ribosomal structure and biogenesis
Locus_198_Transcript_10	980	ref|XM_002199075.1|	92	113	3e-21	PREDICTED: Taeniopygia guttata hypothetical protein LOC100231695 (LOC100231695), mRNA	gb|ADD21627.1|	63	230	2e-66	ribosomal protein L10a [Littorina saxatilis]	sp|Q4R5P3|RL10A_MACFA	61	221	6e-66	60S ribosomal protein L10a OS=Macaca fascicularis GN=RPL10A PE=2 SV=3	bfo:BRAFLDRAFT_117286	59	219	1e-65	hypothetical protein; K02865 large subunit ribosomal protein L10Ae	SPBC30D10.18c	7e-62	Spo	J	COG0081	Ribosomal protein L1	INFORMATION STORAGE AND PROCESSING	Translation, ribosomal structure and biogenesis
Locus_199_Transcript_1	1025	dbj|AB231873.1|	95	77.8	2e-10	Corbicula sp. LCN-2004 gene for zinc finger protein Cj-Zic, complete cds
Locus_200_Transcript_1	321
Locus_201_Transcript_1	1281	dbj|AB302955.1|	90	89.7	5e-14	Corbicula fluminea Msx gene for Msx protein, complete cds	gb|ABS28869.1|	38	92.4	2e-16	tandem repeat galectin [Biomphalaria glabrata]	sp|O00214|LEG8_HUMAN	32	72	9e-12	Galectin-8 OS=Homo sapiens GN=LGALS8 PE=1 SV=4	bfo:BRAFLDRAFT_126856	29	75.1	1e-11	hypothetical protein; K10093 galectin-9
Locus_201_Transcript_2	1281	dbj|AB231873.1|	93	103	3e-18	Corbicula sp. LCN-2004 gene for zinc finger protein Cj-Zic, complete cds	gb|ABS28869.1|	38	92.4	2e-16	tandem repeat galectin [Biomphalaria glabrata]	sp|O00214|LEG8_HUMAN	32	72	9e-12	Galectin-8 OS=Homo sapiens GN=LGALS8 PE=1 SV=4	bfo:BRAFLDRAFT_126856	29	75.1	1e-11	hypothetical protein; K10093 galectin-9
Locus_201_Transcript_3	1281	dbj|AB231873.1|	93	103	3e-18	Corbicula sp. LCN-2004 gene for zinc finger protein Cj-Zic, complete cds	gb|ABS28869.1|	38	92.4	2e-16	tandem repeat galectin [Biomphalaria glabrata]	sp|O00214|LEG8_HUMAN	32	72	9e-12	Galectin-8 OS=Homo sapiens GN=LGALS8 PE=1 SV=4	bfo:BRAFLDRAFT_126856	29	75.1	1e-11	hypothetical protein; K10093 galectin-9
Locus_202_Transcript_1	893
Locus_202_Transcript_2	898
Locus_202_Transcript_3	898
Locus_202_Transcript_4	1311
Locus_203_Transcript_1	663
Locus_204_Transcript_1	748
Locus_205_Transcript_1	815
Locus_206_Transcript_1	424
Locus_207_Transcript_1	1553	dbj|AB231873.1|	89	125	1e-24	Corbicula sp. LCN-2004 gene for zinc finger protein Cj-Zic, complete cds
Locus_207_Transcript_2	416
Locus_207_Transcript_3	1382	dbj|AB231873.1|	89	125	1e-24	Corbicula sp. LCN-2004 gene for zinc finger protein Cj-Zic, complete cds
Locus_207_Transcript_4	1553	dbj|AB231873.1|	89	125	1e-24	Corbicula sp. LCN-2004 gene for zinc finger protein Cj-Zic, complete cds
Locus_208_Transcript_1	394
Locus_208_Transcript_2	2249						ref|XP_001949417.2|	26	193	1e-46	PREDICTED: mucolipin-3-like [Acyrthosiphon pisum]	sp|Q99J21|MCLN1_MOUSE	24	150	3e-35	Mucolipin-1 OS=Mus musculus GN=Mcoln1 PE=1 SV=1	tca:655074	25	177	2e-42	TRPML, TRPL; transient receptor potential mucolipin
Locus_208_Transcript_3	1288						ref|XP_001949417.2|	29	90.9	5e-16	PREDICTED: mucolipin-3-like [Acyrthosiphon pisum]						api:100164772	29	90.9	2e-16	similar to mucolipin
Locus_208_Transcript_4	2249						ref|XP_001949417.2|	26	193	1e-46	PREDICTED: mucolipin-3-like [Acyrthosiphon pisum]	sp|Q99J21|MCLN1_MOUSE	24	150	3e-35	Mucolipin-1 OS=Mus musculus GN=Mcoln1 PE=1 SV=1	tca:655074	25	177	2e-42	TRPML, TRPL; transient receptor potential mucolipin
Locus_209_Transcript_1	1813	dbj|AB490291.1|	89	105	1e-18	Corbicula japonica CjXyn10A gene for endo-1,4-beta-xylanase, partial cds	ref|XP_002736354.1|	73	594	1e-167	PREDICTED: proteasome p44.5 subunit-like [Saccoglossus kowalevskii]	sp|O00231|PSD11_HUMAN	69	569	1e-161	26S proteasome non-ATPase regulatory subunit 11 OS=Homo sapiens GN=PSMD11 PE=1 SV=3	spu:588167	70	577	1e-162	similar to 26S proteasome subunit p44.5; K03036 26S proteasome regulatory subunit N6	SPAC23G3.11	1e-133	Spo	O	COG5159	26S proteasome regulatory complex component	CELLULAR PROCESSES AND SIGNALING	Posttranslational modification, protein turnover, chaperones
Locus_209_Transcript_2	1814	dbj|AB490291.1|	88	97.6	3e-16	Corbicula japonica CjXyn10A gene for endo-1,4-beta-xylanase, partial cds	ref|XP_002736354.1|	73	594	1e-167	PREDICTED: proteasome p44.5 subunit-like [Saccoglossus kowalevskii]	sp|O00231|PSD11_HUMAN	69	569	1e-161	26S proteasome non-ATPase regulatory subunit 11 OS=Homo sapiens GN=PSMD11 PE=1 SV=3	spu:588167	70	577	1e-162	similar to 26S proteasome subunit p44.5; K03036 26S proteasome regulatory subunit N6	SPAC23G3.11	1e-133	Spo	O	COG5159	26S proteasome regulatory complex component	CELLULAR PROCESSES AND SIGNALING	Posttranslational modification, protein turnover, chaperones
Locus_209_Transcript_3	1813	dbj|AB490291.1|	89	105	1e-18	Corbicula japonica CjXyn10A gene for endo-1,4-beta-xylanase, partial cds	ref|XP_002736354.1|	73	594	1e-167	PREDICTED: proteasome p44.5 subunit-like [Saccoglossus kowalevskii]	sp|O00231|PSD11_HUMAN	69	569	1e-161	26S proteasome non-ATPase regulatory subunit 11 OS=Homo sapiens GN=PSMD11 PE=1 SV=3	spu:588167	70	577	1e-162	similar to 26S proteasome subunit p44.5; K03036 26S proteasome regulatory subunit N6	SPAC23G3.11	1e-133	Spo	O	COG5159	26S proteasome regulatory complex component	CELLULAR PROCESSES AND SIGNALING	Posttranslational modification, protein turnover, chaperones
Locus_209_Transcript_4	1813	dbj|AB490291.1|	89	105	1e-18	Corbicula japonica CjXyn10A gene for endo-1,4-beta-xylanase, partial cds	ref|XP_002736354.1|	73	594	1e-167	PREDICTED: proteasome p44.5 subunit-like [Saccoglossus kowalevskii]	sp|O00231|PSD11_HUMAN	69	569	1e-161	26S proteasome non-ATPase regulatory subunit 11 OS=Homo sapiens GN=PSMD11 PE=1 SV=3	spu:588167	70	577	1e-162	similar to 26S proteasome subunit p44.5; K03036 26S proteasome regulatory subunit N6	SPAC23G3.11	1e-133	Spo	O	COG5159	26S proteasome regulatory complex component	CELLULAR PROCESSES AND SIGNALING	Posttranslational modification, protein turnover, chaperones
Locus_209_Transcript_5	1820	dbj|AB490291.1|	89	105	1e-18	Corbicula japonica CjXyn10A gene for endo-1,4-beta-xylanase, partial cds	ref|XP_002736354.1|	73	594	1e-167	PREDICTED: proteasome p44.5 subunit-like [Saccoglossus kowalevskii]	sp|O00231|PSD11_HUMAN	69	569	1e-161	26S proteasome non-ATPase regulatory subunit 11 OS=Homo sapiens GN=PSMD11 PE=1 SV=3	spu:588167	70	577	1e-162	similar to 26S proteasome subunit p44.5; K03036 26S proteasome regulatory subunit N6	SPAC23G3.11	1e-133	Spo	O	COG5159	26S proteasome regulatory complex component	CELLULAR PROCESSES AND SIGNALING	Posttranslational modification, protein turnover, chaperones
Locus_209_Transcript_6	1813	dbj|AB490291.1|	89	105	1e-18	Corbicula japonica CjXyn10A gene for endo-1,4-beta-xylanase, partial cds	ref|XP_002736354.1|	73	594	1e-167	PREDICTED: proteasome p44.5 subunit-like [Saccoglossus kowalevskii]	sp|O00231|PSD11_HUMAN	69	569	1e-161	26S proteasome non-ATPase regulatory subunit 11 OS=Homo sapiens GN=PSMD11 PE=1 SV=3	spu:588167	70	577	1e-162	similar to 26S proteasome subunit p44.5; K03036 26S proteasome regulatory subunit N6	SPAC23G3.11	1e-133	Spo	O	COG5159	26S proteasome regulatory complex component	CELLULAR PROCESSES AND SIGNALING	Posttranslational modification, protein turnover, chaperones
Locus_210_Transcript_1	1424						gb|ADC52430.1|	45	291	2e-76	cathepsin L1 cysteine protease [Pinctada fucata]	sp|P25782|CYSP2_HOMAM	42	272	4e-72	Digestive cysteine proteinase 2 OS=Homarus americanus GN=LCP2 PE=2 SV=1	nve:NEMVE_v1g180651	42	271	9e-71	hypothetical protein	AF1946_2	2e-21	Afu	O	COG4870	Cysteine protease	CELLULAR PROCESSES AND SIGNALING	Posttranslational modification, protein turnover, chaperones
Locus_211_Transcript_1	635
Locus_212_Transcript_1	1155
Locus_212_Transcript_2	1159
Locus_212_Transcript_3	1319
Locus_212_Transcript_4	1316
Locus_213_Transcript_1	848
Locus_213_Transcript_2	819
Locus_213_Transcript_3	848
Locus_214_Transcript_1	296
Locus_215_Transcript_1	2256						ref|XP_002610168.1|	34	313	9e-83	hypothetical protein BRAFLDRAFT_217012 [Branchiostoma floridae] gb|EEN66178.1| hypothetical protein BRAFLDRAFT_217012 [Branchiostoma floridae]	sp|Q9H501|ESF1_HUMAN	33	291	1e-77	ESF1 homolog OS=Homo sapiens GN=ESF1 PE=1 SV=1	bfo:BRAFLDRAFT_217012	34	313	4e-83	hypothetical protein	YDR365c	8e-50	Sce	S	COG5638	Uncharacterized conserved protein	POORLY CHARACTERIZED	Function unknown
Locus_215_Transcript_2	2256						ref|XP_002610168.1|	36	348	3e-93	hypothetical protein BRAFLDRAFT_217012 [Branchiostoma floridae] gb|EEN66178.1| hypothetical protein BRAFLDRAFT_217012 [Branchiostoma floridae]	sp|Q9H501|ESF1_HUMAN	35	320	2e-86	ESF1 homolog OS=Homo sapiens GN=ESF1 PE=1 SV=1	bfo:BRAFLDRAFT_217012	36	348	1e-93	hypothetical protein	YDR365c	8e-50	Sce	S	COG5638	Uncharacterized conserved protein	POORLY CHARACTERIZED	Function unknown
Locus_216_Transcript_1	584
Locus_216_Transcript_2	2526						ref|ZP_02691841.1|	23	90.5	1e-15	TPR repeat [Epulopiscium sp. 'N.t. morphotype B']
Locus_216_Transcript_3	2051						ref|ZP_02691841.1|	23	90.5	1e-15	TPR repeat [Epulopiscium sp. 'N.t. morphotype B']
Locus_217_Transcript_1	131
Locus_217_Transcript_2	264
Locus_218_Transcript_1	1123	gb|GQ384410.1|	79	81.8	1e-11	Venerupis philippinarum allograft inflammatory factor mRNA, complete cds	gb|ACU83234.1|	71	206	8e-51	allograft inflammatory factor [Ruditapes philippinarum]	sp|Q9EQX4|AIF1L_MOUSE	48	137	1e-31	Allograft inflammatory factor 1-like OS=Mus musculus GN=Aif1l PE=2 SV=1	bfo:BRAFLDRAFT_81509	56	157	2e-36	hypothetical protein
Locus_218_Transcript_2	1116	gb|GQ384410.1|	79	81.8	1e-11	Venerupis philippinarum allograft inflammatory factor mRNA, complete cds	gb|ACU83234.1|	70	189	6e-46	allograft inflammatory factor [Ruditapes philippinarum]	sp|Q9EQX4|AIF1L_MOUSE	50	128	7e-29	Allograft inflammatory factor 1-like OS=Mus musculus GN=Aif1l PE=2 SV=1	bfo:BRAFLDRAFT_268299	60	153	3e-35	hypothetical protein
Locus_218_Transcript_3	1241	gb|GQ384410.1|	79	81.8	1e-11	Venerupis philippinarum allograft inflammatory factor mRNA, complete cds	gb|ACU83234.1|	71	206	1e-50	allograft inflammatory factor [Ruditapes philippinarum]	sp|Q9EQX4|AIF1L_MOUSE	48	137	1e-31	Allograft inflammatory factor 1-like OS=Mus musculus GN=Aif1l PE=2 SV=1	bfo:BRAFLDRAFT_81509	56	157	2e-36	hypothetical protein
Locus_218_Transcript_4	1241	gb|GQ384410.1|	79	81.8	1e-11	Venerupis philippinarum allograft inflammatory factor mRNA, complete cds	gb|ACU83234.1|	71	206	1e-50	allograft inflammatory factor [Ruditapes philippinarum]	sp|Q9EQX4|AIF1L_MOUSE	48	137	1e-31	Allograft inflammatory factor 1-like OS=Mus musculus GN=Aif1l PE=2 SV=1	bfo:BRAFLDRAFT_81509	56	157	2e-36	hypothetical protein
Locus_218_Transcript_5	1161	gb|GQ384410.1|	79	81.8	1e-11	Venerupis philippinarum allograft inflammatory factor mRNA, complete cds	gb|ACU83234.1|	71	206	9e-51	allograft inflammatory factor [Ruditapes philippinarum]	sp|Q9EQX4|AIF1L_MOUSE	48	137	1e-31	Allograft inflammatory factor 1-like OS=Mus musculus GN=Aif1l PE=2 SV=1	bfo:BRAFLDRAFT_81509	56	157	2e-36	hypothetical protein
Locus_218_Transcript_6	1200	gb|GQ384410.1|	79	81.8	1e-11	Venerupis philippinarum allograft inflammatory factor mRNA, complete cds	gb|ACU83234.1|	65	213	8e-53	allograft inflammatory factor [Ruditapes philippinarum]	sp|Q9EQX4|AIF1L_MOUSE	50	138	9e-32	Allograft inflammatory factor 1-like OS=Mus musculus GN=Aif1l PE=2 SV=1	bfo:BRAFLDRAFT_81509	55	159	3e-37	hypothetical protein
Locus_218_Transcript_7	1142						gb|ACU83234.1|	65	214	2e-53	allograft inflammatory factor [Ruditapes philippinarum]	sp|Q9EQX4|AIF1L_MOUSE	49	139	5e-32	Allograft inflammatory factor 1-like OS=Mus musculus GN=Aif1l PE=2 SV=1	bfo:BRAFLDRAFT_81509	55	160	2e-37	hypothetical protein
Locus_218_Transcript_8	1131	gb|GQ384410.1|	79	81.8	1e-11	Venerupis philippinarum allograft inflammatory factor mRNA, complete cds	gb|ACU83234.1|	71	206	8e-51	allograft inflammatory factor [Ruditapes philippinarum]	sp|Q9EQX4|AIF1L_MOUSE	48	137	1e-31	Allograft inflammatory factor 1-like OS=Mus musculus GN=Aif1l PE=2 SV=1	bfo:BRAFLDRAFT_81509	56	157	2e-36	hypothetical protein
Locus_219_Transcript_1	799	gb|EF103424.1|	82	236	2e-58	Haliotis discus discus ribosomal protein S14 mRNA, complete cds	gb|ACD65103.1|	87	231	8e-59	putative 40S ribosomal protein RPS14 [Novocrania anomala]	sp|Q1HR24|RS14_AEDAE	85	231	6e-60	40S ribosomal protein S14 OS=Aedes aegypti GN=RpS14 PE=2 SV=1	aag:AaeL_AAEL005266	85	231	6e-59	40S ribosomal protein S14 ; K02955 small subunit ribosomal protein S14e	YJL191w	5e-66	Sce	J	COG0100	Ribosomal protein S11	INFORMATION STORAGE AND PROCESSING	Translation, ribosomal structure and biogenesis
Locus_219_Transcript_2	727	gb|EF103424.1|	82	236	2e-58	Haliotis discus discus ribosomal protein S14 mRNA, complete cds	gb|ACD65103.1|	87	231	7e-59	putative 40S ribosomal protein RPS14 [Novocrania anomala]	sp|Q1HR24|RS14_AEDAE	85	231	5e-60	40S ribosomal protein S14 OS=Aedes aegypti GN=RpS14 PE=2 SV=1	aag:AaeL_AAEL005266	85	231	5e-59	40S ribosomal protein S14 ; K02955 small subunit ribosomal protein S14e	YJL191w	2e-66	Sce	J	COG0100	Ribosomal protein S11	INFORMATION STORAGE AND PROCESSING	Translation, ribosomal structure and biogenesis
Locus_219_Transcript_3	726	gb|EF103424.1|	82	220	1e-53	Haliotis discus discus ribosomal protein S14 mRNA, complete cds	gb|ACD65103.1|	87	231	7e-59	putative 40S ribosomal protein RPS14 [Novocrania anomala]	sp|Q1HR24|RS14_AEDAE	85	231	5e-60	40S ribosomal protein S14 OS=Aedes aegypti GN=RpS14 PE=2 SV=1	aag:AaeL_AAEL005266	85	231	5e-59	40S ribosomal protein S14 ; K02955 small subunit ribosomal protein S14e	YJL191w	2e-66	Sce	J	COG0100	Ribosomal protein S11	INFORMATION STORAGE AND PROCESSING	Translation, ribosomal structure and biogenesis
Locus_219_Transcript_4	726	gb|EF103424.1|	82	236	2e-58	Haliotis discus discus ribosomal protein S14 mRNA, complete cds	gb|ACD65103.1|	87	231	7e-59	putative 40S ribosomal protein RPS14 [Novocrania anomala]	sp|Q1HR24|RS14_AEDAE	85	231	5e-60	40S ribosomal protein S14 OS=Aedes aegypti GN=RpS14 PE=2 SV=1	aag:AaeL_AAEL005266	85	231	5e-59	40S ribosomal protein S14 ; K02955 small subunit ribosomal protein S14e	YJL191w	2e-66	Sce	J	COG0100	Ribosomal protein S11	INFORMATION STORAGE AND PROCESSING	Translation, ribosomal structure and biogenesis
Locus_220_Transcript_1	1154
Locus_221_Transcript_1	157
Locus_221_Transcript_2	164
Locus_221_Transcript_3	147
Locus_221_Transcript_4	209
Locus_221_Transcript_5	1368
Locus_221_Transcript_6	2100	ref|XM_002612902.1|	83	77.8	3e-10	Branchiostoma floridae hypothetical protein, mRNA	gb|AAX39709.1|	59	600	1e-169	selenium-binding protein [Chlamys farreri]	sp|Q52KZ7|SBP1A_XENLA	60	583	1e-165	Selenium-binding protein 1-A OS=Xenopus laevis GN=selenbp1-a PE=2 SV=1	cfa:475847	59	585	1e-165	SELENBP1; selenium binding protein 1	PAE2730	5e-83	---	---	---	---	---	---
Locus_221_Transcript_7	1369
Locus_221_Transcript_8	2309	ref|XM_002612902.1|	83	77.8	3e-10	Branchiostoma floridae hypothetical protein, mRNA	gb|AAX39709.1|	59	600	1e-169	selenium-binding protein [Chlamys farreri]	sp|Q52KZ7|SBP1A_XENLA	60	583	1e-165	Selenium-binding protein 1-A OS=Xenopus laevis GN=selenbp1-a PE=2 SV=1	cfa:475847	59	585	1e-165	SELENBP1; selenium binding protein 1	PAE2730	2e-82	---	---	---	---	---	---
Locus_221_Transcript_9	1976						ref|XP_533056.2|	65	507	1e-141	PREDICTED: selenium-binding protein 1 [Canis lupus familiaris]	sp|Q13228|SBP1_HUMAN	63	505	1e-142	Selenium-binding protein 1 OS=Homo sapiens GN=SELENBP1 PE=1 SV=2	cfa:475847	65	507	1e-141	SELENBP1; selenium binding protein 1	SSO2860	4e-59	---	---	---	---	---	---
Locus_221_Transcript_10	2119	ref|XM_002612902.1|	83	77.8	3e-10	Branchiostoma floridae hypothetical protein, mRNA	gb|AAX39709.1|	59	600	1e-169	selenium-binding protein [Chlamys farreri]	sp|Q52KZ7|SBP1A_XENLA	60	583	1e-165	Selenium-binding protein 1-A OS=Xenopus laevis GN=selenbp1-a PE=2 SV=1	cfa:475847	59	585	1e-165	SELENBP1; selenium binding protein 1	PAE2730	5e-83	---	---	---	---	---	---
Locus_221_Transcript_11	2096	ref|XM_002612902.1|	83	77.8	3e-10	Branchiostoma floridae hypothetical protein, mRNA	gb|AAX39709.1|	59	600	1e-169	selenium-binding protein [Chlamys farreri]	sp|Q52KZ7|SBP1A_XENLA	60	583	1e-165	Selenium-binding protein 1-A OS=Xenopus laevis GN=selenbp1-a PE=2 SV=1	cfa:475847	59	585	1e-165	SELENBP1; selenium binding protein 1	PAE2730	4e-83	---	---	---	---	---	---
Locus_221_Transcript_12	2145	ref|XM_002612902.1|	83	77.8	3e-10	Branchiostoma floridae hypothetical protein, mRNA	gb|AAX39709.1|	59	600	1e-169	selenium-binding protein [Chlamys farreri]	sp|Q52KZ7|SBP1A_XENLA	60	583	1e-165	Selenium-binding protein 1-A OS=Xenopus laevis GN=selenbp1-a PE=2 SV=1	cfa:475847	59	585	1e-165	SELENBP1; selenium binding protein 1	PAE2730	6e-83	---	---	---	---	---	---
Locus_221_Transcript_13	2120	ref|XM_002612902.1|	83	77.8	3e-10	Branchiostoma floridae hypothetical protein, mRNA	gb|AAX39709.1|	59	600	1e-169	selenium-binding protein [Chlamys farreri]	sp|Q52KZ7|SBP1A_XENLA	60	583	1e-165	Selenium-binding protein 1-A OS=Xenopus laevis GN=selenbp1-a PE=2 SV=1	cfa:475847	59	585	1e-165	SELENBP1; selenium binding protein 1	PAE2730	5e-83	---	---	---	---	---	---
Locus_221_Transcript_14	2311	ref|XM_002612902.1|	83	77.8	3e-10	Branchiostoma floridae hypothetical protein, mRNA	gb|AAX39709.1|	59	600	1e-169	selenium-binding protein [Chlamys farreri]	sp|Q52KZ7|SBP1A_XENLA	60	583	1e-165	Selenium-binding protein 1-A OS=Xenopus laevis GN=selenbp1-a PE=2 SV=1	cfa:475847	59	585	1e-165	SELENBP1; selenium binding protein 1	PAE2730	2e-82	---	---	---	---	---	---
Locus_222_Transcript_1	373
Locus_223_Transcript_1	532
Locus_224_Transcript_1	1159
Locus_224_Transcript_2	1161
Locus_224_Transcript_3	1161
Locus_224_Transcript_4	1161
Locus_225_Transcript_1	1754						ref|XP_002736134.1|	66	104	5e-20	PREDICTED: 6-phosphogluconolactonase-like [Saccoglossus kowalevskii]	sp|O95336|6PGL_HUMAN	57	87.8	2e-16	6-phosphogluconolactonase OS=Homo sapiens GN=PGLS PE=1 SV=2	spu:587057	64	103	6e-20	hypothetical LOC587057; K01057 6-phosphogluconolactonase [EC:3.1.1.31]
Locus_225_Transcript_2	2322						ref|XP_002740464.1|	71	514	1e-143	PREDICTED: sorbitol dehydrogenase-2-like [Saccoglossus kowalevskii]	sp|Q58D31|DHSO_BOVIN	62	441	1e-123	Sorbitol dehydrogenase OS=Bos taurus GN=SORD PE=2 SV=3	bfo:BRAFLDRAFT_67673	73	491	1e-136	hypothetical protein; K00008 L-iditol 2-dehydrogenase [EC:1.1.1.14]	YJR159w	8e-89	Sce	ER	COG1063	Threonine dehydrogenase and related Zn-dependent dehydrogenases	METABOLISM	Amino acid transport and metabolism
Locus_225_Transcript_3	1662						ref|XP_002740464.1|	71	514	1e-143	PREDICTED: sorbitol dehydrogenase-2-like [Saccoglossus kowalevskii]	sp|Q58D31|DHSO_BOVIN	62	441	1e-123	Sorbitol dehydrogenase OS=Bos taurus GN=SORD PE=2 SV=3	bfo:BRAFLDRAFT_67673	73	491	1e-137	hypothetical protein; K00008 L-iditol 2-dehydrogenase [EC:1.1.1.14]	YJR159w	4e-91	Sce	ER	COG1063	Threonine dehydrogenase and related Zn-dependent dehydrogenases	METABOLISM	Amino acid transport and metabolism
Locus_225_Transcript_4	1592	ref|XM_002606375.1|	84	67.9	2e-07	Branchiostoma floridae hypothetical protein, mRNA	ref|XP_002740464.1|	73	499	1e-139	PREDICTED: sorbitol dehydrogenase-2-like [Saccoglossus kowalevskii]	sp|Q58D31|DHSO_BOVIN	63	430	1e-119	Sorbitol dehydrogenase OS=Bos taurus GN=SORD PE=2 SV=3	bfo:BRAFLDRAFT_67673	73	491	1e-137	hypothetical protein; K00008 L-iditol 2-dehydrogenase [EC:1.1.1.14]	BS_gutB	4e-89	Bsu	ER	COG1063	Threonine dehydrogenase and related Zn-dependent dehydrogenases	METABOLISM	Amino acid transport and metabolism
Locus_225_Transcript_5	2322						ref|XP_002740464.1|	71	514	1e-143	PREDICTED: sorbitol dehydrogenase-2-like [Saccoglossus kowalevskii]	sp|Q58D31|DHSO_BOVIN	62	441	1e-123	Sorbitol dehydrogenase OS=Bos taurus GN=SORD PE=2 SV=3	bfo:BRAFLDRAFT_67673	73	491	1e-136	hypothetical protein; K00008 L-iditol 2-dehydrogenase [EC:1.1.1.14]	YJR159w	8e-89	Sce	ER	COG1063	Threonine dehydrogenase and related Zn-dependent dehydrogenases	METABOLISM	Amino acid transport and metabolism
Locus_225_Transcript_6	1662						ref|XP_002740464.1|	70	513	1e-143	PREDICTED: sorbitol dehydrogenase-2-like [Saccoglossus kowalevskii]	sp|Q58D31|DHSO_BOVIN	62	440	1e-122	Sorbitol dehydrogenase OS=Bos taurus GN=SORD PE=2 SV=3	bfo:BRAFLDRAFT_67673	73	492	1e-137	hypothetical protein; K00008 L-iditol 2-dehydrogenase [EC:1.1.1.14]	YJR159w	4e-91	Sce	ER	COG1063	Threonine dehydrogenase and related Zn-dependent dehydrogenases	METABOLISM	Amino acid transport and metabolism
Locus_225_Transcript_7	850	ref|XM_963677.1|	90	87.7	1e-13	PREDICTED: Tribolium castaneum similar to 6-phosphogluconolactonase (LOC657206), mRNA	ref|XP_002736134.1|	56	283	2e-74	PREDICTED: 6-phosphogluconolactonase-like [Saccoglossus kowalevskii]	sp|O95336|6PGL_HUMAN	48	234	4e-61	6-phosphogluconolactonase OS=Homo sapiens GN=PGLS PE=1 SV=2	nvi:100119366	54	267	8e-70	NV13271; similar to 6-phosphogluconolactonase; K01057 6-phosphogluconolactonase [EC:3.1.1.31]	SPCC16C4.10	2e-49	Spo	G	COG0363	6-phosphogluconolactonase/Glucosamine-6-phosphate isomerase/deaminase	METABOLISM	Carbohydrate transport and metabolism
Locus_225_Transcript_8	1939						ref|XP_002740464.1|	71	514	1e-143	PREDICTED: sorbitol dehydrogenase-2-like [Saccoglossus kowalevskii]	sp|Q58D31|DHSO_BOVIN	62	441	1e-123	Sorbitol dehydrogenase OS=Bos taurus GN=SORD PE=2 SV=3	bfo:BRAFLDRAFT_67673	73	491	1e-136	hypothetical protein; K00008 L-iditol 2-dehydrogenase [EC:1.1.1.14]	YJR159w	4e-90	Sce	ER	COG1063	Threonine dehydrogenase and related Zn-dependent dehydrogenases	METABOLISM	Amino acid transport and metabolism
Locus_225_Transcript_9	2252	ref|XM_963677.1|	90	87.7	3e-13	PREDICTED: Tribolium castaneum similar to 6-phosphogluconolactonase (LOC657206), mRNA	ref|XP_002736134.1|	56	275	3e-71	PREDICTED: 6-phosphogluconolactonase-like [Saccoglossus kowalevskii]	sp|O95336|6PGL_HUMAN	47	229	7e-59	6-phosphogluconolactonase OS=Homo sapiens GN=PGLS PE=1 SV=2	nvi:100119366	53	259	6e-67	NV13271; similar to 6-phosphogluconolactonase; K01057 6-phosphogluconolactonase [EC:3.1.1.31]	SPCC16C4.10	2e-43	Spo	G	COG0363	6-phosphogluconolactonase/Glucosamine-6-phosphate isomerase/deaminase	METABOLISM	Carbohydrate transport and metabolism
Locus_225_Transcript_10	1662						ref|XP_002740464.1|	71	514	1e-143	PREDICTED: sorbitol dehydrogenase-2-like [Saccoglossus kowalevskii]	sp|Q58D31|DHSO_BOVIN	62	441	1e-123	Sorbitol dehydrogenase OS=Bos taurus GN=SORD PE=2 SV=3	bfo:BRAFLDRAFT_67673	73	491	1e-137	hypothetical protein; K00008 L-iditol 2-dehydrogenase [EC:1.1.1.14]	YJR159w	4e-91	Sce	ER	COG1063	Threonine dehydrogenase and related Zn-dependent dehydrogenases	METABOLISM	Amino acid transport and metabolism
Locus_226_Transcript_1	2421	ref|XM_003443836.1|	80	65.9	1e-06	PREDICTED: Oreochromis niloticus MON2 homolog (S. cerevisiae) (MON2), mRNA	ref|XP_003582264.1|	50	773	0	PREDICTED: protein MON2 homolog isoform 4 [Bos taurus] ref|XP_003586135.1| PREDICTED: protein MON2 homolog isoform 4 [Bos taurus]	sp|Q7Z3U7|MON2_HUMAN	50	768	0	Protein MON2 homolog OS=Homo sapiens GN=MON2 PE=1 SV=2	cfa:481141	50	772	0	MON2; MON2 homolog (S. cerevisiae)	SPAC23D3.13c	1e-13	---	---	---	---	---	---
Locus_226_Transcript_2	2421	ref|XM_003443836.1|	80	65.9	1e-06	PREDICTED: Oreochromis niloticus MON2 homolog (S. cerevisiae) (MON2), mRNA	ref|XP_003582264.1|	50	773	0	PREDICTED: protein MON2 homolog isoform 4 [Bos taurus] ref|XP_003586135.1| PREDICTED: protein MON2 homolog isoform 4 [Bos taurus]	sp|Q7Z3U7|MON2_HUMAN	50	768	0	Protein MON2 homolog OS=Homo sapiens GN=MON2 PE=1 SV=2	cfa:481141	50	772	0	MON2; MON2 homolog (S. cerevisiae)	SPAC23D3.13c	1e-13	---	---	---	---	---	---
Locus_227_Transcript_1	1476	gb|EF103426.1|	83	99.6	6e-17	Haliotis discus discus ribosomal protein l18 mRNA, complete cds	tpe|CAL69065.1|	56	131	1e-43	TPA: putative 60S ribosomal protein L18 [Spadella cephaloptera]	sp|Q8TFH1|RL18B_SCHPO	47	104	6e-34	60S ribosomal protein L18-B OS=Schizosaccharomyces pombe (strain 972 / ATCC 24843) GN=rpl18b PE=1 SV=1	vvi:100254541	50	120	8e-37	hypothetical protein LOC100254541; K02883 large subunit ribosomal protein L18e	YOL120c	1e-31	Sce	J	COG1727	Ribosomal protein L18E	INFORMATION STORAGE AND PROCESSING	Translation, ribosomal structure and biogenesis
Locus_227_Transcript_2	1473	gb|EF103426.1|	82	97.6	2e-16	Haliotis discus discus ribosomal protein l18 mRNA, complete cds	emb|CAD91422.1|	83	213	3e-73	ribosomal protein L18 [Crassostrea gigas]	sp|P35980|RL18_MOUSE	73	191	9e-68	60S ribosomal protein L18 OS=Mus musculus GN=Rpl18 PE=2 SV=3	bfo:BRAFLDRAFT_275280	72	192	1e-68	hypothetical protein; K02883 large subunit ribosomal protein L18e	SPBC11C11.07	3e-47	Spo	J	COG1727	Ribosomal protein L18E	INFORMATION STORAGE AND PROCESSING	Translation, ribosomal structure and biogenesis
Locus_228_Transcript_1	1087						ref|XP_002610475.1|	53	169	6e-40	hypothetical protein BRAFLDRAFT_124276 [Branchiostoma floridae] gb|EEN66485.1| hypothetical protein BRAFLDRAFT_124276 [Branchiostoma floridae]	sp|Q6AYQ1|GOGA7_RAT	55	155	4e-37	Golgin subfamily A member 7 OS=Rattus norvegicus GN=Golga7 PE=2 SV=1	bfo:BRAFLDRAFT_124276	53	169	3e-40	hypothetical protein
Locus_229_Transcript_1	223
Locus_229_Transcript_2	370
Locus_229_Transcript_3	542
Locus_229_Transcript_4	542
Locus_229_Transcript_5	732
Locus_229_Transcript_6	747
Locus_229_Transcript_7	542
Locus_229_Transcript_8	542
Locus_230_Transcript_1	1177	emb|CT837331.1|	87	85.7	7e-13	Oryza sativa (indica cultivar-group) cDNA clone:OSIGCRA110H13, full insert sequence	gb|ADC52431.1|	65	434	1e-119	cathepsin L2 cysteine protease [Pinctada fucata]	sp|Q26636|CATL_SARPE	55	354	8e-97	Cathepsin L OS=Sarcophaga peregrina PE=1 SV=1	spu:575070	62	392	1e-107	similar to cathepsin l; K01365 cathepsin L [EC:3.4.22.15]	AF1946_2	1e-21	Afu	O	COG4870	Cysteine protease	CELLULAR PROCESSES AND SIGNALING	Posttranslational modification, protein turnover, chaperones
Locus_230_Transcript_2	1301	emb|AJ872184.1|	87	85.7	8e-13	Lubomirskia baicalensis mRNA for cathepsin L (catl2 gene)	gb|ADC52431.1|	63	437	1e-120	cathepsin L2 cysteine protease [Pinctada fucata]	sp|O60911|CATL2_HUMAN	54	357	1e-97	Cathepsin L2 OS=Homo sapiens GN=CTSL2 PE=1 SV=2	spu:575203	59	394	1e-108	similar to cathepsin L; K01365 cathepsin L [EC:3.4.22.15]	AF1946_2	1e-19	Afu	O	COG4870	Cysteine protease	CELLULAR PROCESSES AND SIGNALING	Posttranslational modification, protein turnover, chaperones
Locus_230_Transcript_3	1186	emb|CT837331.1|	87	85.7	7e-13	Oryza sativa (indica cultivar-group) cDNA clone:OSIGCRA110H13, full insert sequence	gb|ADC52431.1|	65	434	1e-119	cathepsin L2 cysteine protease [Pinctada fucata]	sp|Q26636|CATL_SARPE	55	354	8e-97	Cathepsin L OS=Sarcophaga peregrina PE=1 SV=1	spu:575070	62	392	1e-107	similar to cathepsin l; K01365 cathepsin L [EC:3.4.22.15]	AF1946_2	2e-21	Afu	O	COG4870	Cysteine protease	CELLULAR PROCESSES AND SIGNALING	Posttranslational modification, protein turnover, chaperones
Locus_231_Transcript_1	1186						ref|XP_002005632.1|	23	58.9	2e-06	GI18965 [Drosophila mojavensis] gb|EDW09567.1| GI18965 [Drosophila mojavensis]
Locus_232_Transcript_1	106
Locus_232_Transcript_2	104
Locus_232_Transcript_3	198	dbj|AB490291.1|	96	97.6	3e-17	Corbicula japonica CjXyn10A gene for endo-1,4-beta-xylanase, partial cds
Locus_232_Transcript_4	129
Locus_232_Transcript_5	152
Locus_232_Transcript_6	227						gb|ABI84193.2|	47	77	1e-12	amyloid precursor protein [Doryteuthis pealeii]
Locus_232_Transcript_7	221						gb|AAT07668.3|	51	63.2	2e-08	beta-amyloid precursor protein [Aplysia californica]
Locus_232_Transcript_8	158
Locus_232_Transcript_9	251						gb|ABI84193.2|	58	77.4	8e-13	amyloid precursor protein [Doryteuthis pealeii]
Locus_232_Transcript_10	113
Locus_232_Transcript_11	206
Locus_232_Transcript_12	188
Locus_232_Transcript_13	228
Locus_232_Transcript_14	218
Locus_232_Transcript_15	185
Locus_232_Transcript_16	4335	gb|DQ913735.2|	91	99.6	2e-16	Loligo pealei amyloid precursor protein mRNA, complete cds	gb|AAT07668.3|	38	412	1e-112	beta-amyloid precursor protein [Aplysia californica]	sp|Q10651|A4_CAEEL	34	261	2e-68	Beta-amyloid-like protein OS=Caenorhabditis elegans GN=apl-1 PE=1 SV=2	bmy:Bm1_38995	35	263	7e-68	Amyloid A4 extracellular domain containing protein; K04520 amyloid beta (A4) protein
Locus_232_Transcript_17	4066	gb|DQ913735.2|	85	83.8	1e-11	Loligo pealei amyloid precursor protein mRNA, complete cds	gb|AAT07668.3|	38	413	1e-112	beta-amyloid precursor protein [Aplysia californica]	sp|Q10651|A4_CAEEL	34	262	1e-68	Beta-amyloid-like protein OS=Caenorhabditis elegans GN=apl-1 PE=1 SV=2	bmy:Bm1_38995	35	264	4e-68	Amyloid A4 extracellular domain containing protein; K04520 amyloid beta (A4) protein
Locus_232_Transcript_18	4323	gb|DQ913735.2|	85	83.8	1e-11	Loligo pealei amyloid precursor protein mRNA, complete cds	gb|AAT07668.3|	38	413	1e-112	beta-amyloid precursor protein [Aplysia californica]	sp|Q10651|A4_CAEEL	34	265	3e-69	Beta-amyloid-like protein OS=Caenorhabditis elegans GN=apl-1 PE=1 SV=2	cel:C42D8.8	34	265	3e-68	apl-1; Amyloid Precursor-Like family member (apl-1); K04520 amyloid beta (A4) protein
Locus_232_Transcript_19	4323	gb|DQ913735.2|	85	83.8	1e-11	Loligo pealei amyloid precursor protein mRNA, complete cds	gb|ABI84193.2|	40	419	1e-114	amyloid precursor protein [Doryteuthis pealeii]	sp|Q10651|A4_CAEEL	34	262	1e-68	Beta-amyloid-like protein OS=Caenorhabditis elegans GN=apl-1 PE=1 SV=2	bmy:Bm1_38995	35	264	4e-68	Amyloid A4 extracellular domain containing protein; K04520 amyloid beta (A4) protein
Locus_232_Transcript_20	4323	gb|DQ913735.2|	85	83.8	1e-11	Loligo pealei amyloid precursor protein mRNA, complete cds	gb|AAT07668.3|	38	413	1e-112	beta-amyloid precursor protein [Aplysia californica]	sp|Q10651|A4_CAEEL	34	262	1e-68	Beta-amyloid-like protein OS=Caenorhabditis elegans GN=apl-1 PE=1 SV=2	bmy:Bm1_38995	35	264	4e-68	Amyloid A4 extracellular domain containing protein; K04520 amyloid beta (A4) protein
Locus_232_Transcript_21	4067	gb|DQ913735.2|	85	83.8	1e-11	Loligo pealei amyloid precursor protein mRNA, complete cds	gb|AAT07668.3|	38	413	1e-112	beta-amyloid precursor protein [Aplysia californica]	sp|Q10651|A4_CAEEL	34	262	1e-68	Beta-amyloid-like protein OS=Caenorhabditis elegans GN=apl-1 PE=1 SV=2	bmy:Bm1_38995	35	264	4e-68	Amyloid A4 extracellular domain containing protein; K04520 amyloid beta (A4) protein
Locus_232_Transcript_22	4323	gb|DQ913735.2|	86	91.7	4e-14	Loligo pealei amyloid precursor protein mRNA, complete cds	gb|AAT07668.3|	38	413	1e-112	beta-amyloid precursor protein [Aplysia californica]	sp|Q10651|A4_CAEEL	34	262	1e-68	Beta-amyloid-like protein OS=Caenorhabditis elegans GN=apl-1 PE=1 SV=2	bmy:Bm1_38995	35	264	4e-68	Amyloid A4 extracellular domain containing protein; K04520 amyloid beta (A4) protein
Locus_232_Transcript_23	3667	gb|DQ913735.2|	85	83.8	9e-12	Loligo pealei amyloid precursor protein mRNA, complete cds	gb|AAT07668.3|	38	413	1e-112	beta-amyloid precursor protein [Aplysia californica]	sp|Q10651|A4_CAEEL	34	262	1e-68	Beta-amyloid-like protein OS=Caenorhabditis elegans GN=apl-1 PE=1 SV=2	bmy:Bm1_38995	35	264	3e-68	Amyloid A4 extracellular domain containing protein; K04520 amyloid beta (A4) protein
Locus_232_Transcript_24	4324	gb|DQ913735.2|	85	83.8	1e-11	Loligo pealei amyloid precursor protein mRNA, complete cds	gb|AAT07668.3|	38	413	1e-112	beta-amyloid precursor protein [Aplysia californica]	sp|Q10651|A4_CAEEL	34	262	1e-68	Beta-amyloid-like protein OS=Caenorhabditis elegans GN=apl-1 PE=1 SV=2	bmy:Bm1_38995	35	264	4e-68	Amyloid A4 extracellular domain containing protein; K04520 amyloid beta (A4) protein
Locus_232_Transcript_25	4323	gb|DQ913735.2|	85	83.8	1e-11	Loligo pealei amyloid precursor protein mRNA, complete cds	gb|AAT07668.3|	38	413	1e-112	beta-amyloid precursor protein [Aplysia californica]	sp|Q10651|A4_CAEEL	34	262	1e-68	Beta-amyloid-like protein OS=Caenorhabditis elegans GN=apl-1 PE=1 SV=2	bmy:Bm1_38995	35	264	4e-68	Amyloid A4 extracellular domain containing protein; K04520 amyloid beta (A4) protein
Locus_233_Transcript_1	1305
Locus_233_Transcript_2	2273						ref|XP_002158860.1|	50	175	3e-41	PREDICTED: similar to predicted protein [Hydra magnipapillata]	sp|Q24799|MYPH_ECHGR	39	136	6e-31	Myophilin OS=Echinococcus granulosus PE=2 SV=1	hmg:100209159	50	175	1e-41	similar to predicted protein	YOR367w	9e-11	Sce	Z	COG5199	Calponin	CELLULAR PROCESSES AND SIGNALING	Cytoskeleton
Locus_233_Transcript_3	2207						ref|XP_002158860.1|	50	175	3e-41	PREDICTED: similar to predicted protein [Hydra magnipapillata]	sp|Q24799|MYPH_ECHGR	39	136	6e-31	Myophilin OS=Echinococcus granulosus PE=2 SV=1	hmg:100209159	50	175	1e-41	similar to predicted protein	YOR367w	9e-11	Sce	Z	COG5199	Calponin	CELLULAR PROCESSES AND SIGNALING	Cytoskeleton
Locus_233_Transcript_4	2346						ref|XP_002158860.1|	50	175	3e-41	PREDICTED: similar to predicted protein [Hydra magnipapillata]	sp|Q24799|MYPH_ECHGR	39	136	6e-31	Myophilin OS=Echinococcus granulosus PE=2 SV=1	hmg:100209159	50	175	1e-41	similar to predicted protein	YOR367w	1e-10	Sce	Z	COG5199	Calponin	CELLULAR PROCESSES AND SIGNALING	Cytoskeleton
Locus_233_Transcript_5	2273						ref|XP_002158860.1|	50	175	3e-41	PREDICTED: similar to predicted protein [Hydra magnipapillata]	sp|Q24799|MYPH_ECHGR	39	136	6e-31	Myophilin OS=Echinococcus granulosus PE=2 SV=1	hmg:100209159	50	175	1e-41	similar to predicted protein	YOR367w	9e-11	Sce	Z	COG5199	Calponin	CELLULAR PROCESSES AND SIGNALING	Cytoskeleton
Locus_234_Transcript_1	253
Locus_234_Transcript_2	1965	gb|EU054059.1|	88	77.8	3e-10	Spisula solidissima cnRNA86/123/186, complete sequence
Locus_234_Transcript_3	1070
Locus_234_Transcript_4	1969	gb|EU054059.1|	88	77.8	3e-10	Spisula solidissima cnRNA86/123/186, complete sequence
Locus_235_Transcript_1	2747						gb|EFZ12759.1|	38	207	9e-51	hypothetical protein SINV_12000 [Solenopsis invicta]	sp|Q8BR93|HARB1_MOUSE	28	102	1e-20	Putative nuclease HARBI1 OS=Mus musculus GN=Harbi1 PE=2 SV=1	api:100163899	38	196	6e-48	similar to F57G4.9
Locus_236_Transcript_1	613	gb|EU124974.1|	83	87.7	9e-14	Arenicola marina ribosomal protein rpl24 mRNA, complete cds	gb|ABR23351.1|	61	111	9e-23	60s ribosomal protein L24 [Ornithodoros parkeri]	sp|Q8ISQ3|RL24_BRABE	52	100	6e-21	60S ribosomal protein L24 OS=Branchiostoma belcheri GN=RPL24 PE=2 SV=1	isc:IscW_ISCW020506	56	103	6e-21	60S ribosomal protein L24, putative; K02896 large subunit ribosomal protein L24e
Locus_237_Transcript_1	616	gb|AF468016.2|	86	77.8	9e-11	Corbicula fluminea alpha-amylase (Amy) gene, complete cds
Locus_238_Transcript_1	1024	gb|FJ842137.1|	82	172	3e-39	Vesicomya gigas ADP/ATP translocase (ANT) gene, partial cds	ref|XP_001639131.1|	77	449	1e-124	predicted protein [Nematostella vectensis] gb|EDO47068.1| predicted protein [Nematostella vectensis]	sp|O49447|ADT3_ARATH	64	370	1e-102	ADP,ATP carrier protein 3, mitochondrial OS=Arabidopsis thaliana GN=AAC3 PE=1 SV=1	nve:NEMVE_v1g239511	77	449	1e-124	hypothetical protein ; K05863 solute carrier family 25 (mitochondrial carrier; adenine nucleotide translocator)	YBL030c	1e-123	---	---	---	---	---	---
Locus_238_Transcript_2	1121	gb|FJ842137.1|	82	172	4e-39	Vesicomya gigas ADP/ATP translocase (ANT) gene, partial cds	ref|XP_001639131.1|	77	451	1e-124	predicted protein [Nematostella vectensis] gb|EDO47068.1| predicted protein [Nematostella vectensis]	sp|O49447|ADT3_ARATH	65	369	1e-101	ADP,ATP carrier protein 3, mitochondrial OS=Arabidopsis thaliana GN=AAC3 PE=1 SV=1	nve:NEMVE_v1g239511	77	451	1e-125	hypothetical protein ; K05863 solute carrier family 25 (mitochondrial carrier; adenine nucleotide translocator)	YBL030c	1e-122	---	---	---	---	---	---
Locus_238_Transcript_3	1338	gb|FJ842137.1|	83	180	2e-41	Vesicomya gigas ADP/ATP translocase (ANT) gene, partial cds	ref|XP_001639131.1|	76	460	1e-127	predicted protein [Nematostella vectensis] gb|EDO47068.1| predicted protein [Nematostella vectensis]	sp|O49447|ADT3_ARATH	63	370	1e-101	ADP,ATP carrier protein 3, mitochondrial OS=Arabidopsis thaliana GN=AAC3 PE=1 SV=1	nve:NEMVE_v1g239511	76	460	1e-127	hypothetical protein ; K05863 solute carrier family 25 (mitochondrial carrier; adenine nucleotide translocator)	YBR085w	1e-121	---	---	---	---	---	---
Locus_238_Transcript_4	1121	gb|FJ842137.1|	82	172	4e-39	Vesicomya gigas ADP/ATP translocase (ANT) gene, partial cds	ref|XP_001639131.1|	77	449	1e-124	predicted protein [Nematostella vectensis] gb|EDO47068.1| predicted protein [Nematostella vectensis]	sp|O49447|ADT3_ARATH	65	370	1e-101	ADP,ATP carrier protein 3, mitochondrial OS=Arabidopsis thaliana GN=AAC3 PE=1 SV=1	nve:NEMVE_v1g239511	77	449	1e-124	hypothetical protein ; K05863 solute carrier family 25 (mitochondrial carrier; adenine nucleotide translocator)	YBR085w	1e-122	---	---	---	---	---	---
Locus_239_Transcript_1	2681
Locus_240_Transcript_1	688						ref|XP_967059.1|	38	76.6	3e-12	PREDICTED: similar to AGAP009652-PA [Tribolium castaneum] gb|EEZ99191.1| NADH dehydrogenase (ubiquinone) 1 alpha subcomplex, 13 [Tribolium castaneum]						tca:655421	38	76.6	1e-12	Ndufa13, GRIM-19; NADH dehydrogenase (ubiquinone) 1 alpha subcomplex, 13; K11353 NADH dehydrogenase (ubiquinone) 1 alpha subcomplex 13 [EC:1.6.5.3 1.6.99.3]
Locus_240_Transcript_2	644						ref|XP_967059.1|	40	79.7	3e-13	PREDICTED: similar to AGAP009652-PA [Tribolium castaneum] gb|EEZ99191.1| NADH dehydrogenase (ubiquinone) 1 alpha subcomplex, 13 [Tribolium castaneum]						tca:655421	40	79.7	1e-13	Ndufa13, GRIM-19; NADH dehydrogenase (ubiquinone) 1 alpha subcomplex, 13; K11353 NADH dehydrogenase (ubiquinone) 1 alpha subcomplex 13 [EC:1.6.5.3 1.6.99.3]
Locus_240_Transcript_3	685						ref|XP_967059.1|	38	76.6	3e-12	PREDICTED: similar to AGAP009652-PA [Tribolium castaneum] gb|EEZ99191.1| NADH dehydrogenase (ubiquinone) 1 alpha subcomplex, 13 [Tribolium castaneum]						tca:655421	38	76.6	1e-12	Ndufa13, GRIM-19; NADH dehydrogenase (ubiquinone) 1 alpha subcomplex, 13; K11353 NADH dehydrogenase (ubiquinone) 1 alpha subcomplex 13 [EC:1.6.5.3 1.6.99.3]
Locus_240_Transcript_4	688						ref|XP_967059.1|	38	76.6	3e-12	PREDICTED: similar to AGAP009652-PA [Tribolium castaneum] gb|EEZ99191.1| NADH dehydrogenase (ubiquinone) 1 alpha subcomplex, 13 [Tribolium castaneum]						tca:655421	38	76.6	1e-12	Ndufa13, GRIM-19; NADH dehydrogenase (ubiquinone) 1 alpha subcomplex, 13; K11353 NADH dehydrogenase (ubiquinone) 1 alpha subcomplex 13 [EC:1.6.5.3 1.6.99.3]
Locus_241_Transcript_1	1106						ref|XP_003223076.1|	28	114	2e-23	PREDICTED: peptidyl-glycine alpha-amidating monooxygenase-like [Anolis carolinensis]	sp|P08478|AMDA_XENLA	28	107	2e-22	Peptidyl-glycine alpha-amidating monooxygenase A OS=Xenopus laevis GN=pam-a PE=1 SV=3	xtr:100170159	28	111	9e-23	pam, pal, phm; peptidylglycine alpha-amidating monooxygenase; K00504 peptidylglycine monooxygenase [EC:1.14.17.3]
Locus_242_Transcript_1	1062	ref|XR_119730.1|	87	85.7	6e-13	PREDICTED: Apis mellifera RNA-binding protein pno1-like (LOC100576092), miscRNA	ref|NP_001187556.1|	68	343	2e-92	RNA-binding protein PNO1 [Ictalurus punctatus] gb|ADO28811.1| RNA-binding protein pno1 [Ictalurus punctatus]	sp|Q6DDB9|PNO1_XENTR	72	340	1e-92	RNA-binding protein PNO1 OS=Xenopus tropicalis GN=pno1 PE=2 SV=1	oaa:100083644	76	342	2e-92	similar to putatative 28 kDa protein; K11884 RNA-binding protein PNO1	YOR145c	3e-81	Sce	R	COG1094	Predicted RNA-binding protein (contains KH domains)	POORLY CHARACTERIZED	General function prediction only
Locus_243_Transcript_1	615
Locus_243_Transcript_2	615
Locus_244_Transcript_1	1147	ref|NM_001091683.1|	89	83.8	3e-12	Xenopus laevis 3-hydroxymethyl-3-methylglutaryl-CoA lyase (hmgcl), nuclear gene encoding mitochondrial protein, mRNA gb|BC072247.1| Xenopus laevis hypothetical protein MGC82338, mRNA (cDNA clone MGC:82338 IMAGE:4174429), complete cds	ref|XP_002601472.1|	74	461	1e-128	hypothetical protein BRAFLDRAFT_270381 [Branchiostoma floridae] gb|EEN57484.1| hypothetical protein BRAFLDRAFT_270381 [Branchiostoma floridae]	sp|Q29448|HMGCL_BOVIN	73	442	1e-123	Hydroxymethylglutaryl-CoA lyase, mitochondrial OS=Bos taurus GN=HMGCL PE=2 SV=2	bfo:BRAFLDRAFT_270381	74	461	1e-128	hypothetical protein; K01640 hydroxymethylglutaryl-CoA lyase [EC:4.1.3.4]	PA2011	1e-127	Pae	E	COG0119	Isopropylmalate/homocitrate/citramalate synthases	METABOLISM	Amino acid transport and metabolism
Locus_245_Transcript_1	1110
Locus_245_Transcript_2	744						ref|XP_003197701.1|	26	55.5	9e-06	PREDICTED: g2/M phase-specific E3 ubiquitin-protein ligase-like [Danio rerio]
Locus_246_Transcript_1	705
Locus_247_Transcript_1	1465	dbj|AB374929.1|	83	718	0	Saccostrea kegaki mRNA for beta-tubulin, complete cds	gb|AAG15315.1|AF255553_1	93	665	0	beta tubulin [Notothenia coriiceps] gb|AAG15328.1|AF255954_1 beta tubulin [Chionodraco rastrospinosus]	sp|P11833|TBB_PARLI	93	663	0	Tubulin beta chain OS=Paracentrotus lividus PE=2 SV=1	xla:379359	92	663	0	tubb4, MGC53205, tubb5; tubulin, beta 4; K07375 tubulin beta	ECU03g0820i	0	Ecu	Z	COG5023	Tubulin	CELLULAR PROCESSES AND SIGNALING	Cytoskeleton
Locus_247_Transcript_2	1456	dbj|AB374929.1|	83	718	0	Saccostrea kegaki mRNA for beta-tubulin, complete cds	gb|AAG15315.1|AF255553_1	93	665	0	beta tubulin [Notothenia coriiceps] gb|AAG15328.1|AF255954_1 beta tubulin [Chionodraco rastrospinosus]	sp|P11833|TBB_PARLI	93	663	0	Tubulin beta chain OS=Paracentrotus lividus PE=2 SV=1	xla:379359	92	663	0	tubb4, MGC53205, tubb5; tubulin, beta 4; K07375 tubulin beta	ECU03g0820i	0	Ecu	Z	COG5023	Tubulin	CELLULAR PROCESSES AND SIGNALING	Cytoskeleton
Locus_247_Transcript_3	1459	dbj|AB374929.1|	83	718	0	Saccostrea kegaki mRNA for beta-tubulin, complete cds	gb|AAG15315.1|AF255553_1	93	665	0	beta tubulin [Notothenia coriiceps] gb|AAG15328.1|AF255954_1 beta tubulin [Chionodraco rastrospinosus]	sp|P11833|TBB_PARLI	93	663	0	Tubulin beta chain OS=Paracentrotus lividus PE=2 SV=1	xla:379359	92	663	0	tubb4, MGC53205, tubb5; tubulin, beta 4; K07375 tubulin beta	ECU03g0820i	0	Ecu	Z	COG5023	Tubulin	CELLULAR PROCESSES AND SIGNALING	Cytoskeleton
Locus_247_Transcript_4	1458	dbj|AB374929.1|	83	718	0	Saccostrea kegaki mRNA for beta-tubulin, complete cds	gb|AAG15315.1|AF255553_1	93	665	0	beta tubulin [Notothenia coriiceps] gb|AAG15328.1|AF255954_1 beta tubulin [Chionodraco rastrospinosus]	sp|P11833|TBB_PARLI	93	663	0	Tubulin beta chain OS=Paracentrotus lividus PE=2 SV=1	xla:379359	92	663	0	tubb4, MGC53205, tubb5; tubulin, beta 4; K07375 tubulin beta	ECU03g0820i	0	Ecu	Z	COG5023	Tubulin	CELLULAR PROCESSES AND SIGNALING	Cytoskeleton
Locus_247_Transcript_5	1459	dbj|AB374929.1|	83	718	0	Saccostrea kegaki mRNA for beta-tubulin, complete cds	gb|AAG15315.1|AF255553_1	93	665	0	beta tubulin [Notothenia coriiceps] gb|AAG15328.1|AF255954_1 beta tubulin [Chionodraco rastrospinosus]	sp|P11833|TBB_PARLI	93	663	0	Tubulin beta chain OS=Paracentrotus lividus PE=2 SV=1	xla:379359	92	663	0	tubb4, MGC53205, tubb5; tubulin, beta 4; K07375 tubulin beta	ECU03g0820i	0	Ecu	Z	COG5023	Tubulin	CELLULAR PROCESSES AND SIGNALING	Cytoskeleton
Locus_247_Transcript_6	1463	dbj|AB374929.1|	83	718	0	Saccostrea kegaki mRNA for beta-tubulin, complete cds	gb|AAG15315.1|AF255553_1	93	665	0	beta tubulin [Notothenia coriiceps] gb|AAG15328.1|AF255954_1 beta tubulin [Chionodraco rastrospinosus]	sp|P11833|TBB_PARLI	93	663	0	Tubulin beta chain OS=Paracentrotus lividus PE=2 SV=1	xla:379359	92	663	0	tubb4, MGC53205, tubb5; tubulin, beta 4; K07375 tubulin beta	ECU03g0820i	0	Ecu	Z	COG5023	Tubulin	CELLULAR PROCESSES AND SIGNALING	Cytoskeleton
Locus_248_Transcript_1	393
Locus_248_Transcript_2	393
Locus_249_Transcript_1	2475						gb|ADM47611.1|	52	157	7e-36	Creb3L3 [Paracentrotus lividus]	sp|Q6QDP7|CR3L2_RAT	52	133	7e-30	Cyclic AMP-responsive element-binding protein 3-like protein 2 OS=Rattus norvegicus GN=Creb3l2 PE=2 SV=1	spu:583063	44	151	3e-34	similar to CREB3L1 protein; K09048 cAMP response element-binding protein 3
Locus_249_Transcript_2	2475						gb|ADM47611.1|	52	157	7e-36	Creb3L3 [Paracentrotus lividus]	sp|Q6QDP7|CR3L2_RAT	52	133	7e-30	Cyclic AMP-responsive element-binding protein 3-like protein 2 OS=Rattus norvegicus GN=Creb3l2 PE=2 SV=1	spu:583063	44	151	3e-34	similar to CREB3L1 protein; K09048 cAMP response element-binding protein 3
Locus_249_Transcript_3	691	dbj|AB490291.1|	89	81.8	6e-12	Corbicula japonica CjXyn10A gene for endo-1,4-beta-xylanase, partial cds
Locus_249_Transcript_4	1736						gb|ADM47611.1|	52	157	5e-36	Creb3L3 [Paracentrotus lividus]	sp|Q6QDP7|CR3L2_RAT	52	133	5e-30	Cyclic AMP-responsive element-binding protein 3-like protein 2 OS=Rattus norvegicus GN=Creb3l2 PE=2 SV=1	spu:583063	44	151	2e-34	similar to CREB3L1 protein; K09048 cAMP response element-binding protein 3
Locus_249_Transcript_5	2475						gb|ADM47611.1|	52	157	7e-36	Creb3L3 [Paracentrotus lividus]	sp|Q6QDP7|CR3L2_RAT	52	133	7e-30	Cyclic AMP-responsive element-binding protein 3-like protein 2 OS=Rattus norvegicus GN=Creb3l2 PE=2 SV=1	spu:583063	44	151	3e-34	similar to CREB3L1 protein; K09048 cAMP response element-binding protein 3
Locus_250_Transcript_1	629
Locus_250_Transcript_2	548
Locus_250_Transcript_3	1322
Locus_250_Transcript_4	638
Locus_250_Transcript_5	548
Locus_251_Transcript_1	1169
Locus_251_Transcript_2	1173	dbj|AB490291.1|	87	168	6e-38	Corbicula japonica CjXyn10A gene for endo-1,4-beta-xylanase, partial cds
Locus_251_Transcript_3	714
Locus_251_Transcript_4	718	dbj|AB490291.1|	87	168	4e-38	Corbicula japonica CjXyn10A gene for endo-1,4-beta-xylanase, partial cds
Locus_251_Transcript_5	1364	dbj|AB490291.1|	87	168	7e-38	Corbicula japonica CjXyn10A gene for endo-1,4-beta-xylanase, partial cds
Locus_252_Transcript_1	897						ref|XP_002612430.1|	55	78.2	2e-12	hypothetical protein BRAFLDRAFT_121027 [Branchiostoma floridae] gb|EEN68439.1| hypothetical protein BRAFLDRAFT_121027 [Branchiostoma floridae]	sp|P26801|CEBPG_RAT	48	75.1	6e-13	CCAAT/enhancer-binding protein gamma OS=Rattus norvegicus GN=Cebpg PE=2 SV=2	bfo:BRAFLDRAFT_121027	55	78.2	8e-13	hypothetical protein
Locus_252_Transcript_2	894						ref|XP_002612430.1|	55	78.2	2e-12	hypothetical protein BRAFLDRAFT_121027 [Branchiostoma floridae] gb|EEN68439.1| hypothetical protein BRAFLDRAFT_121027 [Branchiostoma floridae]	sp|P26801|CEBPG_RAT	50	76.6	2e-13	CCAAT/enhancer-binding protein gamma OS=Rattus norvegicus GN=Cebpg PE=2 SV=2	dre:140816	51	78.2	7e-13	cebpg, c/ebpg, fc79a10, fi57b02, wu:fc79a10, wu:fi57b02; CCAAT/enhancer binding protein (C/EBP), gamma; K10049 CCAAT/enhancer binding protein (C/EBP), gamma
Locus_252_Transcript_3	894						ref|XP_002612430.1|	55	78.2	2e-12	hypothetical protein BRAFLDRAFT_121027 [Branchiostoma floridae] gb|EEN68439.1| hypothetical protein BRAFLDRAFT_121027 [Branchiostoma floridae]	sp|P26801|CEBPG_RAT	48	75.1	6e-13	CCAAT/enhancer-binding protein gamma OS=Rattus norvegicus GN=Cebpg PE=2 SV=2	bfo:BRAFLDRAFT_121027	55	78.2	7e-13	hypothetical protein
Locus_252_Transcript_4	894						ref|XP_002612430.1|	55	78.2	2e-12	hypothetical protein BRAFLDRAFT_121027 [Branchiostoma floridae] gb|EEN68439.1| hypothetical protein BRAFLDRAFT_121027 [Branchiostoma floridae]	sp|P26801|CEBPG_RAT	48	75.1	6e-13	CCAAT/enhancer-binding protein gamma OS=Rattus norvegicus GN=Cebpg PE=2 SV=2	bfo:BRAFLDRAFT_121027	55	78.2	7e-13	hypothetical protein
Locus_253_Transcript_1	977						gb|EFW46728.1|	41	167	3e-39	hypothetical protein CAOG_04686 [Capsaspora owczarzaki ATCC 30864]						nve:NEMVE_v1g237062	40	162	3e-38	hypothetical protein
Locus_253_Transcript_2	1007						gb|EFW46728.1|	40	167	4e-39	hypothetical protein CAOG_04686 [Capsaspora owczarzaki ATCC 30864]						nve:NEMVE_v1g237062	39	164	1e-38	hypothetical protein
Locus_253_Transcript_3	977						gb|EFW46728.1|	41	166	5e-39	hypothetical protein CAOG_04686 [Capsaspora owczarzaki ATCC 30864]						nve:NEMVE_v1g237062	40	162	3e-38	hypothetical protein
Locus_254_Transcript_1	845	ref|NM_001096139.1|	82	125	6e-25	Xenopus laevis basic transcription factor 3-like 4 (btf3l4), mRNA gb|BC099245.1| Xenopus laevis hypothetical protein MGC116428, mRNA (cDNA clone MGC:116428 IMAGE:6873592), complete cds	ref|XP_002435976.1|	66	191	1e-46	RNA polymerase II proteinral transcription factor BTF3, putative [Ixodes scapularis] gb|EEC08806.1| RNA polymerase II proteinral transcription factor BTF3, putative [Ixodes scapularis]	sp|Q6PC91|BT3L4_DANRE	63	184	7e-46	Transcription factor BTF3 homolog 4 OS=Danio rerio GN=btf3l4 PE=2 SV=1	isc:IscW_ISCW006277	66	191	5e-47	RNA polymerase II proteinral transcription factor BTF3, putative; K01527 nascent polypeptide-associated complex subunit beta	SPAC4F10.14c	1e-29	---	---	---	---	---	---
Locus_254_Transcript_2	857	ref|NM_001096139.1|	82	125	6e-25	Xenopus laevis basic transcription factor 3-like 4 (btf3l4), mRNA gb|BC099245.1| Xenopus laevis hypothetical protein MGC116428, mRNA (cDNA clone MGC:116428 IMAGE:6873592), complete cds	gb|AEO36648.1|	65	193	4e-47	hypothetical protein [Amblyomma maculatum]	sp|Q6PC91|BT3L4_DANRE	63	183	1e-45	Transcription factor BTF3 homolog 4 OS=Danio rerio GN=btf3l4 PE=2 SV=1	isc:IscW_ISCW006277	63	192	3e-47	RNA polymerase II proteinral transcription factor BTF3, putative; K01527 nascent polypeptide-associated complex subunit beta	SPAC4F10.14c	6e-28	---	---	---	---	---	---
Locus_254_Transcript_3	856	ref|NM_001096139.1|	82	125	6e-25	Xenopus laevis basic transcription factor 3-like 4 (btf3l4), mRNA gb|BC099245.1| Xenopus laevis hypothetical protein MGC116428, mRNA (cDNA clone MGC:116428 IMAGE:6873592), complete cds	gb|AEO36648.1|	65	193	4e-47	hypothetical protein [Amblyomma maculatum]	sp|Q6PC91|BT3L4_DANRE	63	183	1e-45	Transcription factor BTF3 homolog 4 OS=Danio rerio GN=btf3l4 PE=2 SV=1	isc:IscW_ISCW006277	63	192	3e-47	RNA polymerase II proteinral transcription factor BTF3, putative; K01527 nascent polypeptide-associated complex subunit beta	SPAC4F10.14c	6e-28	---	---	---	---	---	---
Locus_254_Transcript_4	844	ref|NM_001096139.1|	82	125	6e-25	Xenopus laevis basic transcription factor 3-like 4 (btf3l4), mRNA gb|BC099245.1| Xenopus laevis hypothetical protein MGC116428, mRNA (cDNA clone MGC:116428 IMAGE:6873592), complete cds	ref|XP_002435976.1|	66	191	1e-46	RNA polymerase II proteinral transcription factor BTF3, putative [Ixodes scapularis] gb|EEC08806.1| RNA polymerase II proteinral transcription factor BTF3, putative [Ixodes scapularis]	sp|Q6PC91|BT3L4_DANRE	63	184	7e-46	Transcription factor BTF3 homolog 4 OS=Danio rerio GN=btf3l4 PE=2 SV=1	isc:IscW_ISCW006277	66	191	5e-47	RNA polymerase II proteinral transcription factor BTF3, putative; K01527 nascent polypeptide-associated complex subunit beta	SPAC4F10.14c	1e-29	---	---	---	---	---	---
Locus_255_Transcript_1	617
Locus_255_Transcript_2	1238
Locus_255_Transcript_3	1459
Locus_255_Transcript_4	617
Locus_255_Transcript_5	1298
Locus_256_Transcript_1	480
Locus_257_Transcript_1	278
Locus_258_Transcript_1	569
Locus_259_Transcript_1	5263	dbj|AB302955.1|	87	143	2e-29	Corbicula fluminea Msx gene for Msx protein, complete cds
Locus_259_Transcript_2	2269
Locus_260_Transcript_1	1153
Locus_260_Transcript_2	909	dbj|AB231873.1|	100	77.8	1e-10	Corbicula sp. LCN-2004 gene for zinc finger protein Cj-Zic, complete cds
Locus_260_Transcript_3	1166
Locus_260_Transcript_4	946
Locus_260_Transcript_5	1043
Locus_260_Transcript_6	2107
Locus_260_Transcript_7	946
Locus_261_Transcript_1	434	dbj|AB490291.1|	95	206	1e-49	Corbicula japonica CjXyn10A gene for endo-1,4-beta-xylanase, partial cds
Locus_262_Transcript_1	121
Locus_262_Transcript_2	138
Locus_262_Transcript_3	114
Locus_262_Transcript_4	1126
Locus_262_Transcript_5	2159						gb|EFX86022.1|	48	228	3e-57	hypothetical protein DAPPUDRAFT_309059 [Daphnia pulex]	sp|Q9EP89|LACTB_MOUSE	46	207	3e-52	Serine beta-lactamase-like protein LACTB, mitochondrial OS=Mus musculus GN=Lactb PE=1 SV=1	xtr:100493644	50	224	2e-56	serine beta-lactamase-like protein LACTB, mitochondrial-like
Locus_262_Transcript_6	1098
Locus_262_Transcript_7	3419	dbj|AB490291.1|	91	194	3e-45	Corbicula japonica CjXyn10A gene for endo-1,4-beta-xylanase, partial cds
Locus_262_Transcript_8	3226	dbj|AB490291.1|	91	194	3e-45	Corbicula japonica CjXyn10A gene for endo-1,4-beta-xylanase, partial cds
Locus_262_Transcript_9	2208						ref|XP_003209431.1|	48	410	1e-112	PREDICTED: serine beta-lactamase-like protein LACTB, mitochondrial-like [Meleagris gallopavo]	sp|Q9EP89|LACTB_MOUSE	47	400	1e-110	Serine beta-lactamase-like protein LACTB, mitochondrial OS=Mus musculus GN=Lactb PE=1 SV=1	bfo:BRAFLDRAFT_126051	46	409	1e-112	hypothetical protein	PH0142	3e-20	Pho	V	COG1680	Beta-lactamase class C and other penicillin binding proteins	CELLULAR PROCESSES AND SIGNALING	Defense mechanisms
Locus_262_Transcript_10	1460
Locus_262_Transcript_11	2565						gb|EFX86022.1|	48	228	4e-57	hypothetical protein DAPPUDRAFT_309059 [Daphnia pulex]	sp|Q9EP89|LACTB_MOUSE	46	207	3e-52	Serine beta-lactamase-like protein LACTB, mitochondrial OS=Mus musculus GN=Lactb PE=1 SV=1	xtr:100493644	50	224	2e-56	serine beta-lactamase-like protein LACTB, mitochondrial-like
Locus_262_Transcript_12	1075
Locus_262_Transcript_13	3237	dbj|AB490291.1|	91	194	3e-45	Corbicula japonica CjXyn10A gene for endo-1,4-beta-xylanase, partial cds
Locus_263_Transcript_1	517
Locus_263_Transcript_2	517	dbj|AB231873.1|	97	65.9	3e-07	Corbicula sp. LCN-2004 gene for zinc finger protein Cj-Zic, complete cds
Locus_263_Transcript_3	420
Locus_264_Transcript_1	2791						ref|XP_001199010.1|	39	209	2e-51	PREDICTED: similar to CG2064-PA [Strongylocentrotus purpuratus] ref|XP_001181244.1| PREDICTED: similar to CG2064-PA [Strongylocentrotus purpuratus]	sp|Q9HBH5|RDH14_HUMAN	36	155	2e-36	Retinol dehydrogenase 14 OS=Homo sapiens GN=RDH14 PE=1 SV=1	spu:591833	39	209	7e-52	similar to CG2064-PA	VNG0479G	3e-28	Hbs	IQR	COG1028	Dehydrogenases with different specificities (related to short-chain alcohol dehydrogenases)	METABOLISM	Lipid transport and metabolism
Locus_265_Transcript_1	1041	emb|AJ563476.1|	82	283	1e-72	Crassostrea gigas partial mRNA for ribosomal protein L19 (rpls gene)	emb|CAD91441.1|	74	276	4e-72	ribosomal protein L19 [Crassostrea gigas]	sp|P84100|RL19_RAT	63	243	2e-63	60S ribosomal protein L19 OS=Rattus norvegicus GN=Rpl19 PE=1 SV=1	bfo:BRAFLDRAFT_120900	68	264	9e-69	hypothetical protein; K02885 large subunit ribosomal protein L19e	SPCC1682.14	8e-64	Spo	J	COG2147	Ribosomal protein L19E	INFORMATION STORAGE AND PROCESSING	Translation, ribosomal structure and biogenesis
Locus_265_Transcript_2	629	emb|AJ563476.1|	83	323	9e-85	Crassostrea gigas partial mRNA for ribosomal protein L19 (rpls gene)	emb|CAD91441.1|	72	265	3e-69	ribosomal protein L19 [Crassostrea gigas]	sp|Q7ZYS1|RL19_XENLA	62	233	1e-60	60S ribosomal protein L19 OS=Xenopus laevis GN=rpl19 PE=2 SV=1	bfo:BRAFLDRAFT_120900	65	249	7e-65	hypothetical protein; K02885 large subunit ribosomal protein L19e	SPCC1682.14	9e-62	Spo	J	COG2147	Ribosomal protein L19E	INFORMATION STORAGE AND PROCESSING	Translation, ribosomal structure and biogenesis
Locus_266_Transcript_1	645						ref|XP_002740346.1|	56	166	3e-39	PREDICTED: betaine-homocysteine methyltransferase-like [Saccoglossus kowalevskii]	sp|Q91WS4|BHMT2_MOUSE	34	68.2	4e-11	Betaine--homocysteine S-methyltransferase 2 OS=Mus musculus GN=Bhmt2 PE=2 SV=2	bfo:BRAFLDRAFT_90098	50	137	7e-31	hypothetical protein
Locus_267_Transcript_1	1743	ref|XM_003684389.1|	84	93.7	4e-15	Tetrapisispora phaffii CBS 4417 hypothetical protein (TPHA0B03310) mRNA, complete cds	gb|AEK98129.1|	67	194	6e-47	14-3-3 protein [Angiostrongylus cantonensis]	sp|Q26537|14332_SCHMA	72	189	4e-47	14-3-3 protein homolog 2 (Fragment) OS=Schistosoma mansoni PE=2 SV=1	cbr:CBG17289	65	191	2e-46	Cbr-ftt-2; C. briggsae CBR-FTT-2 protein; K06630 tyrosine 3-monooxygenase/tryptophan 5-monooxygenase activation protein	YER177w	7e-55	Sce	T	COG5040	14-3-3 family protein	CELLULAR PROCESSES AND SIGNALING	Signal transduction mechanisms
Locus_267_Transcript_2	1743	ref|XM_003684389.1|	84	93.7	4e-15	Tetrapisispora phaffii CBS 4417 hypothetical protein (TPHA0B03310) mRNA, complete cds	gb|AEK98129.1|	67	194	6e-47	14-3-3 protein [Angiostrongylus cantonensis]	sp|Q26537|14332_SCHMA	72	189	4e-47	14-3-3 protein homolog 2 (Fragment) OS=Schistosoma mansoni PE=2 SV=1	cbr:CBG17289	65	191	2e-46	Cbr-ftt-2; C. briggsae CBR-FTT-2 protein; K06630 tyrosine 3-monooxygenase/tryptophan 5-monooxygenase activation protein	YER177w	7e-55	Sce	T	COG5040	14-3-3 family protein	CELLULAR PROCESSES AND SIGNALING	Signal transduction mechanisms
Locus_267_Transcript_3	1756	ref|XM_003684389.1|	84	93.7	4e-15	Tetrapisispora phaffii CBS 4417 hypothetical protein (TPHA0B03310) mRNA, complete cds	gb|AEK98129.1|	67	194	6e-47	14-3-3 protein [Angiostrongylus cantonensis]	sp|Q26537|14332_SCHMA	72	189	4e-47	14-3-3 protein homolog 2 (Fragment) OS=Schistosoma mansoni PE=2 SV=1	cbr:CBG17289	65	191	2e-46	Cbr-ftt-2; C. briggsae CBR-FTT-2 protein; K06630 tyrosine 3-monooxygenase/tryptophan 5-monooxygenase activation protein	YER177w	7e-55	Sce	T	COG5040	14-3-3 family protein	CELLULAR PROCESSES AND SIGNALING	Signal transduction mechanisms
Locus_267_Transcript_4	1735	ref|XM_003684389.1|	84	93.7	4e-15	Tetrapisispora phaffii CBS 4417 hypothetical protein (TPHA0B03310) mRNA, complete cds	gb|AEK98129.1|	67	194	6e-47	14-3-3 protein [Angiostrongylus cantonensis]	sp|Q26537|14332_SCHMA	72	189	4e-47	14-3-3 protein homolog 2 (Fragment) OS=Schistosoma mansoni PE=2 SV=1	cbr:CBG17289	65	191	2e-46	Cbr-ftt-2; C. briggsae CBR-FTT-2 protein; K06630 tyrosine 3-monooxygenase/tryptophan 5-monooxygenase activation protein	YER177w	6e-55	Sce	T	COG5040	14-3-3 family protein	CELLULAR PROCESSES AND SIGNALING	Signal transduction mechanisms
Locus_267_Transcript_5	1808	ref|XM_003684389.1|	84	93.7	5e-15	Tetrapisispora phaffii CBS 4417 hypothetical protein (TPHA0B03310) mRNA, complete cds	gb|AEK98129.1|	67	194	6e-47	14-3-3 protein [Angiostrongylus cantonensis]	sp|Q26537|14332_SCHMA	72	189	5e-47	14-3-3 protein homolog 2 (Fragment) OS=Schistosoma mansoni PE=2 SV=1	cbr:CBG17289	65	191	2e-46	Cbr-ftt-2; C. briggsae CBR-FTT-2 protein; K06630 tyrosine 3-monooxygenase/tryptophan 5-monooxygenase activation protein	YER177w	1e-54	Sce	T	COG5040	14-3-3 family protein	CELLULAR PROCESSES AND SIGNALING	Signal transduction mechanisms
Locus_267_Transcript_6	1804	ref|XM_003684389.1|	84	93.7	5e-15	Tetrapisispora phaffii CBS 4417 hypothetical protein (TPHA0B03310) mRNA, complete cds	gb|AEK98129.1|	67	194	6e-47	14-3-3 protein [Angiostrongylus cantonensis]	sp|Q26537|14332_SCHMA	72	189	5e-47	14-3-3 protein homolog 2 (Fragment) OS=Schistosoma mansoni PE=2 SV=1	cbr:CBG17289	65	191	2e-46	Cbr-ftt-2; C. briggsae CBR-FTT-2 protein; K06630 tyrosine 3-monooxygenase/tryptophan 5-monooxygenase activation protein	YER177w	9e-55	Sce	T	COG5040	14-3-3 family protein	CELLULAR PROCESSES AND SIGNALING	Signal transduction mechanisms
Locus_267_Transcript_7	2004	ref|XM_003684389.1|	84	93.7	5e-15	Tetrapisispora phaffii CBS 4417 hypothetical protein (TPHA0B03310) mRNA, complete cds	gb|AEK98129.1|	67	194	7e-47	14-3-3 protein [Angiostrongylus cantonensis]	sp|Q26537|14332_SCHMA	72	189	5e-47	14-3-3 protein homolog 2 (Fragment) OS=Schistosoma mansoni PE=2 SV=1	cbr:CBG17289	65	191	2e-46	Cbr-ftt-2; C. briggsae CBR-FTT-2 protein; K06630 tyrosine 3-monooxygenase/tryptophan 5-monooxygenase activation protein	YER177w	3e-54	Sce	T	COG5040	14-3-3 family protein	CELLULAR PROCESSES AND SIGNALING	Signal transduction mechanisms
Locus_267_Transcript_8	1743	ref|XM_003684389.1|	84	93.7	4e-15	Tetrapisispora phaffii CBS 4417 hypothetical protein (TPHA0B03310) mRNA, complete cds	gb|AEK98129.1|	67	194	6e-47	14-3-3 protein [Angiostrongylus cantonensis]	sp|Q26537|14332_SCHMA	72	189	4e-47	14-3-3 protein homolog 2 (Fragment) OS=Schistosoma mansoni PE=2 SV=1	cbr:CBG17289	65	191	2e-46	Cbr-ftt-2; C. briggsae CBR-FTT-2 protein; K06630 tyrosine 3-monooxygenase/tryptophan 5-monooxygenase activation protein	YER177w	7e-55	Sce	T	COG5040	14-3-3 family protein	CELLULAR PROCESSES AND SIGNALING	Signal transduction mechanisms
Locus_268_Transcript_1	869						ref|XP_002594050.1|	34	84.7	2e-14	hypothetical protein BRAFLDRAFT_118811 [Branchiostoma floridae] gb|EEN50061.1| hypothetical protein BRAFLDRAFT_118811 [Branchiostoma floridae]	sp|Q6MG82|PRRT1_RAT	32	72.8	3e-12	Proline-rich transmembrane protein 1 OS=Rattus norvegicus GN=Prrt1 PE=2 SV=2	bfo:BRAFLDRAFT_118811	34	84.7	8e-15	hypothetical protein
Locus_268_Transcript_2	1540						ref|XP_002594050.1|	34	84.7	4e-14	hypothetical protein BRAFLDRAFT_118811 [Branchiostoma floridae] gb|EEN50061.1| hypothetical protein BRAFLDRAFT_118811 [Branchiostoma floridae]	sp|Q6MG82|PRRT1_RAT	32	72.8	7e-12	Proline-rich transmembrane protein 1 OS=Rattus norvegicus GN=Prrt1 PE=2 SV=2	bfo:BRAFLDRAFT_118811	34	84.7	2e-14	hypothetical protein
Locus_269_Transcript_1	1363	dbj|AB490291.1|	89	135	1e-27	Corbicula japonica CjXyn10A gene for endo-1,4-beta-xylanase, partial cds
Locus_269_Transcript_2	3837	dbj|AB490291.1|	89	135	3e-27	Corbicula japonica CjXyn10A gene for endo-1,4-beta-xylanase, partial cds	gb|AEO34459.1|	34	155	5e-35	hypothetical protein [Amblyomma maculatum]	sp|Q5RAH0|LAP4A_PONAB	33	133	9e-30	Lysosomal-associated transmembrane protein 4A OS=Pongo abelii GN=LAPTM4A PE=2 SV=1	dre:100003844	34	147	8e-33	laptm4a, MGC63847, wu:fb57c07, wu:fj99e08; lysosomal-associated protein transmembrane 4 alpha; K12387 lysosomal-associated transmembrane protein
Locus_269_Transcript_3	2156	dbj|AB490291.1|	83	75.8	1e-09	Corbicula japonica CjXyn10A gene for endo-1,4-beta-xylanase, partial cds
Locus_269_Transcript_4	3844	dbj|AB490291.1|	89	135	3e-27	Corbicula japonica CjXyn10A gene for endo-1,4-beta-xylanase, partial cds	gb|AEO34459.1|	34	155	8e-35	hypothetical protein [Amblyomma maculatum]	sp|Q5RAH0|LAP4A_PONAB	35	134	5e-30	Lysosomal-associated transmembrane protein 4A OS=Pongo abelii GN=LAPTM4A PE=2 SV=1	phu:Phum_PHUM012540	34	146	1e-32	lysosomal-associated transmembrane protein, putative; K12387 lysosomal-associated transmembrane protein
Locus_269_Transcript_5	3817	dbj|AB490291.1|	89	135	3e-27	Corbicula japonica CjXyn10A gene for endo-1,4-beta-xylanase, partial cds	gb|AEO34459.1|	34	155	8e-35	hypothetical protein [Amblyomma maculatum]	sp|Q5RAH0|LAP4A_PONAB	35	134	5e-30	Lysosomal-associated transmembrane protein 4A OS=Pongo abelii GN=LAPTM4A PE=2 SV=1	phu:Phum_PHUM012540	34	146	1e-32	lysosomal-associated transmembrane protein, putative; K12387 lysosomal-associated transmembrane protein
Locus_269_Transcript_6	2238						gb|AEO34459.1|	34	155	4e-35	hypothetical protein [Amblyomma maculatum]	sp|Q5RAH0|LAP4A_PONAB	35	134	3e-30	Lysosomal-associated transmembrane protein 4A OS=Pongo abelii GN=LAPTM4A PE=2 SV=1	phu:Phum_PHUM012540	34	146	8e-33	lysosomal-associated transmembrane protein, putative; K12387 lysosomal-associated transmembrane protein
Locus_269_Transcript_7	3837	dbj|AB490291.1|	89	135	3e-27	Corbicula japonica CjXyn10A gene for endo-1,4-beta-xylanase, partial cds	gb|AEO34459.1|	34	155	5e-35	hypothetical protein [Amblyomma maculatum]	sp|Q5RAH0|LAP4A_PONAB	33	132	2e-29	Lysosomal-associated transmembrane protein 4A OS=Pongo abelii GN=LAPTM4A PE=2 SV=1	phu:Phum_PHUM012540	34	147	6e-33	lysosomal-associated transmembrane protein, putative; K12387 lysosomal-associated transmembrane protein
Locus_269_Transcript_8	3757	dbj|AB490291.1|	83	83.8	9e-12	Corbicula japonica CjXyn10A gene for endo-1,4-beta-xylanase, partial cds	gb|AEO34459.1|	34	155	8e-35	hypothetical protein [Amblyomma maculatum]	sp|Q5RAH0|LAP4A_PONAB	35	134	5e-30	Lysosomal-associated transmembrane protein 4A OS=Pongo abelii GN=LAPTM4A PE=2 SV=1	phu:Phum_PHUM012540	34	146	1e-32	lysosomal-associated transmembrane protein, putative; K12387 lysosomal-associated transmembrane protein
Locus_269_Transcript_9	4402	dbj|AB490291.1|	83	75.8	3e-09	Corbicula japonica CjXyn10A gene for endo-1,4-beta-xylanase, partial cds	gb|AEO34459.1|	34	155	9e-35	hypothetical protein [Amblyomma maculatum]	sp|Q5RAH0|LAP4A_PONAB	35	134	6e-30	Lysosomal-associated transmembrane protein 4A OS=Pongo abelii GN=LAPTM4A PE=2 SV=1	phu:Phum_PHUM012540	34	146	2e-32	lysosomal-associated transmembrane protein, putative; K12387 lysosomal-associated transmembrane protein
Locus_269_Transcript_10	3845	dbj|AB490291.1|	89	135	3e-27	Corbicula japonica CjXyn10A gene for endo-1,4-beta-xylanase, partial cds	gb|AEO34459.1|	34	155	8e-35	hypothetical protein [Amblyomma maculatum]	sp|Q5RAH0|LAP4A_PONAB	35	134	5e-30	Lysosomal-associated transmembrane protein 4A OS=Pongo abelii GN=LAPTM4A PE=2 SV=1	phu:Phum_PHUM012540	34	146	1e-32	lysosomal-associated transmembrane protein, putative; K12387 lysosomal-associated transmembrane protein
Locus_270_Transcript_1	472
Locus_271_Transcript_1	1208
Locus_271_Transcript_2	1236
Locus_271_Transcript_3	1242
Locus_271_Transcript_4	1240
Locus_271_Transcript_5	1246
Locus_271_Transcript_6	1242
Locus_271_Transcript_7	1242
Locus_272_Transcript_1	2109
Locus_272_Transcript_2	2433
Locus_272_Transcript_3	2560
Locus_272_Transcript_4	2176
Locus_272_Transcript_5	2510
Locus_273_Transcript_1	942
Locus_274_Transcript_1	1338
Locus_274_Transcript_2	1340
Locus_274_Transcript_3	1338
Locus_275_Transcript_1	258
Locus_276_Transcript_1	2076	gb|GQ122197.1|	85	121	2e-23	Nucula nucleus ribosomal protein S10 mRNA, partial cds	emb|CAD91124.1|	78	171	5e-40	ribosomal protein S10 [Crassostrea gigas]	sp|O77302|RS10_LUMRU	70	149	1e-34	40S ribosomal protein S10 OS=Lumbricus rubellus GN=RPS10 PE=2 SV=1	bfo:BRAFLDRAFT_125059	70	155	9e-36	hypothetical protein; K02947 small subunit ribosomal protein S10e	SPBP22H7.08	3e-29	Spo	J	COG5045	Ribosomal protein S10E	INFORMATION STORAGE AND PROCESSING	Translation, ribosomal structure and biogenesis
Locus_276_Transcript_2	1929	gb|GQ122197.1|	85	121	2e-23	Nucula nucleus ribosomal protein S10 mRNA, partial cds	emb|CAD91124.1|	78	171	5e-40	ribosomal protein S10 [Crassostrea gigas]	sp|O77302|RS10_LUMRU	70	149	1e-34	40S ribosomal protein S10 OS=Lumbricus rubellus GN=RPS10 PE=2 SV=1	bfo:BRAFLDRAFT_125059	70	155	8e-36	hypothetical protein; K02947 small subunit ribosomal protein S10e	SPBP22H7.08	2e-29	Spo	J	COG5045	Ribosomal protein S10E	INFORMATION STORAGE AND PROCESSING	Translation, ribosomal structure and biogenesis
Locus_276_Transcript_3	1926	gb|GQ122197.1|	85	121	2e-23	Nucula nucleus ribosomal protein S10 mRNA, partial cds	emb|CAD91124.1|	78	171	5e-40	ribosomal protein S10 [Crassostrea gigas]	sp|O77302|RS10_LUMRU	70	149	1e-34	40S ribosomal protein S10 OS=Lumbricus rubellus GN=RPS10 PE=2 SV=1	bfo:BRAFLDRAFT_125059	70	155	8e-36	hypothetical protein; K02947 small subunit ribosomal protein S10e	SPBP22H7.08	2e-29	Spo	J	COG5045	Ribosomal protein S10E	INFORMATION STORAGE AND PROCESSING	Translation, ribosomal structure and biogenesis
Locus_276_Transcript_4	1927	gb|GQ122197.1|	85	121	2e-23	Nucula nucleus ribosomal protein S10 mRNA, partial cds	emb|CAD91124.1|	78	172	2e-40	ribosomal protein S10 [Crassostrea gigas]	sp|O77302|RS10_LUMRU	70	150	3e-35	40S ribosomal protein S10 OS=Lumbricus rubellus GN=RPS10 PE=2 SV=1	bfo:BRAFLDRAFT_125059	71	157	3e-36	hypothetical protein; K02947 small subunit ribosomal protein S10e	SPBP22H7.08	7e-30	Spo	J	COG5045	Ribosomal protein S10E	INFORMATION STORAGE AND PROCESSING	Translation, ribosomal structure and biogenesis
Locus_276_Transcript_5	1711
Locus_276_Transcript_6	1926	gb|GQ122197.1|	85	121	2e-23	Nucula nucleus ribosomal protein S10 mRNA, partial cds	emb|CAD91124.1|	78	171	5e-40	ribosomal protein S10 [Crassostrea gigas]	sp|O77302|RS10_LUMRU	70	149	1e-34	40S ribosomal protein S10 OS=Lumbricus rubellus GN=RPS10 PE=2 SV=1	bfo:BRAFLDRAFT_125059	70	155	8e-36	hypothetical protein; K02947 small subunit ribosomal protein S10e	SPBP22H7.08	2e-29	Spo	J	COG5045	Ribosomal protein S10E	INFORMATION STORAGE AND PROCESSING	Translation, ribosomal structure and biogenesis
Locus_277_Transcript_1	1784	dbj|AB490291.1|	82	65.9	1e-06	Corbicula japonica CjXyn10A gene for endo-1,4-beta-xylanase, partial cds
Locus_278_Transcript_1	1087						dbj|BAA75223.1|	44	98.2	2e-18	sarcoplasmic calcium binding protein [Venerupis (Ruditapes) philippinarum]
Locus_278_Transcript_2	171
Locus_278_Transcript_3	1339						dbj|BAA25310.1|	45	99	2e-18	sarcoplasmic calcium-binding protein [Meretrix lusoria]
Locus_278_Transcript_4	992						dbj|BAA25310.1|	47	97.1	5e-18	sarcoplasmic calcium-binding protein [Meretrix lusoria]
Locus_278_Transcript_5	1875						dbj|BAA25310.1|	36	131	5e-28	sarcoplasmic calcium-binding protein [Meretrix lusoria]	sp|P02637|SCP_MIZYE	29	91.3	2e-17	Sarcoplasmic calcium-binding protein OS=Mizuhopecten yessoensis PE=1 SV=1
Locus_278_Transcript_6	1875						dbj|BAA75223.1|	38	149	1e-33	sarcoplasmic calcium binding protein [Venerupis (Ruditapes) philippinarum]	sp|P02637|SCP_MIZYE	31	103	4e-21	Sarcoplasmic calcium-binding protein OS=Mizuhopecten yessoensis PE=1 SV=1
Locus_279_Transcript_1	454
Locus_279_Transcript_2	285
Locus_280_Transcript_1	441	dbj|AB490291.1|	85	65.9	2e-07	Corbicula japonica CjXyn10A gene for endo-1,4-beta-xylanase, partial cds
Locus_280_Transcript_2	496	dbj|AB490291.1|	93	69.9	2e-08	Corbicula japonica CjXyn10A gene for endo-1,4-beta-xylanase, partial cds
Locus_281_Transcript_1	1273	dbj|AB490291.1|	88	95.6	8e-16	Corbicula japonica CjXyn10A gene for endo-1,4-beta-xylanase, partial cds
Locus_281_Transcript_2	2126
Locus_282_Transcript_1	3315	gb|EF012776.1|	81	151	4e-32	Leptochiton sp. SJB-2006 isolate SJB197 glyceraldehyde 3-phosphate dehydrogenase (G3PDH) mRNA, partial cds	dbj|BAI43374.1|	80	541	1e-151	glyceraldehyde-3-phosphate dehydrogenase [Brachionus plicatilis]	sp|P20287|G3P_SCHMA	78	521	1e-146	Glyceraldehyde-3-phosphate dehydrogenase OS=Schistosoma mansoni PE=2 SV=1	smm:Smp_056970.1	78	521	1e-145	glyceraldehyde-3-phosphate dehydrogenase (phosphorylating) (EC:1.2.1.12); K00134 glyceraldehyde 3-phosphate dehydrogenase [EC:1.2.1.12]	SPBC354.12	1e-164	Spo	G	COG0057	Glyceraldehyde-3-phosphate dehydrogenase/erythrose-4-phosphate dehydrogenase	METABOLISM	Carbohydrate transport and metabolism
Locus_282_Transcript_2	3315	gb|EF012776.1|	80	143	1e-29	Leptochiton sp. SJB-2006 isolate SJB197 glyceraldehyde 3-phosphate dehydrogenase (G3PDH) mRNA, partial cds	dbj|BAI43374.1|	80	541	1e-151	glyceraldehyde-3-phosphate dehydrogenase [Brachionus plicatilis]	sp|P20287|G3P_SCHMA	78	521	1e-146	Glyceraldehyde-3-phosphate dehydrogenase OS=Schistosoma mansoni PE=2 SV=1	smm:Smp_056970.1	78	521	1e-145	glyceraldehyde-3-phosphate dehydrogenase (phosphorylating) (EC:1.2.1.12); K00134 glyceraldehyde 3-phosphate dehydrogenase [EC:1.2.1.12]	SPBC354.12	1e-164	Spo	G	COG0057	Glyceraldehyde-3-phosphate dehydrogenase/erythrose-4-phosphate dehydrogenase	METABOLISM	Carbohydrate transport and metabolism
Locus_282_Transcript_3	3322	gb|EF012776.1|	81	151	4e-32	Leptochiton sp. SJB-2006 isolate SJB197 glyceraldehyde 3-phosphate dehydrogenase (G3PDH) mRNA, partial cds	dbj|BAI43374.1|	80	541	1e-151	glyceraldehyde-3-phosphate dehydrogenase [Brachionus plicatilis]	sp|P20287|G3P_SCHMA	78	521	1e-146	Glyceraldehyde-3-phosphate dehydrogenase OS=Schistosoma mansoni PE=2 SV=1	smm:Smp_056970.1	78	521	1e-145	glyceraldehyde-3-phosphate dehydrogenase (phosphorylating) (EC:1.2.1.12); K00134 glyceraldehyde 3-phosphate dehydrogenase [EC:1.2.1.12]	SPBC354.12	1e-164	Spo	G	COG0057	Glyceraldehyde-3-phosphate dehydrogenase/erythrose-4-phosphate dehydrogenase	METABOLISM	Carbohydrate transport and metabolism
Locus_282_Transcript_4	3315	gb|EF012776.1|	81	151	4e-32	Leptochiton sp. SJB-2006 isolate SJB197 glyceraldehyde 3-phosphate dehydrogenase (G3PDH) mRNA, partial cds	dbj|BAI43374.1|	80	541	1e-151	glyceraldehyde-3-phosphate dehydrogenase [Brachionus plicatilis]	sp|P20287|G3P_SCHMA	78	521	1e-146	Glyceraldehyde-3-phosphate dehydrogenase OS=Schistosoma mansoni PE=2 SV=1	smm:Smp_056970.1	78	521	1e-145	glyceraldehyde-3-phosphate dehydrogenase (phosphorylating) (EC:1.2.1.12); K00134 glyceraldehyde 3-phosphate dehydrogenase [EC:1.2.1.12]	SPBC354.12	1e-164	Spo	G	COG0057	Glyceraldehyde-3-phosphate dehydrogenase/erythrose-4-phosphate dehydrogenase	METABOLISM	Carbohydrate transport and metabolism
Locus_283_Transcript_1	212						gb|AAB35069.2|	42	59.3	2e-07	mucin [Bos taurus]
Locus_283_Transcript_2	338						ref|XP_002607896.1|	45	67.4	8e-10	hypothetical protein BRAFLDRAFT_74849 [Branchiostoma floridae] gb|EEN63906.1| hypothetical protein BRAFLDRAFT_74849 [Branchiostoma floridae]
Locus_284_Transcript_1	539	gb|FJ654549.1|	83	89.7	2e-14	Palaemonetes varians ribosomal protein rps21 mRNA, complete cds	gb|ABW23150.1|	83	102	3e-20	ribosomal protein rps21 [Arenicola marina]	sp|Q6AZJ9|RS21_XENLA	72	88.6	2e-17	40S ribosomal protein S21 OS=Xenopus laevis GN=rps21 PE=3 SV=1	nvi:100114107	78	93.2	8e-18	NV13154; similar to ribosomal protein S21; K02971 small subunit ribosomal protein S21e
Locus_285_Transcript_1	705						ref|XP_003471888.1|	34	79.7	4e-13	PREDICTED: galectin-3-like [Cavia porcellus]	sp|P38486|LEG3_CANFA	35	78.6	4e-14	Galectin-3 OS=Canis familiaris GN=LGALS3 PE=1 SV=3	cfa:404021	35	78.6	4e-13	LGALS3, CBP_35, Gal-3, Galectin-3; lectin, galactoside-binding, soluble, 3; K06831 galectin-3
Locus_285_Transcript_2	677						ref|XP_003471888.1|	33	64.3	5e-09	PREDICTED: galectin-3-like [Cavia porcellus]
Locus_286_Transcript_1	586
Locus_286_Transcript_2	595
Locus_286_Transcript_3	584
Locus_287_Transcript_1	917	gb|EU139173.1|	86	83.8	2e-12	Flustra foliacea putative 40S ribosomal protein RPS6 mRNA, partial cds	ref|NP_001191465.1|	87	200	1e-73	40S ribosomal protein S6 [Aplysia californica] sp|Q9BMX5.1|RS6_APLCA RecName: Full=40S ribosomal protein S6 gb|AAG60623.1|AF294917_1 ribosomal protein S6 [Aplysia californica]	sp|Q9BMX5|RS6_APLCA	87	200	5e-75	40S ribosomal protein S6 OS=Aplysia californica GN=RPS6 PE=2 SV=1	mdo:100010172	87	201	1e-72	hypothetical protein LOC100010172; K02991 small subunit ribosomal protein S6e	SPAC13G6.07c	8e-53	Spo	J	COG2125	Ribosomal protein S6E (S10)	INFORMATION STORAGE AND PROCESSING	Translation, ribosomal structure and biogenesis
Locus_287_Transcript_2	799	gb|BT080056.1|	79	117	1e-22	Esox lucius clone eluc-evq-528-090 40S ribosomal protein S6 putative mRNA, complete cds	ref|NP_001191465.1|	76	248	3e-78	40S ribosomal protein S6 [Aplysia californica] sp|Q9BMX5.1|RS6_APLCA RecName: Full=40S ribosomal protein S6 gb|AAG60623.1|AF294917_1 ribosomal protein S6 [Aplysia californica]	sp|Q9BMX5|RS6_APLCA	76	248	1e-79	40S ribosomal protein S6 OS=Aplysia californica GN=RPS6 PE=2 SV=1	xtr:100135346	76	248	1e-76	hypothetical protein LOC100135346; K02991 small subunit ribosomal protein S6e	SPAC13G6.07c	1e-68	Spo	J	COG2125	Ribosomal protein S6E (S10)	INFORMATION STORAGE AND PROCESSING	Translation, ribosomal structure and biogenesis
Locus_287_Transcript_3	917	gb|EU139173.1|	86	83.8	2e-12	Flustra foliacea putative 40S ribosomal protein RPS6 mRNA, partial cds	ref|NP_001191465.1|	87	200	1e-73	40S ribosomal protein S6 [Aplysia californica] sp|Q9BMX5.1|RS6_APLCA RecName: Full=40S ribosomal protein S6 gb|AAG60623.1|AF294917_1 ribosomal protein S6 [Aplysia californica]	sp|Q9BMX5|RS6_APLCA	87	200	5e-75	40S ribosomal protein S6 OS=Aplysia californica GN=RPS6 PE=2 SV=1	mdo:100010172	87	201	1e-72	hypothetical protein LOC100010172; K02991 small subunit ribosomal protein S6e	SPAC13G6.07c	8e-53	Spo	J	COG2125	Ribosomal protein S6E (S10)	INFORMATION STORAGE AND PROCESSING	Translation, ribosomal structure and biogenesis
Locus_288_Transcript_1	2036	gb|EF446612.1|	98	654	0	Corbicula fluminea 12S ribosomal RNA gene, partial sequence; mitochondrial	ref|YP_002907512.1|	60	88.6	2e-24	cytochrome c oxidase subunit III [Cristaria plicata] gb|ACQ90999.1| cytochrome c oxidase subunit III [Cristaria plicata] gb|ADE08064.1| cytochrome c oxidase subunit III [Cristaria plicata]	sp|P25003|COX3_PISOC	60	89.7	7e-23	Cytochrome c oxidase subunit 3 OS=Pisaster ochraceus GN=COIII PE=3 SV=1	xtr:3283498	56	82	1e-19	COX3; cytochrome c oxidase subunit III; K02262 cytochrome c oxidase subunit III [EC:1.9.3.1]	RC0240	3e-14	Rco	C	COG1845	Heme/copper-type cytochrome/quinol oxidase, subunit 3	METABOLISM	Energy production and conversion
Locus_288_Transcript_2	2036	gb|EF446612.1|	99	686	0	Corbicula fluminea 12S ribosomal RNA gene, partial sequence; mitochondrial	ref|YP_002907512.1|	60	88.6	2e-24	cytochrome c oxidase subunit III [Cristaria plicata] gb|ACQ90999.1| cytochrome c oxidase subunit III [Cristaria plicata] gb|ADE08064.1| cytochrome c oxidase subunit III [Cristaria plicata]	sp|P25003|COX3_PISOC	60	89.7	7e-23	Cytochrome c oxidase subunit 3 OS=Pisaster ochraceus GN=COIII PE=3 SV=1	xtr:3283498	56	82	1e-19	COX3; cytochrome c oxidase subunit III; K02262 cytochrome c oxidase subunit III [EC:1.9.3.1]	RC0240	3e-14	Rco	C	COG1845	Heme/copper-type cytochrome/quinol oxidase, subunit 3	METABOLISM	Energy production and conversion
Locus_288_Transcript_3	2031	gb|EF446612.1|	99	686	0	Corbicula fluminea 12S ribosomal RNA gene, partial sequence; mitochondrial	ref|YP_004934882.1|	34	119	8e-46	COX3 gene product (mitochondrion) [Meretrix lamarckii] gb|ACY06190.1| cytochrome c oxidase subunit III (mitochondrion) [Meretrix lamarckii]	sp|P25003|COX3_PISOC	35	103	1e-41	Cytochrome c oxidase subunit 3 OS=Pisaster ochraceus GN=COIII PE=3 SV=1	gga:807637	33	100	1e-37	COX3; cytochrome c oxidase subunit III; K02262 cytochrome c oxidase subunit III [EC:1.9.3.1]	mlr7496	2e-23	Mlo	C	COG1845	Heme/copper-type cytochrome/quinol oxidase, subunit 3	METABOLISM	Energy production and conversion
Locus_288_Transcript_4	2036	gb|EF446612.1|	99	686	0	Corbicula fluminea 12S ribosomal RNA gene, partial sequence; mitochondrial	ref|YP_002907512.1|	60	88.6	2e-24	cytochrome c oxidase subunit III [Cristaria plicata] gb|ACQ90999.1| cytochrome c oxidase subunit III [Cristaria plicata] gb|ADE08064.1| cytochrome c oxidase subunit III [Cristaria plicata]	sp|P25003|COX3_PISOC	60	89.7	7e-23	Cytochrome c oxidase subunit 3 OS=Pisaster ochraceus GN=COIII PE=3 SV=1	xtr:3283498	56	82	1e-19	COX3; cytochrome c oxidase subunit III; K02262 cytochrome c oxidase subunit III [EC:1.9.3.1]	RC0240	3e-14	Rco	C	COG1845	Heme/copper-type cytochrome/quinol oxidase, subunit 3	METABOLISM	Energy production and conversion
Locus_289_Transcript_1	541	dbj|AB231873.1|	98	127	9e-26	Corbicula sp. LCN-2004 gene for zinc finger protein Cj-Zic, complete cds
Locus_289_Transcript_2	535	dbj|AB231873.1|	98	127	9e-26	Corbicula sp. LCN-2004 gene for zinc finger protein Cj-Zic, complete cds
Locus_290_Transcript_1	2162	ref|XM_001356277.2|	95	71.9	2e-08	Drosophila pseudoobscura pseudoobscura GA18440 (Dpse\GA18440), mRNA	ref|XP_788859.1|	60	614	1e-173	PREDICTED: similar to nuclear pore-targeting complex component of 58 kDa [Strongylocentrotus purpuratus] ref|XP_001185674.1| PREDICTED: similar to nuclear pore-targeting complex component of 58 kDa [Strongylocentrotus purpuratus]	sp|P52292|IMA2_HUMAN	58	590	1e-167	Importin subunit alpha-2 OS=Homo sapiens GN=KPNA2 PE=1 SV=1	spu:583874	60	614	1e-173	similar to nuclear pore-targeting complex component of 58 kDa	SPCC962.03c	1e-162	Spo	U	COG5064	Karyopherin (importin) alpha	CELLULAR PROCESSES AND SIGNALING	Intracellular trafficking, secretion, and vesicular transport
Locus_290_Transcript_2	1195	ref|XM_003224440.1|	93	71.9	1e-08	PREDICTED: Anolis carolinensis karyopherin alpha 2 (RAG cohort 1, importin alpha 1) (kpna2), mRNA	ref|XP_001379295.2|	58	296	5e-78	PREDICTED: importin subunit alpha-2 [Monodelphis domestica]	sp|P52292|IMA2_HUMAN	58	290	1e-77	Importin subunit alpha-2 OS=Homo sapiens GN=KPNA2 PE=1 SV=1	mdo:100029583	58	296	2e-78	similar to Karyopherin alpha 2 (RAG cohort 1, importin alpha 1)	SPBC1604.08c	3e-68	Spo	U	COG5064	Karyopherin (importin) alpha	CELLULAR PROCESSES AND SIGNALING	Intracellular trafficking, secretion, and vesicular transport
Locus_291_Transcript_1	279
Locus_292_Transcript_1	5270	dbj|AB490291.1|	83	103	1e-17	Corbicula japonica CjXyn10A gene for endo-1,4-beta-xylanase, partial cds	gb|ADE05540.1|	25	176	4e-41	vitellogenin [Chlamys farreri]	sp|P06125|VIT5_CAEEL	22	87	1e-15	Vitellogenin-5 OS=Caenorhabditis elegans GN=vit-5 PE=2 SV=2	bfo:BRAFLDRAFT_85683	21	88.2	7e-15	hypothetical protein
Locus_292_Transcript_2	9948	dbj|AB490291.1|	83	103	3e-17	Corbicula japonica CjXyn10A gene for endo-1,4-beta-xylanase, partial cds	dbj|BAC22716.1|	24	483	1e-133	vitellogenin [Crassostrea gigas]	sp|P18709|VITA2_XENLA	22	152	5e-35	Vitellogenin-A2 OS=Xenopus laevis PE=1 SV=1	bfo:BRAFLDRAFT_70363	20	193	2e-46	hypothetical protein
Locus_292_Transcript_3	9942	dbj|AB490291.1|	83	103	3e-17	Corbicula japonica CjXyn10A gene for endo-1,4-beta-xylanase, partial cds	dbj|BAC22716.1|	24	483	1e-133	vitellogenin [Crassostrea gigas]	sp|P18709|VITA2_XENLA	22	152	5e-35	Vitellogenin-A2 OS=Xenopus laevis PE=1 SV=1	bfo:BRAFLDRAFT_70363	20	193	2e-46	hypothetical protein
Locus_292_Transcript_4	9969	dbj|AB490291.1|	83	103	3e-17	Corbicula japonica CjXyn10A gene for endo-1,4-beta-xylanase, partial cds	dbj|BAC22716.1|	24	483	1e-133	vitellogenin [Crassostrea gigas]	sp|P18709|VITA2_XENLA	22	152	5e-35	Vitellogenin-A2 OS=Xenopus laevis PE=1 SV=1	bfo:BRAFLDRAFT_70363	20	193	2e-46	hypothetical protein
Locus_292_Transcript_5	9969	dbj|AB490291.1|	83	103	3e-17	Corbicula japonica CjXyn10A gene for endo-1,4-beta-xylanase, partial cds	dbj|BAC22716.1|	24	483	1e-133	vitellogenin [Crassostrea gigas]	sp|P18709|VITA2_XENLA	22	152	5e-35	Vitellogenin-A2 OS=Xenopus laevis PE=1 SV=1	bfo:BRAFLDRAFT_70363	20	193	2e-46	hypothetical protein
Locus_292_Transcript_6	9969	dbj|AB490291.1|	83	103	3e-17	Corbicula japonica CjXyn10A gene for endo-1,4-beta-xylanase, partial cds	dbj|BAC22716.1|	24	485	1e-134	vitellogenin [Crassostrea gigas]	sp|P18709|VITA2_XENLA	22	152	5e-35	Vitellogenin-A2 OS=Xenopus laevis PE=1 SV=1	bfo:BRAFLDRAFT_70363	20	193	2e-46	hypothetical protein
Locus_292_Transcript_7	9969	dbj|AB490291.1|	83	103	3e-17	Corbicula japonica CjXyn10A gene for endo-1,4-beta-xylanase, partial cds	dbj|BAC22716.1|	24	483	1e-133	vitellogenin [Crassostrea gigas]	sp|P18709|VITA2_XENLA	22	152	5e-35	Vitellogenin-A2 OS=Xenopus laevis PE=1 SV=1	bfo:BRAFLDRAFT_70363	20	193	2e-46	hypothetical protein
Locus_293_Transcript_1	871
Locus_293_Transcript_2	804
Locus_293_Transcript_3	768
Locus_293_Transcript_4	891
Locus_294_Transcript_1	212
Locus_294_Transcript_2	205
Locus_294_Transcript_3	244
Locus_294_Transcript_4	1095
Locus_294_Transcript_5	407
Locus_295_Transcript_1	1491	dbj|AB302955.1|	88	101	2e-17	Corbicula fluminea Msx gene for Msx protein, complete cds	gb|EFA06808.1|	47	62	3e-07	hypothetical protein TcasGA2_TC009747 [Tribolium castaneum]
Locus_295_Transcript_2	1455	dbj|AB302955.1|	83	67.9	2e-07	Corbicula fluminea Msx gene for Msx protein, complete cds	gb|EFA06808.1|	47	62	3e-07	hypothetical protein TcasGA2_TC009747 [Tribolium castaneum]
Locus_295_Transcript_3	1491	dbj|AB302955.1|	88	101	2e-17	Corbicula fluminea Msx gene for Msx protein, complete cds	gb|EFA06808.1|	47	62	3e-07	hypothetical protein TcasGA2_TC009747 [Tribolium castaneum]
Locus_296_Transcript_1	569	dbj|AB490291.1|	88	69.9	2e-08	Corbicula japonica CjXyn10A gene for endo-1,4-beta-xylanase, partial cds
Locus_297_Transcript_1	340
Locus_297_Transcript_2	816	gb|AF468016.2|	90	75.8	5e-10	Corbicula fluminea alpha-amylase (Amy) gene, complete cds
Locus_297_Transcript_3	1056	gb|AF468016.2|	90	75.8	6e-10	Corbicula fluminea alpha-amylase (Amy) gene, complete cds
Locus_298_Transcript_1	119
Locus_298_Transcript_2	149
Locus_298_Transcript_3	244
Locus_298_Transcript_4	118
Locus_298_Transcript_5	238
Locus_298_Transcript_6	393
Locus_298_Transcript_7	229
Locus_298_Transcript_8	159
Locus_298_Transcript_9	229
Locus_298_Transcript_10	160
Locus_298_Transcript_11	1723	gb|EF103415.1|	91	75.8	1e-09	Haliotis discus discus ornithine decarboxylase 1 mRNA, complete cds	gb|ABO26673.1|	61	541	1e-151	ornithine decarboxylase 1 [Haliotis discus discus]	sp|P11926|DCOR_HUMAN	52	415	1e-115	Ornithine decarboxylase OS=Homo sapiens GN=ODC1 PE=1 SV=2	nve:NEMVE_v1g96024	53	462	1e-128	hypothetical protein ; K01581 ornithine decarboxylase [EC:4.1.1.17]	YKL184w	1e-108	Sce	E	COG0019	Diaminopimelate decarboxylase	METABOLISM	Amino acid transport and metabolism
Locus_298_Transcript_12	1723	gb|EF103415.1|	91	75.8	1e-09	Haliotis discus discus ornithine decarboxylase 1 mRNA, complete cds	gb|ABO26673.1|	61	541	1e-151	ornithine decarboxylase 1 [Haliotis discus discus]	sp|P11926|DCOR_HUMAN	52	415	1e-115	Ornithine decarboxylase OS=Homo sapiens GN=ODC1 PE=1 SV=2	nve:NEMVE_v1g96024	53	462	1e-128	hypothetical protein ; K01581 ornithine decarboxylase [EC:4.1.1.17]	YKL184w	1e-108	Sce	E	COG0019	Diaminopimelate decarboxylase	METABOLISM	Amino acid transport and metabolism
Locus_298_Transcript_13	1609						ref|XP_001636251.1|	59	154	6e-35	predicted protein [Nematostella vectensis] gb|EDO44188.1| predicted protein [Nematostella vectensis]	sp|P00860|DCOR_MOUSE	54	132	6e-30	Ornithine decarboxylase OS=Mus musculus GN=Odc1 PE=1 SV=2	nve:NEMVE_v1g96024	59	154	2e-35	hypothetical protein ; K01581 ornithine decarboxylase [EC:4.1.1.17]	SPAC144.04c	3e-23	Spo	E	COG0019	Diaminopimelate decarboxylase	METABOLISM	Amino acid transport and metabolism
Locus_298_Transcript_14	2585	gb|EF103415.1|	91	75.8	2e-09	Haliotis discus discus ornithine decarboxylase 1 mRNA, complete cds	gb|ABO26673.1|	64	399	1e-108	ornithine decarboxylase 1 [Haliotis discus discus]	sp|P27117|DCOR_BOVIN	49	297	3e-79	Ornithine decarboxylase OS=Bos taurus GN=ODC1 PE=2 SV=1	nve:NEMVE_v1g96024	53	320	4e-85	hypothetical protein ; K01581 ornithine decarboxylase [EC:4.1.1.17]	YKL184w	7e-76	Sce	E	COG0019	Diaminopimelate decarboxylase	METABOLISM	Amino acid transport and metabolism
Locus_298_Transcript_15	1723	gb|EF103415.1|	91	75.8	1e-09	Haliotis discus discus ornithine decarboxylase 1 mRNA, complete cds	gb|ABO26673.1|	61	539	1e-151	ornithine decarboxylase 1 [Haliotis discus discus]	sp|P11926|DCOR_HUMAN	52	414	1e-114	Ornithine decarboxylase OS=Homo sapiens GN=ODC1 PE=1 SV=2	nve:NEMVE_v1g96024	53	458	1e-127	hypothetical protein ; K01581 ornithine decarboxylase [EC:4.1.1.17]	YKL184w	1e-107	Sce	E	COG0019	Diaminopimelate decarboxylase	METABOLISM	Amino acid transport and metabolism
Locus_298_Transcript_16	1723	gb|EF103415.1|	91	75.8	1e-09	Haliotis discus discus ornithine decarboxylase 1 mRNA, complete cds	gb|ABO26673.1|	61	541	1e-151	ornithine decarboxylase 1 [Haliotis discus discus]	sp|P27120|DCOR1_XENLA	49	415	1e-115	Ornithine decarboxylase 1 OS=Xenopus laevis GN=odc1-a PE=2 SV=1	nve:NEMVE_v1g96024	53	462	1e-128	hypothetical protein ; K01581 ornithine decarboxylase [EC:4.1.1.17]	YKL184w	1e-108	Sce	E	COG0019	Diaminopimelate decarboxylase	METABOLISM	Amino acid transport and metabolism
Locus_298_Transcript_17	2584	gb|EF103415.1|	91	75.8	2e-09	Haliotis discus discus ornithine decarboxylase 1 mRNA, complete cds	gb|ABO26673.1|	64	399	1e-108	ornithine decarboxylase 1 [Haliotis discus discus]	sp|P27117|DCOR_BOVIN	49	297	3e-79	Ornithine decarboxylase OS=Bos taurus GN=ODC1 PE=2 SV=1	nve:NEMVE_v1g96024	53	320	4e-85	hypothetical protein ; K01581 ornithine decarboxylase [EC:4.1.1.17]	YKL184w	7e-76	Sce	E	COG0019	Diaminopimelate decarboxylase	METABOLISM	Amino acid transport and metabolism
Locus_298_Transcript_18	1723	gb|EF103415.1|	91	75.8	1e-09	Haliotis discus discus ornithine decarboxylase 1 mRNA, complete cds	gb|ABO26673.1|	61	541	1e-151	ornithine decarboxylase 1 [Haliotis discus discus]	sp|P11926|DCOR_HUMAN	52	415	1e-115	Ornithine decarboxylase OS=Homo sapiens GN=ODC1 PE=1 SV=2	nve:NEMVE_v1g96024	53	462	1e-128	hypothetical protein ; K01581 ornithine decarboxylase [EC:4.1.1.17]	YKL184w	1e-108	Sce	E	COG0019	Diaminopimelate decarboxylase	METABOLISM	Amino acid transport and metabolism
Locus_298_Transcript_19	1973	gb|EF103415.1|	91	75.8	1e-09	Haliotis discus discus ornithine decarboxylase 1 mRNA, complete cds	gb|ABO26673.1|	59	558	1e-156	ornithine decarboxylase 1 [Haliotis discus discus]	sp|P11926|DCOR_HUMAN	52	415	1e-115	Ornithine decarboxylase OS=Homo sapiens GN=ODC1 PE=1 SV=2	nve:NEMVE_v1g96024	54	464	1e-128	hypothetical protein ; K01581 ornithine decarboxylase [EC:4.1.1.17]	YKL184w	1e-107	Sce	E	COG0019	Diaminopimelate decarboxylase	METABOLISM	Amino acid transport and metabolism
Locus_298_Transcript_20	1723	gb|EF103415.1|	91	75.8	1e-09	Haliotis discus discus ornithine decarboxylase 1 mRNA, complete cds	gb|ABO26673.1|	61	541	1e-151	ornithine decarboxylase 1 [Haliotis discus discus]	sp|P11926|DCOR_HUMAN	52	415	1e-115	Ornithine decarboxylase OS=Homo sapiens GN=ODC1 PE=1 SV=2	nve:NEMVE_v1g96024	53	462	1e-128	hypothetical protein ; K01581 ornithine decarboxylase [EC:4.1.1.17]	YKL184w	1e-108	Sce	E	COG0019	Diaminopimelate decarboxylase	METABOLISM	Amino acid transport and metabolism
Locus_299_Transcript_1	221
Locus_300_Transcript_1	364
Locus_300_Transcript_2	289
Locus_301_Transcript_1	1678	gb|FJ429216.1|	82	335	7e-88	Lepidochitona cinerea ribosomal protein SA mRNA, partial cds	sp|A3RLT6.1|RSSA_PINFU	69	379	1e-102	RecName: Full=40S ribosomal protein SA gb|ABO10190.1| 67kD laminin receptor precursor [Pinctada fucata]	sp|A3RLT6|RSSA_PINFU	69	379	1e-104	40S ribosomal protein SA OS=Pinctada fucata PE=2 SV=1	bfo:BRAFLDRAFT_200833	58	352	5e-95	hypothetical protein; K02998 small subunit ribosomal protein SAe	SPAPJ698.02c	3e-78	Spo	J	COG0052	Ribosomal protein S2	INFORMATION STORAGE AND PROCESSING	Translation, ribosomal structure and biogenesis
Locus_301_Transcript_2	1938	gb|FJ429216.1|	82	335	8e-88	Lepidochitona cinerea ribosomal protein SA mRNA, partial cds	sp|A3RLT6.1|RSSA_PINFU	69	379	1e-102	RecName: Full=40S ribosomal protein SA gb|ABO10190.1| 67kD laminin receptor precursor [Pinctada fucata]	sp|A3RLT6|RSSA_PINFU	69	379	1e-104	40S ribosomal protein SA OS=Pinctada fucata PE=2 SV=1	bfo:BRAFLDRAFT_200833	58	352	6e-95	hypothetical protein; K02998 small subunit ribosomal protein SAe	SPAPJ698.02c	2e-77	Spo	J	COG0052	Ribosomal protein S2	INFORMATION STORAGE AND PROCESSING	Translation, ribosomal structure and biogenesis
Locus_301_Transcript_3	1727	gb|FJ429216.1|	82	335	7e-88	Lepidochitona cinerea ribosomal protein SA mRNA, partial cds	sp|A3RLT6.1|RSSA_PINFU	69	379	1e-102	RecName: Full=40S ribosomal protein SA gb|ABO10190.1| 67kD laminin receptor precursor [Pinctada fucata]	sp|A3RLT6|RSSA_PINFU	69	379	1e-104	40S ribosomal protein SA OS=Pinctada fucata PE=2 SV=1	bfo:BRAFLDRAFT_200833	58	352	5e-95	hypothetical protein; K02998 small subunit ribosomal protein SAe	SPAPJ698.02c	5e-78	Spo	J	COG0052	Ribosomal protein S2	INFORMATION STORAGE AND PROCESSING	Translation, ribosomal structure and biogenesis
Locus_301_Transcript_4	1681	gb|FJ429216.1|	82	335	7e-88	Lepidochitona cinerea ribosomal protein SA mRNA, partial cds	sp|A3RLT6.1|RSSA_PINFU	69	379	1e-102	RecName: Full=40S ribosomal protein SA gb|ABO10190.1| 67kD laminin receptor precursor [Pinctada fucata]	sp|A3RLT6|RSSA_PINFU	69	379	1e-104	40S ribosomal protein SA OS=Pinctada fucata PE=2 SV=1	bfo:BRAFLDRAFT_200833	58	352	5e-95	hypothetical protein; K02998 small subunit ribosomal protein SAe	SPAPJ698.02c	3e-78	Spo	J	COG0052	Ribosomal protein S2	INFORMATION STORAGE AND PROCESSING	Translation, ribosomal structure and biogenesis
Locus_301_Transcript_5	1471	gb|FJ429216.1|	82	343	2e-90	Lepidochitona cinerea ribosomal protein SA mRNA, partial cds	sp|A3RLT6.1|RSSA_PINFU	69	379	1e-103	RecName: Full=40S ribosomal protein SA gb|ABO10190.1| 67kD laminin receptor precursor [Pinctada fucata]	sp|A3RLT6|RSSA_PINFU	69	379	1e-104	40S ribosomal protein SA OS=Pinctada fucata PE=2 SV=1	bfo:BRAFLDRAFT_200833	58	352	4e-95	hypothetical protein; K02998 small subunit ribosomal protein SAe	SPAPJ698.02c	5e-79	Spo	J	COG0052	Ribosomal protein S2	INFORMATION STORAGE AND PROCESSING	Translation, ribosomal structure and biogenesis
Locus_301_Transcript_6	1728	gb|FJ429216.1|	82	335	7e-88	Lepidochitona cinerea ribosomal protein SA mRNA, partial cds	sp|A3RLT6.1|RSSA_PINFU	69	379	1e-102	RecName: Full=40S ribosomal protein SA gb|ABO10190.1| 67kD laminin receptor precursor [Pinctada fucata]	sp|A3RLT6|RSSA_PINFU	69	379	1e-104	40S ribosomal protein SA OS=Pinctada fucata PE=2 SV=1	bfo:BRAFLDRAFT_200833	58	352	5e-95	hypothetical protein; K02998 small subunit ribosomal protein SAe	SPAPJ698.02c	5e-78	Spo	J	COG0052	Ribosomal protein S2	INFORMATION STORAGE AND PROCESSING	Translation, ribosomal structure and biogenesis
Locus_301_Transcript_7	1471	gb|EF427937.1|	82	321	9e-84	Pinctada fucata 67kD laminin receptor precursor, mRNA, complete cds	sp|A3RLT6.1|RSSA_PINFU	72	403	1e-110	RecName: Full=40S ribosomal protein SA gb|ABO10190.1| 67kD laminin receptor precursor [Pinctada fucata]	sp|A3RLT6|RSSA_PINFU	72	403	1e-111	40S ribosomal protein SA OS=Pinctada fucata PE=2 SV=1	bfo:BRAFLDRAFT_200833	61	373	1e-101	hypothetical protein; K02998 small subunit ribosomal protein SAe	SPAPJ698.02c	7e-86	Spo	J	COG0052	Ribosomal protein S2	INFORMATION STORAGE AND PROCESSING	Translation, ribosomal structure and biogenesis
Locus_301_Transcript_8	1434	gb|FJ429216.1|	82	335	6e-88	Lepidochitona cinerea ribosomal protein SA mRNA, partial cds	sp|A3RLT6.1|RSSA_PINFU	69	379	1e-103	RecName: Full=40S ribosomal protein SA gb|ABO10190.1| 67kD laminin receptor precursor [Pinctada fucata]	sp|A3RLT6|RSSA_PINFU	69	379	1e-104	40S ribosomal protein SA OS=Pinctada fucata PE=2 SV=1	bfo:BRAFLDRAFT_200833	63	352	5e-95	hypothetical protein; K02998 small subunit ribosomal protein SAe	SPAPJ698.02c	4e-79	Spo	J	COG0052	Ribosomal protein S2	INFORMATION STORAGE AND PROCESSING	Translation, ribosomal structure and biogenesis
Locus_301_Transcript_9	1750	gb|FJ429216.1|	82	335	7e-88	Lepidochitona cinerea ribosomal protein SA mRNA, partial cds	sp|A3RLT6.1|RSSA_PINFU	69	379	1e-102	RecName: Full=40S ribosomal protein SA gb|ABO10190.1| 67kD laminin receptor precursor [Pinctada fucata]	sp|A3RLT6|RSSA_PINFU	69	379	1e-104	40S ribosomal protein SA OS=Pinctada fucata PE=2 SV=1	bfo:BRAFLDRAFT_200833	58	352	5e-95	hypothetical protein; K02998 small subunit ribosomal protein SAe	SPAPJ698.02c	6e-78	Spo	J	COG0052	Ribosomal protein S2	INFORMATION STORAGE AND PROCESSING	Translation, ribosomal structure and biogenesis
Locus_301_Transcript_10	1471	gb|FJ429216.1|	82	335	6e-88	Lepidochitona cinerea ribosomal protein SA mRNA, partial cds	sp|A3RLT6.1|RSSA_PINFU	69	379	1e-103	RecName: Full=40S ribosomal protein SA gb|ABO10190.1| 67kD laminin receptor precursor [Pinctada fucata]	sp|A3RLT6|RSSA_PINFU	69	379	1e-104	40S ribosomal protein SA OS=Pinctada fucata PE=2 SV=1	bfo:BRAFLDRAFT_200833	58	352	4e-95	hypothetical protein; K02998 small subunit ribosomal protein SAe	SPAPJ698.02c	5e-79	Spo	J	COG0052	Ribosomal protein S2	INFORMATION STORAGE AND PROCESSING	Translation, ribosomal structure and biogenesis
Locus_302_Transcript_1	783	dbj|AB490291.1|	83	105	5e-19	Corbicula japonica CjXyn10A gene for endo-1,4-beta-xylanase, partial cds
Locus_303_Transcript_1	639	emb|CT033465.1|	88	89.7	2e-14	Platynereis dumerilii EST IB0AAA19DB06EM1	ref|XP_001653700.1|	100	64.3	1e-08	skp1 [Aedes aegypti] ref|XP_001653701.1| skp1 [Aedes aegypti] ref|XP_001851731.1| S-phase kinase-associated protein 1A [Culex quinquefasciatus] gb|EAT39006.1| skp1 [Aedes aegypti] gb|EAT39007.1| skp1 [Aedes aegypti] gb|EDS33767.1| S-phase kinase-associated protein 1A [Culex quinquefasciatus]
Locus_303_Transcript_2	1054	emb|CT032455.1|	82	291	6e-75	Platynereis dumerilii EST IB0AAA38AC05EM1	ref|NP_001161649.1|	77	244	1e-62	S-phase kinase associated protein 1-like protein [Saccoglossus kowalevskii] gb|ACY92638.1| S-phase kinase associated protein 1-like protein [Saccoglossus kowalevskii]	sp|Q71U00|SKP1_XENLA	76	234	6e-61	S-phase kinase-associated protein 1 OS=Xenopus laevis GN=skp1 PE=1 SV=3	nve:NEMVE_v1g164893	79	244	6e-63	hypothetical protein ; K03094 S-phase kinase-associated protein 1	SPBC409.05	8e-49	Spo	O	COG5201	SCF ubiquitin ligase, SKP1 component	CELLULAR PROCESSES AND SIGNALING	Posttranslational modification, protein turnover, chaperones
Locus_303_Transcript_3	1123	emb|CT032455.1|	82	276	4e-70	Platynereis dumerilii EST IB0AAA38AC05EM1	ref|NP_001161649.1|	77	244	2e-62	S-phase kinase associated protein 1-like protein [Saccoglossus kowalevskii] gb|ACY92638.1| S-phase kinase associated protein 1-like protein [Saccoglossus kowalevskii]	sp|Q71U00|SKP1_XENLA	76	234	7e-61	S-phase kinase-associated protein 1 OS=Xenopus laevis GN=skp1 PE=1 SV=3	nve:NEMVE_v1g164893	79	244	7e-63	hypothetical protein ; K03094 S-phase kinase-associated protein 1	SPBC409.05	1e-48	Spo	O	COG5201	SCF ubiquitin ligase, SKP1 component	CELLULAR PROCESSES AND SIGNALING	Posttranslational modification, protein turnover, chaperones
Locus_303_Transcript_4	1122	emb|CT032455.1|	82	299	2e-77	Platynereis dumerilii EST IB0AAA38AC05EM1	ref|NP_001161649.1|	77	244	2e-62	S-phase kinase associated protein 1-like protein [Saccoglossus kowalevskii] gb|ACY92638.1| S-phase kinase associated protein 1-like protein [Saccoglossus kowalevskii]	sp|Q71U00|SKP1_XENLA	76	234	7e-61	S-phase kinase-associated protein 1 OS=Xenopus laevis GN=skp1 PE=1 SV=3	nve:NEMVE_v1g164893	79	244	7e-63	hypothetical protein ; K03094 S-phase kinase-associated protein 1	SPBC409.05	1e-48	Spo	O	COG5201	SCF ubiquitin ligase, SKP1 component	CELLULAR PROCESSES AND SIGNALING	Posttranslational modification, protein turnover, chaperones
Locus_303_Transcript_5	1123	emb|CT032455.1|	82	291	6e-75	Platynereis dumerilii EST IB0AAA38AC05EM1	ref|NP_001161649.1|	77	244	2e-62	S-phase kinase associated protein 1-like protein [Saccoglossus kowalevskii] gb|ACY92638.1| S-phase kinase associated protein 1-like protein [Saccoglossus kowalevskii]	sp|Q71U00|SKP1_XENLA	76	234	7e-61	S-phase kinase-associated protein 1 OS=Xenopus laevis GN=skp1 PE=1 SV=3	nve:NEMVE_v1g164893	79	244	7e-63	hypothetical protein ; K03094 S-phase kinase-associated protein 1	SPBC409.05	1e-48	Spo	O	COG5201	SCF ubiquitin ligase, SKP1 component	CELLULAR PROCESSES AND SIGNALING	Posttranslational modification, protein turnover, chaperones
Locus_304_Transcript_1	1850						ref|XP_002734807.1|	46	226	2e-56	PREDICTED: phospholipid scramblase 1-like [Saccoglossus kowalevskii]	sp|O15162|PLS1_HUMAN	44	207	3e-52	Phospholipid scramblase 1 OS=Homo sapiens GN=PLSCR1 PE=1 SV=1	xla:734475	46	222	9e-56	plscr1, MGC84969, mmtra1b; phospholipid scramblase 1
Locus_304_Transcript_2	1850						ref|XP_002734807.1|	46	226	1e-56	PREDICTED: phospholipid scramblase 1-like [Saccoglossus kowalevskii]	sp|O15162|PLS1_HUMAN	44	207	2e-52	Phospholipid scramblase 1 OS=Homo sapiens GN=PLSCR1 PE=1 SV=1	xla:734475	46	222	7e-56	plscr1, MGC84969, mmtra1b; phospholipid scramblase 1
Locus_304_Transcript_3	1850						ref|XP_002734807.1|	46	225	3e-56	PREDICTED: phospholipid scramblase 1-like [Saccoglossus kowalevskii]	sp|O15162|PLS1_HUMAN	44	206	4e-52	Phospholipid scramblase 1 OS=Homo sapiens GN=PLSCR1 PE=1 SV=1	xla:734475	46	221	2e-55	plscr1, MGC84969, mmtra1b; phospholipid scramblase 1
Locus_304_Transcript_4	1801						ref|XP_002734807.1|	43	225	3e-56	PREDICTED: phospholipid scramblase 1-like [Saccoglossus kowalevskii]	sp|O15162|PLS1_HUMAN	44	207	3e-52	Phospholipid scramblase 1 OS=Homo sapiens GN=PLSCR1 PE=1 SV=1	xla:734475	47	219	4e-55	plscr1, MGC84969, mmtra1b; phospholipid scramblase 1
Locus_304_Transcript_5	1809						ref|XP_002734807.1|	46	227	5e-57	PREDICTED: phospholipid scramblase 1-like [Saccoglossus kowalevskii]	sp|O15162|PLS1_HUMAN	45	208	9e-53	Phospholipid scramblase 1 OS=Homo sapiens GN=PLSCR1 PE=1 SV=1	xla:734475	45	221	2e-55	plscr1, MGC84969, mmtra1b; phospholipid scramblase 1
Locus_304_Transcript_6	1850						ref|XP_002734807.1|	46	226	2e-56	PREDICTED: phospholipid scramblase 1-like [Saccoglossus kowalevskii]	sp|O15162|PLS1_HUMAN	44	207	3e-52	Phospholipid scramblase 1 OS=Homo sapiens GN=PLSCR1 PE=1 SV=1	xla:734475	46	222	9e-56	plscr1, MGC84969, mmtra1b; phospholipid scramblase 1
Locus_305_Transcript_1	491	dbj|AB302955.1|	93	87.7	7e-14	Corbicula fluminea Msx gene for Msx protein, complete cds
Locus_306_Transcript_1	190
Locus_306_Transcript_2	203
Locus_306_Transcript_3	170
Locus_306_Transcript_4	2117						gb|ACA09732.1|	60	423	1e-116	tandem repeat galectin [Ruditapes philippinarum]	sp|Q8K419|LEG4_MOUSE	30	152	7e-36	Galectin-4 OS=Mus musculus GN=Lgals4 PE=1 SV=2	bfo:BRAFLDRAFT_126856	37	213	4e-53	hypothetical protein; K10093 galectin-9
Locus_306_Transcript_5	2009						gb|ACA09732.1|	66	435	1e-119	tandem repeat galectin [Ruditapes philippinarum]	sp|P56470|LEG4_HUMAN	33	155	8e-37	Galectin-4 OS=Homo sapiens GN=LGALS4 PE=1 SV=1	bfo:BRAFLDRAFT_126856	40	224	3e-56	hypothetical protein; K10093 galectin-9
Locus_306_Transcript_6	2009						gb|ACA09732.1|	66	434	1e-119	tandem repeat galectin [Ruditapes philippinarum]	sp|P56470|LEG4_HUMAN	32	153	4e-36	Galectin-4 OS=Homo sapiens GN=LGALS4 PE=1 SV=1	bfo:BRAFLDRAFT_126856	40	224	3e-56	hypothetical protein; K10093 galectin-9
Locus_306_Transcript_7	1983						gb|ACA09732.1|	66	434	1e-119	tandem repeat galectin [Ruditapes philippinarum]	sp|P56470|LEG4_HUMAN	32	153	4e-36	Galectin-4 OS=Homo sapiens GN=LGALS4 PE=1 SV=1	bfo:BRAFLDRAFT_126856	40	224	3e-56	hypothetical protein; K10093 galectin-9
Locus_306_Transcript_8	1990						gb|ACA09732.1|	66	434	1e-119	tandem repeat galectin [Ruditapes philippinarum]	sp|P56470|LEG4_HUMAN	32	153	4e-36	Galectin-4 OS=Homo sapiens GN=LGALS4 PE=1 SV=1	bfo:BRAFLDRAFT_126856	40	224	3e-56	hypothetical protein; K10093 galectin-9
Locus_306_Transcript_9	1997						gb|ACA09732.1|	66	434	1e-119	tandem repeat galectin [Ruditapes philippinarum]	sp|P56470|LEG4_HUMAN	32	153	4e-36	Galectin-4 OS=Homo sapiens GN=LGALS4 PE=1 SV=1	bfo:BRAFLDRAFT_126856	40	224	3e-56	hypothetical protein; K10093 galectin-9
Locus_306_Transcript_10	1997						gb|ACA09732.1|	63	408	1e-111	tandem repeat galectin [Ruditapes philippinarum]	sp|P56470|LEG4_HUMAN	34	177	3e-43	Galectin-4 OS=Homo sapiens GN=LGALS4 PE=1 SV=1	bfo:BRAFLDRAFT_126856	41	224	3e-56	hypothetical protein; K10093 galectin-9
Locus_306_Transcript_11	1983						gb|ACA09732.1|	66	434	1e-119	tandem repeat galectin [Ruditapes philippinarum]	sp|P56470|LEG4_HUMAN	32	153	4e-36	Galectin-4 OS=Homo sapiens GN=LGALS4 PE=1 SV=1	bfo:BRAFLDRAFT_126856	40	224	3e-56	hypothetical protein; K10093 galectin-9
Locus_306_Transcript_12	2006						gb|ACA09732.1|	66	434	1e-119	tandem repeat galectin [Ruditapes philippinarum]	sp|P56470|LEG4_HUMAN	32	153	4e-36	Galectin-4 OS=Homo sapiens GN=LGALS4 PE=1 SV=1	bfo:BRAFLDRAFT_126856	40	224	3e-56	hypothetical protein; K10093 galectin-9
Locus_306_Transcript_13	2009						gb|ACA09732.1|	66	434	1e-119	tandem repeat galectin [Ruditapes philippinarum]	sp|P56470|LEG4_HUMAN	32	153	4e-36	Galectin-4 OS=Homo sapiens GN=LGALS4 PE=1 SV=1	bfo:BRAFLDRAFT_126856	40	224	3e-56	hypothetical protein; K10093 galectin-9
Locus_307_Transcript_1	716	ref|XM_002745373.1|	85	135	5e-28	PREDICTED: Callithrix jacchus pleiotropic regulator 1 (PRL1 homolog, Arabidopsis), transcript variant 2 (PLRG1), mRNA	gb|AEO34226.1|	53	221	9e-56	hypothetical protein [Amblyomma maculatum]	sp|Q922V4|PLRG1_MOUSE	48	209	2e-53	Pleiotropic regulator 1 OS=Mus musculus GN=Plrg1 PE=2 SV=1	spu:594479	46	219	1e-55	similar to LOC394977 protein; K12862 pleiotropic regulator 1	SPBP22H7.07	2e-37	Spo	R	COG2319	FOG: WD40 repeat	POORLY CHARACTERIZED	General function prediction only
Locus_307_Transcript_2	1996	ref|XM_002745373.1|	84	131	2e-26	PREDICTED: Callithrix jacchus pleiotropic regulator 1 (PRL1 homolog, Arabidopsis), transcript variant 2 (PLRG1), mRNA	ref|XP_001194918.1|	61	661	0	PREDICTED: similar to LOC394977 protein [Strongylocentrotus purpuratus] ref|XP_001181447.1| PREDICTED: similar to LOC394977 protein [Strongylocentrotus purpuratus]	sp|Q9WUC8|PLRG1_RAT	63	651	0	Pleiotropic regulator 1 OS=Rattus norvegicus GN=Plrg1 PE=2 SV=1	spu:594479	61	661	0	similar to LOC394977 protein; K12862 pleiotropic regulator 1	SPBP22H7.07	1e-168	Spo	R	COG2319	FOG: WD40 repeat	POORLY CHARACTERIZED	General function prediction only
Locus_307_Transcript_3	1997	ref|XM_002745373.1|	84	131	2e-26	PREDICTED: Callithrix jacchus pleiotropic regulator 1 (PRL1 homolog, Arabidopsis), transcript variant 2 (PLRG1), mRNA	ref|XP_001194918.1|	61	661	0	PREDICTED: similar to LOC394977 protein [Strongylocentrotus purpuratus] ref|XP_001181447.1| PREDICTED: similar to LOC394977 protein [Strongylocentrotus purpuratus]	sp|Q9WUC8|PLRG1_RAT	63	651	0	Pleiotropic regulator 1 OS=Rattus norvegicus GN=Plrg1 PE=2 SV=1	spu:594479	61	661	0	similar to LOC394977 protein; K12862 pleiotropic regulator 1	SPBP22H7.07	1e-168	Spo	R	COG2319	FOG: WD40 repeat	POORLY CHARACTERIZED	General function prediction only
Locus_307_Transcript_4	1996	ref|XM_002745373.1|	84	131	2e-26	PREDICTED: Callithrix jacchus pleiotropic regulator 1 (PRL1 homolog, Arabidopsis), transcript variant 2 (PLRG1), mRNA	ref|XP_001194918.1|	61	661	0	PREDICTED: similar to LOC394977 protein [Strongylocentrotus purpuratus] ref|XP_001181447.1| PREDICTED: similar to LOC394977 protein [Strongylocentrotus purpuratus]	sp|Q9WUC8|PLRG1_RAT	63	651	0	Pleiotropic regulator 1 OS=Rattus norvegicus GN=Plrg1 PE=2 SV=1	spu:594479	61	661	0	similar to LOC394977 protein; K12862 pleiotropic regulator 1	SPBP22H7.07	1e-168	Spo	R	COG2319	FOG: WD40 repeat	POORLY CHARACTERIZED	General function prediction only
Locus_308_Transcript_1	356	gb|GQ121407.1|	91	63.9	8e-07	Mercenaria mercenaria microsatellite RUMM058 sequence
Locus_309_Transcript_1	2267	dbj|AB490291.1|	90	117	4e-22	Corbicula japonica CjXyn10A gene for endo-1,4-beta-xylanase, partial cds	gb|ABB71674.2|	38	226	2e-56	C-type lectin C [Chlamys farreri]	sp|Q9UBG0|MRC2_HUMAN	25	110	6e-23	C-type mannose receptor 2 OS=Homo sapiens GN=MRC2 PE=1 SV=2	bfo:BRAFLDRAFT_80311	29	140	4e-31	hypothetical protein; K06560 mannose receptor, C type
Locus_309_Transcript_2	362						gb|ABB71674.2|	35	67	1e-09	C-type lectin C [Chlamys farreri]
Locus_309_Transcript_3	2267	dbj|AB490291.1|	90	117	4e-22	Corbicula japonica CjXyn10A gene for endo-1,4-beta-xylanase, partial cds	gb|ABB71674.2|	38	226	1e-56	C-type lectin C [Chlamys farreri]	sp|Q9UBG0|MRC2_HUMAN	25	109	1e-22	C-type mannose receptor 2 OS=Homo sapiens GN=MRC2 PE=1 SV=2	bfo:BRAFLDRAFT_80311	29	143	7e-32	hypothetical protein; K06560 mannose receptor, C type
Locus_309_Transcript_4	906						gb|ABB71674.2|	39	210	3e-52	C-type lectin C [Chlamys farreri]	sp|Q9UBG0|MRC2_HUMAN	27	104	1e-21	C-type mannose receptor 2 OS=Homo sapiens GN=MRC2 PE=1 SV=2	nve:NEMVE_v1g238062	30	116	3e-24	hypothetical protein ; K06560 mannose receptor, C type
Locus_309_Transcript_5	2264	dbj|AB490291.1|	90	117	4e-22	Corbicula japonica CjXyn10A gene for endo-1,4-beta-xylanase, partial cds	gb|ABB71674.2|	38	231	4e-58	C-type lectin C [Chlamys farreri]	sp|Q64449|MRC2_MOUSE	25	117	5e-25	C-type mannose receptor 2 OS=Mus musculus GN=Mrc2 PE=1 SV=3	nve:NEMVE_v1g238062	30	147	3e-33	hypothetical protein ; K06560 mannose receptor, C type
Locus_309_Transcript_6	2267	dbj|AB490291.1|	90	117	4e-22	Corbicula japonica CjXyn10A gene for endo-1,4-beta-xylanase, partial cds	gb|ABB71674.2|	38	226	1e-56	C-type lectin C [Chlamys farreri]	sp|Q9UBG0|MRC2_HUMAN	25	109	1e-22	C-type mannose receptor 2 OS=Homo sapiens GN=MRC2 PE=1 SV=2	bfo:BRAFLDRAFT_80311	29	143	7e-32	hypothetical protein; K06560 mannose receptor, C type
Locus_309_Transcript_7	263	dbj|AB490291.1|	90	117	4e-23	Corbicula japonica CjXyn10A gene for endo-1,4-beta-xylanase, partial cds
Locus_310_Transcript_1	1496	gb|AF468016.2|	84	75.8	9e-10	Corbicula fluminea alpha-amylase (Amy) gene, complete cds
Locus_310_Transcript_2	1749	gb|AF468016.2|	84	75.8	1e-09	Corbicula fluminea alpha-amylase (Amy) gene, complete cds
Locus_310_Transcript_3	1753	gb|AF468016.2|	89	97.6	3e-16	Corbicula fluminea alpha-amylase (Amy) gene, complete cds
Locus_310_Transcript_4	1753	gb|AF468016.2|	84	75.8	1e-09	Corbicula fluminea alpha-amylase (Amy) gene, complete cds
Locus_310_Transcript_5	1771	gb|AF468016.2|	84	75.8	1e-09	Corbicula fluminea alpha-amylase (Amy) gene, complete cds
Locus_310_Transcript_6	1754	gb|AF468016.2|	84	75.8	1e-09	Corbicula fluminea alpha-amylase (Amy) gene, complete cds
Locus_310_Transcript_7	1752	gb|AF468016.2|	84	75.8	1e-09	Corbicula fluminea alpha-amylase (Amy) gene, complete cds
Locus_311_Transcript_1	749	gb|EF103393.1|	81	101	8e-18	Haliotis discus discus nucleoside diphosphate kinase B mRNA, complete cds	gb|ABO26651.1|	71	253	3e-65	nucleoside diphosphate kinase B [Haliotis discus discus]	sp|P19804|NDKB_RAT	69	231	5e-60	Nucleoside diphosphate kinase B OS=Rattus norvegicus GN=Nme2 PE=1 SV=1	aor:AOR_1_920134	69	232	2e-59	AO090102000558; nucleoside diphosphate kinase; K00940 nucleoside-diphosphate kinase [EC:2.7.4.6]	YKL067w	4e-66	Sce	F	COG0105	Nucleoside diphosphate kinase	METABOLISM	Nucleotide transport and metabolism
Locus_311_Transcript_2	631	gb|EF103393.1|	83	131	7e-27	Haliotis discus discus nucleoside diphosphate kinase B mRNA, complete cds	gb|ABO26651.1|	72	253	1e-65	nucleoside diphosphate kinase B [Haliotis discus discus]	sp|P19804|NDKB_RAT	69	229	1e-59	Nucleoside diphosphate kinase B OS=Rattus norvegicus GN=Nme2 PE=1 SV=1	aor:AOR_1_920134	68	229	8e-59	AO090102000558; nucleoside diphosphate kinase; K00940 nucleoside-diphosphate kinase [EC:2.7.4.6]	YKL067w	1e-66	Sce	F	COG0105	Nucleoside diphosphate kinase	METABOLISM	Nucleotide transport and metabolism
Locus_311_Transcript_3	631	gb|EF103393.1|	81	101	6e-18	Haliotis discus discus nucleoside diphosphate kinase B mRNA, complete cds	gb|ABO26651.1|	71	253	2e-65	nucleoside diphosphate kinase B [Haliotis discus discus]	sp|P19804|NDKB_RAT	69	231	4e-60	Nucleoside diphosphate kinase B OS=Rattus norvegicus GN=Nme2 PE=1 SV=1	aor:AOR_1_920134	69	232	2e-59	AO090102000558; nucleoside diphosphate kinase; K00940 nucleoside-diphosphate kinase [EC:2.7.4.6]	YKL067w	1e-66	Sce	F	COG0105	Nucleoside diphosphate kinase	METABOLISM	Nucleotide transport and metabolism
Locus_312_Transcript_1	1373
Locus_312_Transcript_2	1365
Locus_313_Transcript_1	2328						ref|XP_975027.1|	30	191	7e-46	PREDICTED: similar to inhibitor of apoptosis 2 protein [Tribolium castaneum] gb|EEZ99286.1| hypothetical protein TcasGA2_TC001189 [Tribolium castaneum] gb|AEQ93553.1| inhibitor of apoptosis 2 protein [Tribolium castaneum]	sp|O62640|PIAP_PIG	30	178	2e-43	Putative inhibitor of apoptosis OS=Sus scrofa GN=PIAP PE=2 SV=1	tca:663905	30	191	3e-46	similar to CG8293-PA, isoform A; K04725 baculoviral IAP repeat-containing 2/3/4	SPCP31B10.10c	3e-16	---	---	---	---	---	---
Locus_313_Transcript_2	2415						ref|XP_975027.1|	29	186	1e-44	PREDICTED: similar to inhibitor of apoptosis 2 protein [Tribolium castaneum] gb|EEZ99286.1| hypothetical protein TcasGA2_TC001189 [Tribolium castaneum] gb|AEQ93553.1| inhibitor of apoptosis 2 protein [Tribolium castaneum]	sp|O62640|PIAP_PIG	30	178	1e-43	Putative inhibitor of apoptosis OS=Sus scrofa GN=PIAP PE=2 SV=1	tca:663905	29	186	6e-45	similar to CG8293-PA, isoform A; K04725 baculoviral IAP repeat-containing 2/3/4	SPCP31B10.10c	4e-15	---	---	---	---	---	---
Locus_313_Transcript_3	2415						ref|XP_975027.1|	30	191	8e-46	PREDICTED: similar to inhibitor of apoptosis 2 protein [Tribolium castaneum] gb|EEZ99286.1| hypothetical protein TcasGA2_TC001189 [Tribolium castaneum] gb|AEQ93553.1| inhibitor of apoptosis 2 protein [Tribolium castaneum]	sp|O62640|PIAP_PIG	30	178	2e-43	Putative inhibitor of apoptosis OS=Sus scrofa GN=PIAP PE=2 SV=1	tca:663905	30	191	3e-46	similar to CG8293-PA, isoform A; K04725 baculoviral IAP repeat-containing 2/3/4	SPCP31B10.10c	3e-16	---	---	---	---	---	---
Locus_314_Transcript_1	449
Locus_315_Transcript_1	113
Locus_315_Transcript_2	215
Locus_315_Transcript_3	213						gb|AAB34577.1|	56	85.1	4e-15	Myc homolog [Crassostrea virginica]
Locus_315_Transcript_4	162
Locus_315_Transcript_5	185
Locus_315_Transcript_6	200						gb|AAB34577.1|	54	60.1	1e-07	Myc homolog [Crassostrea virginica]
Locus_315_Transcript_7	230						gb|AAB34577.1|	44	59.7	2e-07	Myc homolog [Crassostrea virginica]
Locus_315_Transcript_8	3481						gb|AAB34577.1|	41	325	4e-86	Myc homolog [Crassostrea virginica]						bfo:BRAFLDRAFT_97527	39	107	7e-21	hypothetical protein
Locus_315_Transcript_9	3481						gb|AAB34577.1|	41	325	4e-86	Myc homolog [Crassostrea virginica]						bfo:BRAFLDRAFT_97527	39	107	7e-21	hypothetical protein
Locus_315_Transcript_10	3481						gb|AAB34577.1|	41	325	4e-86	Myc homolog [Crassostrea virginica]						bfo:BRAFLDRAFT_97527	39	107	7e-21	hypothetical protein
Locus_315_Transcript_11	1427						gb|AAB34577.1|	42	93.2	1e-16	Myc homolog [Crassostrea virginica]
Locus_315_Transcript_12	3481						gb|AAB34577.1|	41	325	4e-86	Myc homolog [Crassostrea virginica]						bfo:BRAFLDRAFT_97527	39	107	7e-21	hypothetical protein
Locus_315_Transcript_13	3481						gb|AAB34577.1|	41	325	4e-86	Myc homolog [Crassostrea virginica]						bfo:BRAFLDRAFT_97527	39	107	7e-21	hypothetical protein
Locus_315_Transcript_14	3481						gb|AAB34577.1|	41	325	4e-86	Myc homolog [Crassostrea virginica]						bfo:BRAFLDRAFT_97527	39	107	7e-21	hypothetical protein
Locus_315_Transcript_15	2033						gb|AAB34577.1|	41	327	6e-87	Myc homolog [Crassostrea virginica]						bfo:BRAFLDRAFT_97527	39	107	4e-21	hypothetical protein
Locus_315_Transcript_16	3481						gb|AAB34577.1|	41	325	4e-86	Myc homolog [Crassostrea virginica]						bfo:BRAFLDRAFT_97527	39	107	7e-21	hypothetical protein
Locus_315_Transcript_17	3481						gb|AAB34577.1|	41	325	4e-86	Myc homolog [Crassostrea virginica]						bfo:BRAFLDRAFT_97527	39	107	7e-21	hypothetical protein
Locus_316_Transcript_1	1063						ref|XP_001199991.1|	35	114	3e-23	PREDICTED: similar to pats1 [Strongylocentrotus purpuratus] ref|XP_001176471.1| PREDICTED: similar to pats1 [Strongylocentrotus purpuratus]	sp|Q55E58|PATS1_DICDI	27	68.9	6e-11	Probable serine/threonine-protein kinase pats1 OS=Dictyostelium discoideum GN=pats1 PE=3 SV=1	spu:752124	35	114	1e-23	similar to pats1
Locus_316_Transcript_2	1951						ref|NP_001161599.1|	27	172	2e-40	neuralized PATS1 [Saccoglossus kowalevskii] gb|ACY92584.1| neuralized PATS1 [Saccoglossus kowalevskii]	sp|Q55E58|PATS1_DICDI	27	101	2e-20	Probable serine/threonine-protein kinase pats1 OS=Dictyostelium discoideum GN=pats1 PE=3 SV=1	bfo:BRAFLDRAFT_129004	29	171	2e-40	hypothetical protein	MA2301_2	4e-12	Mac	R	COG1100	GTPase SAR1 and related small G proteins	POORLY CHARACTERIZED	General function prediction only
Locus_316_Transcript_3	1951						ref|XP_002587496.1|	29	175	3e-41	hypothetical protein BRAFLDRAFT_129004 [Branchiostoma floridae] gb|EEN43507.1| hypothetical protein BRAFLDRAFT_129004 [Branchiostoma floridae]	sp|Q55E58|PATS1_DICDI	28	102	1e-20	Probable serine/threonine-protein kinase pats1 OS=Dictyostelium discoideum GN=pats1 PE=3 SV=1	bfo:BRAFLDRAFT_129004	29	175	1e-41	hypothetical protein	alr0124_2	3e-12	Nos	R	COG1100	GTPase SAR1 and related small G proteins	POORLY CHARACTERIZED	General function prediction only
Locus_316_Transcript_4	1951						ref|XP_002587496.1|	29	175	3e-41	hypothetical protein BRAFLDRAFT_129004 [Branchiostoma floridae] gb|EEN43507.1| hypothetical protein BRAFLDRAFT_129004 [Branchiostoma floridae]	sp|Q55E58|PATS1_DICDI	28	102	1e-20	Probable serine/threonine-protein kinase pats1 OS=Dictyostelium discoideum GN=pats1 PE=3 SV=1	bfo:BRAFLDRAFT_129004	29	175	1e-41	hypothetical protein	alr0124_2	3e-12	Nos	R	COG1100	GTPase SAR1 and related small G proteins	POORLY CHARACTERIZED	General function prediction only
Locus_316_Transcript_5	1726						ref|XP_002587496.1|	27	180	7e-43	hypothetical protein BRAFLDRAFT_129004 [Branchiostoma floridae] gb|EEN43507.1| hypothetical protein BRAFLDRAFT_129004 [Branchiostoma floridae]	sp|Q55E58|PATS1_DICDI	28	102	1e-20	Probable serine/threonine-protein kinase pats1 OS=Dictyostelium discoideum GN=pats1 PE=3 SV=1	bfo:BRAFLDRAFT_129004	27	180	3e-43	hypothetical protein	alr0124_2	2e-12	Nos	R	COG1100	GTPase SAR1 and related small G proteins	POORLY CHARACTERIZED	General function prediction only
Locus_316_Transcript_6	2634						ref|XP_001199991.1|	26	199	2e-48	PREDICTED: similar to pats1 [Strongylocentrotus purpuratus] ref|XP_001176471.1| PREDICTED: similar to pats1 [Strongylocentrotus purpuratus]	sp|Q55E58|PATS1_DICDI	28	102	2e-20	Probable serine/threonine-protein kinase pats1 OS=Dictyostelium discoideum GN=pats1 PE=3 SV=1	spu:752124	26	199	9e-49	similar to pats1	alr0124_2	4e-12	Nos	R	COG1100	GTPase SAR1 and related small G proteins	POORLY CHARACTERIZED	General function prediction only
Locus_316_Transcript_7	2661						ref|XP_001199991.1|	26	199	2e-48	PREDICTED: similar to pats1 [Strongylocentrotus purpuratus] ref|XP_001176471.1| PREDICTED: similar to pats1 [Strongylocentrotus purpuratus]	sp|Q55E58|PATS1_DICDI	28	102	2e-20	Probable serine/threonine-protein kinase pats1 OS=Dictyostelium discoideum GN=pats1 PE=3 SV=1	spu:752124	26	199	7e-49	similar to pats1	alr0124_2	4e-12	Nos	R	COG1100	GTPase SAR1 and related small G proteins	POORLY CHARACTERIZED	General function prediction only
Locus_316_Transcript_8	1951						ref|XP_002587496.1|	29	175	3e-41	hypothetical protein BRAFLDRAFT_129004 [Branchiostoma floridae] gb|EEN43507.1| hypothetical protein BRAFLDRAFT_129004 [Branchiostoma floridae]	sp|Q55E58|PATS1_DICDI	28	102	1e-20	Probable serine/threonine-protein kinase pats1 OS=Dictyostelium discoideum GN=pats1 PE=3 SV=1	bfo:BRAFLDRAFT_129004	29	175	1e-41	hypothetical protein	alr0124_2	3e-12	Nos	R	COG1100	GTPase SAR1 and related small G proteins	POORLY CHARACTERIZED	General function prediction only
Locus_317_Transcript_1	560
Locus_317_Transcript_2	236
Locus_317_Transcript_3	804						ref|XP_002611507.1|	32	81.3	2e-13	hypothetical protein BRAFLDRAFT_63858 [Branchiostoma floridae] gb|EEN67517.1| hypothetical protein BRAFLDRAFT_63858 [Branchiostoma floridae]						bfo:BRAFLDRAFT_63858	32	81.3	7e-14	hypothetical protein
Locus_317_Transcript_4	248
Locus_318_Transcript_1	900						ref|XP_782870.2|	38	120	3e-25	PREDICTED: similar to DC-STAMP domain containing 2 isoform 2 [Strongylocentrotus purpuratus] ref|XP_001183222.1| PREDICTED: similar to DC-STAMP domain containing 2 [Strongylocentrotus purpuratus]	sp|Q059Y8|DCST1_MOUSE	31	78.2	8e-14	DC-STAMP domain-containing protein 1 OS=Mus musculus GN=Dcst1 PE=2 SV=1	spu:577559	38	120	1e-25	similar to DC-STAMP domain containing 2
Locus_319_Transcript_1	2341						ref|XP_002928690.1|	45	181	4e-43	PREDICTED: LOW QUALITY PROTEIN: glutathione peroxidase 6-like [Ailuropoda melanoleuca]	sp|Q5RFG3|GPX3_PONPY	47	180	4e-44	Glutathione peroxidase 3 OS=Pongo pygmaeus GN=GPX3 PE=2 SV=3	aml:100474240	45	181	2e-43	glutathione peroxidase 6-like; K00432 glutathione peroxidase [EC:1.11.1.9]	slr1171	7e-24	Syn	O	COG0386	Glutathione peroxidase	CELLULAR PROCESSES AND SIGNALING	Posttranslational modification, protein turnover, chaperones
Locus_319_Transcript_2	2370						ref|XP_002928690.1|	45	181	5e-43	PREDICTED: LOW QUALITY PROTEIN: glutathione peroxidase 6-like [Ailuropoda melanoleuca]	sp|Q5RFG3|GPX3_PONPY	47	180	4e-44	Glutathione peroxidase 3 OS=Pongo pygmaeus GN=GPX3 PE=2 SV=3	aml:100474240	45	181	2e-43	glutathione peroxidase 6-like; K00432 glutathione peroxidase [EC:1.11.1.9]	slr1171	8e-24	Syn	O	COG0386	Glutathione peroxidase	CELLULAR PROCESSES AND SIGNALING	Posttranslational modification, protein turnover, chaperones
Locus_319_Transcript_3	2365						ref|XP_002928690.1|	45	181	4e-43	PREDICTED: LOW QUALITY PROTEIN: glutathione peroxidase 6-like [Ailuropoda melanoleuca]	sp|Q5RFG3|GPX3_PONPY	47	180	4e-44	Glutathione peroxidase 3 OS=Pongo pygmaeus GN=GPX3 PE=2 SV=3	aml:100474240	45	181	2e-43	glutathione peroxidase 6-like; K00432 glutathione peroxidase [EC:1.11.1.9]	slr1171	8e-24	Syn	O	COG0386	Glutathione peroxidase	CELLULAR PROCESSES AND SIGNALING	Posttranslational modification, protein turnover, chaperones
Locus_320_Transcript_1	1128
Locus_320_Transcript_2	1094
Locus_321_Transcript_1	1243						ref|ZP_09749050.1|	47	312	7e-83	putative flavoprotein involved in K+ transport [Saccharomonospora cyanea NA-134] gb|EHR63397.1| putative flavoprotein involved in K+ transport [Saccharomonospora cyanea NA-134]	sp|Q9FF12|GSXL9_ARATH	23	86.7	3e-16	Flavin-containing monooxygenase FMO GS-OX-like 9 OS=Arabidopsis thaliana GN=At5g07800 PE=2 SV=1	svi:Svir_30590	46	306	2e-81	putative flavoprotein involved in K+ transport	mlr7328	2e-94	Mlo	P	COG2072	Predicted flavoprotein involved in K+ transport	METABOLISM	Inorganic ion transport and metabolism
Locus_321_Transcript_2	1258						ref|ZP_09749050.1|	47	312	8e-83	putative flavoprotein involved in K+ transport [Saccharomonospora cyanea NA-134] gb|EHR63397.1| putative flavoprotein involved in K+ transport [Saccharomonospora cyanea NA-134]	sp|Q9FF12|GSXL9_ARATH	23	86.7	3e-16	Flavin-containing monooxygenase FMO GS-OX-like 9 OS=Arabidopsis thaliana GN=At5g07800 PE=2 SV=1	svi:Svir_30590	46	306	2e-81	putative flavoprotein involved in K+ transport	mlr7328	2e-94	Mlo	P	COG2072	Predicted flavoprotein involved in K+ transport	METABOLISM	Inorganic ion transport and metabolism
Locus_321_Transcript_3	1258						ref|ZP_09749050.1|	46	311	2e-82	putative flavoprotein involved in K+ transport [Saccharomonospora cyanea NA-134] gb|EHR63397.1| putative flavoprotein involved in K+ transport [Saccharomonospora cyanea NA-134]	sp|Q9FF12|GSXL9_ARATH	23	87.4	2e-16	Flavin-containing monooxygenase FMO GS-OX-like 9 OS=Arabidopsis thaliana GN=At5g07800 PE=2 SV=1	azc:AZC_1374	42	305	4e-81	flavin-containing monooxygenase; K00485 dimethylaniline monooxygenase (N-oxide forming) [EC:1.14.13.8]	mlr7328	4e-93	Mlo	P	COG2072	Predicted flavoprotein involved in K+ transport	METABOLISM	Inorganic ion transport and metabolism
Locus_321_Transcript_4	1258						ref|ZP_09749050.1|	47	312	8e-83	putative flavoprotein involved in K+ transport [Saccharomonospora cyanea NA-134] gb|EHR63397.1| putative flavoprotein involved in K+ transport [Saccharomonospora cyanea NA-134]	sp|Q9FF12|GSXL9_ARATH	23	86.7	3e-16	Flavin-containing monooxygenase FMO GS-OX-like 9 OS=Arabidopsis thaliana GN=At5g07800 PE=2 SV=1	svi:Svir_30590	46	306	2e-81	putative flavoprotein involved in K+ transport	mlr7328	2e-94	Mlo	P	COG2072	Predicted flavoprotein involved in K+ transport	METABOLISM	Inorganic ion transport and metabolism
Locus_322_Transcript_1	1085						ref|XP_795744.1|	55	341	2e-91	PREDICTED: similar to LOC495042 protein [Strongylocentrotus purpuratus]	sp|Q5XHC1|CD047_XENLA	48	287	1e-76	UPF0602 protein C4orf47 homolog OS=Xenopus laevis PE=2 SV=1	spu:591073	55	341	6e-92	similar to LOC495042 protein
Locus_322_Transcript_2	1555						ref|XP_795744.1|	55	341	3e-91	PREDICTED: similar to LOC495042 protein [Strongylocentrotus purpuratus]	sp|Q5XHC1|CD047_XENLA	48	287	2e-76	UPF0602 protein C4orf47 homolog OS=Xenopus laevis PE=2 SV=1	spu:591073	55	341	1e-91	similar to LOC495042 protein
Locus_322_Transcript_3	1555						ref|XP_795744.1|	55	341	3e-91	PREDICTED: similar to LOC495042 protein [Strongylocentrotus purpuratus]	sp|Q5XHC1|CD047_XENLA	48	287	2e-76	UPF0602 protein C4orf47 homolog OS=Xenopus laevis PE=2 SV=1	spu:591073	55	341	1e-91	similar to LOC495042 protein
Locus_323_Transcript_1	103
Locus_323_Transcript_2	118
Locus_323_Transcript_3	111
Locus_323_Transcript_4	110
Locus_323_Transcript_5	244
Locus_323_Transcript_6	110
Locus_323_Transcript_7	194
Locus_323_Transcript_8	203
Locus_323_Transcript_9	384						ref|XP_001662030.1|	53	110	9e-23	myosin i [Aedes aegypti] gb|EAT35966.1| myosin i [Aedes aegypti]	sp|A5PF48|MYO1C_DANRE	47	97.8	2e-20	Unconventional myosin-Ic OS=Danio rerio GN=myo1c PE=3 SV=1	aag:AaeL_AAEL011905	53	110	3e-23	myosin i ; K10356 myosin I	YMR109w	6e-14	Sce	Z	COG5022	Myosin heavy chain	CELLULAR PROCESSES AND SIGNALING	Cytoskeleton
Locus_323_Transcript_10	453						gb|EGU84646.1|	40	69.3	2e-10	hypothetical protein FOXB_04834 [Fusarium oxysporum Fo5176]
Locus_323_Transcript_11	112
Locus_323_Transcript_12	197
Locus_323_Transcript_13	2241
Locus_323_Transcript_14	2924
Locus_323_Transcript_15	2944
Locus_323_Transcript_16	2119						ref|XP_001743167.1|	38	99.4	3e-18	hypothetical protein [Monosiga brevicollis MX1] gb|EDQ91881.1| predicted protein [Monosiga brevicollis MX1]	sp|P19984|PROF2_ACACA	31	79	1e-13	Profilin-2 OS=Acanthamoeba castellanii PE=1 SV=3	mbr:MONBRDRAFT_35996	38	99.4	1e-18	hypothetical protein ; K05759 profilin	SPAC4A8.15c	7e-14	---	---	---	---	---	---
Locus_323_Transcript_17	2178
Locus_323_Transcript_18	2922
Locus_323_Transcript_19	2240						ref|XP_002611534.1|	25	83.2	2e-13	hypothetical protein BRAFLDRAFT_117187 [Branchiostoma floridae] gb|EEN67544.1| hypothetical protein BRAFLDRAFT_117187 [Branchiostoma floridae]						bfo:BRAFLDRAFT_117187	25	83.2	8e-14	hypothetical protein
Locus_323_Transcript_20	2141						ref|XP_002604925.1|	55	422	1e-115	hypothetical protein BRAFLDRAFT_77225 [Branchiostoma floridae] gb|EEN60935.1| hypothetical protein BRAFLDRAFT_77225 [Branchiostoma floridae]	sp|P04988|CYSP1_DICDI	34	208	1e-52	Cysteine proteinase 1 OS=Dictyostelium discoideum GN=cprA PE=1 SV=2	bfo:BRAFLDRAFT_77225	55	422	1e-116	hypothetical protein; K01373 cathepsin F [EC:3.4.22.41]
Locus_323_Transcript_21	2924
Locus_323_Transcript_22	644
Locus_324_Transcript_1	612						gb|ACU83235.1|	45	114	1e-23	translationally controlled tumor protein [Ruditapes philippinarum]
Locus_324_Transcript_2	816						gb|ACU83235.1|	46	56.6	5e-12	translationally controlled tumor protein [Ruditapes philippinarum]
Locus_324_Transcript_3	611						gb|ACU83235.1|	44	57.4	2e-12	translationally controlled tumor protein [Ruditapes philippinarum]
Locus_325_Transcript_1	1266						gb|ACR15167.1|	30	78.2	3e-12	cysteine protease inhibitor [Haliotis diversicolor supertexta]
Locus_325_Transcript_2	1079						gb|ACR15167.1|	31	90.9	4e-16	cysteine protease inhibitor [Haliotis diversicolor supertexta]
Locus_325_Transcript_3	1153						gb|ACR15167.1|	34	87.4	5e-15	cysteine protease inhibitor [Haliotis diversicolor supertexta]
Locus_325_Transcript_4	1252						gb|ACR15167.1|	34	87.4	5e-15	cysteine protease inhibitor [Haliotis diversicolor supertexta]
Locus_325_Transcript_5	1272						gb|ACR15167.1|	30	78.2	3e-12	cysteine protease inhibitor [Haliotis diversicolor supertexta]
Locus_325_Transcript_6	1147						gb|ACR15167.1|	34	87.4	4e-15	cysteine protease inhibitor [Haliotis diversicolor supertexta]
Locus_326_Transcript_1	791	gb|EU124985.1|	86	89.7	3e-14	Arenicola marina ribosomal protein rpl36 mRNA, partial cds	ref|XP_002127857.1|	71	126	5e-27	PREDICTED: similar to ribosomal protein L36 [Ciona intestinalis]	sp|Q5RAZ9|RL36_PONAB	71	124	6e-28	60S ribosomal protein L36 OS=Pongo abelii GN=RPL36 PE=3 SV=3	cin:100180699	71	126	2e-27	similar to ribosomal protein L36; K02920 large subunit ribosomal protein L36e	SPCC970.05	5e-23	Spo	J	COG5051	Ribosomal protein L36E	INFORMATION STORAGE AND PROCESSING	Translation, ribosomal structure and biogenesis
Locus_327_Transcript_1	353
Locus_328_Transcript_1	648
Locus_328_Transcript_2	618
Locus_328_Transcript_3	644
Locus_329_Transcript_1	305
Locus_329_Transcript_2	138
Locus_329_Transcript_3	166
Locus_329_Transcript_4	214	ref|XM_002430000.1|	89	87.7	3e-14	Pediculus humanus corporis Splicing factor U2AF 50 kDa subunit, putative, mRNA	ref|XP_002430045.1|	88	99.4	2e-19	Splicing factor U2AF 50 kDa subunit, putative [Pediculus humanus corporis] gb|EEB17307.1| Splicing factor U2AF 50 kDa subunit, putative [Pediculus humanus corporis]	sp|P26369|U2AF2_MOUSE	92	97.1	3e-20	Splicing factor U2AF 65 kDa subunit OS=Mus musculus GN=U2af2 PE=1 SV=3	phu:Phum_PHUM460480	88	99.4	7e-20	Splicing factor U2AF 50 kDa subunit, putative; K12837 splicing factor U2AF 65 kDa subunit
Locus_329_Transcript_5	1307	ref|NM_205689.1|	85	91.7	1e-14	Danio rerio U2 small nuclear RNA auxiliary factor 2b (u2af2b), mRNA gb|BC065869.1| Danio rerio U2 small nuclear RNA auxiliary factor 2b, mRNA (cDNA clone MGC:77804 IMAGE:7001400), complete cds	gb|AAT85577.1|	74	292	9e-77	U2 small nuclear ribonucleoprotein auxiliary factor large subunit [Alvinella pompejana]	sp|Q24562|U2AF2_DROME	70	279	4e-74	Splicing factor U2AF 50 kDa subunit OS=Drosophila melanogaster GN=U2af50 PE=2 SV=1	isc:IscW_ISCW002946	73	289	3e-76	splicing factor u2af large subunit, putative; K12837 splicing factor U2AF 65 kDa subunit	SPBC146.07	9e-18	Spo	R	COG0724	RNA-binding proteins (RRM domain)	POORLY CHARACTERIZED	General function prediction only
Locus_329_Transcript_6	1804	ref|NM_205689.1|	84	145	1e-30	Danio rerio U2 small nuclear RNA auxiliary factor 2b (u2af2b), mRNA gb|BC065869.1| Danio rerio U2 small nuclear RNA auxiliary factor 2b, mRNA (cDNA clone MGC:77804 IMAGE:7001400), complete cds	gb|AAT85577.1|	73	452	1e-124	U2 small nuclear ribonucleoprotein auxiliary factor large subunit [Alvinella pompejana]	sp|Q24562|U2AF2_DROME	67	421	1e-116	Splicing factor U2AF 50 kDa subunit OS=Drosophila melanogaster GN=U2af50 PE=2 SV=1	cqu:CpipJ_CPIJ012850	71	440	1e-121	splicing factor u2af large subunit; K12837 splicing factor U2AF 65 kDa subunit	SPBC146.07	5e-28	Spo	R	COG0724	RNA-binding proteins (RRM domain)	POORLY CHARACTERIZED	General function prediction only
Locus_329_Transcript_7	1358	ref|NM_205689.1|	84	145	1e-30	Danio rerio U2 small nuclear RNA auxiliary factor 2b (u2af2b), mRNA gb|BC065869.1| Danio rerio U2 small nuclear RNA auxiliary factor 2b, mRNA (cDNA clone MGC:77804 IMAGE:7001400), complete cds	gb|AAT85577.1|	73	452	1e-125	U2 small nuclear ribonucleoprotein auxiliary factor large subunit [Alvinella pompejana]	sp|Q24562|U2AF2_DROME	67	421	1e-117	Splicing factor U2AF 50 kDa subunit OS=Drosophila melanogaster GN=U2af50 PE=2 SV=1	cqu:CpipJ_CPIJ012850	71	440	1e-121	splicing factor u2af large subunit; K12837 splicing factor U2AF 65 kDa subunit	SPBC146.07	1e-28	Spo	R	COG0724	RNA-binding proteins (RRM domain)	POORLY CHARACTERIZED	General function prediction only
Locus_329_Transcript_8	1358	ref|NM_205689.1|	84	145	1e-30	Danio rerio U2 small nuclear RNA auxiliary factor 2b (u2af2b), mRNA gb|BC065869.1| Danio rerio U2 small nuclear RNA auxiliary factor 2b, mRNA (cDNA clone MGC:77804 IMAGE:7001400), complete cds	gb|AAT85577.1|	73	452	1e-125	U2 small nuclear ribonucleoprotein auxiliary factor large subunit [Alvinella pompejana]	sp|Q24562|U2AF2_DROME	67	421	1e-117	Splicing factor U2AF 50 kDa subunit OS=Drosophila melanogaster GN=U2af50 PE=2 SV=1	cqu:CpipJ_CPIJ012850	71	440	1e-121	splicing factor u2af large subunit; K12837 splicing factor U2AF 65 kDa subunit	SPBC146.07	1e-28	Spo	R	COG0724	RNA-binding proteins (RRM domain)	POORLY CHARACTERIZED	General function prediction only
Locus_329_Transcript_9	1358	ref|NM_205689.1|	84	145	1e-30	Danio rerio U2 small nuclear RNA auxiliary factor 2b (u2af2b), mRNA gb|BC065869.1| Danio rerio U2 small nuclear RNA auxiliary factor 2b, mRNA (cDNA clone MGC:77804 IMAGE:7001400), complete cds	gb|AAT85577.1|	73	452	1e-125	U2 small nuclear ribonucleoprotein auxiliary factor large subunit [Alvinella pompejana]	sp|Q24562|U2AF2_DROME	67	421	1e-117	Splicing factor U2AF 50 kDa subunit OS=Drosophila melanogaster GN=U2af50 PE=2 SV=1	cqu:CpipJ_CPIJ012850	71	440	1e-121	splicing factor u2af large subunit; K12837 splicing factor U2AF 65 kDa subunit	SPBC146.07	1e-28	Spo	R	COG0724	RNA-binding proteins (RRM domain)	POORLY CHARACTERIZED	General function prediction only
Locus_329_Transcript_10	1358	gb|AY679693.1|	80	145	1e-30	Alvinella pompejana U2 small nuclear ribonucleoprotein auxiliary factor large subunit mRNA, complete cds	gb|AAT85577.1|	73	452	1e-125	U2 small nuclear ribonucleoprotein auxiliary factor large subunit [Alvinella pompejana]	sp|Q24562|U2AF2_DROME	67	421	1e-117	Splicing factor U2AF 50 kDa subunit OS=Drosophila melanogaster GN=U2af50 PE=2 SV=1	cqu:CpipJ_CPIJ012850	71	440	1e-121	splicing factor u2af large subunit; K12837 splicing factor U2AF 65 kDa subunit	SPBC146.07	1e-28	Spo	R	COG0724	RNA-binding proteins (RRM domain)	POORLY CHARACTERIZED	General function prediction only
Locus_329_Transcript_11	1954	ref|XM_003505550.1|	82	107	3e-19	PREDICTED: Cricetulus griseus splicing factor U2AF 65 kDa subunit-like (LOC100763310), mRNA	gb|AAT85577.1|	72	166	2e-38	U2 small nuclear ribonucleoprotein auxiliary factor large subunit [Alvinella pompejana]	sp|P26369|U2AF2_MOUSE	69	157	2e-37	Splicing factor U2AF 65 kDa subunit OS=Mus musculus GN=U2af2 PE=1 SV=3	tca:663317	70	163	4e-38	similar to CG9998-PA; K12837 splicing factor U2AF 65 kDa subunit
Locus_329_Transcript_12	1798	ref|NM_205689.1|	84	145	1e-30	Danio rerio U2 small nuclear RNA auxiliary factor 2b (u2af2b), mRNA gb|BC065869.1| Danio rerio U2 small nuclear RNA auxiliary factor 2b, mRNA (cDNA clone MGC:77804 IMAGE:7001400), complete cds	gb|AAT85577.1|	73	452	1e-124	U2 small nuclear ribonucleoprotein auxiliary factor large subunit [Alvinella pompejana]	sp|Q24562|U2AF2_DROME	67	421	1e-116	Splicing factor U2AF 50 kDa subunit OS=Drosophila melanogaster GN=U2af50 PE=2 SV=1	cqu:CpipJ_CPIJ012850	71	440	1e-121	splicing factor u2af large subunit; K12837 splicing factor U2AF 65 kDa subunit	SPBC146.07	5e-28	Spo	R	COG0724	RNA-binding proteins (RRM domain)	POORLY CHARACTERIZED	General function prediction only
Locus_329_Transcript_13	1774	ref|NM_205689.1|	84	145	1e-30	Danio rerio U2 small nuclear RNA auxiliary factor 2b (u2af2b), mRNA gb|BC065869.1| Danio rerio U2 small nuclear RNA auxiliary factor 2b, mRNA (cDNA clone MGC:77804 IMAGE:7001400), complete cds	gb|AAT85577.1|	73	452	1e-124	U2 small nuclear ribonucleoprotein auxiliary factor large subunit [Alvinella pompejana]	sp|Q24562|U2AF2_DROME	67	421	1e-116	Splicing factor U2AF 50 kDa subunit OS=Drosophila melanogaster GN=U2af50 PE=2 SV=1	cqu:CpipJ_CPIJ012850	71	440	1e-121	splicing factor u2af large subunit; K12837 splicing factor U2AF 65 kDa subunit	SPBC146.07	5e-28	Spo	R	COG0724	RNA-binding proteins (RRM domain)	POORLY CHARACTERIZED	General function prediction only
Locus_329_Transcript_14	1358	ref|NM_205689.1|	84	145	1e-30	Danio rerio U2 small nuclear RNA auxiliary factor 2b (u2af2b), mRNA gb|BC065869.1| Danio rerio U2 small nuclear RNA auxiliary factor 2b, mRNA (cDNA clone MGC:77804 IMAGE:7001400), complete cds	gb|AAT85577.1|	73	452	1e-125	U2 small nuclear ribonucleoprotein auxiliary factor large subunit [Alvinella pompejana]	sp|Q24562|U2AF2_DROME	67	421	1e-117	Splicing factor U2AF 50 kDa subunit OS=Drosophila melanogaster GN=U2af50 PE=2 SV=1	cqu:CpipJ_CPIJ012850	71	440	1e-121	splicing factor u2af large subunit; K12837 splicing factor U2AF 65 kDa subunit	SPBC146.07	1e-28	Spo	R	COG0724	RNA-binding proteins (RRM domain)	POORLY CHARACTERIZED	General function prediction only
Locus_330_Transcript_1	536
Locus_331_Transcript_1	1371	dbj|AB490291.1|	89	73.8	3e-09	Corbicula japonica CjXyn10A gene for endo-1,4-beta-xylanase, partial cds
Locus_331_Transcript_2	1509	dbj|AB490291.1|	89	73.8	4e-09	Corbicula japonica CjXyn10A gene for endo-1,4-beta-xylanase, partial cds
Locus_331_Transcript_3	1446	dbj|AB490291.1|	89	73.8	3e-09	Corbicula japonica CjXyn10A gene for endo-1,4-beta-xylanase, partial cds
Locus_332_Transcript_1	3153						ref|XP_002736461.1|	48	602	1e-169	PREDICTED: ribophorin II-like [Saccoglossus kowalevskii]	sp|Q5RBM1|RPN2_PONAB	39	447	1e-124	Dolichyl-diphosphooligosaccharide--protein glycosyltransferase subunit 2 OS=Pongo abelii GN=RPN2 PE=2 SV=1	bfo:BRAFLDRAFT_121312	47	569	1e-160	hypothetical protein; K12667 oligosaccharyltransferase complex subunit delta (ribophorin II)
Locus_332_Transcript_2	3153						ref|XP_002736461.1|	48	601	1e-169	PREDICTED: ribophorin II-like [Saccoglossus kowalevskii]	sp|Q5RBM1|RPN2_PONAB	39	447	1e-124	Dolichyl-diphosphooligosaccharide--protein glycosyltransferase subunit 2 OS=Pongo abelii GN=RPN2 PE=2 SV=1	bfo:BRAFLDRAFT_121312	47	569	1e-160	hypothetical protein; K12667 oligosaccharyltransferase complex subunit delta (ribophorin II)
Locus_332_Transcript_3	3153						ref|XP_002736461.1|	48	601	1e-169	PREDICTED: ribophorin II-like [Saccoglossus kowalevskii]	sp|Q5RBM1|RPN2_PONAB	39	447	1e-124	Dolichyl-diphosphooligosaccharide--protein glycosyltransferase subunit 2 OS=Pongo abelii GN=RPN2 PE=2 SV=1	bfo:BRAFLDRAFT_121312	47	568	1e-160	hypothetical protein; K12667 oligosaccharyltransferase complex subunit delta (ribophorin II)
[truncated: 133,190 more rows]
