# Supplementary material for: Sequencing and De Novo Assembly of the Asian Clam (Corbicula fluminea) Transcriptome Using the Illumina GAIIx Method
Source: PLoS One. 2013 Nov 7;8(11):e79516. doi: 10.1371/journal.pone.0079516 (PMC3820681; doi:10.1371/journal.pone.0079516)
Supplement: Table S2 — COG Classification of the unigenes. (ZIP) [file pone.0079516.s002.zip › COG/C_MIX_COG_Class.txt]

Gene name	Portein name in COG	Blast E-value	Organism	Function code	COG id	COG class defination	Functional categories(Fist Level)	Functional categories(Second Level)
Locus_10003_Transcript_1	all4759	9e-17	Nos	R	COG2319	FOG: WD40 repeat	POORLY CHARACTERIZED	General function prediction only
Locus_10004_Transcript_1	ECU03g0820i	2e-48	Ecu	Z	COG5023	Tubulin	CELLULAR PROCESSES AND SIGNALING	Cytoskeleton
Locus_10013_Transcript_1	SPBC26H8.05c	1e-154	Spo	T	COG0639	Diadenosine tetraphosphatase and related serine/threonine protein phosphatases	CELLULAR PROCESSES AND SIGNALING	Signal transduction mechanisms
Locus_10013_Transcript_2	SPBC26H8.05c	1e-154	Spo	T	COG0639	Diadenosine tetraphosphatase and related serine/threonine protein phosphatases	CELLULAR PROCESSES AND SIGNALING	Signal transduction mechanisms
Locus_10013_Transcript_3	SPBC26H8.05c	1e-154	Spo	T	COG0639	Diadenosine tetraphosphatase and related serine/threonine protein phosphatases	CELLULAR PROCESSES AND SIGNALING	Signal transduction mechanisms
Locus_1001_Transcript_1	SPCP25A2.03	7e-27	---	---	---	---	---	---
Locus_1001_Transcript_2	SPCP25A2.03	6e-27	---	---	---	---	---	---
Locus_1001_Transcript_3	SPCP25A2.03	7e-27	---	---	---	---	---	---
Locus_1001_Transcript_4	SPCP25A2.03	5e-27	---	---	---	---	---	---
Locus_1001_Transcript_5	SPCP25A2.03	7e-27	---	---	---	---	---	---
Locus_10025_Transcript_1	YJL026w	1e-148	Sce	F	COG0208	Ribonucleotide reductase, beta subunit	METABOLISM	Nucleotide transport and metabolism
Locus_10028_Transcript_2	YLR178c	6e-15	Sce	R	COG1881	Phospholipid-binding protein	POORLY CHARACTERIZED	General function prediction only
Locus_10028_Transcript_3	YLR178c	1e-18	Sce	R	COG1881	Phospholipid-binding protein	POORLY CHARACTERIZED	General function prediction only
Locus_10028_Transcript_4	YLR178c	2e-17	Sce	R	COG1881	Phospholipid-binding protein	POORLY CHARACTERIZED	General function prediction only
Locus_10028_Transcript_5	YLR178c	2e-17	Sce	R	COG1881	Phospholipid-binding protein	POORLY CHARACTERIZED	General function prediction only
Locus_10029_Transcript_1	SPAC3A12.14	3e-19	Spo	TZDR	COG5126	Ca2+-binding protein (EF-Hand superfamily)	CELLULAR PROCESSES AND SIGNALING	Signal transduction mechanisms
Locus_1002_Transcript_1	AF1946_2	8e-17	Afu	O	COG4870	Cysteine protease	CELLULAR PROCESSES AND SIGNALING	Posttranslational modification, protein turnover, chaperones
Locus_1002_Transcript_10	AF1946_2	8e-17	Afu	O	COG4870	Cysteine protease	CELLULAR PROCESSES AND SIGNALING	Posttranslational modification, protein turnover, chaperones
Locus_1002_Transcript_2	AF1946_2	8e-17	Afu	O	COG4870	Cysteine protease	CELLULAR PROCESSES AND SIGNALING	Posttranslational modification, protein turnover, chaperones
Locus_1002_Transcript_3	AF1946_2	8e-17	Afu	O	COG4870	Cysteine protease	CELLULAR PROCESSES AND SIGNALING	Posttranslational modification, protein turnover, chaperones
Locus_1002_Transcript_4	AF1946_2	8e-17	Afu	O	COG4870	Cysteine protease	CELLULAR PROCESSES AND SIGNALING	Posttranslational modification, protein turnover, chaperones
Locus_1002_Transcript_5	AF1946_2	8e-17	Afu	O	COG4870	Cysteine protease	CELLULAR PROCESSES AND SIGNALING	Posttranslational modification, protein turnover, chaperones
Locus_1002_Transcript_6	AF1946_2	6e-17	Afu	O	COG4870	Cysteine protease	CELLULAR PROCESSES AND SIGNALING	Posttranslational modification, protein turnover, chaperones
Locus_1002_Transcript_7	AF1946_2	8e-17	Afu	O	COG4870	Cysteine protease	CELLULAR PROCESSES AND SIGNALING	Posttranslational modification, protein turnover, chaperones
Locus_1002_Transcript_8	AF1946_2	8e-17	Afu	O	COG4870	Cysteine protease	CELLULAR PROCESSES AND SIGNALING	Posttranslational modification, protein turnover, chaperones
Locus_1002_Transcript_9	AF1946_2	1e-16	Afu	O	COG4870	Cysteine protease	CELLULAR PROCESSES AND SIGNALING	Posttranslational modification, protein turnover, chaperones
Locus_10039_Transcript_1	RSc0756	7e-91	Rso	I	COG1960	Acyl-CoA dehydrogenases	METABOLISM	Lipid transport and metabolism
Locus_10039_Transcript_2	RSc0756	0.0	Rso	I	COG1960	Acyl-CoA dehydrogenases	METABOLISM	Lipid transport and metabolism
Locus_10039_Transcript_3	RSc0756	0.0	Rso	I	COG1960	Acyl-CoA dehydrogenases	METABOLISM	Lipid transport and metabolism
Locus_10044_Transcript_1	all5008	1e-47	Nos	R	COG2130	Putative NADP-dependent oxidoreductases	POORLY CHARACTERIZED	General function prediction only
Locus_10044_Transcript_2	all5008	5e-61	Nos	R	COG2130	Putative NADP-dependent oxidoreductases	POORLY CHARACTERIZED	General function prediction only
Locus_10044_Transcript_3	all5008	7e-68	Nos	R	COG2130	Putative NADP-dependent oxidoreductases	POORLY CHARACTERIZED	General function prediction only
Locus_10044_Transcript_4	all5008	7e-68	Nos	R	COG2130	Putative NADP-dependent oxidoreductases	POORLY CHARACTERIZED	General function prediction only
Locus_10044_Transcript_5	all5008	2e-58	Nos	R	COG2130	Putative NADP-dependent oxidoreductases	POORLY CHARACTERIZED	General function prediction only
Locus_10044_Transcript_6	all5008	1e-67	Nos	R	COG2130	Putative NADP-dependent oxidoreductases	POORLY CHARACTERIZED	General function prediction only
Locus_10044_Transcript_7	all5008	4e-67	Nos	R	COG2130	Putative NADP-dependent oxidoreductases	POORLY CHARACTERIZED	General function prediction only
Locus_10044_Transcript_8	all5008	7e-68	Nos	R	COG2130	Putative NADP-dependent oxidoreductases	POORLY CHARACTERIZED	General function prediction only
Locus_10046_Transcript_1	aq_1308	4e-27	Aae	J	COG0343	Queuine/archaeosine tRNA-ribosyltransferase	INFORMATION STORAGE AND PROCESSING	Translation, ribosomal structure and biogenesis
Locus_10046_Transcript_2	aq_1308	3e-28	Aae	J	COG0343	Queuine/archaeosine tRNA-ribosyltransferase	INFORMATION STORAGE AND PROCESSING	Translation, ribosomal structure and biogenesis
Locus_10046_Transcript_3	aq_1308	2e-28	Aae	J	COG0343	Queuine/archaeosine tRNA-ribosyltransferase	INFORMATION STORAGE AND PROCESSING	Translation, ribosomal structure and biogenesis
Locus_10053_Transcript_1	SPCC1739.13	0.0	Spo	O	COG0443	Molecular chaperone	CELLULAR PROCESSES AND SIGNALING	Posttranslational modification, protein turnover, chaperones
Locus_10053_Transcript_2	SPCC1739.13	0.0	Spo	O	COG0443	Molecular chaperone	CELLULAR PROCESSES AND SIGNALING	Posttranslational modification, protein turnover, chaperones
Locus_10053_Transcript_3	SPCC1739.13	0.0	Spo	O	COG0443	Molecular chaperone	CELLULAR PROCESSES AND SIGNALING	Posttranslational modification, protein turnover, chaperones
Locus_10053_Transcript_4	SPCC1739.13	0.0	Spo	O	COG0443	Molecular chaperone	CELLULAR PROCESSES AND SIGNALING	Posttranslational modification, protein turnover, chaperones
Locus_10053_Transcript_5	SPCC1739.13	0.0	Spo	O	COG0443	Molecular chaperone	CELLULAR PROCESSES AND SIGNALING	Posttranslational modification, protein turnover, chaperones
Locus_10053_Transcript_6	SPCC1739.13	0.0	Spo	O	COG0443	Molecular chaperone	CELLULAR PROCESSES AND SIGNALING	Posttranslational modification, protein turnover, chaperones
Locus_10053_Transcript_7	SPCC1739.13	0.0	Spo	O	COG0443	Molecular chaperone	CELLULAR PROCESSES AND SIGNALING	Posttranslational modification, protein turnover, chaperones
Locus_10058_Transcript_1	CC0400	1e-104	Ccr	IQR	COG1028	Dehydrogenases with different specificities (related to short-chain alcohol dehydrogenases)	METABOLISM	Lipid transport and metabolism
Locus_10058_Transcript_2	CC0400	4e-99	Ccr	IQR	COG1028	Dehydrogenases with different specificities (related to short-chain alcohol dehydrogenases)	METABOLISM	Lipid transport and metabolism
Locus_10058_Transcript_3	CC0400	1e-104	Ccr	IQR	COG1028	Dehydrogenases with different specificities (related to short-chain alcohol dehydrogenases)	METABOLISM	Lipid transport and metabolism
Locus_10058_Transcript_4	CC0400	1e-108	Ccr	IQR	COG1028	Dehydrogenases with different specificities (related to short-chain alcohol dehydrogenases)	METABOLISM	Lipid transport and metabolism
Locus_10058_Transcript_5	CC0400	1e-99	Ccr	IQR	COG1028	Dehydrogenases with different specificities (related to short-chain alcohol dehydrogenases)	METABOLISM	Lipid transport and metabolism
Locus_10058_Transcript_6	CC0400	1e-105	Ccr	IQR	COG1028	Dehydrogenases with different specificities (related to short-chain alcohol dehydrogenases)	METABOLISM	Lipid transport and metabolism
Locus_10058_Transcript_7	CC0400	1e-105	Ccr	IQR	COG1028	Dehydrogenases with different specificities (related to short-chain alcohol dehydrogenases)	METABOLISM	Lipid transport and metabolism
Locus_10058_Transcript_8	CC0400	1e-104	Ccr	IQR	COG1028	Dehydrogenases with different specificities (related to short-chain alcohol dehydrogenases)	METABOLISM	Lipid transport and metabolism
Locus_10068_Transcript_1	SPCC970.03	2e-56	Spo	HC	COG0543	2-polyprenylphenol hydroxylase and related flavodoxin oxidoreductases	METABOLISM	Coenzyme transport and metabolism
Locus_10077_Transcript_10	SPCC1919.10c	1e-16	Spo	Z	COG5022	Myosin heavy chain	CELLULAR PROCESSES AND SIGNALING	Cytoskeleton
Locus_10077_Transcript_11	SPCC1919.10c	1e-16	Spo	Z	COG5022	Myosin heavy chain	CELLULAR PROCESSES AND SIGNALING	Cytoskeleton
Locus_10077_Transcript_2	SPCC1919.10c	8e-17	Spo	Z	COG5022	Myosin heavy chain	CELLULAR PROCESSES AND SIGNALING	Cytoskeleton
Locus_10077_Transcript_4	SPCC1919.10c	7e-17	Spo	Z	COG5022	Myosin heavy chain	CELLULAR PROCESSES AND SIGNALING	Cytoskeleton
Locus_10077_Transcript_5	SPCC1919.10c	7e-17	Spo	Z	COG5022	Myosin heavy chain	CELLULAR PROCESSES AND SIGNALING	Cytoskeleton
Locus_10077_Transcript_6	SPCC1919.10c	1e-16	Spo	Z	COG5022	Myosin heavy chain	CELLULAR PROCESSES AND SIGNALING	Cytoskeleton
Locus_10077_Transcript_7	SPCC1919.10c	1e-16	Spo	Z	COG5022	Myosin heavy chain	CELLULAR PROCESSES AND SIGNALING	Cytoskeleton
Locus_10077_Transcript_8	SPCC1919.10c	7e-17	Spo	Z	COG5022	Myosin heavy chain	CELLULAR PROCESSES AND SIGNALING	Cytoskeleton
Locus_1007_Transcript_1	Cj0759	4e-13	Cje	O	COG0443	Molecular chaperone	CELLULAR PROCESSES AND SIGNALING	Posttranslational modification, protein turnover, chaperones
Locus_10084_Transcript_1	SPBC3B8.05	1e-162	Spo	J	COG1736	Diphthamide synthase subunit DPH2	INFORMATION STORAGE AND PROCESSING	Translation, ribosomal structure and biogenesis
Locus_10091_Transcript_1	alr5291	2e-50	---	---	---	---	---	---
Locus_10091_Transcript_2	alr5291	9e-52	---	---	---	---	---	---
Locus_10097_Transcript_1	DR1318	1e-115	Dra	I	COG1960	Acyl-CoA dehydrogenases	METABOLISM	Lipid transport and metabolism
Locus_10097_Transcript_3	DR1318	1e-115	Dra	I	COG1960	Acyl-CoA dehydrogenases	METABOLISM	Lipid transport and metabolism
Locus_10098_Transcript_1	SPAC1805.13	5e-26	Spo	J	COG2163	Ribosomal protein L14E/L6E/L27E	INFORMATION STORAGE AND PROCESSING	Translation, ribosomal structure and biogenesis
Locus_1011_Transcript_1	SPBC577.10	3e-59	Spo	O	COG0638	20S proteasome, alpha and beta subunits	CELLULAR PROCESSES AND SIGNALING	Posttranslational modification, protein turnover, chaperones
Locus_1011_Transcript_2	SPBC577.10	3e-59	Spo	O	COG0638	20S proteasome, alpha and beta subunits	CELLULAR PROCESSES AND SIGNALING	Posttranslational modification, protein turnover, chaperones
Locus_1011_Transcript_3	SPBC577.10	2e-59	Spo	O	COG0638	20S proteasome, alpha and beta subunits	CELLULAR PROCESSES AND SIGNALING	Posttranslational modification, protein turnover, chaperones
Locus_1011_Transcript_4	SPBC577.10	3e-59	Spo	O	COG0638	20S proteasome, alpha and beta subunits	CELLULAR PROCESSES AND SIGNALING	Posttranslational modification, protein turnover, chaperones
Locus_1011_Transcript_5	SPBC577.10	3e-59	Spo	O	COG0638	20S proteasome, alpha and beta subunits	CELLULAR PROCESSES AND SIGNALING	Posttranslational modification, protein turnover, chaperones
Locus_1012_Transcript_1	SPBC14C8.06	1e-101	Spo	R	COG2319	FOG: WD40 repeat	POORLY CHARACTERIZED	General function prediction only
Locus_1012_Transcript_2	SPBC14C8.06	1e-101	Spo	R	COG2319	FOG: WD40 repeat	POORLY CHARACTERIZED	General function prediction only
Locus_1012_Transcript_3	SPBC14C8.06	1e-101	Spo	R	COG2319	FOG: WD40 repeat	POORLY CHARACTERIZED	General function prediction only
Locus_1012_Transcript_4	SPBC14C8.06	1e-101	Spo	R	COG2319	FOG: WD40 repeat	POORLY CHARACTERIZED	General function prediction only
Locus_1014_Transcript_1	ECU03g0820i	0.0	Ecu	Z	COG5023	Tubulin	CELLULAR PROCESSES AND SIGNALING	Cytoskeleton
Locus_1014_Transcript_2	ECU03g0820i	0.0	Ecu	Z	COG5023	Tubulin	CELLULAR PROCESSES AND SIGNALING	Cytoskeleton
Locus_1014_Transcript_3	ECU03g0820i	0.0	Ecu	Z	COG5023	Tubulin	CELLULAR PROCESSES AND SIGNALING	Cytoskeleton
Locus_1014_Transcript_4	ECU03g0820i	1e-132	Ecu	Z	COG5023	Tubulin	CELLULAR PROCESSES AND SIGNALING	Cytoskeleton
Locus_1014_Transcript_5	ECU03g0820i	0.0	Ecu	Z	COG5023	Tubulin	CELLULAR PROCESSES AND SIGNALING	Cytoskeleton
Locus_10152_Transcript_1	YAR019c	1e-21	Sce	RTKL	COG0515	Serine/threonine protein kinase	POORLY CHARACTERIZED	General function prediction only
Locus_10152_Transcript_2	YAR019c	1e-21	Sce	RTKL	COG0515	Serine/threonine protein kinase	POORLY CHARACTERIZED	General function prediction only
Locus_10158_Transcript_1	SPBC646.02	2e-43	---	---	---	---	---	---
Locus_10172_Transcript_1	YFL005w	7e-40	Sce	R	COG1100	GTPase SAR1 and related small G proteins	POORLY CHARACTERIZED	General function prediction only
Locus_10172_Transcript_2	YFL005w	6e-38	Sce	R	COG1100	GTPase SAR1 and related small G proteins	POORLY CHARACTERIZED	General function prediction only
Locus_10172_Transcript_3	YFL005w	5e-38	Sce	R	COG1100	GTPase SAR1 and related small G proteins	POORLY CHARACTERIZED	General function prediction only
Locus_101_Transcript_1	SPAC23H4.06	1e-128	Spo	E	COG0174	Glutamine synthetase	METABOLISM	Amino acid transport and metabolism
Locus_1020_Transcript_1	SPAPB1A10.07c	1e-43	---	---	---	---	---	---
Locus_1020_Transcript_10	SPAPB1A10.07c	1e-43	---	---	---	---	---	---
Locus_1020_Transcript_2	SPAPB1A10.07c	1e-43	---	---	---	---	---	---
Locus_1020_Transcript_3	SPAPB1A10.07c	1e-43	---	---	---	---	---	---
Locus_1020_Transcript_4	SPAPB1A10.07c	1e-43	---	---	---	---	---	---
Locus_1020_Transcript_5	SPAPB1A10.07c	1e-43	---	---	---	---	---	---
Locus_1020_Transcript_6	SPAPB1A10.07c	8e-45	---	---	---	---	---	---
Locus_1020_Transcript_7	SPAPB1A10.07c	1e-43	---	---	---	---	---	---
Locus_1020_Transcript_8	SPAPB1A10.07c	1e-43	---	---	---	---	---	---
Locus_1020_Transcript_9	SPAPB1A10.07c	1e-43	---	---	---	---	---	---
Locus_1021_Transcript_1	SPBC23G7.15c	1e-19	Spo	J	COG2058	Ribosomal protein L12E/L44/L45/RPP1/RPP2	INFORMATION STORAGE AND PROCESSING	Translation, ribosomal structure and biogenesis
Locus_10220_Transcript_1	alr0029_2	6e-25	Nos	R	COG2319	FOG: WD40 repeat	POORLY CHARACTERIZED	General function prediction only
Locus_10220_Transcript_2	alr0029_2	1e-24	Nos	R	COG2319	FOG: WD40 repeat	POORLY CHARACTERIZED	General function prediction only
Locus_10220_Transcript_3	alr0029_2	1e-24	Nos	R	COG2319	FOG: WD40 repeat	POORLY CHARACTERIZED	General function prediction only
Locus_10222_Transcript_1	SPCC132.02	7e-74	Spo	K	COG0846	NAD-dependent protein deacetylases, SIR2 family	INFORMATION STORAGE AND PROCESSING	Transcription
Locus_10222_Transcript_2	SPCC132.02	7e-74	Spo	K	COG0846	NAD-dependent protein deacetylases, SIR2 family	INFORMATION STORAGE AND PROCESSING	Transcription
Locus_10222_Transcript_3	SPCC132.02	5e-70	Spo	K	COG0846	NAD-dependent protein deacetylases, SIR2 family	INFORMATION STORAGE AND PROCESSING	Transcription
Locus_10229_Transcript_10	SSO0456	4e-49	Sso	H	COG0212	5-formyltetrahydrofolate cyclo-ligase	METABOLISM	Coenzyme transport and metabolism
Locus_10229_Transcript_2	SSO0456	4e-49	Sso	H	COG0212	5-formyltetrahydrofolate cyclo-ligase	METABOLISM	Coenzyme transport and metabolism
Locus_10229_Transcript_3	SSO0456	4e-49	Sso	H	COG0212	5-formyltetrahydrofolate cyclo-ligase	METABOLISM	Coenzyme transport and metabolism
Locus_10229_Transcript_4	SSO0456	5e-49	Sso	H	COG0212	5-formyltetrahydrofolate cyclo-ligase	METABOLISM	Coenzyme transport and metabolism
Locus_10229_Transcript_5	SSO0456	4e-49	Sso	H	COG0212	5-formyltetrahydrofolate cyclo-ligase	METABOLISM	Coenzyme transport and metabolism
Locus_10229_Transcript_6	SSO0456	4e-49	Sso	H	COG0212	5-formyltetrahydrofolate cyclo-ligase	METABOLISM	Coenzyme transport and metabolism
Locus_10229_Transcript_7	SSO0456	4e-49	Sso	H	COG0212	5-formyltetrahydrofolate cyclo-ligase	METABOLISM	Coenzyme transport and metabolism
Locus_10229_Transcript_8	SSO0456	4e-49	Sso	H	COG0212	5-formyltetrahydrofolate cyclo-ligase	METABOLISM	Coenzyme transport and metabolism
Locus_10249_Transcript_1	RSp1339	1e-33	Rso	Q	COG0412	Dienelactone hydrolase and related enzymes	METABOLISM	Secondary metabolites biosynthesis, transport and catabolism
Locus_10249_Transcript_10	RSp1339	4e-33	Rso	Q	COG0412	Dienelactone hydrolase and related enzymes	METABOLISM	Secondary metabolites biosynthesis, transport and catabolism
Locus_10249_Transcript_2	RSp1339	4e-33	Rso	Q	COG0412	Dienelactone hydrolase and related enzymes	METABOLISM	Secondary metabolites biosynthesis, transport and catabolism
Locus_10249_Transcript_3	RSp1339	1e-31	Rso	Q	COG0412	Dienelactone hydrolase and related enzymes	METABOLISM	Secondary metabolites biosynthesis, transport and catabolism
Locus_10249_Transcript_4	RSp1339	5e-33	Rso	Q	COG0412	Dienelactone hydrolase and related enzymes	METABOLISM	Secondary metabolites biosynthesis, transport and catabolism
Locus_10249_Transcript_5	RSp1339	4e-33	Rso	Q	COG0412	Dienelactone hydrolase and related enzymes	METABOLISM	Secondary metabolites biosynthesis, transport and catabolism
Locus_10249_Transcript_6	RSp1339	1e-33	Rso	Q	COG0412	Dienelactone hydrolase and related enzymes	METABOLISM	Secondary metabolites biosynthesis, transport and catabolism
Locus_10249_Transcript_7	RSp1339	6e-33	Rso	Q	COG0412	Dienelactone hydrolase and related enzymes	METABOLISM	Secondary metabolites biosynthesis, transport and catabolism
Locus_10249_Transcript_8	RSp1339	2e-34	Rso	Q	COG0412	Dienelactone hydrolase and related enzymes	METABOLISM	Secondary metabolites biosynthesis, transport and catabolism
Locus_10249_Transcript_9	RSp1339	4e-34	Rso	Q	COG0412	Dienelactone hydrolase and related enzymes	METABOLISM	Secondary metabolites biosynthesis, transport and catabolism
Locus_1024_Transcript_1	Rv1912c	3e-45	Mtu	CR	COG0604	NADPH:quinone reductase and related Zn-dependent oxidoreductases	METABOLISM	Energy production and conversion
Locus_1024_Transcript_2	Rv1912c	3e-45	Mtu	CR	COG0604	NADPH:quinone reductase and related Zn-dependent oxidoreductases	METABOLISM	Energy production and conversion
Locus_1024_Transcript_3	Rv1912c	3e-45	Mtu	CR	COG0604	NADPH:quinone reductase and related Zn-dependent oxidoreductases	METABOLISM	Energy production and conversion
Locus_1024_Transcript_4	Rv1912c	3e-45	Mtu	CR	COG0604	NADPH:quinone reductase and related Zn-dependent oxidoreductases	METABOLISM	Energy production and conversion
Locus_1024_Transcript_5	Rv1912c	3e-45	Mtu	CR	COG0604	NADPH:quinone reductase and related Zn-dependent oxidoreductases	METABOLISM	Energy production and conversion
Locus_1024_Transcript_6	Rv1912c	3e-45	Mtu	CR	COG0604	NADPH:quinone reductase and related Zn-dependent oxidoreductases	METABOLISM	Energy production and conversion
Locus_10251_Transcript_10	PAB2374	1e-29	Pab	CHR	COG1052	Lactate dehydrogenase and related dehydrogenases	METABOLISM	Energy production and conversion
Locus_10251_Transcript_11	PAB2374	1e-28	Pab	CHR	COG1052	Lactate dehydrogenase and related dehydrogenases	METABOLISM	Energy production and conversion
Locus_10251_Transcript_12	PAB2374	1e-28	Pab	CHR	COG1052	Lactate dehydrogenase and related dehydrogenases	METABOLISM	Energy production and conversion
Locus_10251_Transcript_13	PAB2374	1e-28	Pab	CHR	COG1052	Lactate dehydrogenase and related dehydrogenases	METABOLISM	Energy production and conversion
Locus_10251_Transcript_4	PAB2374	1e-28	Pab	CHR	COG1052	Lactate dehydrogenase and related dehydrogenases	METABOLISM	Energy production and conversion
Locus_10251_Transcript_5	PAB2374	1e-28	Pab	CHR	COG1052	Lactate dehydrogenase and related dehydrogenases	METABOLISM	Energy production and conversion
Locus_10251_Transcript_6	PAB2374	1e-28	Pab	CHR	COG1052	Lactate dehydrogenase and related dehydrogenases	METABOLISM	Energy production and conversion
Locus_10251_Transcript_7	PAB2374	2e-29	Pab	CHR	COG1052	Lactate dehydrogenase and related dehydrogenases	METABOLISM	Energy production and conversion
Locus_10251_Transcript_8	PAB2374	1e-28	Pab	CHR	COG1052	Lactate dehydrogenase and related dehydrogenases	METABOLISM	Energy production and conversion
Locus_10252_Transcript_1	BMEI1231	3e-15	---	---	---	---	---	---
Locus_10252_Transcript_2	BMEI1231	2e-14	---	---	---	---	---	---
Locus_10253_Transcript_1	SPBC119.13c	1e-104	Spo	J	COG1498	Protein implicated in ribosomal biogenesis, Nop56p homolog	INFORMATION STORAGE AND PROCESSING	Translation, ribosomal structure and biogenesis
Locus_10253_Transcript_2	SPBC119.13c	1e-103	Spo	J	COG1498	Protein implicated in ribosomal biogenesis, Nop56p homolog	INFORMATION STORAGE AND PROCESSING	Translation, ribosomal structure and biogenesis
Locus_10253_Transcript_3	SPBC119.13c	1e-104	Spo	J	COG1498	Protein implicated in ribosomal biogenesis, Nop56p homolog	INFORMATION STORAGE AND PROCESSING	Translation, ribosomal structure and biogenesis
Locus_10253_Transcript_4	SPBC119.13c	1e-104	Spo	J	COG1498	Protein implicated in ribosomal biogenesis, Nop56p homolog	INFORMATION STORAGE AND PROCESSING	Translation, ribosomal structure and biogenesis
Locus_10253_Transcript_6	SPBC119.13c	1e-106	Spo	J	COG1498	Protein implicated in ribosomal biogenesis, Nop56p homolog	INFORMATION STORAGE AND PROCESSING	Translation, ribosomal structure and biogenesis
Locus_10253_Transcript_7	SPBC119.13c	1e-104	Spo	J	COG1498	Protein implicated in ribosomal biogenesis, Nop56p homolog	INFORMATION STORAGE AND PROCESSING	Translation, ribosomal structure and biogenesis
Locus_10266_Transcript_1	SPAC19A8.03	6e-17	---	---	---	---	---	---
Locus_10266_Transcript_2	SPAC19A8.03	2e-84	---	---	---	---	---	---
Locus_10266_Transcript_4	SPAC19A8.03	3e-84	---	---	---	---	---	---
Locus_10270_Transcript_1	YKL035w	3e-38	Sce	G	COG4284	UDP-glucose pyrophosphorylase	METABOLISM	Carbohydrate transport and metabolism
Locus_10270_Transcript_2	SPCC1322.04	1e-170	Spo	G	COG4284	UDP-glucose pyrophosphorylase	METABOLISM	Carbohydrate transport and metabolism
Locus_10270_Transcript_3	SPCC1322.04	1e-169	Spo	G	COG4284	UDP-glucose pyrophosphorylase	METABOLISM	Carbohydrate transport and metabolism
Locus_10274_Transcript_1	SPAC513.05	3e-19	Spo	G	COG0383	Alpha-mannosidase	METABOLISM	Carbohydrate transport and metabolism
Locus_10277_Transcript_1	SPBC25H2.07	3e-30	Spo	J	COG0361	Translation initiation factor 1 (IF-1)	INFORMATION STORAGE AND PROCESSING	Translation, ribosomal structure and biogenesis
Locus_1027_Transcript_1	YJR159w	9e-73	Sce	ER	COG1063	Threonine dehydrogenase and related Zn-dependent dehydrogenases	METABOLISM	Amino acid transport and metabolism
Locus_102_Transcript_2	YJR145c	6e-72	Sce	J	COG1471	Ribosomal protein S4E	INFORMATION STORAGE AND PROCESSING	Translation, ribosomal structure and biogenesis
Locus_102_Transcript_3	YJR145c	8e-70	Sce	J	COG1471	Ribosomal protein S4E	INFORMATION STORAGE AND PROCESSING	Translation, ribosomal structure and biogenesis
Locus_102_Transcript_4	YJR145c	1e-85	Sce	J	COG1471	Ribosomal protein S4E	INFORMATION STORAGE AND PROCESSING	Translation, ribosomal structure and biogenesis
Locus_102_Transcript_5	YJR145c	4e-70	Sce	J	COG1471	Ribosomal protein S4E	INFORMATION STORAGE AND PROCESSING	Translation, ribosomal structure and biogenesis
Locus_10303_Transcript_1	XF0840	2e-36	Xfa	G	COG1874	Beta-galactosidase	METABOLISM	Carbohydrate transport and metabolism
Locus_10305_Transcript_1	SPAC21E11.05c	6e-40	Spo	O	COG0652	Peptidyl-prolyl cis-trans isomerase (rotamase) - cyclophilin family	CELLULAR PROCESSES AND SIGNALING	Posttranslational modification, protein turnover, chaperones
Locus_10317_Transcript_1	SPAC9E9.09c	5e-45	Spo	C	COG1012	NAD-dependent aldehyde dehydrogenases	METABOLISM	Energy production and conversion
Locus_10317_Transcript_2	SPAC9E9.09c	5e-45	Spo	C	COG1012	NAD-dependent aldehyde dehydrogenases	METABOLISM	Energy production and conversion
Locus_10317_Transcript_3	SPAC9E9.09c	5e-45	Spo	C	COG1012	NAD-dependent aldehyde dehydrogenases	METABOLISM	Energy production and conversion
Locus_10324_Transcript_1	SPBC428.13c	2e-79	---	---	---	---	---	---
Locus_10333_Transcript_1	mlr5368	9e-20	Mlo	QR	COG0500	SAM-dependent methyltransferases	METABOLISM	Secondary metabolites biosynthesis, transport and catabolism
Locus_10362_Transcript_1	DRA0196	1e-159	Dra	I	COG1960	Acyl-CoA dehydrogenases	METABOLISM	Lipid transport and metabolism
Locus_10362_Transcript_2	DRA0196	1e-159	Dra	I	COG1960	Acyl-CoA dehydrogenases	METABOLISM	Lipid transport and metabolism
Locus_10362_Transcript_3	DRA0196	1e-159	Dra	I	COG1960	Acyl-CoA dehydrogenases	METABOLISM	Lipid transport and metabolism
Locus_10363_Transcript_1	RSp0672	2e-14	---	---	---	---	---	---
Locus_10363_Transcript_2	RSp0672	2e-14	---	---	---	---	---	---
Locus_10365_Transcript_1	YKL017c	5e-20	Sce	L	COG1112	Superfamily I DNA and RNA helicases and helicase subunits	INFORMATION STORAGE AND PROCESSING	Replication, recombination and repair
Locus_10365_Transcript_2	YKL017c	2e-33	Sce	L	COG1112	Superfamily I DNA and RNA helicases and helicase subunits	INFORMATION STORAGE AND PROCESSING	Replication, recombination and repair
Locus_10365_Transcript_3	aq_2057	1e-12	Aae	L	COG1112	Superfamily I DNA and RNA helicases and helicase subunits	INFORMATION STORAGE AND PROCESSING	Replication, recombination and repair
Locus_10365_Transcript_4	SPAC16C9.06c	2e-41	Spo	L	COG1112	Superfamily I DNA and RNA helicases and helicase subunits	INFORMATION STORAGE AND PROCESSING	Replication, recombination and repair
Locus_10374_Transcript_1	SPAC3C7.06c	6e-59	Spo	RTKL	COG0515	Serine/threonine protein kinase	POORLY CHARACTERIZED	General function prediction only
Locus_10374_Transcript_2	SPAC3C7.06c	6e-59	Spo	RTKL	COG0515	Serine/threonine protein kinase	POORLY CHARACTERIZED	General function prediction only
Locus_10391_Transcript_1	VNG1628G	5e-34	Hbs	C	COG0667	Predicted oxidoreductases (related to aryl-alcohol dehydrogenases)	METABOLISM	Energy production and conversion
Locus_10405_Transcript_1	SPAC631.01c	7e-83	---	---	---	---	---	---
Locus_10405_Transcript_2	SPAC631.01c	3e-83	---	---	---	---	---	---
Locus_10405_Transcript_3	SPAC631.01c	1e-78	---	---	---	---	---	---
Locus_10407_Transcript_1	SPCC4G3.15c	1e-27	Spo	K	COG5601	General negative regulator of transcription subunit	INFORMATION STORAGE AND PROCESSING	Transcription
Locus_10407_Transcript_2	SPCC4G3.15c	1e-27	Spo	K	COG5601	General negative regulator of transcription subunit	INFORMATION STORAGE AND PROCESSING	Transcription
Locus_10409_Transcript_1	SPAC22E12.02	1e-33	Spo	R	COG0724	RNA-binding proteins (RRM domain)	POORLY CHARACTERIZED	General function prediction only
Locus_10409_Transcript_2	SPAC22E12.02	1e-33	Spo	R	COG0724	RNA-binding proteins (RRM domain)	POORLY CHARACTERIZED	General function prediction only
Locus_1041_Transcript_10	CC1730	8e-25	Ccr	O	COG0386	Glutathione peroxidase	CELLULAR PROCESSES AND SIGNALING	Posttranslational modification, protein turnover, chaperones
Locus_1041_Transcript_11	CC1730	9e-25	Ccr	O	COG0386	Glutathione peroxidase	CELLULAR PROCESSES AND SIGNALING	Posttranslational modification, protein turnover, chaperones
Locus_1041_Transcript_12	CC1730	8e-25	Ccr	O	COG0386	Glutathione peroxidase	CELLULAR PROCESSES AND SIGNALING	Posttranslational modification, protein turnover, chaperones
Locus_1041_Transcript_13	CC1730	8e-25	Ccr	O	COG0386	Glutathione peroxidase	CELLULAR PROCESSES AND SIGNALING	Posttranslational modification, protein turnover, chaperones
Locus_1041_Transcript_4	CC1730	8e-25	Ccr	O	COG0386	Glutathione peroxidase	CELLULAR PROCESSES AND SIGNALING	Posttranslational modification, protein turnover, chaperones
Locus_1041_Transcript_5	CC1730	8e-25	Ccr	O	COG0386	Glutathione peroxidase	CELLULAR PROCESSES AND SIGNALING	Posttranslational modification, protein turnover, chaperones
Locus_1041_Transcript_6	CC1730	1e-24	Ccr	O	COG0386	Glutathione peroxidase	CELLULAR PROCESSES AND SIGNALING	Posttranslational modification, protein turnover, chaperones
Locus_1041_Transcript_7	CC1730	1e-26	Ccr	O	COG0386	Glutathione peroxidase	CELLULAR PROCESSES AND SIGNALING	Posttranslational modification, protein turnover, chaperones
Locus_1041_Transcript_8	CC1730	8e-25	Ccr	O	COG0386	Glutathione peroxidase	CELLULAR PROCESSES AND SIGNALING	Posttranslational modification, protein turnover, chaperones
Locus_1041_Transcript_9	CC1730	9e-25	Ccr	O	COG0386	Glutathione peroxidase	CELLULAR PROCESSES AND SIGNALING	Posttranslational modification, protein turnover, chaperones
Locus_10423_Transcript_1	VC1649	1e-19	Vch	O	COG5640	Secreted trypsin-like serine protease	CELLULAR PROCESSES AND SIGNALING	Posttranslational modification, protein turnover, chaperones
Locus_10423_Transcript_2	VC1649	1e-19	Vch	O	COG5640	Secreted trypsin-like serine protease	CELLULAR PROCESSES AND SIGNALING	Posttranslational modification, protein turnover, chaperones
Locus_10434_Transcript_1	sll1378	9e-37	---	---	---	---	---	---
Locus_10447_Transcript_1	alr3672	1e-137	Nos	C	COG1012	NAD-dependent aldehyde dehydrogenases	METABOLISM	Energy production and conversion
Locus_10447_Transcript_2	alr3672	1e-139	Nos	C	COG1012	NAD-dependent aldehyde dehydrogenases	METABOLISM	Energy production and conversion
Locus_10447_Transcript_3	alr3672	1e-137	Nos	C	COG1012	NAD-dependent aldehyde dehydrogenases	METABOLISM	Energy production and conversion
Locus_10447_Transcript_4	alr3672	1e-137	Nos	C	COG1012	NAD-dependent aldehyde dehydrogenases	METABOLISM	Energy production and conversion
Locus_10447_Transcript_5	alr3672	1e-137	Nos	C	COG1012	NAD-dependent aldehyde dehydrogenases	METABOLISM	Energy production and conversion
Locus_10458_Transcript_1	SPBC16A3.15c	0.0	Spo	Z	COG5023	Tubulin	CELLULAR PROCESSES AND SIGNALING	Cytoskeleton
Locus_10458_Transcript_2	SPBC16A3.15c	0.0	Spo	Z	COG5023	Tubulin	CELLULAR PROCESSES AND SIGNALING	Cytoskeleton
Locus_10458_Transcript_3	SPBC16A3.15c	0.0	Spo	Z	COG5023	Tubulin	CELLULAR PROCESSES AND SIGNALING	Cytoskeleton
Locus_1045_Transcript_2	AF1946_2	2e-19	Afu	O	COG4870	Cysteine protease	CELLULAR PROCESSES AND SIGNALING	Posttranslational modification, protein turnover, chaperones
Locus_1045_Transcript_3	AF1946_2	7e-18	Afu	O	COG4870	Cysteine protease	CELLULAR PROCESSES AND SIGNALING	Posttranslational modification, protein turnover, chaperones
Locus_10464_Transcript_1	TVN0488	5e-12	Tvo	O	COG0443	Molecular chaperone	CELLULAR PROCESSES AND SIGNALING	Posttranslational modification, protein turnover, chaperones
Locus_10464_Transcript_2	TVN0488	5e-12	Tvo	O	COG0443	Molecular chaperone	CELLULAR PROCESSES AND SIGNALING	Posttranslational modification, protein turnover, chaperones
Locus_10467_Transcript_1	SPBC646.10c	9e-88	Spo	J	COG1498	Protein implicated in ribosomal biogenesis, Nop56p homolog	INFORMATION STORAGE AND PROCESSING	Translation, ribosomal structure and biogenesis
Locus_10467_Transcript_2	SPBC646.10c	1e-87	Spo	J	COG1498	Protein implicated in ribosomal biogenesis, Nop56p homolog	INFORMATION STORAGE AND PROCESSING	Translation, ribosomal structure and biogenesis
Locus_10467_Transcript_3	SPBC646.10c	3e-88	Spo	J	COG1498	Protein implicated in ribosomal biogenesis, Nop56p homolog	INFORMATION STORAGE AND PROCESSING	Translation, ribosomal structure and biogenesis
Locus_10467_Transcript_4	SPBC646.10c	3e-82	Spo	J	COG1498	Protein implicated in ribosomal biogenesis, Nop56p homolog	INFORMATION STORAGE AND PROCESSING	Translation, ribosomal structure and biogenesis
Locus_10467_Transcript_5	SPBC646.10c	3e-89	Spo	J	COG1498	Protein implicated in ribosomal biogenesis, Nop56p homolog	INFORMATION STORAGE AND PROCESSING	Translation, ribosomal structure and biogenesis
Locus_10467_Transcript_6	SPBC646.10c	5e-87	Spo	J	COG1498	Protein implicated in ribosomal biogenesis, Nop56p homolog	INFORMATION STORAGE AND PROCESSING	Translation, ribosomal structure and biogenesis
Locus_10467_Transcript_7	SPBC646.10c	2e-86	Spo	J	COG1498	Protein implicated in ribosomal biogenesis, Nop56p homolog	INFORMATION STORAGE AND PROCESSING	Translation, ribosomal structure and biogenesis
Locus_10467_Transcript_8	SPBC646.10c	2e-87	Spo	J	COG1498	Protein implicated in ribosomal biogenesis, Nop56p homolog	INFORMATION STORAGE AND PROCESSING	Translation, ribosomal structure and biogenesis
Locus_10470_Transcript_1	mll7605	6e-17	Mlo	MG	COG0702	Predicted nucleoside-diphosphate-sugar epimerases	CELLULAR PROCESSES AND SIGNALING	Cell wall/membrane/envelope biogenesis
Locus_10470_Transcript_2	mll7605	7e-17	Mlo	MG	COG0702	Predicted nucleoside-diphosphate-sugar epimerases	CELLULAR PROCESSES AND SIGNALING	Cell wall/membrane/envelope biogenesis
Locus_10470_Transcript_3	mll7605	6e-17	Mlo	MG	COG0702	Predicted nucleoside-diphosphate-sugar epimerases	CELLULAR PROCESSES AND SIGNALING	Cell wall/membrane/envelope biogenesis
Locus_10474_Transcript_1	YLR043c	4e-14	Sce	OC	COG0526	Thiol-disulfide isomerase and thioredoxins	CELLULAR PROCESSES AND SIGNALING	Posttranslational modification, protein turnover, chaperones
Locus_10474_Transcript_2	YLR043c	2e-14	Sce	OC	COG0526	Thiol-disulfide isomerase and thioredoxins	CELLULAR PROCESSES AND SIGNALING	Posttranslational modification, protein turnover, chaperones
Locus_10474_Transcript_3	YLR043c	4e-14	Sce	OC	COG0526	Thiol-disulfide isomerase and thioredoxins	CELLULAR PROCESSES AND SIGNALING	Posttranslational modification, protein turnover, chaperones
Locus_10477_Transcript_1	AF1995	1e-25	Afu	R	COG0733	Na+-dependent transporters of the SNF family	POORLY CHARACTERIZED	General function prediction only
Locus_10478_Transcript_1	AGl1705GM	2e-39	Atu	R	COG0434	Predicted TIM-barrel enzyme	POORLY CHARACTERIZED	General function prediction only
Locus_10479_Transcript_1	BH3314	3e-43	Bha	CHR	COG1052	Lactate dehydrogenase and related dehydrogenases	METABOLISM	Energy production and conversion
Locus_10479_Transcript_2	PH0597	1e-53	Pho	CHR	COG1052	Lactate dehydrogenase and related dehydrogenases	METABOLISM	Energy production and conversion
Locus_10479_Transcript_3	PH0597	7e-54	Pho	CHR	COG1052	Lactate dehydrogenase and related dehydrogenases	METABOLISM	Energy production and conversion
Locus_10479_Transcript_4	PH0597	7e-54	Pho	CHR	COG1052	Lactate dehydrogenase and related dehydrogenases	METABOLISM	Energy production and conversion
Locus_10479_Transcript_5	PH0597	7e-54	Pho	CHR	COG1052	Lactate dehydrogenase and related dehydrogenases	METABOLISM	Energy production and conversion
Locus_10479_Transcript_6	PH0597	7e-54	Pho	CHR	COG1052	Lactate dehydrogenase and related dehydrogenases	METABOLISM	Energy production and conversion
Locus_10490_Transcript_1	CC1757	1e-100	Ccr	M	COG5520	O-Glycosyl hydrolase	CELLULAR PROCESSES AND SIGNALING	Cell wall/membrane/envelope biogenesis
Locus_10490_Transcript_2	CC1757	1e-100	Ccr	M	COG5520	O-Glycosyl hydrolase	CELLULAR PROCESSES AND SIGNALING	Cell wall/membrane/envelope biogenesis
Locus_10493_Transcript_1	CAC1570	3e-42	Cac	O	COG0386	Glutathione peroxidase	CELLULAR PROCESSES AND SIGNALING	Posttranslational modification, protein turnover, chaperones
Locus_10493_Transcript_2	CAC1570	2e-42	Cac	O	COG0386	Glutathione peroxidase	CELLULAR PROCESSES AND SIGNALING	Posttranslational modification, protein turnover, chaperones
Locus_10493_Transcript_3	CAC1570	2e-42	Cac	O	COG0386	Glutathione peroxidase	CELLULAR PROCESSES AND SIGNALING	Posttranslational modification, protein turnover, chaperones
Locus_10494_Transcript_1	SPBC4.03c	1e-126	Spo	U	COG5028	Vesicle coat complex COPII, subunit SEC24/subunit SFB2/subunit SFB3	CELLULAR PROCESSES AND SIGNALING	Intracellular trafficking, secretion, and vesicular transport
Locus_10494_Transcript_2	SPBC4.03c	1e-126	Spo	U	COG5028	Vesicle coat complex COPII, subunit SEC24/subunit SFB2/subunit SFB3	CELLULAR PROCESSES AND SIGNALING	Intracellular trafficking, secretion, and vesicular transport
Locus_10495_Transcript_1	SPAC926.07c	1e-31	---	---	---	---	---	---
Locus_10497_Transcript_1	YPL093w	1e-153	Sce	R	COG1084	Predicted GTPase	POORLY CHARACTERIZED	General function prediction only
Locus_10497_Transcript_2	YPL093w	1e-156	Sce	R	COG1084	Predicted GTPase	POORLY CHARACTERIZED	General function prediction only
Locus_10497_Transcript_3	YPL093w	1e-156	Sce	R	COG1084	Predicted GTPase	POORLY CHARACTERIZED	General function prediction only
Locus_10504_Transcript_1	alr1519	6e-13	Nos	E	COG0531	Amino acid transporters	METABOLISM	Amino acid transport and metabolism
Locus_10510_Transcript_1	SPBC543.05c	1e-23	---	---	---	---	---	---
Locus_10510_Transcript_2	SPBC543.05c	9e-24	---	---	---	---	---	---
Locus_10512_Transcript_1	aq_1329	2e-63	Aae	H	COG0476	Dinucleotide-utilizing enzymes involved in molybdopterin and thiamine biosynthesis family 2	METABOLISM	Coenzyme transport and metabolism
Locus_10518_Transcript_2	SA1732	1e-43	Sau	P	COG0471	Di- and tricarboxylate transporters	METABOLISM	Inorganic ion transport and metabolism
Locus_10518_Transcript_4	SA1732	2e-42	Sau	P	COG0471	Di- and tricarboxylate transporters	METABOLISM	Inorganic ion transport and metabolism
Locus_10524_Transcript_1	SPCC18.15	1e-23	---	---	---	---	---	---
Locus_10524_Transcript_2	SPCC18.15	1e-21	---	---	---	---	---	---
Locus_10524_Transcript_3	SPCC18.15	3e-24	---	---	---	---	---	---
Locus_10536_Transcript_2	YBR198c	1e-94	Sce	R	COG2319	FOG: WD40 repeat	POORLY CHARACTERIZED	General function prediction only
Locus_10536_Transcript_3	YBR198c	2e-92	Sce	R	COG2319	FOG: WD40 repeat	POORLY CHARACTERIZED	General function prediction only
Locus_10536_Transcript_4	YBR198c	2e-92	Sce	R	COG2319	FOG: WD40 repeat	POORLY CHARACTERIZED	General function prediction only
Locus_10553_Transcript_1	sll1147	9e-13	---	---	---	---	---	---
Locus_10554_Transcript_1	mlr5650	2e-33	Mlo	M	COG1215	Glycosyltransferases, probably involved in cell wall biogenesis	CELLULAR PROCESSES AND SIGNALING	Cell wall/membrane/envelope biogenesis
Locus_1055_Transcript_5	SPAC17G8.04c	4e-15	---	---	---	---	---	---
Locus_1055_Transcript_6	SPAC17G8.04c	4e-15	---	---	---	---	---	---
Locus_1055_Transcript_7	SPAC17G8.04c	4e-15	---	---	---	---	---	---
Locus_1055_Transcript_8	SPAC17G8.04c	4e-15	---	---	---	---	---	---
Locus_1055_Transcript_9	SPAC17G8.04c	5e-15	---	---	---	---	---	---
Locus_10567_Transcript_1	alr7169	7e-17	Nos	E	COG1231	Monoamine oxidase	METABOLISM	Amino acid transport and metabolism
Locus_10567_Transcript_2	DRA0274	2e-36	Dra	E	COG1231	Monoamine oxidase	METABOLISM	Amino acid transport and metabolism
Locus_105_Transcript_1	RC1227	6e-20	Rco	C	COG1008	NADH:ubiquinone oxidoreductase subunit 4 (chain M)	METABOLISM	Energy production and conversion
Locus_10605_Transcript_1	SPAC4G9.20c	3e-19	---	---	---	---	---	---
Locus_10619_Transcript_2	BS_pnbA	7e-52	Bsu	I	COG2272	Carboxylesterase type B	METABOLISM	Lipid transport and metabolism
Locus_10619_Transcript_3	BS_pnbA	2e-52	Bsu	I	COG2272	Carboxylesterase type B	METABOLISM	Lipid transport and metabolism
Locus_1061_Transcript_1	alr4412	2e-27	Nos	R	COG2304	Uncharacterized protein containing a von Willebrand factor type A (vWA) domain	POORLY CHARACTERIZED	General function prediction only
Locus_10629_Transcript_1	PH0854	8e-38	Pho	J	COG0251	Putative translation initiation inhibitor, yjgF family	INFORMATION STORAGE AND PROCESSING	Translation, ribosomal structure and biogenesis
Locus_10630_Transcript_1	RSp0828	2e-16	Rso	GEPR	COG0477	Permeases of the major facilitator superfamily	METABOLISM	Carbohydrate transport and metabolism
Locus_10631_Transcript_1	YIR022w	2e-42	Sce	U	COG0681	Signal peptidase I	CELLULAR PROCESSES AND SIGNALING	Intracellular trafficking, secretion, and vesicular transport
Locus_10631_Transcript_2	YIR022w	2e-42	Sce	U	COG0681	Signal peptidase I	CELLULAR PROCESSES AND SIGNALING	Intracellular trafficking, secretion, and vesicular transport
Locus_10631_Transcript_3	YIR022w	2e-42	Sce	U	COG0681	Signal peptidase I	CELLULAR PROCESSES AND SIGNALING	Intracellular trafficking, secretion, and vesicular transport
Locus_10634_Transcript_1	YER031c	1e-23	Sce	R	COG1100	GTPase SAR1 and related small G proteins	POORLY CHARACTERIZED	General function prediction only
Locus_10634_Transcript_2	YER031c	5e-22	Sce	R	COG1100	GTPase SAR1 and related small G proteins	POORLY CHARACTERIZED	General function prediction only
Locus_10634_Transcript_3	YER031c	1e-23	Sce	R	COG1100	GTPase SAR1 and related small G proteins	POORLY CHARACTERIZED	General function prediction only
Locus_10636_Transcript_1	YOL038w	1e-84	Sce	O	COG0638	20S proteasome, alpha and beta subunits	CELLULAR PROCESSES AND SIGNALING	Posttranslational modification, protein turnover, chaperones
Locus_10636_Transcript_2	YOL038w	1e-84	Sce	O	COG0638	20S proteasome, alpha and beta subunits	CELLULAR PROCESSES AND SIGNALING	Posttranslational modification, protein turnover, chaperones
Locus_10636_Transcript_3	YOL038w	1e-84	Sce	O	COG0638	20S proteasome, alpha and beta subunits	CELLULAR PROCESSES AND SIGNALING	Posttranslational modification, protein turnover, chaperones
Locus_10636_Transcript_4	YOL038w	1e-86	Sce	O	COG0638	20S proteasome, alpha and beta subunits	CELLULAR PROCESSES AND SIGNALING	Posttranslational modification, protein turnover, chaperones
Locus_10636_Transcript_5	YOL038w	1e-86	Sce	O	COG0638	20S proteasome, alpha and beta subunits	CELLULAR PROCESSES AND SIGNALING	Posttranslational modification, protein turnover, chaperones
Locus_10636_Transcript_6	YOL038w	1e-86	Sce	O	COG0638	20S proteasome, alpha and beta subunits	CELLULAR PROCESSES AND SIGNALING	Posttranslational modification, protein turnover, chaperones
Locus_10636_Transcript_7	YOL038w	1e-90	Sce	O	COG0638	20S proteasome, alpha and beta subunits	CELLULAR PROCESSES AND SIGNALING	Posttranslational modification, protein turnover, chaperones
Locus_10636_Transcript_8	YOL038w	1e-86	Sce	O	COG0638	20S proteasome, alpha and beta subunits	CELLULAR PROCESSES AND SIGNALING	Posttranslational modification, protein turnover, chaperones
Locus_10648_Transcript_10	RC0598	1e-125	Rco	C	COG0074	Succinyl-CoA synthetase, alpha subunit	METABOLISM	Energy production and conversion
Locus_10648_Transcript_2	RC0598	1e-125	Rco	C	COG0074	Succinyl-CoA synthetase, alpha subunit	METABOLISM	Energy production and conversion
Locus_10648_Transcript_3	RC0598	1e-129	Rco	C	COG0074	Succinyl-CoA synthetase, alpha subunit	METABOLISM	Energy production and conversion
Locus_10648_Transcript_4	RC0598	1e-124	Rco	C	COG0074	Succinyl-CoA synthetase, alpha subunit	METABOLISM	Energy production and conversion
Locus_10648_Transcript_5	RC0598	1e-125	Rco	C	COG0074	Succinyl-CoA synthetase, alpha subunit	METABOLISM	Energy production and conversion
Locus_10648_Transcript_6	RC0598	1e-125	Rco	C	COG0074	Succinyl-CoA synthetase, alpha subunit	METABOLISM	Energy production and conversion
Locus_10648_Transcript_8	RC0598	1e-125	Rco	C	COG0074	Succinyl-CoA synthetase, alpha subunit	METABOLISM	Energy production and conversion
Locus_10648_Transcript_9	RC0598	1e-125	Rco	C	COG0074	Succinyl-CoA synthetase, alpha subunit	METABOLISM	Energy production and conversion
Locus_10659_Transcript_1	SPAC23C11.04c	2e-57	Spo	E	COG0241	Histidinol phosphatase and related phosphatases	METABOLISM	Amino acid transport and metabolism
Locus_10659_Transcript_2	SPAC23C11.04c	1e-57	Spo	E	COG0241	Histidinol phosphatase and related phosphatases	METABOLISM	Amino acid transport and metabolism
Locus_10659_Transcript_3	SPAC23C11.04c	1e-57	Spo	E	COG0241	Histidinol phosphatase and related phosphatases	METABOLISM	Amino acid transport and metabolism
Locus_10659_Transcript_5	SPAC23C11.04c	7e-69	Spo	E	COG0241	Histidinol phosphatase and related phosphatases	METABOLISM	Amino acid transport and metabolism
Locus_10659_Transcript_6	SPAC23C11.04c	1e-57	Spo	E	COG0241	Histidinol phosphatase and related phosphatases	METABOLISM	Amino acid transport and metabolism
Locus_1065_Transcript_1	SPAC8E11.02c	2e-91	Spo	T	COG5040	14-3-3 family protein	CELLULAR PROCESSES AND SIGNALING	Signal transduction mechanisms
Locus_1065_Transcript_2	SPAC8E11.02c	2e-91	Spo	T	COG5040	14-3-3 family protein	CELLULAR PROCESSES AND SIGNALING	Signal transduction mechanisms
Locus_1065_Transcript_3	SPAC8E11.02c	8e-91	Spo	T	COG5040	14-3-3 family protein	CELLULAR PROCESSES AND SIGNALING	Signal transduction mechanisms
Locus_1065_Transcript_4	SPAC8E11.02c	2e-91	Spo	T	COG5040	14-3-3 family protein	CELLULAR PROCESSES AND SIGNALING	Signal transduction mechanisms
Locus_10667_Transcript_1	XF0826	3e-92	Xfa	G	COG3588	Fructose-1,6-bisphosphate aldolase	METABOLISM	Carbohydrate transport and metabolism
Locus_10667_Transcript_2	XF0826	2e-92	Xfa	G	COG3588	Fructose-1,6-bisphosphate aldolase	METABOLISM	Carbohydrate transport and metabolism
Locus_10667_Transcript_3	XF0826	3e-92	Xfa	G	COG3588	Fructose-1,6-bisphosphate aldolase	METABOLISM	Carbohydrate transport and metabolism
Locus_10667_Transcript_4	XF0826	3e-92	Xfa	G	COG3588	Fructose-1,6-bisphosphate aldolase	METABOLISM	Carbohydrate transport and metabolism
Locus_10671_Transcript_1	SPBC4C3.11	7e-12	Spo	RTKL	COG0515	Serine/threonine protein kinase	POORLY CHARACTERIZED	General function prediction only
Locus_10671_Transcript_2	SPBC4C3.11	7e-12	Spo	RTKL	COG0515	Serine/threonine protein kinase	POORLY CHARACTERIZED	General function prediction only
Locus_10684_Transcript_1	CAC3655	4e-36	Cac	P	COG2217	Cation transport ATPase	METABOLISM	Inorganic ion transport and metabolism
Locus_10684_Transcript_2	CAC3655	8e-37	Cac	P	COG2217	Cation transport ATPase	METABOLISM	Inorganic ion transport and metabolism
Locus_10687_Transcript_1	all2748	1e-19	Nos	R	COG0666	FOG: Ankyrin repeat	POORLY CHARACTERIZED	General function prediction only
Locus_10687_Transcript_2	all2748	4e-15	Nos	R	COG0666	FOG: Ankyrin repeat	POORLY CHARACTERIZED	General function prediction only
Locus_1068_Transcript_13	aq_1590	1e-36	Aae	F	COG0105	Nucleoside diphosphate kinase	METABOLISM	Nucleotide transport and metabolism
Locus_1068_Transcript_14	aq_1590	2e-35	Aae	F	COG0105	Nucleoside diphosphate kinase	METABOLISM	Nucleotide transport and metabolism
Locus_1068_Transcript_15	aq_1590	2e-35	Aae	F	COG0105	Nucleoside diphosphate kinase	METABOLISM	Nucleotide transport and metabolism
Locus_1068_Transcript_16	aq_1590	2e-35	Aae	F	COG0105	Nucleoside diphosphate kinase	METABOLISM	Nucleotide transport and metabolism
Locus_1068_Transcript_18	aq_1590	2e-35	Aae	F	COG0105	Nucleoside diphosphate kinase	METABOLISM	Nucleotide transport and metabolism
Locus_1068_Transcript_19	aq_1590	2e-35	Aae	F	COG0105	Nucleoside diphosphate kinase	METABOLISM	Nucleotide transport and metabolism
Locus_1068_Transcript_20	all0378	1e-102	Nos	F	COG1972	Nucleoside permease	METABOLISM	Nucleotide transport and metabolism
Locus_1068_Transcript_21	aq_1590	2e-35	Aae	F	COG0105	Nucleoside diphosphate kinase	METABOLISM	Nucleotide transport and metabolism
Locus_1068_Transcript_22	aq_1590	2e-35	Aae	F	COG0105	Nucleoside diphosphate kinase	METABOLISM	Nucleotide transport and metabolism
Locus_10690_Transcript_1	SPAC1687.04	8e-16	---	---	---	---	---	---
Locus_10690_Transcript_2	SPAC1687.04	8e-16	---	---	---	---	---	---
Locus_10690_Transcript_3	SPAC1687.04	8e-16	---	---	---	---	---	---
Locus_10690_Transcript_4	SPAC1687.04	8e-16	---	---	---	---	---	---
Locus_10702_Transcript_1	ECU03g1570	1e-27	Ecu	TZDR	COG5126	Ca2+-binding protein (EF-Hand superfamily)	CELLULAR PROCESSES AND SIGNALING	Signal transduction mechanisms
Locus_10702_Transcript_2	ECU03g1570	1e-27	Ecu	TZDR	COG5126	Ca2+-binding protein (EF-Hand superfamily)	CELLULAR PROCESSES AND SIGNALING	Signal transduction mechanisms
Locus_10702_Transcript_3	ECU03g1570	4e-28	Ecu	TZDR	COG5126	Ca2+-binding protein (EF-Hand superfamily)	CELLULAR PROCESSES AND SIGNALING	Signal transduction mechanisms
Locus_10702_Transcript_4	ECU03g1570	1e-27	Ecu	TZDR	COG5126	Ca2+-binding protein (EF-Hand superfamily)	CELLULAR PROCESSES AND SIGNALING	Signal transduction mechanisms
Locus_10706_Transcript_1	YPR052c	2e-18	Sce	B	COG5648	Chromatin-associated proteins containing the HMG domain	INFORMATION STORAGE AND PROCESSING	Chromatin structure and dynamics
Locus_10709_Transcript_1	VC1591	1e-40	Vch	IQR	COG1028	Dehydrogenases with different specificities (related to short-chain alcohol dehydrogenases)	METABOLISM	Lipid transport and metabolism
Locus_10709_Transcript_2	VC1591	1e-39	Vch	IQR	COG1028	Dehydrogenases with different specificities (related to short-chain alcohol dehydrogenases)	METABOLISM	Lipid transport and metabolism
Locus_10709_Transcript_3	VC1591	1e-39	Vch	IQR	COG1028	Dehydrogenases with different specificities (related to short-chain alcohol dehydrogenases)	METABOLISM	Lipid transport and metabolism
Locus_10710_Transcript_1	HI0946.1	5e-33	Hin	E	COG0076	Glutamate decarboxylase and related PLP-dependent proteins	METABOLISM	Amino acid transport and metabolism
Locus_10710_Transcript_2	SMa2402	2e-42	Sme	E	COG0076	Glutamate decarboxylase and related PLP-dependent proteins	METABOLISM	Amino acid transport and metabolism
Locus_10710_Transcript_4	SMa2402	2e-42	Sme	E	COG0076	Glutamate decarboxylase and related PLP-dependent proteins	METABOLISM	Amino acid transport and metabolism
Locus_1072_Transcript_11	UU017	9e-11	Uur	L	COG0084	Mg-dependent DNase	INFORMATION STORAGE AND PROCESSING	Replication, recombination and repair
Locus_1072_Transcript_2	UU017	9e-11	Uur	L	COG0084	Mg-dependent DNase	INFORMATION STORAGE AND PROCESSING	Replication, recombination and repair
Locus_1072_Transcript_4	UU017	9e-11	Uur	L	COG0084	Mg-dependent DNase	INFORMATION STORAGE AND PROCESSING	Replication, recombination and repair
Locus_1072_Transcript_5	UU017	9e-11	Uur	L	COG0084	Mg-dependent DNase	INFORMATION STORAGE AND PROCESSING	Replication, recombination and repair
Locus_1072_Transcript_6	UU017	5e-11	Uur	L	COG0084	Mg-dependent DNase	INFORMATION STORAGE AND PROCESSING	Replication, recombination and repair
Locus_1072_Transcript_9	BS_yabD	5e-24	Bsu	L	COG0084	Mg-dependent DNase	INFORMATION STORAGE AND PROCESSING	Replication, recombination and repair
Locus_10730_Transcript_1	SPAC9G1.12	5e-69	Spo	J	COG2519	tRNA(1-methyladenosine) methyltransferase and related methyltransferases	INFORMATION STORAGE AND PROCESSING	Translation, ribosomal structure and biogenesis
Locus_10730_Transcript_2	SPAC9G1.12	3e-69	Spo	J	COG2519	tRNA(1-methyladenosine) methyltransferase and related methyltransferases	INFORMATION STORAGE AND PROCESSING	Translation, ribosomal structure and biogenesis
Locus_10730_Transcript_3	SPAC9G1.12	6e-68	Spo	J	COG2519	tRNA(1-methyladenosine) methyltransferase and related methyltransferases	INFORMATION STORAGE AND PROCESSING	Translation, ribosomal structure and biogenesis
Locus_10730_Transcript_4	SPAC9G1.12	1e-67	Spo	J	COG2519	tRNA(1-methyladenosine) methyltransferase and related methyltransferases	INFORMATION STORAGE AND PROCESSING	Translation, ribosomal structure and biogenesis
Locus_1073_Transcript_1	SPBC776.05	1e-25	---	---	---	---	---	---
Locus_10745_Transcript_1	YNL238w_1	3e-88	Sce	O	COG1404	Subtilisin-like serine proteases	CELLULAR PROCESSES AND SIGNALING	Posttranslational modification, protein turnover, chaperones
Locus_10745_Transcript_2	YNL238w_1	2e-58	Sce	O	COG1404	Subtilisin-like serine proteases	CELLULAR PROCESSES AND SIGNALING	Posttranslational modification, protein turnover, chaperones
Locus_10745_Transcript_3	YNL238w_1	3e-88	Sce	O	COG1404	Subtilisin-like serine proteases	CELLULAR PROCESSES AND SIGNALING	Posttranslational modification, protein turnover, chaperones
Locus_10745_Transcript_4	YNL238w_1	3e-88	Sce	O	COG1404	Subtilisin-like serine proteases	CELLULAR PROCESSES AND SIGNALING	Posttranslational modification, protein turnover, chaperones
Locus_10745_Transcript_5	YNL238w_1	2e-88	Sce	O	COG1404	Subtilisin-like serine proteases	CELLULAR PROCESSES AND SIGNALING	Posttranslational modification, protein turnover, chaperones
Locus_10745_Transcript_6	YNL238w_1	3e-88	Sce	O	COG1404	Subtilisin-like serine proteases	CELLULAR PROCESSES AND SIGNALING	Posttranslational modification, protein turnover, chaperones
Locus_10745_Transcript_7	YNL238w_1	3e-88	Sce	O	COG1404	Subtilisin-like serine proteases	CELLULAR PROCESSES AND SIGNALING	Posttranslational modification, protein turnover, chaperones
Locus_10745_Transcript_8	YNL238w_1	3e-88	Sce	O	COG1404	Subtilisin-like serine proteases	CELLULAR PROCESSES AND SIGNALING	Posttranslational modification, protein turnover, chaperones
Locus_10755_Transcript_2	SPBC3E7.15c	1e-19	Spo	U	COG5058	Protein transporter of the TRAM (translocating chain-associating membrane) superfamily, longevity assurance factor	CELLULAR PROCESSES AND SIGNALING	Intracellular trafficking, secretion, and vesicular transport
Locus_10757_Transcript_2	RSp0914	3e-15	---	---	---	---	---	---
Locus_10757_Transcript_3	RSp0914	3e-15	---	---	---	---	---	---
Locus_10757_Transcript_4	RSp0914	3e-15	---	---	---	---	---	---
Locus_10757_Transcript_6	RSp0914	3e-15	---	---	---	---	---	---
Locus_10758_Transcript_1	SPAC19G12.06c	2e-20	Spo	B	COG5262	Histone H2A	INFORMATION STORAGE AND PROCESSING	Chromatin structure and dynamics
Locus_10763_Transcript_4	PM0315	3e-50	Pmu	G	COG0483	Archaeal fructose-1,6-bisphosphatase and related enzymes of inositol monophosphatase family	METABOLISM	Carbohydrate transport and metabolism
Locus_10764_Transcript_1	SPBC30B4.07c	1e-45	Spo	KL	COG5242	RNA polymerase II transcription initiation/nucleotide excision repair factor TFIIH, subunit TFB4	INFORMATION STORAGE AND PROCESSING	Transcription
Locus_10764_Transcript_4	SPBC30B4.07c	2e-62	Spo	KL	COG5242	RNA polymerase II transcription initiation/nucleotide excision repair factor TFIIH, subunit TFB4	INFORMATION STORAGE AND PROCESSING	Transcription
Locus_10764_Transcript_5	SPBC30B4.07c	1e-45	Spo	KL	COG5242	RNA polymerase II transcription initiation/nucleotide excision repair factor TFIIH, subunit TFB4	INFORMATION STORAGE AND PROCESSING	Transcription
Locus_10769_Transcript_1	SPAC57A7.04c	3e-19	Spo	R	COG0724	RNA-binding proteins (RRM domain)	POORLY CHARACTERIZED	General function prediction only
Locus_10769_Transcript_2	SPAC57A7.04c	3e-19	Spo	R	COG0724	RNA-binding proteins (RRM domain)	POORLY CHARACTERIZED	General function prediction only
Locus_10769_Transcript_4	SPAC57A7.04c	3e-19	Spo	R	COG0724	RNA-binding proteins (RRM domain)	POORLY CHARACTERIZED	General function prediction only
Locus_10769_Transcript_5	SPAC57A7.04c	3e-19	Spo	R	COG0724	RNA-binding proteins (RRM domain)	POORLY CHARACTERIZED	General function prediction only
Locus_10769_Transcript_6	SPAC57A7.04c	3e-19	Spo	R	COG0724	RNA-binding proteins (RRM domain)	POORLY CHARACTERIZED	General function prediction only
Locus_10769_Transcript_7	SPAC57A7.04c	3e-19	Spo	R	COG0724	RNA-binding proteins (RRM domain)	POORLY CHARACTERIZED	General function prediction only
Locus_1076_Transcript_1	PA3330	1e-22	Pae	IQR	COG1028	Dehydrogenases with different specificities (related to short-chain alcohol dehydrogenases)	METABOLISM	Lipid transport and metabolism
Locus_10770_Transcript_1	SPBC6B1.06c	3e-31	Spo	O	COG5207	Isopeptidase T	CELLULAR PROCESSES AND SIGNALING	Posttranslational modification, protein turnover, chaperones
Locus_10770_Transcript_2	SPBC6B1.06c	4e-28	Spo	O	COG5207	Isopeptidase T	CELLULAR PROCESSES AND SIGNALING	Posttranslational modification, protein turnover, chaperones
Locus_10770_Transcript_4	SPBC6B1.06c	2e-32	Spo	O	COG5207	Isopeptidase T	CELLULAR PROCESSES AND SIGNALING	Posttranslational modification, protein turnover, chaperones
Locus_10770_Transcript_5	SPBC6B1.06c	4e-30	Spo	O	COG5207	Isopeptidase T	CELLULAR PROCESSES AND SIGNALING	Posttranslational modification, protein turnover, chaperones
Locus_10770_Transcript_7	SPBC6B1.06c	2e-29	Spo	O	COG5207	Isopeptidase T	CELLULAR PROCESSES AND SIGNALING	Posttranslational modification, protein turnover, chaperones
Locus_10770_Transcript_9	SPBC6B1.06c	4e-30	Spo	O	COG5207	Isopeptidase T	CELLULAR PROCESSES AND SIGNALING	Posttranslational modification, protein turnover, chaperones
Locus_1077_Transcript_1	SPBC16C6.07c	0.0	Spo	O	COG1222	ATP-dependent 26S proteasome regulatory subunit	CELLULAR PROCESSES AND SIGNALING	Posttranslational modification, protein turnover, chaperones
Locus_10784_Transcript_1	SPBC337.14	7e-14	Spo	K	COG5250	RNA polymerase II, fourth largest subunit	INFORMATION STORAGE AND PROCESSING	Transcription
Locus_10784_Transcript_2	SPBC337.14	7e-14	Spo	K	COG5250	RNA polymerase II, fourth largest subunit	INFORMATION STORAGE AND PROCESSING	Transcription
Locus_10784_Transcript_3	SPBC337.14	7e-14	Spo	K	COG5250	RNA polymerase II, fourth largest subunit	INFORMATION STORAGE AND PROCESSING	Transcription
Locus_10784_Transcript_4	SPBC337.14	7e-14	Spo	K	COG5250	RNA polymerase II, fourth largest subunit	INFORMATION STORAGE AND PROCESSING	Transcription
Locus_10784_Transcript_5	SPBC337.14	7e-14	Spo	K	COG5250	RNA polymerase II, fourth largest subunit	INFORMATION STORAGE AND PROCESSING	Transcription
Locus_10786_Transcript_1	TM0070	6e-28	Tma	G	COG3693	Beta-1,4-xylanase	METABOLISM	Carbohydrate transport and metabolism
Locus_10790_Transcript_1	alr1004	4e-94	Nos	E	COG0075	Serine-pyruvate aminotransferase/archaeal aspartate aminotransferase	METABOLISM	Amino acid transport and metabolism
Locus_10790_Transcript_2	alr1004	1e-100	Nos	E	COG0075	Serine-pyruvate aminotransferase/archaeal aspartate aminotransferase	METABOLISM	Amino acid transport and metabolism
Locus_10790_Transcript_3	alr1004	7e-95	Nos	E	COG0075	Serine-pyruvate aminotransferase/archaeal aspartate aminotransferase	METABOLISM	Amino acid transport and metabolism
Locus_10811_Transcript_1	XF2180	8e-15	Xfa	S	COG0799	Uncharacterized homolog of plant Iojap protein	POORLY CHARACTERIZED	Function unknown
Locus_10814_Transcript_1	YIR026c	3e-19	Sce	T	COG2453	Predicted protein-tyrosine phosphatase	CELLULAR PROCESSES AND SIGNALING	Signal transduction mechanisms
Locus_10817_Transcript_1	SPAC22F3.10c	7e-22	---	---	---	---	---	---
Locus_10822_Transcript_1	SPBC1711.07	1e-104	Spo	R	COG2319	FOG: WD40 repeat	POORLY CHARACTERIZED	General function prediction only
Locus_10822_Transcript_2	SPBC1711.07	1e-104	Spo	R	COG2319	FOG: WD40 repeat	POORLY CHARACTERIZED	General function prediction only
Locus_10822_Transcript_3	SPBC1711.07	1e-102	Spo	R	COG2319	FOG: WD40 repeat	POORLY CHARACTERIZED	General function prediction only
Locus_10822_Transcript_4	SPBC1711.07	1e-104	Spo	R	COG2319	FOG: WD40 repeat	POORLY CHARACTERIZED	General function prediction only
Locus_10826_Transcript_1	alr0124_1	1e-11	Nos	S	COG4886	Leucine-rich repeat (LRR) protein	POORLY CHARACTERIZED	Function unknown
Locus_10826_Transcript_2	alr0124_1	2e-11	Nos	S	COG4886	Leucine-rich repeat (LRR) protein	POORLY CHARACTERIZED	Function unknown
Locus_10829_Transcript_10	SPBC211.05	5e-23	---	---	---	---	---	---
Locus_10829_Transcript_11	SPBC211.05	3e-23	---	---	---	---	---	---
Locus_10829_Transcript_2	SPBC211.05	2e-24	---	---	---	---	---	---
Locus_10829_Transcript_3	SPBC211.05	3e-23	---	---	---	---	---	---
Locus_10829_Transcript_5	SPBC211.05	3e-23	---	---	---	---	---	---
Locus_10829_Transcript_6	SPBC211.05	4e-25	---	---	---	---	---	---
Locus_10829_Transcript_7	SPBC211.05	8e-25	---	---	---	---	---	---
Locus_10829_Transcript_8	SPBC211.05	1e-25	---	---	---	---	---	---
Locus_10829_Transcript_9	SPBC211.05	1e-25	---	---	---	---	---	---
Locus_10830_Transcript_1	AGl1760	2e-37	Atu	O	COG3914	Predicted O-linked N-acetylglucosamine transferase, SPINDLY family	CELLULAR PROCESSES AND SIGNALING	Posttranslational modification, protein turnover, chaperones
Locus_10830_Transcript_2	MTH83	1e-38	Mth	R	COG0457	FOG: TPR repeat	POORLY CHARACTERIZED	General function prediction only
Locus_10830_Transcript_3	MTH83	1e-38	Mth	R	COG0457	FOG: TPR repeat	POORLY CHARACTERIZED	General function prediction only
Locus_10830_Transcript_4	MTH83	1e-38	Mth	R	COG0457	FOG: TPR repeat	POORLY CHARACTERIZED	General function prediction only
Locus_10830_Transcript_5	CC1107	1e-31	Ccr	O	COG3914	Predicted O-linked N-acetylglucosamine transferase, SPINDLY family	CELLULAR PROCESSES AND SIGNALING	Posttranslational modification, protein turnover, chaperones
Locus_10830_Transcript_6	MTH83	1e-38	Mth	R	COG0457	FOG: TPR repeat	POORLY CHARACTERIZED	General function prediction only
Locus_10830_Transcript_7	MTH83	1e-38	Mth	R	COG0457	FOG: TPR repeat	POORLY CHARACTERIZED	General function prediction only
Locus_10832_Transcript_1	SPBC106.06	0.0	Spo	O	COG0459	Chaperonin GroEL (HSP60 family)	CELLULAR PROCESSES AND SIGNALING	Posttranslational modification, protein turnover, chaperones
Locus_10832_Transcript_2	SPBC106.06	0.0	Spo	O	COG0459	Chaperonin GroEL (HSP60 family)	CELLULAR PROCESSES AND SIGNALING	Posttranslational modification, protein turnover, chaperones
Locus_10832_Transcript_3	SPBC106.06	0.0	Spo	O	COG0459	Chaperonin GroEL (HSP60 family)	CELLULAR PROCESSES AND SIGNALING	Posttranslational modification, protein turnover, chaperones
Locus_10832_Transcript_5	SPBC106.06	0.0	Spo	O	COG0459	Chaperonin GroEL (HSP60 family)	CELLULAR PROCESSES AND SIGNALING	Posttranslational modification, protein turnover, chaperones
Locus_10832_Transcript_6	SPBC106.06	0.0	Spo	O	COG0459	Chaperonin GroEL (HSP60 family)	CELLULAR PROCESSES AND SIGNALING	Posttranslational modification, protein turnover, chaperones
Locus_10841_Transcript_1	lin0529	5e-49	Lin	P	COG0659	Sulfate permease and related transporters (MFS superfamily)	METABOLISM	Inorganic ion transport and metabolism
Locus_10841_Transcript_2	lin0529	5e-49	Lin	P	COG0659	Sulfate permease and related transporters (MFS superfamily)	METABOLISM	Inorganic ion transport and metabolism
Locus_10842_Transcript_1	SPAC19E9.02	6e-24	Spo	RTKL	COG0515	Serine/threonine protein kinase	POORLY CHARACTERIZED	General function prediction only
Locus_10842_Transcript_2	SPAC19E9.02	8e-24	Spo	RTKL	COG0515	Serine/threonine protein kinase	POORLY CHARACTERIZED	General function prediction only
Locus_10842_Transcript_3	SPAC19E9.02	8e-24	Spo	RTKL	COG0515	Serine/threonine protein kinase	POORLY CHARACTERIZED	General function prediction only
Locus_10842_Transcript_4	SPAC19E9.02	8e-24	Spo	RTKL	COG0515	Serine/threonine protein kinase	POORLY CHARACTERIZED	General function prediction only
Locus_10842_Transcript_5	SPAC19E9.02	8e-24	Spo	RTKL	COG0515	Serine/threonine protein kinase	POORLY CHARACTERIZED	General function prediction only
Locus_10844_Transcript_1	PAE0833	3e-47	Pya	L	COG1793	ATP-dependent DNA ligase	INFORMATION STORAGE AND PROCESSING	Replication, recombination and repair
Locus_10849_Transcript_1	YPL215w	2e-16	---	---	---	---	---	---
Locus_10849_Transcript_2	YPL215w	2e-16	---	---	---	---	---	---
Locus_1084_Transcript_2	SPCC1682.02c	6e-13	Spo	L	COG1241	Predicted ATPase involved in replication control, Cdc46/Mcm family	INFORMATION STORAGE AND PROCESSING	Replication, recombination and repair
Locus_1084_Transcript_3	SPCC1682.02c	8e-20	Spo	L	COG1241	Predicted ATPase involved in replication control, Cdc46/Mcm family	INFORMATION STORAGE AND PROCESSING	Replication, recombination and repair
Locus_1084_Transcript_4	SPCC1682.02c	1e-37	Spo	L	COG1241	Predicted ATPase involved in replication control, Cdc46/Mcm family	INFORMATION STORAGE AND PROCESSING	Replication, recombination and repair
Locus_1084_Transcript_5	SPCC1682.02c	1e-37	Spo	L	COG1241	Predicted ATPase involved in replication control, Cdc46/Mcm family	INFORMATION STORAGE AND PROCESSING	Replication, recombination and repair
Locus_1084_Transcript_6	SPCC1682.02c	1e-37	Spo	L	COG1241	Predicted ATPase involved in replication control, Cdc46/Mcm family	INFORMATION STORAGE AND PROCESSING	Replication, recombination and repair
Locus_1084_Transcript_7	SPCC1682.02c	1e-37	Spo	L	COG1241	Predicted ATPase involved in replication control, Cdc46/Mcm family	INFORMATION STORAGE AND PROCESSING	Replication, recombination and repair
Locus_10864_Transcript_1	all4052	1e-82	Nos	G	COG0021	Transketolase	METABOLISM	Carbohydrate transport and metabolism
Locus_10864_Transcript_2	all4052	1e-105	Nos	G	COG0021	Transketolase	METABOLISM	Carbohydrate transport and metabolism
Locus_10864_Transcript_3	all4052	1e-105	Nos	G	COG0021	Transketolase	METABOLISM	Carbohydrate transport and metabolism
Locus_10870_Transcript_1	VC1649	2e-14	Vch	O	COG5640	Secreted trypsin-like serine protease	CELLULAR PROCESSES AND SIGNALING	Posttranslational modification, protein turnover, chaperones
Locus_10888_Transcript_1	MK1062	2e-35	Mka	H	COG0311	Predicted glutamine amidotransferase involved in pyridoxine biosynthesis	METABOLISM	Coenzyme transport and metabolism
Locus_1088_Transcript_1	BMEII0636	2e-17	Bme	Q	COG3485	Protocatechuate 3,4-dioxygenase beta subunit	METABOLISM	Secondary metabolites biosynthesis, transport and catabolism
Locus_1088_Transcript_2	BMEII0636	3e-17	Bme	Q	COG3485	Protocatechuate 3,4-dioxygenase beta subunit	METABOLISM	Secondary metabolites biosynthesis, transport and catabolism
Locus_1088_Transcript_3	BMEII0636	3e-17	Bme	Q	COG3485	Protocatechuate 3,4-dioxygenase beta subunit	METABOLISM	Secondary metabolites biosynthesis, transport and catabolism
Locus_1088_Transcript_4	BMEII0636	5e-16	Bme	Q	COG3485	Protocatechuate 3,4-dioxygenase beta subunit	METABOLISM	Secondary metabolites biosynthesis, transport and catabolism
Locus_1088_Transcript_5	BMEII0636	3e-17	Bme	Q	COG3485	Protocatechuate 3,4-dioxygenase beta subunit	METABOLISM	Secondary metabolites biosynthesis, transport and catabolism
Locus_1088_Transcript_6	BMEII0636	3e-17	Bme	Q	COG3485	Protocatechuate 3,4-dioxygenase beta subunit	METABOLISM	Secondary metabolites biosynthesis, transport and catabolism
Locus_1088_Transcript_7	BMEII0636	3e-17	Bme	Q	COG3485	Protocatechuate 3,4-dioxygenase beta subunit	METABOLISM	Secondary metabolites biosynthesis, transport and catabolism
Locus_1088_Transcript_8	BMEII0636	3e-17	Bme	Q	COG3485	Protocatechuate 3,4-dioxygenase beta subunit	METABOLISM	Secondary metabolites biosynthesis, transport and catabolism
Locus_1088_Transcript_9	BMEII0636	3e-17	Bme	Q	COG3485	Protocatechuate 3,4-dioxygenase beta subunit	METABOLISM	Secondary metabolites biosynthesis, transport and catabolism
Locus_10894_Transcript_2	SPAC644.11c	1e-55	Spo	T	COG0642	Signal transduction histidine kinase	CELLULAR PROCESSES AND SIGNALING	Signal transduction mechanisms
Locus_10894_Transcript_3	SPAC644.11c	9e-56	Spo	T	COG0642	Signal transduction histidine kinase	CELLULAR PROCESSES AND SIGNALING	Signal transduction mechanisms
Locus_10894_Transcript_4	SPAC644.11c	3e-56	Spo	T	COG0642	Signal transduction histidine kinase	CELLULAR PROCESSES AND SIGNALING	Signal transduction mechanisms
Locus_10894_Transcript_5	SPAC644.11c	1e-55	Spo	T	COG0642	Signal transduction histidine kinase	CELLULAR PROCESSES AND SIGNALING	Signal transduction mechanisms
Locus_10897_Transcript_1	YNL330c	1e-90	Sce	BQ	COG0123	Deacetylases, including yeast histone deacetylase and acetoin utilization protein	INFORMATION STORAGE AND PROCESSING	Chromatin structure and dynamics
Locus_10897_Transcript_2	YNL330c	1e-90	Sce	BQ	COG0123	Deacetylases, including yeast histone deacetylase and acetoin utilization protein	INFORMATION STORAGE AND PROCESSING	Chromatin structure and dynamics
Locus_10897_Transcript_3	ECU03g1370	4e-91	Ecu	BQ	COG0123	Deacetylases, including yeast histone deacetylase and acetoin utilization protein	INFORMATION STORAGE AND PROCESSING	Chromatin structure and dynamics
Locus_10897_Transcript_4	YNL330c	3e-91	Sce	BQ	COG0123	Deacetylases, including yeast histone deacetylase and acetoin utilization protein	INFORMATION STORAGE AND PROCESSING	Chromatin structure and dynamics
Locus_10897_Transcript_5	YNL330c	1e-90	Sce	BQ	COG0123	Deacetylases, including yeast histone deacetylase and acetoin utilization protein	INFORMATION STORAGE AND PROCESSING	Chromatin structure and dynamics
Locus_108_Transcript_1	SPCC1259.01c	2e-69	Spo	J	COG0099	Ribosomal protein S13	INFORMATION STORAGE AND PROCESSING	Translation, ribosomal structure and biogenesis
Locus_108_Transcript_2	SPCC1259.01c	4e-69	Spo	J	COG0099	Ribosomal protein S13	INFORMATION STORAGE AND PROCESSING	Translation, ribosomal structure and biogenesis
Locus_108_Transcript_3	SPCC1259.01c	2e-69	Spo	J	COG0099	Ribosomal protein S13	INFORMATION STORAGE AND PROCESSING	Translation, ribosomal structure and biogenesis
Locus_10903_Transcript_1	ECU08g0230	2e-16	Ecu	RTKL	COG0515	Serine/threonine protein kinase	POORLY CHARACTERIZED	General function prediction only
Locus_10903_Transcript_2	ECU08g0230	1e-16	Ecu	RTKL	COG0515	Serine/threonine protein kinase	POORLY CHARACTERIZED	General function prediction only
Locus_10910_Transcript_1	YNL298w_2	1e-14	Sce	RTKL	COG0515	Serine/threonine protein kinase	POORLY CHARACTERIZED	General function prediction only
Locus_10911_Transcript_1	YJL073w	4e-14	Sce	O	COG2214	DnaJ-class molecular chaperone	CELLULAR PROCESSES AND SIGNALING	Posttranslational modification, protein turnover, chaperones
Locus_10911_Transcript_2	YJL073w	2e-14	Sce	O	COG2214	DnaJ-class molecular chaperone	CELLULAR PROCESSES AND SIGNALING	Posttranslational modification, protein turnover, chaperones
Locus_10911_Transcript_3	YJL073w	2e-14	Sce	O	COG2214	DnaJ-class molecular chaperone	CELLULAR PROCESSES AND SIGNALING	Posttranslational modification, protein turnover, chaperones
Locus_10911_Transcript_4	YJL073w	2e-14	Sce	O	COG2214	DnaJ-class molecular chaperone	CELLULAR PROCESSES AND SIGNALING	Posttranslational modification, protein turnover, chaperones
Locus_10911_Transcript_5	YJL073w	2e-14	Sce	O	COG2214	DnaJ-class molecular chaperone	CELLULAR PROCESSES AND SIGNALING	Posttranslational modification, protein turnover, chaperones
Locus_10911_Transcript_6	YJL073w	4e-14	Sce	O	COG2214	DnaJ-class molecular chaperone	CELLULAR PROCESSES AND SIGNALING	Posttranslational modification, protein turnover, chaperones
Locus_10911_Transcript_7	YJL073w	2e-14	Sce	O	COG2214	DnaJ-class molecular chaperone	CELLULAR PROCESSES AND SIGNALING	Posttranslational modification, protein turnover, chaperones
Locus_10918_Transcript_1	CC3121	1e-42	Ccr	Q	COG1233	Phytoene dehydrogenase and related proteins	METABOLISM	Secondary metabolites biosynthesis, transport and catabolism
Locus_10920_Transcript_1	YPO1228	6e-70	Ype	R	COG2220	Predicted Zn-dependent hydrolases of the beta-lactamase fold	POORLY CHARACTERIZED	General function prediction only
Locus_10920_Transcript_2	YPO1228	6e-69	Ype	R	COG2220	Predicted Zn-dependent hydrolases of the beta-lactamase fold	POORLY CHARACTERIZED	General function prediction only
Locus_10928_Transcript_1	YJL056c	4e-27	Sce	R	COG5048	FOG: Zn-finger	POORLY CHARACTERIZED	General function prediction only
Locus_10928_Transcript_2	YJL056c	4e-27	Sce	R	COG5048	FOG: Zn-finger	POORLY CHARACTERIZED	General function prediction only
Locus_10928_Transcript_3	YJL056c	4e-27	Sce	R	COG5048	FOG: Zn-finger	POORLY CHARACTERIZED	General function prediction only
Locus_10932_Transcript_1	SPBC16H5.08c	1e-132	Spo	R	COG0488	ATPase components of ABC transporters with duplicated ATPase domains	POORLY CHARACTERIZED	General function prediction only
Locus_10932_Transcript_2	SPBC16H5.08c	1e-132	Spo	R	COG0488	ATPase components of ABC transporters with duplicated ATPase domains	POORLY CHARACTERIZED	General function prediction only
Locus_10932_Transcript_3	SPBC16H5.08c	1e-132	Spo	R	COG0488	ATPase components of ABC transporters with duplicated ATPase domains	POORLY CHARACTERIZED	General function prediction only
Locus_10932_Transcript_4	SPBC16H5.08c	1e-132	Spo	R	COG0488	ATPase components of ABC transporters with duplicated ATPase domains	POORLY CHARACTERIZED	General function prediction only
Locus_10932_Transcript_5	SPBC16H5.08c	1e-131	Spo	R	COG0488	ATPase components of ABC transporters with duplicated ATPase domains	POORLY CHARACTERIZED	General function prediction only
Locus_10932_Transcript_6	SPBC16H5.08c	1e-132	Spo	R	COG0488	ATPase components of ABC transporters with duplicated ATPase domains	POORLY CHARACTERIZED	General function prediction only
Locus_10946_Transcript_1	YOL075c_3	9e-11	Sce	V	COG1131	ABC-type multidrug transport system, ATPase component	CELLULAR PROCESSES AND SIGNALING	Defense mechanisms
Locus_10949_Transcript_10	SPBC1703.15c	3e-79	Spo	U	COG5158	Proteins involved in synaptic transmission and general secretion, Sec1 family	CELLULAR PROCESSES AND SIGNALING	Intracellular trafficking, secretion, and vesicular transport
Locus_10949_Transcript_11	SPBC1703.15c	1e-78	Spo	U	COG5158	Proteins involved in synaptic transmission and general secretion, Sec1 family	CELLULAR PROCESSES AND SIGNALING	Intracellular trafficking, secretion, and vesicular transport
Locus_10949_Transcript_2	SPBC1703.15c	3e-11	Spo	U	COG5158	Proteins involved in synaptic transmission and general secretion, Sec1 family	CELLULAR PROCESSES AND SIGNALING	Intracellular trafficking, secretion, and vesicular transport
Locus_10949_Transcript_3	SPBC1703.15c	2e-79	Spo	U	COG5158	Proteins involved in synaptic transmission and general secretion, Sec1 family	CELLULAR PROCESSES AND SIGNALING	Intracellular trafficking, secretion, and vesicular transport
Locus_10949_Transcript_4	SPBC1703.15c	1e-78	Spo	U	COG5158	Proteins involved in synaptic transmission and general secretion, Sec1 family	CELLULAR PROCESSES AND SIGNALING	Intracellular trafficking, secretion, and vesicular transport
Locus_10949_Transcript_5	SPBC1703.15c	9e-79	Spo	U	COG5158	Proteins involved in synaptic transmission and general secretion, Sec1 family	CELLULAR PROCESSES AND SIGNALING	Intracellular trafficking, secretion, and vesicular transport
Locus_10949_Transcript_6	SPBC1703.15c	2e-77	Spo	U	COG5158	Proteins involved in synaptic transmission and general secretion, Sec1 family	CELLULAR PROCESSES AND SIGNALING	Intracellular trafficking, secretion, and vesicular transport
Locus_10949_Transcript_7	SPBC1703.15c	1e-78	Spo	U	COG5158	Proteins involved in synaptic transmission and general secretion, Sec1 family	CELLULAR PROCESSES AND SIGNALING	Intracellular trafficking, secretion, and vesicular transport
Locus_10949_Transcript_8	SPBC1703.15c	1e-78	Spo	U	COG5158	Proteins involved in synaptic transmission and general secretion, Sec1 family	CELLULAR PROCESSES AND SIGNALING	Intracellular trafficking, secretion, and vesicular transport
Locus_10949_Transcript_9	SPBC1703.15c	6e-60	Spo	U	COG5158	Proteins involved in synaptic transmission and general secretion, Sec1 family	CELLULAR PROCESSES AND SIGNALING	Intracellular trafficking, secretion, and vesicular transport
Locus_10958_Transcript_1	YAL005c	2e-23	Sce	O	COG0443	Molecular chaperone	CELLULAR PROCESSES AND SIGNALING	Posttranslational modification, protein turnover, chaperones
Locus_10960_Transcript_1	YPR133c	4e-18	Sce	S	COG5139	Uncharacterized conserved protein	POORLY CHARACTERIZED	Function unknown
Locus_10960_Transcript_2	YPR133c	4e-18	Sce	S	COG5139	Uncharacterized conserved protein	POORLY CHARACTERIZED	Function unknown
Locus_10960_Transcript_3	YPR133c	4e-18	Sce	S	COG5139	Uncharacterized conserved protein	POORLY CHARACTERIZED	Function unknown
Locus_10960_Transcript_4	YPR133c	4e-18	Sce	S	COG5139	Uncharacterized conserved protein	POORLY CHARACTERIZED	Function unknown
Locus_10960_Transcript_5	YPR133c	4e-18	Sce	S	COG5139	Uncharacterized conserved protein	POORLY CHARACTERIZED	Function unknown
Locus_10960_Transcript_6	SPBC19G7.16	2e-23	Spo	S	COG5139	Uncharacterized conserved protein	POORLY CHARACTERIZED	Function unknown
Locus_10960_Transcript_7	YPR133c	4e-18	Sce	S	COG5139	Uncharacterized conserved protein	POORLY CHARACTERIZED	Function unknown
Locus_10961_Transcript_1	CAC3280_2	2e-15	Cac	S	COG4886	Leucine-rich repeat (LRR) protein	POORLY CHARACTERIZED	Function unknown
Locus_10984_Transcript_1	PM1412	1e-31	Pmu	J	COG0090	Ribosomal protein L2	INFORMATION STORAGE AND PROCESSING	Translation, ribosomal structure and biogenesis
Locus_10984_Transcript_2	PM1412	1e-30	Pmu	J	COG0090	Ribosomal protein L2	INFORMATION STORAGE AND PROCESSING	Translation, ribosomal structure and biogenesis
Locus_10984_Transcript_3	PM1412	4e-32	Pmu	J	COG0090	Ribosomal protein L2	INFORMATION STORAGE AND PROCESSING	Translation, ribosomal structure and biogenesis
Locus_10987_Transcript_1	ECU08g0730	9e-29	Ecu	R	COG1100	GTPase SAR1 and related small G proteins	POORLY CHARACTERIZED	General function prediction only
Locus_10987_Transcript_2	ECU08g0730	9e-29	Ecu	R	COG1100	GTPase SAR1 and related small G proteins	POORLY CHARACTERIZED	General function prediction only
Locus_1098_Transcript_1	SPCC188.06c	1e-168	Spo	U	COG0541	Signal recognition particle GTPase	CELLULAR PROCESSES AND SIGNALING	Intracellular trafficking, secretion, and vesicular transport
Locus_1098_Transcript_2	SPCC188.06c	1e-161	Spo	U	COG0541	Signal recognition particle GTPase	CELLULAR PROCESSES AND SIGNALING	Intracellular trafficking, secretion, and vesicular transport
Locus_1098_Transcript_3	SPCC188.06c	1e-161	Spo	U	COG0541	Signal recognition particle GTPase	CELLULAR PROCESSES AND SIGNALING	Intracellular trafficking, secretion, and vesicular transport
Locus_1098_Transcript_4	SPCC188.06c	1e-170	Spo	U	COG0541	Signal recognition particle GTPase	CELLULAR PROCESSES AND SIGNALING	Intracellular trafficking, secretion, and vesicular transport
Locus_1098_Transcript_5	SPCC188.06c	1e-168	Spo	U	COG0541	Signal recognition particle GTPase	CELLULAR PROCESSES AND SIGNALING	Intracellular trafficking, secretion, and vesicular transport
Locus_1098_Transcript_6	SPCC188.06c	1e-168	Spo	U	COG0541	Signal recognition particle GTPase	CELLULAR PROCESSES AND SIGNALING	Intracellular trafficking, secretion, and vesicular transport
Locus_1098_Transcript_7	SPCC188.06c	1e-168	Spo	U	COG0541	Signal recognition particle GTPase	CELLULAR PROCESSES AND SIGNALING	Intracellular trafficking, secretion, and vesicular transport
Locus_1098_Transcript_8	SPCC188.06c	1e-168	Spo	U	COG0541	Signal recognition particle GTPase	CELLULAR PROCESSES AND SIGNALING	Intracellular trafficking, secretion, and vesicular transport
Locus_1098_Transcript_9	SPCC188.06c	1e-168	Spo	U	COG0541	Signal recognition particle GTPase	CELLULAR PROCESSES AND SIGNALING	Intracellular trafficking, secretion, and vesicular transport
Locus_10990_Transcript_1	SPBC19C2.03	2e-17	Spo	K	COG1996	DNA-directed RNA polymerase, subunit RPC10 (contains C4-type Zn-finger)	INFORMATION STORAGE AND PROCESSING	Transcription
Locus_10990_Transcript_2	SPBC19C2.03	1e-17	Spo	K	COG1996	DNA-directed RNA polymerase, subunit RPC10 (contains C4-type Zn-finger)	INFORMATION STORAGE AND PROCESSING	Transcription
Locus_10990_Transcript_3	SPBC19C2.03	3e-16	Spo	K	COG1996	DNA-directed RNA polymerase, subunit RPC10 (contains C4-type Zn-finger)	INFORMATION STORAGE AND PROCESSING	Transcription
Locus_10990_Transcript_4	SPBC19C2.03	2e-17	Spo	K	COG1996	DNA-directed RNA polymerase, subunit RPC10 (contains C4-type Zn-finger)	INFORMATION STORAGE AND PROCESSING	Transcription
Locus_10990_Transcript_5	SPBC19C2.03	3e-16	Spo	K	COG1996	DNA-directed RNA polymerase, subunit RPC10 (contains C4-type Zn-finger)	INFORMATION STORAGE AND PROCESSING	Transcription
Locus_10990_Transcript_6	SPBC19C2.03	1e-17	Spo	K	COG1996	DNA-directed RNA polymerase, subunit RPC10 (contains C4-type Zn-finger)	INFORMATION STORAGE AND PROCESSING	Transcription
Locus_10990_Transcript_7	SPBC19C2.03	3e-16	Spo	K	COG1996	DNA-directed RNA polymerase, subunit RPC10 (contains C4-type Zn-finger)	INFORMATION STORAGE AND PROCESSING	Transcription
Locus_1099_Transcript_1	SPBC12D12.08c	3e-24	Spo	O	COG5272	Ubiquitin	CELLULAR PROCESSES AND SIGNALING	Posttranslational modification, protein turnover, chaperones
Locus_1099_Transcript_2	SPBC12D12.08c	3e-24	Spo	O	COG5272	Ubiquitin	CELLULAR PROCESSES AND SIGNALING	Posttranslational modification, protein turnover, chaperones
Locus_1099_Transcript_3	SPBC12D12.08c	3e-24	Spo	O	COG5272	Ubiquitin	CELLULAR PROCESSES AND SIGNALING	Posttranslational modification, protein turnover, chaperones
Locus_1099_Transcript_4	SPBC12D12.08c	3e-24	Spo	O	COG5272	Ubiquitin	CELLULAR PROCESSES AND SIGNALING	Posttranslational modification, protein turnover, chaperones
Locus_1099_Transcript_5	SPBC12D12.08c	3e-24	Spo	O	COG5272	Ubiquitin	CELLULAR PROCESSES AND SIGNALING	Posttranslational modification, protein turnover, chaperones
Locus_1099_Transcript_6	SPBC12D12.08c	3e-24	Spo	O	COG5272	Ubiquitin	CELLULAR PROCESSES AND SIGNALING	Posttranslational modification, protein turnover, chaperones
Locus_1099_Transcript_7	SPBC12D12.08c	6e-25	Spo	O	COG5272	Ubiquitin	CELLULAR PROCESSES AND SIGNALING	Posttranslational modification, protein turnover, chaperones
Locus_1099_Transcript_8	SPBC12D12.08c	3e-24	Spo	O	COG5272	Ubiquitin	CELLULAR PROCESSES AND SIGNALING	Posttranslational modification, protein turnover, chaperones
Locus_11003_Transcript_1	Cgl0119	6e-15	Cgl	I	COG0657	Esterase/lipase	METABOLISM	Lipid transport and metabolism
Locus_11003_Transcript_2	Cgl0119	4e-15	Cgl	I	COG0657	Esterase/lipase	METABOLISM	Lipid transport and metabolism
Locus_11003_Transcript_3	AF1716	3e-26	Afu	I	COG0657	Esterase/lipase	METABOLISM	Lipid transport and metabolism
Locus_11003_Transcript_4	Cgl0119	6e-15	Cgl	I	COG0657	Esterase/lipase	METABOLISM	Lipid transport and metabolism
Locus_11009_Transcript_1	SSO2778	9e-12	Sso	T	COG0589	Universal stress protein UspA and related nucleotide-binding proteins	CELLULAR PROCESSES AND SIGNALING	Signal transduction mechanisms
Locus_11009_Transcript_2	SSO2778	1e-11	Sso	T	COG0589	Universal stress protein UspA and related nucleotide-binding proteins	CELLULAR PROCESSES AND SIGNALING	Signal transduction mechanisms
Locus_11009_Transcript_3	SSO2778	2e-11	Sso	T	COG0589	Universal stress protein UspA and related nucleotide-binding proteins	CELLULAR PROCESSES AND SIGNALING	Signal transduction mechanisms
Locus_11009_Transcript_4	SSO2778	2e-11	Sso	T	COG0589	Universal stress protein UspA and related nucleotide-binding proteins	CELLULAR PROCESSES AND SIGNALING	Signal transduction mechanisms
Locus_11011_Transcript_1	SPAC31G5.13	1e-145	Spo	R	COG1310	Predicted metal-dependent protease of the PAD1/JAB1 superfamily	POORLY CHARACTERIZED	General function prediction only
Locus_11011_Transcript_3	SPAC31G5.13	1e-146	Spo	R	COG1310	Predicted metal-dependent protease of the PAD1/JAB1 superfamily	POORLY CHARACTERIZED	General function prediction only
Locus_11011_Transcript_4	SPAC31G5.13	1e-146	Spo	R	COG1310	Predicted metal-dependent protease of the PAD1/JAB1 superfamily	POORLY CHARACTERIZED	General function prediction only
Locus_11011_Transcript_5	SPAC31G5.13	1e-146	Spo	R	COG1310	Predicted metal-dependent protease of the PAD1/JAB1 superfamily	POORLY CHARACTERIZED	General function prediction only
Locus_1101_Transcript_1	SPAC31A2.04c	2e-55	Spo	O	COG0638	20S proteasome, alpha and beta subunits	CELLULAR PROCESSES AND SIGNALING	Posttranslational modification, protein turnover, chaperones
Locus_1101_Transcript_2	SPAC31A2.04c	2e-57	Spo	O	COG0638	20S proteasome, alpha and beta subunits	CELLULAR PROCESSES AND SIGNALING	Posttranslational modification, protein turnover, chaperones
Locus_1101_Transcript_3	SPAC31A2.04c	2e-55	Spo	O	COG0638	20S proteasome, alpha and beta subunits	CELLULAR PROCESSES AND SIGNALING	Posttranslational modification, protein turnover, chaperones
Locus_1101_Transcript_4	SPAC31A2.04c	1e-54	Spo	O	COG0638	20S proteasome, alpha and beta subunits	CELLULAR PROCESSES AND SIGNALING	Posttranslational modification, protein turnover, chaperones
Locus_1101_Transcript_5	SPAC31A2.04c	2e-55	Spo	O	COG0638	20S proteasome, alpha and beta subunits	CELLULAR PROCESSES AND SIGNALING	Posttranslational modification, protein turnover, chaperones
Locus_1101_Transcript_6	SPAC31A2.04c	2e-55	Spo	O	COG0638	20S proteasome, alpha and beta subunits	CELLULAR PROCESSES AND SIGNALING	Posttranslational modification, protein turnover, chaperones
Locus_11029_Transcript_1	SPAC9E9.07c	9e-27	Spo	R	COG1100	GTPase SAR1 and related small G proteins	POORLY CHARACTERIZED	General function prediction only
Locus_11032_Transcript_1	SPBC1198.08	2e-43	Spo	E	COG0624	Acetylornithine deacetylase/Succinyl-diaminopimelate desuccinylase and related deacylases	METABOLISM	Amino acid transport and metabolism
Locus_11032_Transcript_2	SPBC1198.08	4e-43	Spo	E	COG0624	Acetylornithine deacetylase/Succinyl-diaminopimelate desuccinylase and related deacylases	METABOLISM	Amino acid transport and metabolism
Locus_11032_Transcript_3	SPBC1198.08	2e-43	Spo	E	COG0624	Acetylornithine deacetylase/Succinyl-diaminopimelate desuccinylase and related deacylases	METABOLISM	Amino acid transport and metabolism
Locus_11051_Transcript_1	SPAC1B3.14	6e-27	Spo	C	COG0636	F0F1-type ATP synthase, subunit c/Archaeal/vacuolar-type H+-ATPase, subunit K	METABOLISM	Energy production and conversion
Locus_11051_Transcript_2	SPAC1B3.14	2e-26	Spo	C	COG0636	F0F1-type ATP synthase, subunit c/Archaeal/vacuolar-type H+-ATPase, subunit K	METABOLISM	Energy production and conversion
Locus_11051_Transcript_3	SPAC1B3.14	2e-16	Spo	C	COG0636	F0F1-type ATP synthase, subunit c/Archaeal/vacuolar-type H+-ATPase, subunit K	METABOLISM	Energy production and conversion
Locus_11051_Transcript_4	SPAC1B3.14	6e-19	Spo	C	COG0636	F0F1-type ATP synthase, subunit c/Archaeal/vacuolar-type H+-ATPase, subunit K	METABOLISM	Energy production and conversion
Locus_1105_Transcript_1	mll1008	1e-97	Mlo	E	COG2303	Choline dehydrogenase and related flavoproteins	METABOLISM	Amino acid transport and metabolism
Locus_11066_Transcript_1	SPAP27G11.05c	5e-92	---	---	---	---	---	---
Locus_11066_Transcript_2	SPAP27G11.05c	4e-25	---	---	---	---	---	---
Locus_11066_Transcript_3	SPAP27G11.05c	1e-102	---	---	---	---	---	---
Locus_11066_Transcript_4	SPAP27G11.05c	1e-102	---	---	---	---	---	---
Locus_1106_Transcript_1	BH1997	1e-124	Bha	I	COG0183	Acetyl-CoA acetyltransferase	METABOLISM	Lipid transport and metabolism
Locus_1106_Transcript_2	BH1997	1e-122	Bha	I	COG0183	Acetyl-CoA acetyltransferase	METABOLISM	Lipid transport and metabolism
Locus_1106_Transcript_3	BH1997	1e-129	Bha	I	COG0183	Acetyl-CoA acetyltransferase	METABOLISM	Lipid transport and metabolism
Locus_1106_Transcript_4	BH1997	1e-123	Bha	I	COG0183	Acetyl-CoA acetyltransferase	METABOLISM	Lipid transport and metabolism
Locus_1106_Transcript_5	BH1997	1e-124	Bha	I	COG0183	Acetyl-CoA acetyltransferase	METABOLISM	Lipid transport and metabolism
Locus_1106_Transcript_6	BH1997	1e-124	Bha	I	COG0183	Acetyl-CoA acetyltransferase	METABOLISM	Lipid transport and metabolism
Locus_1106_Transcript_7	BH1997	1e-128	Bha	I	COG0183	Acetyl-CoA acetyltransferase	METABOLISM	Lipid transport and metabolism
Locus_1106_Transcript_8	BH1997	1e-124	Bha	I	COG0183	Acetyl-CoA acetyltransferase	METABOLISM	Lipid transport and metabolism
Locus_11071_Transcript_1	PA2832	9e-21	Pae	QR	COG0500	SAM-dependent methyltransferases	METABOLISM	Secondary metabolites biosynthesis, transport and catabolism
Locus_11071_Transcript_2	PA2832	7e-21	Pae	QR	COG0500	SAM-dependent methyltransferases	METABOLISM	Secondary metabolites biosynthesis, transport and catabolism
Locus_11071_Transcript_3	PA2832	1e-20	Pae	QR	COG0500	SAM-dependent methyltransferases	METABOLISM	Secondary metabolites biosynthesis, transport and catabolism
Locus_11076_Transcript_1	SPBC2G2.12	4e-95	Spo	J	COG0124	Histidyl-tRNA synthetase	INFORMATION STORAGE AND PROCESSING	Translation, ribosomal structure and biogenesis
Locus_11076_Transcript_2	SPBC2G2.12	9e-95	Spo	J	COG0124	Histidyl-tRNA synthetase	INFORMATION STORAGE AND PROCESSING	Translation, ribosomal structure and biogenesis
Locus_11076_Transcript_3	SPBC2G2.12	4e-95	Spo	J	COG0124	Histidyl-tRNA synthetase	INFORMATION STORAGE AND PROCESSING	Translation, ribosomal structure and biogenesis
Locus_11076_Transcript_4	SPBC2G2.12	2e-94	Spo	J	COG0124	Histidyl-tRNA synthetase	INFORMATION STORAGE AND PROCESSING	Translation, ribosomal structure and biogenesis
Locus_11076_Transcript_5	SPBC2G2.12	2e-94	Spo	J	COG0124	Histidyl-tRNA synthetase	INFORMATION STORAGE AND PROCESSING	Translation, ribosomal structure and biogenesis
Locus_11076_Transcript_6	SPBC2G2.12	4e-95	Spo	J	COG0124	Histidyl-tRNA synthetase	INFORMATION STORAGE AND PROCESSING	Translation, ribosomal structure and biogenesis
Locus_11076_Transcript_7	SPBC2G2.12	9e-95	Spo	J	COG0124	Histidyl-tRNA synthetase	INFORMATION STORAGE AND PROCESSING	Translation, ribosomal structure and biogenesis
Locus_11078_Transcript_2	YLR215c	9e-38	---	---	---	---	---	---
Locus_11078_Transcript_3	SPAP27G11.03	3e-43	---	---	---	---	---	---
Locus_11078_Transcript_4	SPAP27G11.03	3e-43	---	---	---	---	---	---
Locus_11085_Transcript_1	SPAC3A12.14	2e-44	Spo	TZDR	COG5126	Ca2+-binding protein (EF-Hand superfamily)	CELLULAR PROCESSES AND SIGNALING	Signal transduction mechanisms
Locus_110_Transcript_10	YER165w	4e-17	Sce	R	COG0724	RNA-binding proteins (RRM domain)	POORLY CHARACTERIZED	General function prediction only
Locus_110_Transcript_11	YER165w	4e-17	Sce	R	COG0724	RNA-binding proteins (RRM domain)	POORLY CHARACTERIZED	General function prediction only
Locus_110_Transcript_2	YER165w	4e-17	Sce	R	COG0724	RNA-binding proteins (RRM domain)	POORLY CHARACTERIZED	General function prediction only
Locus_110_Transcript_4	YER165w	4e-17	Sce	R	COG0724	RNA-binding proteins (RRM domain)	POORLY CHARACTERIZED	General function prediction only
Locus_110_Transcript_5	YER165w	4e-17	Sce	R	COG0724	RNA-binding proteins (RRM domain)	POORLY CHARACTERIZED	General function prediction only
Locus_110_Transcript_6	YER165w	4e-17	Sce	R	COG0724	RNA-binding proteins (RRM domain)	POORLY CHARACTERIZED	General function prediction only
Locus_110_Transcript_7	YER165w	4e-17	Sce	R	COG0724	RNA-binding proteins (RRM domain)	POORLY CHARACTERIZED	General function prediction only
Locus_110_Transcript_8	YER165w	4e-17	Sce	R	COG0724	RNA-binding proteins (RRM domain)	POORLY CHARACTERIZED	General function prediction only
Locus_110_Transcript_9	YER165w	4e-17	Sce	R	COG0724	RNA-binding proteins (RRM domain)	POORLY CHARACTERIZED	General function prediction only
Locus_11114_Transcript_1	SPAC8C9.11	7e-17	Spo	T	COG0271	Stress-induced morphogen (activity unknown)	CELLULAR PROCESSES AND SIGNALING	Signal transduction mechanisms
Locus_11117_Transcript_1	YKR026c	2e-56	Sce	J	COG1184	Translation initiation factor 2B subunit, eIF-2B alpha/beta/delta family	INFORMATION STORAGE AND PROCESSING	Translation, ribosomal structure and biogenesis
Locus_11117_Transcript_2	SPCC11E10.07c	8e-73	Spo	J	COG1184	Translation initiation factor 2B subunit, eIF-2B alpha/beta/delta family	INFORMATION STORAGE AND PROCESSING	Translation, ribosomal structure and biogenesis
Locus_11117_Transcript_3	SPCC11E10.07c	3e-65	Spo	J	COG1184	Translation initiation factor 2B subunit, eIF-2B alpha/beta/delta family	INFORMATION STORAGE AND PROCESSING	Translation, ribosomal structure and biogenesis
Locus_11118_Transcript_1	SPAC15A10.08	7e-24	Spo	Z	COG5069	Ca2+-binding actin-bundling protein fimbrin/plastin (EF-Hand superfamily)	CELLULAR PROCESSES AND SIGNALING	Cytoskeleton
Locus_11123_Transcript_1	SPAC644.05c	2e-48	Spo	F	COG0756	dUTPase	METABOLISM	Nucleotide transport and metabolism
Locus_11128_Transcript_1	SPAC869.07c	2e-53	---	---	---	---	---	---
Locus_11128_Transcript_2	SPAC869.07c	2e-53	---	---	---	---	---	---
Locus_11128_Transcript_3	SPAC869.07c	5e-55	---	---	---	---	---	---
Locus_11128_Transcript_4	SPAC869.07c	8e-54	---	---	---	---	---	---
Locus_11128_Transcript_5	SPAC869.07c	2e-53	---	---	---	---	---	---
Locus_11132_Transcript_1	SA1270	2e-37	Sau	E	COG0531	Amino acid transporters	METABOLISM	Amino acid transport and metabolism
Locus_11138_Transcript_1	SMc00383	4e-23	Sme	O	COG0625	Glutathione S-transferase	CELLULAR PROCESSES AND SIGNALING	Posttranslational modification, protein turnover, chaperones
Locus_11138_Transcript_2	SMc00383	3e-23	Sme	O	COG0625	Glutathione S-transferase	CELLULAR PROCESSES AND SIGNALING	Posttranslational modification, protein turnover, chaperones
Locus_11138_Transcript_3	SMc00383	4e-24	Sme	O	COG0625	Glutathione S-transferase	CELLULAR PROCESSES AND SIGNALING	Posttranslational modification, protein turnover, chaperones
Locus_11138_Transcript_4	SMc00383	4e-23	Sme	O	COG0625	Glutathione S-transferase	CELLULAR PROCESSES AND SIGNALING	Posttranslational modification, protein turnover, chaperones
Locus_11142_Transcript_1	YGL048c	3e-86	Sce	O	COG1222	ATP-dependent 26S proteasome regulatory subunit	CELLULAR PROCESSES AND SIGNALING	Posttranslational modification, protein turnover, chaperones
Locus_11142_Transcript_2	YGL048c	3e-86	Sce	O	COG1222	ATP-dependent 26S proteasome regulatory subunit	CELLULAR PROCESSES AND SIGNALING	Posttranslational modification, protein turnover, chaperones
Locus_11142_Transcript_3	YGL048c	3e-86	Sce	O	COG1222	ATP-dependent 26S proteasome regulatory subunit	CELLULAR PROCESSES AND SIGNALING	Posttranslational modification, protein turnover, chaperones
Locus_11142_Transcript_4	YGL048c	3e-86	Sce	O	COG1222	ATP-dependent 26S proteasome regulatory subunit	CELLULAR PROCESSES AND SIGNALING	Posttranslational modification, protein turnover, chaperones
Locus_1115_Transcript_1	SPBC25B2.05	1e-119	Spo	R	COG1094	Predicted RNA-binding protein (contains KH domains)	POORLY CHARACTERIZED	General function prediction only
Locus_1115_Transcript_2	SPBC25B2.05	1e-116	Spo	R	COG1094	Predicted RNA-binding protein (contains KH domains)	POORLY CHARACTERIZED	General function prediction only
Locus_1115_Transcript_3	SPBC25B2.05	1e-118	Spo	R	COG1094	Predicted RNA-binding protein (contains KH domains)	POORLY CHARACTERIZED	General function prediction only
Locus_1115_Transcript_4	SPBC25B2.05	1e-116	Spo	R	COG1094	Predicted RNA-binding protein (contains KH domains)	POORLY CHARACTERIZED	General function prediction only
Locus_1115_Transcript_5	SPBC25B2.05	1e-116	Spo	R	COG1094	Predicted RNA-binding protein (contains KH domains)	POORLY CHARACTERIZED	General function prediction only
Locus_1116_Transcript_1	SPCC74.05	2e-22	Spo	J	COG2163	Ribosomal protein L14E/L6E/L27E	INFORMATION STORAGE AND PROCESSING	Translation, ribosomal structure and biogenesis
Locus_11174_Transcript_1	SPAC1687.11	1e-113	Spo	J	COG0293	23S rRNA methylase	INFORMATION STORAGE AND PROCESSING	Translation, ribosomal structure and biogenesis
Locus_11174_Transcript_2	SPAC1687.11	1e-107	Spo	J	COG0293	23S rRNA methylase	INFORMATION STORAGE AND PROCESSING	Translation, ribosomal structure and biogenesis
Locus_11174_Transcript_3	SPAC1687.11	1e-108	Spo	J	COG0293	23S rRNA methylase	INFORMATION STORAGE AND PROCESSING	Translation, ribosomal structure and biogenesis
Locus_11174_Transcript_4	SPAC1687.11	1e-107	Spo	J	COG0293	23S rRNA methylase	INFORMATION STORAGE AND PROCESSING	Translation, ribosomal structure and biogenesis
Locus_1118_Transcript_1	SPCC338.05c	2e-26	Spo	O	COG5078	Ubiquitin-protein ligase	CELLULAR PROCESSES AND SIGNALING	Posttranslational modification, protein turnover, chaperones
Locus_11190_Transcript_1	SPAC12G12.04	0.0	Spo	O	COG0459	Chaperonin GroEL (HSP60 family)	CELLULAR PROCESSES AND SIGNALING	Posttranslational modification, protein turnover, chaperones
Locus_11190_Transcript_2	SPAC12G12.04	0.0	Spo	O	COG0459	Chaperonin GroEL (HSP60 family)	CELLULAR PROCESSES AND SIGNALING	Posttranslational modification, protein turnover, chaperones
Locus_11190_Transcript_3	SPAC12G12.04	1e-129	Spo	O	COG0459	Chaperonin GroEL (HSP60 family)	CELLULAR PROCESSES AND SIGNALING	Posttranslational modification, protein turnover, chaperones
Locus_11190_Transcript_4	SPAC12G12.04	0.0	Spo	O	COG0459	Chaperonin GroEL (HSP60 family)	CELLULAR PROCESSES AND SIGNALING	Posttranslational modification, protein turnover, chaperones
Locus_11190_Transcript_5	SPAC12G12.04	0.0	Spo	O	COG0459	Chaperonin GroEL (HSP60 family)	CELLULAR PROCESSES AND SIGNALING	Posttranslational modification, protein turnover, chaperones
Locus_11190_Transcript_6	SPAC12G12.04	0.0	Spo	O	COG0459	Chaperonin GroEL (HSP60 family)	CELLULAR PROCESSES AND SIGNALING	Posttranslational modification, protein turnover, chaperones
Locus_11190_Transcript_7	SPAC12G12.04	0.0	Spo	O	COG0459	Chaperonin GroEL (HSP60 family)	CELLULAR PROCESSES AND SIGNALING	Posttranslational modification, protein turnover, chaperones
Locus_11190_Transcript_8	SPAC12G12.04	0.0	Spo	O	COG0459	Chaperonin GroEL (HSP60 family)	CELLULAR PROCESSES AND SIGNALING	Posttranslational modification, protein turnover, chaperones
Locus_11190_Transcript_9	SPAC12G12.04	0.0	Spo	O	COG0459	Chaperonin GroEL (HSP60 family)	CELLULAR PROCESSES AND SIGNALING	Posttranslational modification, protein turnover, chaperones
Locus_1120_Transcript_1	SPAC4F10.02	1e-124	Spo	E	COG1362	Aspartyl aminopeptidase	METABOLISM	Amino acid transport and metabolism
Locus_1120_Transcript_2	SPAC4F10.02	1e-137	Spo	E	COG1362	Aspartyl aminopeptidase	METABOLISM	Amino acid transport and metabolism
Locus_1120_Transcript_3	SPAC4F10.02	1e-136	Spo	E	COG1362	Aspartyl aminopeptidase	METABOLISM	Amino acid transport and metabolism
Locus_1120_Transcript_4	SPAC4F10.02	1e-136	Spo	E	COG1362	Aspartyl aminopeptidase	METABOLISM	Amino acid transport and metabolism
Locus_1120_Transcript_5	SPAC4F10.02	1e-136	Spo	E	COG1362	Aspartyl aminopeptidase	METABOLISM	Amino acid transport and metabolism
Locus_1120_Transcript_6	SPAC4F10.02	1e-136	Spo	E	COG1362	Aspartyl aminopeptidase	METABOLISM	Amino acid transport and metabolism
Locus_11228_Transcript_1	YJL056c	6e-18	Sce	R	COG5048	FOG: Zn-finger	POORLY CHARACTERIZED	General function prediction only
Locus_11228_Transcript_2	YJL056c	6e-18	Sce	R	COG5048	FOG: Zn-finger	POORLY CHARACTERIZED	General function prediction only
Locus_11240_Transcript_1	VC0067	2e-62	Vch	E	COG0006	Xaa-Pro aminopeptidase	METABOLISM	Amino acid transport and metabolism
Locus_11241_Transcript_1	SA0084	1e-127	Sau	R	COG0446	Uncharacterized NAD(FAD)-dependent dehydrogenases	POORLY CHARACTERIZED	General function prediction only
Locus_11241_Transcript_2	SA0084	1e-127	Sau	R	COG0446	Uncharacterized NAD(FAD)-dependent dehydrogenases	POORLY CHARACTERIZED	General function prediction only
Locus_11241_Transcript_3	SA0084	1e-128	Sau	R	COG0446	Uncharacterized NAD(FAD)-dependent dehydrogenases	POORLY CHARACTERIZED	General function prediction only
Locus_11241_Transcript_4	SA0084	1e-127	Sau	R	COG0446	Uncharacterized NAD(FAD)-dependent dehydrogenases	POORLY CHARACTERIZED	General function prediction only
Locus_11241_Transcript_5	SA0084	1e-127	Sau	R	COG0446	Uncharacterized NAD(FAD)-dependent dehydrogenases	POORLY CHARACTERIZED	General function prediction only
Locus_11242_Transcript_1	YDR356w	1e-23	---	---	---	---	---	---
Locus_1124_Transcript_10	SPAC3C7.11c	2e-32	---	---	---	---	---	---
Locus_1124_Transcript_12	SPAC3C7.11c	1e-30	---	---	---	---	---	---
Locus_1124_Transcript_3	SPAC3C7.11c	1e-30	---	---	---	---	---	---
Locus_1124_Transcript_4	SPAC3C7.11c	2e-30	---	---	---	---	---	---
Locus_1124_Transcript_5	SPAC3C7.11c	1e-30	---	---	---	---	---	---
Locus_1124_Transcript_6	SPAC3C7.11c	1e-30	---	---	---	---	---	---
Locus_1124_Transcript_9	SPAC3C7.11c	3e-31	---	---	---	---	---	---
Locus_11250_Transcript_1	MK0771_1	8e-14	---	---	---	---	---	---
Locus_11250_Transcript_3	MK0771_1	8e-14	---	---	---	---	---	---
Locus_11250_Transcript_4	MK0771_1	8e-14	---	---	---	---	---	---
Locus_11250_Transcript_5	MK0771_1	8e-14	---	---	---	---	---	---
Locus_11250_Transcript_6	MK0771_1	8e-14	---	---	---	---	---	---
Locus_11250_Transcript_7	MK0771_1	8e-14	---	---	---	---	---	---
Locus_11252_Transcript_1	SPAC869.07c	3e-53	---	---	---	---	---	---
Locus_11256_Transcript_2	YDR148c	3e-95	Sce	C	COG0508	Pyruvate/2-oxoglutarate dehydrogenase complex, dihydrolipoamide acyltransferase (E2) component, and related enzymes	METABOLISM	Energy production and conversion
Locus_11256_Transcript_3	YDR148c	3e-94	Sce	C	COG0508	Pyruvate/2-oxoglutarate dehydrogenase complex, dihydrolipoamide acyltransferase (E2) component, and related enzymes	METABOLISM	Energy production and conversion
Locus_11256_Transcript_4	YDR148c	5e-94	Sce	C	COG0508	Pyruvate/2-oxoglutarate dehydrogenase complex, dihydrolipoamide acyltransferase (E2) component, and related enzymes	METABOLISM	Energy production and conversion
Locus_11256_Transcript_5	YDR148c	1e-98	Sce	C	COG0508	Pyruvate/2-oxoglutarate dehydrogenase complex, dihydrolipoamide acyltransferase (E2) component, and related enzymes	METABOLISM	Energy production and conversion
Locus_11256_Transcript_6	YDR148c	5e-94	Sce	C	COG0508	Pyruvate/2-oxoglutarate dehydrogenase complex, dihydrolipoamide acyltransferase (E2) component, and related enzymes	METABOLISM	Energy production and conversion
Locus_11256_Transcript_7	YDR148c	4e-94	Sce	C	COG0508	Pyruvate/2-oxoglutarate dehydrogenase complex, dihydrolipoamide acyltransferase (E2) component, and related enzymes	METABOLISM	Energy production and conversion
Locus_11256_Transcript_9	YDR148c	5e-94	Sce	C	COG0508	Pyruvate/2-oxoglutarate dehydrogenase complex, dihydrolipoamide acyltransferase (E2) component, and related enzymes	METABOLISM	Energy production and conversion
Locus_11258_Transcript_1	SPBC12C2.09c	5e-64	Spo	R	COG1272	Predicted membrane protein, hemolysin III homolog	POORLY CHARACTERIZED	General function prediction only
Locus_11258_Transcript_2	SPBC12C2.09c	5e-63	Spo	R	COG1272	Predicted membrane protein, hemolysin III homolog	POORLY CHARACTERIZED	General function prediction only
Locus_11258_Transcript_3	SPBC12C2.09c	5e-64	Spo	R	COG1272	Predicted membrane protein, hemolysin III homolog	POORLY CHARACTERIZED	General function prediction only
Locus_1125_Transcript_1	SPCC1450.04	7e-46	Spo	J	COG2092	Translation elongation factor EF-1beta	INFORMATION STORAGE AND PROCESSING	Translation, ribosomal structure and biogenesis
Locus_1125_Transcript_2	SPCC1450.04	7e-46	Spo	J	COG2092	Translation elongation factor EF-1beta	INFORMATION STORAGE AND PROCESSING	Translation, ribosomal structure and biogenesis
Locus_11263_Transcript_1	TVN0487	6e-25	Tvo	O	COG0484	DnaJ-class molecular chaperone with C-terminal Zn finger domain	CELLULAR PROCESSES AND SIGNALING	Posttranslational modification, protein turnover, chaperones
Locus_11263_Transcript_2	TVN0487	7e-24	Tvo	O	COG0484	DnaJ-class molecular chaperone with C-terminal Zn finger domain	CELLULAR PROCESSES AND SIGNALING	Posttranslational modification, protein turnover, chaperones
Locus_11263_Transcript_3	TVN0487	4e-26	Tvo	O	COG0484	DnaJ-class molecular chaperone with C-terminal Zn finger domain	CELLULAR PROCESSES AND SIGNALING	Posttranslational modification, protein turnover, chaperones
Locus_11263_Transcript_4	TVN0487	5e-25	Tvo	O	COG0484	DnaJ-class molecular chaperone with C-terminal Zn finger domain	CELLULAR PROCESSES AND SIGNALING	Posttranslational modification, protein turnover, chaperones
Locus_11263_Transcript_5	TVN0487	7e-25	Tvo	O	COG0484	DnaJ-class molecular chaperone with C-terminal Zn finger domain	CELLULAR PROCESSES AND SIGNALING	Posttranslational modification, protein turnover, chaperones
Locus_11263_Transcript_6	TVN0487	7e-25	Tvo	O	COG0484	DnaJ-class molecular chaperone with C-terminal Zn finger domain	CELLULAR PROCESSES AND SIGNALING	Posttranslational modification, protein turnover, chaperones
Locus_11263_Transcript_7	TVN0487	7e-25	Tvo	O	COG0484	DnaJ-class molecular chaperone with C-terminal Zn finger domain	CELLULAR PROCESSES AND SIGNALING	Posttranslational modification, protein turnover, chaperones
Locus_1127_Transcript_2	AF1946_2	9e-17	Afu	O	COG4870	Cysteine protease	CELLULAR PROCESSES AND SIGNALING	Posttranslational modification, protein turnover, chaperones
Locus_1127_Transcript_3	AF1946_2	9e-17	Afu	O	COG4870	Cysteine protease	CELLULAR PROCESSES AND SIGNALING	Posttranslational modification, protein turnover, chaperones
Locus_1127_Transcript_4	AF1946_2	2e-17	Afu	O	COG4870	Cysteine protease	CELLULAR PROCESSES AND SIGNALING	Posttranslational modification, protein turnover, chaperones
Locus_1127_Transcript_5	AF1946_2	5e-16	Afu	O	COG4870	Cysteine protease	CELLULAR PROCESSES AND SIGNALING	Posttranslational modification, protein turnover, chaperones
Locus_1127_Transcript_6	AF1946_2	1e-17	Afu	O	COG4870	Cysteine protease	CELLULAR PROCESSES AND SIGNALING	Posttranslational modification, protein turnover, chaperones
Locus_1127_Transcript_7	AF1946_2	9e-17	Afu	O	COG4870	Cysteine protease	CELLULAR PROCESSES AND SIGNALING	Posttranslational modification, protein turnover, chaperones
Locus_11289_Transcript_1	SPAPB8E5.09	0.0	Spo	K	COG1224	DNA helicase TIP49, TBP-interacting protein	INFORMATION STORAGE AND PROCESSING	Transcription
Locus_11289_Transcript_2	SPAPB8E5.09	0.0	Spo	K	COG1224	DNA helicase TIP49, TBP-interacting protein	INFORMATION STORAGE AND PROCESSING	Transcription
Locus_11295_Transcript_1	SPAC23H3.06	3e-21	Spo	U	COG5096	Vesicle coat complex, various subunits	CELLULAR PROCESSES AND SIGNALING	Intracellular trafficking, secretion, and vesicular transport
Locus_11309_Transcript_1	AF0089	3e-31	Afu	IQ	COG0318	Acyl-CoA synthetases (AMP-forming)/AMP-acid ligases II	METABOLISM	Lipid transport and metabolism
Locus_11311_Transcript_1	SPBC428.14	4e-23	Spo	I	COG0204	1-acyl-sn-glycerol-3-phosphate acyltransferase	METABOLISM	Lipid transport and metabolism
Locus_11311_Transcript_2	SPBC428.14	1e-23	Spo	I	COG0204	1-acyl-sn-glycerol-3-phosphate acyltransferase	METABOLISM	Lipid transport and metabolism
Locus_11311_Transcript_3	SPBC428.14	8e-23	Spo	I	COG0204	1-acyl-sn-glycerol-3-phosphate acyltransferase	METABOLISM	Lipid transport and metabolism
Locus_11322_Transcript_1	YOL021c	3e-33	Sce	K	COG0557	Exoribonuclease R	INFORMATION STORAGE AND PROCESSING	Transcription
Locus_11323_Transcript_1	YDL004w	3e-16	Sce	C	COG0355	F0F1-type ATP synthase, epsilon subunit (mitochondrial delta subunit)	METABOLISM	Energy production and conversion
Locus_11323_Transcript_2	YDL004w	2e-15	Sce	C	COG0355	F0F1-type ATP synthase, epsilon subunit (mitochondrial delta subunit)	METABOLISM	Energy production and conversion
Locus_11323_Transcript_3	YDL004w	2e-15	Sce	C	COG0355	F0F1-type ATP synthase, epsilon subunit (mitochondrial delta subunit)	METABOLISM	Energy production and conversion
Locus_11324_Transcript_1	RSc2520	2e-18	Rso	MG	COG0702	Predicted nucleoside-diphosphate-sugar epimerases	CELLULAR PROCESSES AND SIGNALING	Cell wall/membrane/envelope biogenesis
Locus_11324_Transcript_2	RSc2520	2e-18	Rso	MG	COG0702	Predicted nucleoside-diphosphate-sugar epimerases	CELLULAR PROCESSES AND SIGNALING	Cell wall/membrane/envelope biogenesis
Locus_11341_Transcript_1	btuE	1e-16	Eco	O	COG0386	Glutathione peroxidase	CELLULAR PROCESSES AND SIGNALING	Posttranslational modification, protein turnover, chaperones
Locus_11343_Transcript_1	ECU03g0790	4e-13	Ecu	R	COG5048	FOG: Zn-finger	POORLY CHARACTERIZED	General function prediction only
Locus_11350_Transcript_1	SPBP4H10.17c	3e-27	Spo	R	COG0596	Predicted hydrolases or acyltransferases (alpha/beta hydrolase superfamily)	POORLY CHARACTERIZED	General function prediction only
Locus_11361_Transcript_1	YNL265c	1e-23	---	---	---	---	---	---
Locus_11361_Transcript_2	YNL265c	1e-23	---	---	---	---	---	---
Locus_11361_Transcript_3	YNL265c	1e-23	---	---	---	---	---	---
Locus_11361_Transcript_4	YNL265c	1e-23	---	---	---	---	---	---
Locus_11364_Transcript_2	SPAC21E11.05c	2e-58	Spo	O	COG0652	Peptidyl-prolyl cis-trans isomerase (rotamase) - cyclophilin family	CELLULAR PROCESSES AND SIGNALING	Posttranslational modification, protein turnover, chaperones
Locus_11364_Transcript_3	SPAC21E11.05c	9e-59	Spo	O	COG0652	Peptidyl-prolyl cis-trans isomerase (rotamase) - cyclophilin family	CELLULAR PROCESSES AND SIGNALING	Posttranslational modification, protein turnover, chaperones
Locus_11364_Transcript_4	SPAC21E11.05c	2e-58	Spo	O	COG0652	Peptidyl-prolyl cis-trans isomerase (rotamase) - cyclophilin family	CELLULAR PROCESSES AND SIGNALING	Posttranslational modification, protein turnover, chaperones
Locus_11364_Transcript_5	SPAC21E11.05c	2e-58	Spo	O	COG0652	Peptidyl-prolyl cis-trans isomerase (rotamase) - cyclophilin family	CELLULAR PROCESSES AND SIGNALING	Posttranslational modification, protein turnover, chaperones
Locus_11367_Transcript_1	MT0074	3e-32	MtC	IQR	COG1028	Dehydrogenases with different specificities (related to short-chain alcohol dehydrogenases)	METABOLISM	Lipid transport and metabolism
Locus_11367_Transcript_2	MT0074	1e-32	MtC	IQR	COG1028	Dehydrogenases with different specificities (related to short-chain alcohol dehydrogenases)	METABOLISM	Lipid transport and metabolism
Locus_11367_Transcript_3	MT0074	6e-32	MtC	IQR	COG1028	Dehydrogenases with different specificities (related to short-chain alcohol dehydrogenases)	METABOLISM	Lipid transport and metabolism
Locus_1136_Transcript_1	SPCC162.06c	3e-38	---	---	---	---	---	---
Locus_1136_Transcript_2	SPCC162.06c	6e-38	---	---	---	---	---	---
Locus_1136_Transcript_3	SPCC162.06c	6e-38	---	---	---	---	---	---
Locus_1136_Transcript_4	SPCC162.06c	6e-38	---	---	---	---	---	---
Locus_11373_Transcript_1	all2748	1e-18	Nos	R	COG0666	FOG: Ankyrin repeat	POORLY CHARACTERIZED	General function prediction only
Locus_11378_Transcript_1	SPBC800.06	4e-79	Spo	J	COG5154	RNA-binding protein required for 60S ribosomal subunit biogenesis	INFORMATION STORAGE AND PROCESSING	Translation, ribosomal structure and biogenesis
Locus_11378_Transcript_2	SPBC800.06	3e-80	Spo	J	COG5154	RNA-binding protein required for 60S ribosomal subunit biogenesis	INFORMATION STORAGE AND PROCESSING	Translation, ribosomal structure and biogenesis
Locus_11378_Transcript_3	SPBC800.06	4e-79	Spo	J	COG5154	RNA-binding protein required for 60S ribosomal subunit biogenesis	INFORMATION STORAGE AND PROCESSING	Translation, ribosomal structure and biogenesis
Locus_11378_Transcript_5	SPBC800.06	4e-79	Spo	J	COG5154	RNA-binding protein required for 60S ribosomal subunit biogenesis	INFORMATION STORAGE AND PROCESSING	Translation, ribosomal structure and biogenesis
Locus_1138_Transcript_1	SPBC725.01	8e-13	Spo	E	COG1448	Aspartate/tyrosine/aromatic aminotransferase	METABOLISM	Amino acid transport and metabolism
Locus_1138_Transcript_10	SPBC725.01	1e-156	Spo	E	COG1448	Aspartate/tyrosine/aromatic aminotransferase	METABOLISM	Amino acid transport and metabolism
Locus_1138_Transcript_11	SPBC725.01	1e-155	Spo	E	COG1448	Aspartate/tyrosine/aromatic aminotransferase	METABOLISM	Amino acid transport and metabolism
Locus_1138_Transcript_12	SPBC725.01	1e-155	Spo	E	COG1448	Aspartate/tyrosine/aromatic aminotransferase	METABOLISM	Amino acid transport and metabolism
Locus_1138_Transcript_3	SPBC725.01	1e-155	Spo	E	COG1448	Aspartate/tyrosine/aromatic aminotransferase	METABOLISM	Amino acid transport and metabolism
Locus_1138_Transcript_4	SPBC725.01	1e-154	Spo	E	COG1448	Aspartate/tyrosine/aromatic aminotransferase	METABOLISM	Amino acid transport and metabolism
Locus_1138_Transcript_5	SPBC725.01	1e-155	Spo	E	COG1448	Aspartate/tyrosine/aromatic aminotransferase	METABOLISM	Amino acid transport and metabolism
Locus_1138_Transcript_6	SPBC725.01	1e-154	Spo	E	COG1448	Aspartate/tyrosine/aromatic aminotransferase	METABOLISM	Amino acid transport and metabolism
Locus_1138_Transcript_7	SPBC725.01	1e-154	Spo	E	COG1448	Aspartate/tyrosine/aromatic aminotransferase	METABOLISM	Amino acid transport and metabolism
Locus_1138_Transcript_8	SPBC725.01	1e-155	Spo	E	COG1448	Aspartate/tyrosine/aromatic aminotransferase	METABOLISM	Amino acid transport and metabolism
Locus_1138_Transcript_9	SPBC725.01	1e-155	Spo	E	COG1448	Aspartate/tyrosine/aromatic aminotransferase	METABOLISM	Amino acid transport and metabolism
Locus_11402_Transcript_1	YMR301c	1e-82	Sce	O	COG5265	ABC-type transport system involved in Fe-S cluster assembly, permease and ATPase components	CELLULAR PROCESSES AND SIGNALING	Posttranslational modification, protein turnover, chaperones
Locus_11402_Transcript_2	YMR301c	1e-82	Sce	O	COG5265	ABC-type transport system involved in Fe-S cluster assembly, permease and ATPase components	CELLULAR PROCESSES AND SIGNALING	Posttranslational modification, protein turnover, chaperones
Locus_11402_Transcript_3	YMR301c	1e-82	Sce	O	COG5265	ABC-type transport system involved in Fe-S cluster assembly, permease and ATPase components	CELLULAR PROCESSES AND SIGNALING	Posttranslational modification, protein turnover, chaperones
Locus_11402_Transcript_4	YMR301c	1e-82	Sce	O	COG5265	ABC-type transport system involved in Fe-S cluster assembly, permease and ATPase components	CELLULAR PROCESSES AND SIGNALING	Posttranslational modification, protein turnover, chaperones
Locus_11402_Transcript_5	YMR301c	1e-82	Sce	O	COG5265	ABC-type transport system involved in Fe-S cluster assembly, permease and ATPase components	CELLULAR PROCESSES AND SIGNALING	Posttranslational modification, protein turnover, chaperones
Locus_11402_Transcript_6	YMR301c	1e-82	Sce	O	COG5265	ABC-type transport system involved in Fe-S cluster assembly, permease and ATPase components	CELLULAR PROCESSES AND SIGNALING	Posttranslational modification, protein turnover, chaperones
Locus_11406_Transcript_1	YFL039c	7e-34	Sce	Z	COG5277	Actin and related proteins	CELLULAR PROCESSES AND SIGNALING	Cytoskeleton
Locus_11414_Transcript_1	SPAC328.08c	5e-14	---	---	---	---	---	---
Locus_11415_Transcript_1	DR1790	3e-15	Dra	G	COG3386	Gluconolactonase	METABOLISM	Carbohydrate transport and metabolism
Locus_11416_Transcript_1	MJ0232	3e-11	Mja	G	COG0148	Enolase	METABOLISM	Carbohydrate transport and metabolism
Locus_11416_Transcript_2	MJ0232	3e-11	Mja	G	COG0148	Enolase	METABOLISM	Carbohydrate transport and metabolism
Locus_11417_Transcript_1	SPBC2F12.05c_2	4e-18	---	---	---	---	---	---
Locus_11417_Transcript_2	SPBC2F12.05c_2	1e-18	---	---	---	---	---	---
Locus_11417_Transcript_3	SPBC2F12.05c_2	2e-17	---	---	---	---	---	---
Locus_11417_Transcript_4	SPBC2F12.05c_2	4e-18	---	---	---	---	---	---
Locus_11417_Transcript_5	SPBC2F12.05c_2	4e-18	---	---	---	---	---	---
Locus_11426_Transcript_1	SMc02579	3e-14	Sme	Q	COG2124	Cytochrome P450	METABOLISM	Secondary metabolites biosynthesis, transport and catabolism
Locus_1142_Transcript_1	YOR367w	6e-17	Sce	Z	COG5199	Calponin	CELLULAR PROCESSES AND SIGNALING	Cytoskeleton
Locus_1142_Transcript_2	YOR367w	6e-17	Sce	Z	COG5199	Calponin	CELLULAR PROCESSES AND SIGNALING	Cytoskeleton
Locus_1142_Transcript_3	YOR367w	6e-17	Sce	Z	COG5199	Calponin	CELLULAR PROCESSES AND SIGNALING	Cytoskeleton
Locus_11431_Transcript_1	mlr3754	2e-79	Mlo	G	COG3588	Fructose-1,6-bisphosphate aldolase	METABOLISM	Carbohydrate transport and metabolism
Locus_11431_Transcript_2	mlr3754	6e-83	Mlo	G	COG3588	Fructose-1,6-bisphosphate aldolase	METABOLISM	Carbohydrate transport and metabolism
Locus_11444_Transcript_1	SPAC3A12.14	1e-11	Spo	TZDR	COG5126	Ca2+-binding protein (EF-Hand superfamily)	CELLULAR PROCESSES AND SIGNALING	Signal transduction mechanisms
Locus_11446_Transcript_10	SPCC1739.12	1e-145	Spo	T	COG0639	Diadenosine tetraphosphatase and related serine/threonine protein phosphatases	CELLULAR PROCESSES AND SIGNALING	Signal transduction mechanisms
Locus_11446_Transcript_11	SPCC1739.12	1e-145	Spo	T	COG0639	Diadenosine tetraphosphatase and related serine/threonine protein phosphatases	CELLULAR PROCESSES AND SIGNALING	Signal transduction mechanisms
Locus_11446_Transcript_12	SPCC1739.12	1e-145	Spo	T	COG0639	Diadenosine tetraphosphatase and related serine/threonine protein phosphatases	CELLULAR PROCESSES AND SIGNALING	Signal transduction mechanisms
Locus_11446_Transcript_2	SPCC1739.12	8e-14	Spo	T	COG0639	Diadenosine tetraphosphatase and related serine/threonine protein phosphatases	CELLULAR PROCESSES AND SIGNALING	Signal transduction mechanisms
Locus_11446_Transcript_3	SPCC1739.12	1e-145	Spo	T	COG0639	Diadenosine tetraphosphatase and related serine/threonine protein phosphatases	CELLULAR PROCESSES AND SIGNALING	Signal transduction mechanisms
Locus_11446_Transcript_4	SPCC1739.12	1e-144	Spo	T	COG0639	Diadenosine tetraphosphatase and related serine/threonine protein phosphatases	CELLULAR PROCESSES AND SIGNALING	Signal transduction mechanisms
Locus_11446_Transcript_5	SPCC1739.12	1e-145	Spo	T	COG0639	Diadenosine tetraphosphatase and related serine/threonine protein phosphatases	CELLULAR PROCESSES AND SIGNALING	Signal transduction mechanisms
Locus_11446_Transcript_6	SPCC1739.12	1e-145	Spo	T	COG0639	Diadenosine tetraphosphatase and related serine/threonine protein phosphatases	CELLULAR PROCESSES AND SIGNALING	Signal transduction mechanisms
Locus_11446_Transcript_7	SPCC1739.12	1e-145	Spo	T	COG0639	Diadenosine tetraphosphatase and related serine/threonine protein phosphatases	CELLULAR PROCESSES AND SIGNALING	Signal transduction mechanisms
Locus_11446_Transcript_8	SPCC1739.12	1e-145	Spo	T	COG0639	Diadenosine tetraphosphatase and related serine/threonine protein phosphatases	CELLULAR PROCESSES AND SIGNALING	Signal transduction mechanisms
Locus_11446_Transcript_9	SPCC1739.12	1e-151	Spo	T	COG0639	Diadenosine tetraphosphatase and related serine/threonine protein phosphatases	CELLULAR PROCESSES AND SIGNALING	Signal transduction mechanisms
Locus_1145_Transcript_1	mll1369	2e-64	Mlo	C	COG0852	NADH:ubiquinone oxidoreductase 27 kD subunit	METABOLISM	Energy production and conversion
Locus_1145_Transcript_2	mll1369	2e-64	Mlo	C	COG0852	NADH:ubiquinone oxidoreductase 27 kD subunit	METABOLISM	Energy production and conversion
Locus_11461_Transcript_1	SPAC2F7.13c	4e-39	Spo	J	COG0180	Tryptophanyl-tRNA synthetase	INFORMATION STORAGE AND PROCESSING	Translation, ribosomal structure and biogenesis
Locus_11487_Transcript_1	YJL078c_1	3e-19	Sce	S	COG2340	Uncharacterized protein with SCP/PR1 domains	POORLY CHARACTERIZED	Function unknown
Locus_11488_Transcript_1	SPAC18B11.04	6e-33	Spo	TZDR	COG5126	Ca2+-binding protein (EF-Hand superfamily)	CELLULAR PROCESSES AND SIGNALING	Signal transduction mechanisms
Locus_11491_Transcript_1	PA4580	1e-31	Pae	S	COG3236	Uncharacterized protein conserved in bacteria	POORLY CHARACTERIZED	Function unknown
Locus_11491_Transcript_2	PA4580	4e-30	Pae	S	COG3236	Uncharacterized protein conserved in bacteria	POORLY CHARACTERIZED	Function unknown
Locus_11491_Transcript_3	PA4580	4e-29	Pae	S	COG3236	Uncharacterized protein conserved in bacteria	POORLY CHARACTERIZED	Function unknown
Locus_11491_Transcript_4	PA4580	4e-30	Pae	S	COG3236	Uncharacterized protein conserved in bacteria	POORLY CHARACTERIZED	Function unknown
Locus_11491_Transcript_5	PA4580	4e-30	Pae	S	COG3236	Uncharacterized protein conserved in bacteria	POORLY CHARACTERIZED	Function unknown
Locus_114_Transcript_1	SPBC2G2.05	1e-49	Spo	J	COG0102	Ribosomal protein L13	INFORMATION STORAGE AND PROCESSING	Translation, ribosomal structure and biogenesis
Locus_114_Transcript_2	SPBC2G2.05	1e-48	Spo	J	COG0102	Ribosomal protein L13	INFORMATION STORAGE AND PROCESSING	Translation, ribosomal structure and biogenesis
Locus_114_Transcript_3	SPBC2G2.05	2e-45	Spo	J	COG0102	Ribosomal protein L13	INFORMATION STORAGE AND PROCESSING	Translation, ribosomal structure and biogenesis
Locus_114_Transcript_4	SPBC2G2.05	1e-48	Spo	J	COG0102	Ribosomal protein L13	INFORMATION STORAGE AND PROCESSING	Translation, ribosomal structure and biogenesis
Locus_11514_Transcript_1	SPAC17A5.15c	1e-179	Spo	J	COG0008	Glutamyl- and glutaminyl-tRNA synthetases	INFORMATION STORAGE AND PROCESSING	Translation, ribosomal structure and biogenesis
Locus_11514_Transcript_2	SPAC17A5.15c	7e-13	Spo	J	COG0008	Glutamyl- and glutaminyl-tRNA synthetases	INFORMATION STORAGE AND PROCESSING	Translation, ribosomal structure and biogenesis
Locus_11520_Transcript_1	SPAC1D4.04	2e-35	Spo	O	COG0459	Chaperonin GroEL (HSP60 family)	CELLULAR PROCESSES AND SIGNALING	Posttranslational modification, protein turnover, chaperones
Locus_11520_Transcript_2	SPAC1D4.04	4e-60	Spo	O	COG0459	Chaperonin GroEL (HSP60 family)	CELLULAR PROCESSES AND SIGNALING	Posttranslational modification, protein turnover, chaperones
Locus_11520_Transcript_3	SPAC1D4.04	8e-36	Spo	O	COG0459	Chaperonin GroEL (HSP60 family)	CELLULAR PROCESSES AND SIGNALING	Posttranslational modification, protein turnover, chaperones
Locus_11527_Transcript_1	Rv0712	2e-34	Mtu	S	COG1262	Uncharacterized conserved protein	POORLY CHARACTERIZED	Function unknown
Locus_11530_Transcript_1	XF1640	5e-11	Xfa	R	COG0666	FOG: Ankyrin repeat	POORLY CHARACTERIZED	General function prediction only
Locus_11530_Transcript_2	XF1640	5e-11	Xfa	R	COG0666	FOG: Ankyrin repeat	POORLY CHARACTERIZED	General function prediction only
Locus_11532_Transcript_1	VC1200	3e-20	Vch	O	COG5640	Secreted trypsin-like serine protease	CELLULAR PROCESSES AND SIGNALING	Posttranslational modification, protein turnover, chaperones
Locus_11532_Transcript_2	VC1200	7e-20	Vch	O	COG5640	Secreted trypsin-like serine protease	CELLULAR PROCESSES AND SIGNALING	Posttranslational modification, protein turnover, chaperones
Locus_11532_Transcript_3	VC1200	8e-20	Vch	O	COG5640	Secreted trypsin-like serine protease	CELLULAR PROCESSES AND SIGNALING	Posttranslational modification, protein turnover, chaperones
Locus_11532_Transcript_4	VC1200	5e-20	Vch	O	COG5640	Secreted trypsin-like serine protease	CELLULAR PROCESSES AND SIGNALING	Posttranslational modification, protein turnover, chaperones
Locus_11532_Transcript_5	VC1200	5e-20	Vch	O	COG5640	Secreted trypsin-like serine protease	CELLULAR PROCESSES AND SIGNALING	Posttranslational modification, protein turnover, chaperones
Locus_11555_Transcript_1	all0889	6e-24	Nos	R	COG0457	FOG: TPR repeat	POORLY CHARACTERIZED	General function prediction only
Locus_11555_Transcript_2	all0889	6e-24	Nos	R	COG0457	FOG: TPR repeat	POORLY CHARACTERIZED	General function prediction only
Locus_11555_Transcript_3	all0889	5e-24	Nos	R	COG0457	FOG: TPR repeat	POORLY CHARACTERIZED	General function prediction only
Locus_11555_Transcript_4	all0889	6e-24	Nos	R	COG0457	FOG: TPR repeat	POORLY CHARACTERIZED	General function prediction only
Locus_11562_Transcript_1	RSc0476	2e-32	Rso	I	COG1024	Enoyl-CoA hydratase/carnithine racemase	METABOLISM	Lipid transport and metabolism
Locus_11562_Transcript_2	RSc0476	2e-32	Rso	I	COG1024	Enoyl-CoA hydratase/carnithine racemase	METABOLISM	Lipid transport and metabolism
Locus_11569_Transcript_1	BMEI1142	5e-42	Bme	E	COG0346	Lactoylglutathione lyase and related lyases	METABOLISM	Amino acid transport and metabolism
Locus_11569_Transcript_2	BMEI1142	5e-42	Bme	E	COG0346	Lactoylglutathione lyase and related lyases	METABOLISM	Amino acid transport and metabolism
Locus_11569_Transcript_3	BMEI1142	5e-42	Bme	E	COG0346	Lactoylglutathione lyase and related lyases	METABOLISM	Amino acid transport and metabolism
Locus_11576_Transcript_13	SPBC1198.08	4e-84	Spo	E	COG0624	Acetylornithine deacetylase/Succinyl-diaminopimelate desuccinylase and related deacylases	METABOLISM	Amino acid transport and metabolism
Locus_11576_Transcript_8	YFR044c	1e-20	Sce	E	COG0624	Acetylornithine deacetylase/Succinyl-diaminopimelate desuccinylase and related deacylases	METABOLISM	Amino acid transport and metabolism
Locus_11576_Transcript_9	SPBC1198.08	4e-86	Spo	E	COG0624	Acetylornithine deacetylase/Succinyl-diaminopimelate desuccinylase and related deacylases	METABOLISM	Amino acid transport and metabolism
Locus_11590_Transcript_1	SPCC613.07	8e-19	---	---	---	---	---	---
Locus_11590_Transcript_2	SPCC613.07	4e-21	---	---	---	---	---	---
Locus_11590_Transcript_3	SPCC613.07	4e-21	---	---	---	---	---	---
Locus_11591_Transcript_1	RSc2227	8e-22	Rso	P	COG0428	Predicted divalent heavy-metal cations transporter	METABOLISM	Inorganic ion transport and metabolism
Locus_11593_Transcript_1	AF1458_1	1e-18	Afu	L	COG1111	ERCC4-like helicases	INFORMATION STORAGE AND PROCESSING	Replication, recombination and repair
Locus_11597_Transcript_1	YJL197w	3e-41	Sce	O	COG5560	Ubiquitin C-terminal hydrolase	CELLULAR PROCESSES AND SIGNALING	Posttranslational modification, protein turnover, chaperones
Locus_11598_Transcript_1	lin2278	7e-16	Lin	IQR	COG1028	Dehydrogenases with different specificities (related to short-chain alcohol dehydrogenases)	METABOLISM	Lipid transport and metabolism
Locus_115_Transcript_1	SPBC16H5.06	7e-65	Spo	C	COG0723	Rieske Fe-S protein	METABOLISM	Energy production and conversion
Locus_115_Transcript_2	SPBC16H5.06	5e-65	Spo	C	COG0723	Rieske Fe-S protein	METABOLISM	Energy production and conversion
Locus_115_Transcript_3	SPBC16H5.06	5e-65	Spo	C	COG0723	Rieske Fe-S protein	METABOLISM	Energy production and conversion
Locus_115_Transcript_4	SPBC16H5.06	5e-65	Spo	C	COG0723	Rieske Fe-S protein	METABOLISM	Energy production and conversion
Locus_11604_Transcript_1	YKR035w-a	5e-41	Sce	N	COG5491	Conserved protein implicated in secretion	CELLULAR PROCESSES AND SIGNALING	Cell motility
Locus_11604_Transcript_2	YKR035w-a	5e-41	Sce	N	COG5491	Conserved protein implicated in secretion	CELLULAR PROCESSES AND SIGNALING	Cell motility
Locus_11604_Transcript_3	YKR035w-a	1e-43	Sce	N	COG5491	Conserved protein implicated in secretion	CELLULAR PROCESSES AND SIGNALING	Cell motility
Locus_11604_Transcript_4	YKR035w-a	5e-41	Sce	N	COG5491	Conserved protein implicated in secretion	CELLULAR PROCESSES AND SIGNALING	Cell motility
Locus_11604_Transcript_5	YKR035w-a	1e-42	Sce	N	COG5491	Conserved protein implicated in secretion	CELLULAR PROCESSES AND SIGNALING	Cell motility
Locus_11604_Transcript_6	SPBC13G1.12	5e-41	Spo	N	COG5491	Conserved protein implicated in secretion	CELLULAR PROCESSES AND SIGNALING	Cell motility
Locus_11604_Transcript_7	YKR035w-a	1e-43	Sce	N	COG5491	Conserved protein implicated in secretion	CELLULAR PROCESSES AND SIGNALING	Cell motility
Locus_11604_Transcript_8	YKR035w-a	5e-41	Sce	N	COG5491	Conserved protein implicated in secretion	CELLULAR PROCESSES AND SIGNALING	Cell motility
Locus_11622_Transcript_1	YHR090c	7e-16	Sce	B	COG5034	Chromatin remodeling protein, contains PhD zinc finger	INFORMATION STORAGE AND PROCESSING	Chromatin structure and dynamics
Locus_11628_Transcript_1	SPBC106.15	3e-63	Spo	I	COG1443	Isopentenyldiphosphate isomerase	METABOLISM	Lipid transport and metabolism
Locus_11628_Transcript_2	SPBC106.15	3e-63	Spo	I	COG1443	Isopentenyldiphosphate isomerase	METABOLISM	Lipid transport and metabolism
Locus_1162_Transcript_1	YOR100c	1e-46	---	---	---	---	---	---
Locus_1162_Transcript_2	YOR100c	3e-27	---	---	---	---	---	---
Locus_1162_Transcript_3	YOR100c	9e-47	---	---	---	---	---	---
Locus_1162_Transcript_4	YOR100c	9e-47	---	---	---	---	---	---
Locus_1162_Transcript_5	YOR100c	9e-47	---	---	---	---	---	---
Locus_11638_Transcript_1	YDR225w	6e-25	Sce	B	COG5262	Histone H2A	INFORMATION STORAGE AND PROCESSING	Chromatin structure and dynamics
Locus_11640_Transcript_1	SPAC9E9.14	5e-21	Spo	N	COG5491	Conserved protein implicated in secretion	CELLULAR PROCESSES AND SIGNALING	Cell motility
Locus_11645_Transcript_1	PA2813	5e-11	Pae	O	COG0625	Glutathione S-transferase	CELLULAR PROCESSES AND SIGNALING	Posttranslational modification, protein turnover, chaperones
Locus_11645_Transcript_2	PA2813	5e-11	Pae	O	COG0625	Glutathione S-transferase	CELLULAR PROCESSES AND SIGNALING	Posttranslational modification, protein turnover, chaperones
Locus_11647_Transcript_2	SPBC1711.03	9e-32	---	---	---	---	---	---
Locus_11647_Transcript_3	SPBC1711.03	1e-29	---	---	---	---	---	---
Locus_11647_Transcript_4	SPBC1711.03	9e-32	---	---	---	---	---	---
Locus_11651_Transcript_1	SPCC285.16c	3e-96	Spo	L	COG0249	Mismatch repair ATPase (MutS family)	INFORMATION STORAGE AND PROCESSING	Replication, recombination and repair
Locus_11658_Transcript_1	SPCC1393.09c	2e-17	---	---	---	---	---	---
Locus_11658_Transcript_2	SPCC1393.09c	2e-17	---	---	---	---	---	---
Locus_1165_Transcript_2	YLR178c	5e-15	Sce	R	COG1881	Phospholipid-binding protein	POORLY CHARACTERIZED	General function prediction only
Locus_11681_Transcript_1	YGL078c	2e-29	Sce	LKJ	COG0513	Superfamily II DNA and RNA helicases	INFORMATION STORAGE AND PROCESSING	Replication, recombination and repair
Locus_11681_Transcript_2	YNL112w	2e-58	Sce	LKJ	COG0513	Superfamily II DNA and RNA helicases	INFORMATION STORAGE AND PROCESSING	Replication, recombination and repair
Locus_11681_Transcript_3	YNL112w	6e-59	Sce	LKJ	COG0513	Superfamily II DNA and RNA helicases	INFORMATION STORAGE AND PROCESSING	Replication, recombination and repair
Locus_11681_Transcript_4	YNL112w	2e-58	Sce	LKJ	COG0513	Superfamily II DNA and RNA helicases	INFORMATION STORAGE AND PROCESSING	Replication, recombination and repair
Locus_11685_Transcript_1	SPAC18B11.04	3e-18	Spo	TZDR	COG5126	Ca2+-binding protein (EF-Hand superfamily)	CELLULAR PROCESSES AND SIGNALING	Signal transduction mechanisms
Locus_11690_Transcript_1	SPCC550.02c	4e-43	---	---	---	---	---	---
Locus_11690_Transcript_2	SPCC550.02c	4e-43	---	---	---	---	---	---
Locus_11690_Transcript_3	SPCC550.02c	4e-43	---	---	---	---	---	---
Locus_11692_Transcript_1	BMEI2002	8e-61	Bme	O	COG0443	Molecular chaperone	CELLULAR PROCESSES AND SIGNALING	Posttranslational modification, protein turnover, chaperones
Locus_11692_Transcript_2	BMEI2002	9e-61	Bme	O	COG0443	Molecular chaperone	CELLULAR PROCESSES AND SIGNALING	Posttranslational modification, protein turnover, chaperones
Locus_11692_Transcript_3	BMEI2002	9e-63	Bme	O	COG0443	Molecular chaperone	CELLULAR PROCESSES AND SIGNALING	Posttranslational modification, protein turnover, chaperones
Locus_11692_Transcript_4	BMEI2002	9e-61	Bme	O	COG0443	Molecular chaperone	CELLULAR PROCESSES AND SIGNALING	Posttranslational modification, protein turnover, chaperones
Locus_11692_Transcript_5	BMEI2002	9e-61	Bme	O	COG0443	Molecular chaperone	CELLULAR PROCESSES AND SIGNALING	Posttranslational modification, protein turnover, chaperones
Locus_11704_Transcript_1	YFR006w	7e-67	Sce	E	COG0006	Xaa-Pro aminopeptidase	METABOLISM	Amino acid transport and metabolism
Locus_11704_Transcript_2	pepP	5e-66	Eco	E	COG0006	Xaa-Pro aminopeptidase	METABOLISM	Amino acid transport and metabolism
Locus_11704_Transcript_3	YFR006w	1e-66	Sce	E	COG0006	Xaa-Pro aminopeptidase	METABOLISM	Amino acid transport and metabolism
Locus_11704_Transcript_4	pepP	2e-45	Eco	E	COG0006	Xaa-Pro aminopeptidase	METABOLISM	Amino acid transport and metabolism
Locus_11704_Transcript_5	pepP	7e-65	Eco	E	COG0006	Xaa-Pro aminopeptidase	METABOLISM	Amino acid transport and metabolism
Locus_11704_Transcript_7	pepP	7e-65	Eco	E	COG0006	Xaa-Pro aminopeptidase	METABOLISM	Amino acid transport and metabolism
Locus_11704_Transcript_8	YFR006w	2e-66	Sce	E	COG0006	Xaa-Pro aminopeptidase	METABOLISM	Amino acid transport and metabolism
Locus_11708_Transcript_1	YML042w	4e-45	---	---	---	---	---	---
Locus_11708_Transcript_2	YML042w	6e-19	---	---	---	---	---	---
Locus_11708_Transcript_3	YML042w	3e-45	---	---	---	---	---	---
Locus_11708_Transcript_4	YML042w	5e-46	---	---	---	---	---	---
Locus_11708_Transcript_5	YML042w	4e-45	---	---	---	---	---	---
Locus_11708_Transcript_6	YML042w	4e-45	---	---	---	---	---	---
Locus_11713_Transcript_11	SPBC29A3.06	4e-53	Spo	R	COG2319	FOG: WD40 repeat	POORLY CHARACTERIZED	General function prediction only
Locus_11713_Transcript_2	SPBC29A3.06	5e-54	Spo	R	COG2319	FOG: WD40 repeat	POORLY CHARACTERIZED	General function prediction only
Locus_11713_Transcript_3	SPBC29A3.06	4e-53	Spo	R	COG2319	FOG: WD40 repeat	POORLY CHARACTERIZED	General function prediction only
Locus_11713_Transcript_4	SPBC29A3.06	2e-16	Spo	R	COG2319	FOG: WD40 repeat	POORLY CHARACTERIZED	General function prediction only
Locus_11713_Transcript_5	SPBC29A3.06	4e-53	Spo	R	COG2319	FOG: WD40 repeat	POORLY CHARACTERIZED	General function prediction only
Locus_11713_Transcript_6	SPBC29A3.06	3e-53	Spo	R	COG2319	FOG: WD40 repeat	POORLY CHARACTERIZED	General function prediction only
Locus_11713_Transcript_7	SPBC29A3.06	4e-53	Spo	R	COG2319	FOG: WD40 repeat	POORLY CHARACTERIZED	General function prediction only
Locus_11713_Transcript_8	SPBC29A3.06	7e-52	Spo	R	COG2319	FOG: WD40 repeat	POORLY CHARACTERIZED	General function prediction only
Locus_11723_Transcript_1	SPAC4F10.11	8e-79	Spo	DZ	COG5019	Septin family protein	CELLULAR PROCESSES AND SIGNALING	Cell cycle control, cell division, chromosome partitioning
Locus_11723_Transcript_2	SPAC4F10.11	8e-79	Spo	DZ	COG5019	Septin family protein	CELLULAR PROCESSES AND SIGNALING	Cell cycle control, cell division, chromosome partitioning
Locus_11729_Transcript_1	SA1732	9e-40	Sau	P	COG0471	Di- and tricarboxylate transporters	METABOLISM	Inorganic ion transport and metabolism
Locus_11729_Transcript_2	SA1732	2e-39	Sau	P	COG0471	Di- and tricarboxylate transporters	METABOLISM	Inorganic ion transport and metabolism
Locus_11729_Transcript_3	SA1732	4e-55	Sau	P	COG0471	Di- and tricarboxylate transporters	METABOLISM	Inorganic ion transport and metabolism
Locus_11729_Transcript_4	SA1732	4e-39	Sau	P	COG0471	Di- and tricarboxylate transporters	METABOLISM	Inorganic ion transport and metabolism
Locus_11729_Transcript_5	SA1732	7e-53	Sau	P	COG0471	Di- and tricarboxylate transporters	METABOLISM	Inorganic ion transport and metabolism
Locus_11729_Transcript_6	SA1732	9e-55	Sau	P	COG0471	Di- and tricarboxylate transporters	METABOLISM	Inorganic ion transport and metabolism
Locus_11729_Transcript_7	SA1732	7e-40	Sau	P	COG0471	Di- and tricarboxylate transporters	METABOLISM	Inorganic ion transport and metabolism
Locus_11729_Transcript_8	SA1732	4e-39	Sau	P	COG0471	Di- and tricarboxylate transporters	METABOLISM	Inorganic ion transport and metabolism
Locus_1172_Transcript_79	YLL029w	9e-96	Sce	E	COG0006	Xaa-Pro aminopeptidase	METABOLISM	Amino acid transport and metabolism
Locus_1172_Transcript_82	SPAC1F5.02	1e-75	Spo	OC	COG0526	Thiol-disulfide isomerase and thioredoxins	CELLULAR PROCESSES AND SIGNALING	Posttranslational modification, protein turnover, chaperones
Locus_1173_Transcript_1	DR0325	1e-122	Dra	C	COG0039	Malate/lactate dehydrogenases	METABOLISM	Energy production and conversion
Locus_1173_Transcript_2	DR0325	1e-122	Dra	C	COG0039	Malate/lactate dehydrogenases	METABOLISM	Energy production and conversion
Locus_1173_Transcript_3	DR0325	1e-127	Dra	C	COG0039	Malate/lactate dehydrogenases	METABOLISM	Energy production and conversion
Locus_1173_Transcript_4	DR0325	1e-123	Dra	C	COG0039	Malate/lactate dehydrogenases	METABOLISM	Energy production and conversion
Locus_1173_Transcript_5	DR0325	1e-122	Dra	C	COG0039	Malate/lactate dehydrogenases	METABOLISM	Energy production and conversion
Locus_1173_Transcript_6	DR0325	1e-122	Dra	C	COG0039	Malate/lactate dehydrogenases	METABOLISM	Energy production and conversion
Locus_1173_Transcript_7	DR0325	1e-122	Dra	C	COG0039	Malate/lactate dehydrogenases	METABOLISM	Energy production and conversion
Locus_1173_Transcript_8	DR0325	1e-122	Dra	C	COG0039	Malate/lactate dehydrogenases	METABOLISM	Energy production and conversion
Locus_1174_Transcript_1	SPAC23C4.09c	9e-11	Spo	R	COG2118	DNA-binding protein	POORLY CHARACTERIZED	General function prediction only
Locus_1174_Transcript_2	SPAC23C4.09c	4e-12	Spo	R	COG2118	DNA-binding protein	POORLY CHARACTERIZED	General function prediction only
Locus_11751_Transcript_1	SPAC1B3.01c	1e-44	Spo	F	COG0035	Uracil phosphoribosyltransferase	METABOLISM	Nucleotide transport and metabolism
Locus_11764_Transcript_1	SPBP23A10.08	3e-75	Spo	Z	COG5277	Actin and related proteins	CELLULAR PROCESSES AND SIGNALING	Cytoskeleton
Locus_11764_Transcript_2	SPBP23A10.08	2e-75	Spo	Z	COG5277	Actin and related proteins	CELLULAR PROCESSES AND SIGNALING	Cytoskeleton
Locus_11764_Transcript_3	SPBP23A10.08	3e-75	Spo	Z	COG5277	Actin and related proteins	CELLULAR PROCESSES AND SIGNALING	Cytoskeleton
Locus_11764_Transcript_4	SPBP23A10.08	3e-75	Spo	Z	COG5277	Actin and related proteins	CELLULAR PROCESSES AND SIGNALING	Cytoskeleton
Locus_11764_Transcript_5	SPBP23A10.08	2e-76	Spo	Z	COG5277	Actin and related proteins	CELLULAR PROCESSES AND SIGNALING	Cytoskeleton
Locus_11764_Transcript_6	SPBP23A10.08	2e-75	Spo	Z	COG5277	Actin and related proteins	CELLULAR PROCESSES AND SIGNALING	Cytoskeleton
Locus_11764_Transcript_7	SPBP23A10.08	4e-75	Spo	Z	COG5277	Actin and related proteins	CELLULAR PROCESSES AND SIGNALING	Cytoskeleton
Locus_11764_Transcript_8	SPBP23A10.08	2e-75	Spo	Z	COG5277	Actin and related proteins	CELLULAR PROCESSES AND SIGNALING	Cytoskeleton
Locus_11764_Transcript_9	SPBP23A10.08	3e-75	Spo	Z	COG5277	Actin and related proteins	CELLULAR PROCESSES AND SIGNALING	Cytoskeleton
Locus_1176_Transcript_1	CAC0917	5e-72	---	---	---	---	---	---
Locus_1177_Transcript_2	MA0960	5e-20	---	---	---	---	---	---
Locus_1177_Transcript_5	MA0960	5e-20	---	---	---	---	---	---
Locus_1177_Transcript_6	MA0960	5e-20	---	---	---	---	---	---
Locus_1177_Transcript_7	MA0960	6e-20	---	---	---	---	---	---
Locus_1177_Transcript_8	MA0960	5e-20	---	---	---	---	---	---
Locus_11787_Transcript_1	mll1034	5e-54	Mlo	I	COG1250	3-hydroxyacyl-CoA dehydrogenase	METABOLISM	Lipid transport and metabolism
Locus_11787_Transcript_2	mll1034	5e-54	Mlo	I	COG1250	3-hydroxyacyl-CoA dehydrogenase	METABOLISM	Lipid transport and metabolism
Locus_11795_Transcript_1	FN1298	1e-39	Fnu	F	COG0563	Adenylate kinase and related kinases	METABOLISM	Nucleotide transport and metabolism
Locus_11795_Transcript_2	FN1298	1e-39	Fnu	F	COG0563	Adenylate kinase and related kinases	METABOLISM	Nucleotide transport and metabolism
Locus_11795_Transcript_3	FN1298	3e-13	Fnu	F	COG0563	Adenylate kinase and related kinases	METABOLISM	Nucleotide transport and metabolism
Locus_11795_Transcript_4	FN1298	1e-39	Fnu	F	COG0563	Adenylate kinase and related kinases	METABOLISM	Nucleotide transport and metabolism
Locus_11795_Transcript_5	FN1298	3e-13	Fnu	F	COG0563	Adenylate kinase and related kinases	METABOLISM	Nucleotide transport and metabolism
Locus_11795_Transcript_6	FN1298	1e-39	Fnu	F	COG0563	Adenylate kinase and related kinases	METABOLISM	Nucleotide transport and metabolism
Locus_11796_Transcript_10	SA1732	1e-49	Sau	P	COG0471	Di- and tricarboxylate transporters	METABOLISM	Inorganic ion transport and metabolism
Locus_11796_Transcript_11	SA1732	1e-48	Sau	P	COG0471	Di- and tricarboxylate transporters	METABOLISM	Inorganic ion transport and metabolism
Locus_11796_Transcript_12	SA1732	4e-49	Sau	P	COG0471	Di- and tricarboxylate transporters	METABOLISM	Inorganic ion transport and metabolism
Locus_11796_Transcript_3	SA1732	4e-49	Sau	P	COG0471	Di- and tricarboxylate transporters	METABOLISM	Inorganic ion transport and metabolism
Locus_11796_Transcript_4	SA1732	2e-49	Sau	P	COG0471	Di- and tricarboxylate transporters	METABOLISM	Inorganic ion transport and metabolism
Locus_11796_Transcript_5	SA1732	4e-49	Sau	P	COG0471	Di- and tricarboxylate transporters	METABOLISM	Inorganic ion transport and metabolism
Locus_11796_Transcript_6	SA1732	4e-49	Sau	P	COG0471	Di- and tricarboxylate transporters	METABOLISM	Inorganic ion transport and metabolism
Locus_11796_Transcript_7	SA1732	2e-49	Sau	P	COG0471	Di- and tricarboxylate transporters	METABOLISM	Inorganic ion transport and metabolism
Locus_11796_Transcript_8	SA1732	4e-49	Sau	P	COG0471	Di- and tricarboxylate transporters	METABOLISM	Inorganic ion transport and metabolism
Locus_11796_Transcript_9	SA1732	3e-49	Sau	P	COG0471	Di- and tricarboxylate transporters	METABOLISM	Inorganic ion transport and metabolism
Locus_1180_Transcript_10	PA2951	1e-114	Pae	C	COG2025	Electron transfer flavoprotein, alpha subunit	METABOLISM	Energy production and conversion
Locus_1180_Transcript_3	PA2951	1e-115	Pae	C	COG2025	Electron transfer flavoprotein, alpha subunit	METABOLISM	Energy production and conversion
Locus_1180_Transcript_5	PA2951	1e-114	Pae	C	COG2025	Electron transfer flavoprotein, alpha subunit	METABOLISM	Energy production and conversion
Locus_1180_Transcript_6	PA2951	1e-114	Pae	C	COG2025	Electron transfer flavoprotein, alpha subunit	METABOLISM	Energy production and conversion
Locus_1180_Transcript_7	PA2951	1e-114	Pae	C	COG2025	Electron transfer flavoprotein, alpha subunit	METABOLISM	Energy production and conversion
Locus_1180_Transcript_8	PA2951	1e-114	Pae	C	COG2025	Electron transfer flavoprotein, alpha subunit	METABOLISM	Energy production and conversion
Locus_1180_Transcript_9	PA2951	1e-114	Pae	C	COG2025	Electron transfer flavoprotein, alpha subunit	METABOLISM	Energy production and conversion
Locus_11815_Transcript_1	SPBC839.14c	6e-32	Spo	QR	COG0500	SAM-dependent methyltransferases	METABOLISM	Secondary metabolites biosynthesis, transport and catabolism
Locus_11815_Transcript_2	SPBC839.14c	9e-32	Spo	QR	COG0500	SAM-dependent methyltransferases	METABOLISM	Secondary metabolites biosynthesis, transport and catabolism
Locus_11815_Transcript_3	SPBC839.14c	9e-32	Spo	QR	COG0500	SAM-dependent methyltransferases	METABOLISM	Secondary metabolites biosynthesis, transport and catabolism
Locus_11823_Transcript_1	mll3163	6e-11	Mlo	F	COG1816	Adenosine deaminase	METABOLISM	Nucleotide transport and metabolism
Locus_11823_Transcript_2	mll3163	9e-11	Mlo	F	COG1816	Adenosine deaminase	METABOLISM	Nucleotide transport and metabolism
Locus_11823_Transcript_5	mll3163	9e-11	Mlo	F	COG1816	Adenosine deaminase	METABOLISM	Nucleotide transport and metabolism
Locus_11829_Transcript_1	SMc01922	2e-36	Sme	C	COG1143	Formate hydrogenlyase subunit 6/NADH:ubiquinone oxidoreductase 23 kD subunit (chain I)	METABOLISM	Energy production and conversion
Locus_11829_Transcript_2	SMc01922	3e-12	Sme	C	COG1143	Formate hydrogenlyase subunit 6/NADH:ubiquinone oxidoreductase 23 kD subunit (chain I)	METABOLISM	Energy production and conversion
Locus_11830_Transcript_1	SPAC3H1.05	2e-48	Spo	O	COG0501	Zn-dependent protease with chaperone function	CELLULAR PROCESSES AND SIGNALING	Posttranslational modification, protein turnover, chaperones
Locus_11830_Transcript_2	SPAC3H1.05	2e-48	Spo	O	COG0501	Zn-dependent protease with chaperone function	CELLULAR PROCESSES AND SIGNALING	Posttranslational modification, protein turnover, chaperones
Locus_11830_Transcript_3	SPAC3H1.05	5e-48	Spo	O	COG0501	Zn-dependent protease with chaperone function	CELLULAR PROCESSES AND SIGNALING	Posttranslational modification, protein turnover, chaperones
Locus_11830_Transcript_4	SPAC3H1.05	2e-48	Spo	O	COG0501	Zn-dependent protease with chaperone function	CELLULAR PROCESSES AND SIGNALING	Posttranslational modification, protein turnover, chaperones
Locus_11830_Transcript_5	SPAC3H1.05	2e-48	Spo	O	COG0501	Zn-dependent protease with chaperone function	CELLULAR PROCESSES AND SIGNALING	Posttranslational modification, protein turnover, chaperones
Locus_11836_Transcript_1	VC1649	6e-25	Vch	O	COG5640	Secreted trypsin-like serine protease	CELLULAR PROCESSES AND SIGNALING	Posttranslational modification, protein turnover, chaperones
Locus_11836_Transcript_2	VC1649	2e-31	Vch	O	COG5640	Secreted trypsin-like serine protease	CELLULAR PROCESSES AND SIGNALING	Posttranslational modification, protein turnover, chaperones
Locus_11836_Transcript_3	VC1649	4e-32	Vch	O	COG5640	Secreted trypsin-like serine protease	CELLULAR PROCESSES AND SIGNALING	Posttranslational modification, protein turnover, chaperones
Locus_11836_Transcript_4	VC1649	3e-31	Vch	O	COG5640	Secreted trypsin-like serine protease	CELLULAR PROCESSES AND SIGNALING	Posttranslational modification, protein turnover, chaperones
Locus_11842_Transcript_1	SPAC29B12.06c	1e-122	Spo	R	COG5209	Uncharacterized protein involved in cell differentiation/sexual development	POORLY CHARACTERIZED	General function prediction only
Locus_11842_Transcript_2	SPAC29B12.06c	1e-122	Spo	R	COG5209	Uncharacterized protein involved in cell differentiation/sexual development	POORLY CHARACTERIZED	General function prediction only
Locus_11842_Transcript_3	SPAC29B12.06c	1e-122	Spo	R	COG5209	Uncharacterized protein involved in cell differentiation/sexual development	POORLY CHARACTERIZED	General function prediction only
Locus_11849_Transcript_1	alr3252	3e-90	Nos	IQR	COG1028	Dehydrogenases with different specificities (related to short-chain alcohol dehydrogenases)	METABOLISM	Lipid transport and metabolism
Locus_11849_Transcript_2	alr3252	2e-89	Nos	IQR	COG1028	Dehydrogenases with different specificities (related to short-chain alcohol dehydrogenases)	METABOLISM	Lipid transport and metabolism
Locus_11849_Transcript_3	alr3252	2e-89	Nos	IQR	COG1028	Dehydrogenases with different specificities (related to short-chain alcohol dehydrogenases)	METABOLISM	Lipid transport and metabolism
Locus_11849_Transcript_4	alr3252	1e-88	Nos	IQR	COG1028	Dehydrogenases with different specificities (related to short-chain alcohol dehydrogenases)	METABOLISM	Lipid transport and metabolism
Locus_11849_Transcript_5	alr3252	2e-89	Nos	IQR	COG1028	Dehydrogenases with different specificities (related to short-chain alcohol dehydrogenases)	METABOLISM	Lipid transport and metabolism
Locus_11849_Transcript_6	alr3252	2e-89	Nos	IQR	COG1028	Dehydrogenases with different specificities (related to short-chain alcohol dehydrogenases)	METABOLISM	Lipid transport and metabolism
Locus_11862_Transcript_1	SPBC336.02	1e-114	Spo	J	COG0030	Dimethyladenosine transferase (rRNA methylation)	INFORMATION STORAGE AND PROCESSING	Translation, ribosomal structure and biogenesis
Locus_11870_Transcript_7	CAP0168	6e-12	Cac	G	COG0366	Glycosidases	METABOLISM	Carbohydrate transport and metabolism
Locus_11876_Transcript_3	YGL119w	1e-79	Sce	R	COG0661	Predicted unusual protein kinase	POORLY CHARACTERIZED	General function prediction only
Locus_11877_Transcript_1	FN1902	1e-43	Fnu	F	COG2131	Deoxycytidylate deaminase	METABOLISM	Nucleotide transport and metabolism
Locus_11881_Transcript_1	BS_yetO_1	1e-14	Bsu	Q	COG2124	Cytochrome P450	METABOLISM	Secondary metabolites biosynthesis, transport and catabolism
Locus_11881_Transcript_2	BS_yetO_1	5e-15	Bsu	Q	COG2124	Cytochrome P450	METABOLISM	Secondary metabolites biosynthesis, transport and catabolism
Locus_11881_Transcript_3	BS_yetO_1	2e-14	Bsu	Q	COG2124	Cytochrome P450	METABOLISM	Secondary metabolites biosynthesis, transport and catabolism
Locus_11881_Transcript_4	BS_yetO_1	1e-14	Bsu	Q	COG2124	Cytochrome P450	METABOLISM	Secondary metabolites biosynthesis, transport and catabolism
Locus_11881_Transcript_5	Cj1411c	4e-18	Cje	Q	COG2124	Cytochrome P450	METABOLISM	Secondary metabolites biosynthesis, transport and catabolism
Locus_11881_Transcript_6	VNG0422G	2e-35	Hbs	Q	COG2124	Cytochrome P450	METABOLISM	Secondary metabolites biosynthesis, transport and catabolism
Locus_11881_Transcript_7	BS_yetO_1	2e-14	Bsu	Q	COG2124	Cytochrome P450	METABOLISM	Secondary metabolites biosynthesis, transport and catabolism
Locus_11883_Transcript_1	MTH898	2e-12	Mth	T	COG0589	Universal stress protein UspA and related nucleotide-binding proteins	CELLULAR PROCESSES AND SIGNALING	Signal transduction mechanisms
Locus_1188_Transcript_1	SPBC4B4.05	9e-20	Spo	K	COG1958	Small nuclear ribonucleoprotein (snRNP) homolog	INFORMATION STORAGE AND PROCESSING	Transcription
Locus_1188_Transcript_2	SPBC4B4.05	2e-19	Spo	K	COG1958	Small nuclear ribonucleoprotein (snRNP) homolog	INFORMATION STORAGE AND PROCESSING	Transcription
Locus_118_Transcript_1	SPAC6G10.08	1e-110	Spo	C	COG0538	Isocitrate dehydrogenases	METABOLISM	Energy production and conversion
Locus_118_Transcript_2	SPAC6G10.08	1e-110	Spo	C	COG0538	Isocitrate dehydrogenases	METABOLISM	Energy production and conversion
Locus_11927_Transcript_1	SPBC19F8.02	2e-36	---	---	---	---	---	---
Locus_11927_Transcript_2	SPBC19F8.02	2e-37	---	---	---	---	---	---
Locus_11927_Transcript_3	SPBC19F8.02	3e-36	---	---	---	---	---	---
Locus_11927_Transcript_4	SPBC19F8.02	2e-36	---	---	---	---	---	---
Locus_11927_Transcript_5	SPBC19F8.02	5e-36	---	---	---	---	---	---
Locus_11927_Transcript_6	SPBC19F8.02	4e-39	---	---	---	---	---	---
Locus_11927_Transcript_7	SPBC19F8.02	2e-36	---	---	---	---	---	---
Locus_1192_Transcript_1	MA2301_1	1e-29	Mac	S	COG4886	Leucine-rich repeat (LRR) protein	POORLY CHARACTERIZED	Function unknown
Locus_11935_Transcript_1	all4052	1e-70	Nos	G	COG0021	Transketolase	METABOLISM	Carbohydrate transport and metabolism
Locus_11935_Transcript_2	all4052	1e-70	Nos	G	COG0021	Transketolase	METABOLISM	Carbohydrate transport and metabolism
Locus_11935_Transcript_3	all4052	1e-70	Nos	G	COG0021	Transketolase	METABOLISM	Carbohydrate transport and metabolism
Locus_11935_Transcript_4	all4052	7e-71	Nos	G	COG0021	Transketolase	METABOLISM	Carbohydrate transport and metabolism
Locus_11935_Transcript_5	all4052	1e-70	Nos	G	COG0021	Transketolase	METABOLISM	Carbohydrate transport and metabolism
Locus_11939_Transcript_1	SPAC3F10.03	0.0	Spo	J	COG0423	Glycyl-tRNA synthetase (class II)	INFORMATION STORAGE AND PROCESSING	Translation, ribosomal structure and biogenesis
Locus_11939_Transcript_2	SPAC3F10.03	0.0	Spo	J	COG0423	Glycyl-tRNA synthetase (class II)	INFORMATION STORAGE AND PROCESSING	Translation, ribosomal structure and biogenesis
Locus_11939_Transcript_3	SPAC3F10.03	0.0	Spo	J	COG0423	Glycyl-tRNA synthetase (class II)	INFORMATION STORAGE AND PROCESSING	Translation, ribosomal structure and biogenesis
Locus_11939_Transcript_4	SPAC3F10.03	0.0	Spo	J	COG0423	Glycyl-tRNA synthetase (class II)	INFORMATION STORAGE AND PROCESSING	Translation, ribosomal structure and biogenesis
Locus_11939_Transcript_5	SPAC3F10.03	0.0	Spo	J	COG0423	Glycyl-tRNA synthetase (class II)	INFORMATION STORAGE AND PROCESSING	Translation, ribosomal structure and biogenesis
Locus_11956_Transcript_1	SPAC926.04c	0.0	Spo	O	COG0326	Molecular chaperone, HSP90 family	CELLULAR PROCESSES AND SIGNALING	Posttranslational modification, protein turnover, chaperones
Locus_11956_Transcript_2	SPAC926.04c	0.0	Spo	O	COG0326	Molecular chaperone, HSP90 family	CELLULAR PROCESSES AND SIGNALING	Posttranslational modification, protein turnover, chaperones
Locus_11980_Transcript_1	RSc1742	7e-11	---	---	---	---	---	---
Locus_11983_Transcript_1	SPBC646.11	0.0	Spo	O	COG0459	Chaperonin GroEL (HSP60 family)	CELLULAR PROCESSES AND SIGNALING	Posttranslational modification, protein turnover, chaperones
Locus_11983_Transcript_2	SPBC646.11	0.0	Spo	O	COG0459	Chaperonin GroEL (HSP60 family)	CELLULAR PROCESSES AND SIGNALING	Posttranslational modification, protein turnover, chaperones
Locus_11984_Transcript_1	CAC0183	3e-16	Cac	G	COG2971	Predicted N-acetylglucosamine kinase	METABOLISM	Carbohydrate transport and metabolism
Locus_11_Transcript_1	YOR063w	2e-68	Sce	J	COG0087	Ribosomal protein L3	INFORMATION STORAGE AND PROCESSING	Translation, ribosomal structure and biogenesis
Locus_11_Transcript_2	YOR063w	5e-75	Sce	J	COG0087	Ribosomal protein L3	INFORMATION STORAGE AND PROCESSING	Translation, ribosomal structure and biogenesis
Locus_11_Transcript_3	YOR063w	1e-100	Sce	J	COG0087	Ribosomal protein L3	INFORMATION STORAGE AND PROCESSING	Translation, ribosomal structure and biogenesis
Locus_11_Transcript_4	YOR063w	3e-98	Sce	J	COG0087	Ribosomal protein L3	INFORMATION STORAGE AND PROCESSING	Translation, ribosomal structure and biogenesis
Locus_12003_Transcript_1	AGl75	0.0	Atu	C	COG1012	NAD-dependent aldehyde dehydrogenases	METABOLISM	Energy production and conversion
Locus_12003_Transcript_2	AGl75	0.0	Atu	C	COG1012	NAD-dependent aldehyde dehydrogenases	METABOLISM	Energy production and conversion
Locus_12004_Transcript_1	YPL262w	0.0	Sce	C	COG0114	Fumarase	METABOLISM	Energy production and conversion
Locus_12004_Transcript_2	YPL262w	0.0	Sce	C	COG0114	Fumarase	METABOLISM	Energy production and conversion
Locus_12004_Transcript_3	YPL262w	0.0	Sce	C	COG0114	Fumarase	METABOLISM	Energy production and conversion
Locus_12004_Transcript_4	YPL262w	1e-23	Sce	C	COG0114	Fumarase	METABOLISM	Energy production and conversion
Locus_12004_Transcript_5	CC2109	0.0	Ccr	C	COG0114	Fumarase	METABOLISM	Energy production and conversion
Locus_12004_Transcript_6	YPL262w	0.0	Sce	C	COG0114	Fumarase	METABOLISM	Energy production and conversion
Locus_12004_Transcript_7	YPL262w	0.0	Sce	C	COG0114	Fumarase	METABOLISM	Energy production and conversion
Locus_12007_Transcript_1	SPAC18B11.07c	4e-65	Spo	O	COG5078	Ubiquitin-protein ligase	CELLULAR PROCESSES AND SIGNALING	Posttranslational modification, protein turnover, chaperones
Locus_12007_Transcript_2	SPAC18B11.07c	3e-68	Spo	O	COG5078	Ubiquitin-protein ligase	CELLULAR PROCESSES AND SIGNALING	Posttranslational modification, protein turnover, chaperones
Locus_12007_Transcript_3	SPAC18B11.07c	4e-73	Spo	O	COG5078	Ubiquitin-protein ligase	CELLULAR PROCESSES AND SIGNALING	Posttranslational modification, protein turnover, chaperones
Locus_12007_Transcript_4	SPAC18B11.07c	3e-68	Spo	O	COG5078	Ubiquitin-protein ligase	CELLULAR PROCESSES AND SIGNALING	Posttranslational modification, protein turnover, chaperones
Locus_12007_Transcript_5	SPAC18B11.07c	3e-68	Spo	O	COG5078	Ubiquitin-protein ligase	CELLULAR PROCESSES AND SIGNALING	Posttranslational modification, protein turnover, chaperones
Locus_12007_Transcript_6	SPAC18B11.07c	3e-68	Spo	O	COG5078	Ubiquitin-protein ligase	CELLULAR PROCESSES AND SIGNALING	Posttranslational modification, protein turnover, chaperones
Locus_12007_Transcript_7	SPAC18B11.07c	3e-68	Spo	O	COG5078	Ubiquitin-protein ligase	CELLULAR PROCESSES AND SIGNALING	Posttranslational modification, protein turnover, chaperones
Locus_12011_Transcript_1	SPBPI058	1e-103	Spo	J	COG0060	Isoleucyl-tRNA synthetase	INFORMATION STORAGE AND PROCESSING	Translation, ribosomal structure and biogenesis
Locus_12016_Transcript_1	YGR185c	1e-133	Sce	J	COG0162	Tyrosyl-tRNA synthetase	INFORMATION STORAGE AND PROCESSING	Translation, ribosomal structure and biogenesis
Locus_12016_Transcript_2	YGR185c	1e-133	Sce	J	COG0162	Tyrosyl-tRNA synthetase	INFORMATION STORAGE AND PROCESSING	Translation, ribosomal structure and biogenesis
Locus_12016_Transcript_3	YGR185c	1e-133	Sce	J	COG0162	Tyrosyl-tRNA synthetase	INFORMATION STORAGE AND PROCESSING	Translation, ribosomal structure and biogenesis
Locus_12016_Transcript_4	YGR185c	1e-133	Sce	J	COG0162	Tyrosyl-tRNA synthetase	INFORMATION STORAGE AND PROCESSING	Translation, ribosomal structure and biogenesis
Locus_12016_Transcript_5	YGR185c	1e-133	Sce	J	COG0162	Tyrosyl-tRNA synthetase	INFORMATION STORAGE AND PROCESSING	Translation, ribosomal structure and biogenesis
Locus_12016_Transcript_6	YGR185c	1e-133	Sce	J	COG0162	Tyrosyl-tRNA synthetase	INFORMATION STORAGE AND PROCESSING	Translation, ribosomal structure and biogenesis
Locus_12018_Transcript_1	SPBC24C6.05	2e-15	---	---	---	---	---	---
Locus_12022_Transcript_3	SPCC16C4.11	2e-57	Spo	RTKL	COG0515	Serine/threonine protein kinase	POORLY CHARACTERIZED	General function prediction only
Locus_12026_Transcript_1	sll1681	2e-23	Syn	D	COG5279	Uncharacterized protein involved in cytokinesis, contains TGc (transglutaminase/protease-like) domain	CELLULAR PROCESSES AND SIGNALING	Cell cycle control, cell division, chromosome partitioning
Locus_12026_Transcript_2	sll1681	2e-23	Syn	D	COG5279	Uncharacterized protein involved in cytokinesis, contains TGc (transglutaminase/protease-like) domain	CELLULAR PROCESSES AND SIGNALING	Cell cycle control, cell division, chromosome partitioning
Locus_12026_Transcript_3	sll1681	1e-23	Syn	D	COG5279	Uncharacterized protein involved in cytokinesis, contains TGc (transglutaminase/protease-like) domain	CELLULAR PROCESSES AND SIGNALING	Cell cycle control, cell division, chromosome partitioning
Locus_12026_Transcript_4	sll1681	2e-23	Syn	D	COG5279	Uncharacterized protein involved in cytokinesis, contains TGc (transglutaminase/protease-like) domain	CELLULAR PROCESSES AND SIGNALING	Cell cycle control, cell division, chromosome partitioning
Locus_12026_Transcript_5	sll1681	2e-23	Syn	D	COG5279	Uncharacterized protein involved in cytokinesis, contains TGc (transglutaminase/protease-like) domain	CELLULAR PROCESSES AND SIGNALING	Cell cycle control, cell division, chromosome partitioning
Locus_12026_Transcript_6	sll1681	2e-23	Syn	D	COG5279	Uncharacterized protein involved in cytokinesis, contains TGc (transglutaminase/protease-like) domain	CELLULAR PROCESSES AND SIGNALING	Cell cycle control, cell division, chromosome partitioning
Locus_12026_Transcript_7	sll1681	2e-23	Syn	D	COG5279	Uncharacterized protein involved in cytokinesis, contains TGc (transglutaminase/protease-like) domain	CELLULAR PROCESSES AND SIGNALING	Cell cycle control, cell division, chromosome partitioning
Locus_12026_Transcript_8	sll1681	2e-23	Syn	D	COG5279	Uncharacterized protein involved in cytokinesis, contains TGc (transglutaminase/protease-like) domain	CELLULAR PROCESSES AND SIGNALING	Cell cycle control, cell division, chromosome partitioning
Locus_12031_Transcript_1	SPAC3G9.06	1e-148	Spo	J	COG0016	Phenylalanyl-tRNA synthetase alpha subunit	INFORMATION STORAGE AND PROCESSING	Translation, ribosomal structure and biogenesis
Locus_12031_Transcript_2	SPAC3G9.06	1e-149	Spo	J	COG0016	Phenylalanyl-tRNA synthetase alpha subunit	INFORMATION STORAGE AND PROCESSING	Translation, ribosomal structure and biogenesis
Locus_12031_Transcript_3	SPAC3G9.06	1e-149	Spo	J	COG0016	Phenylalanyl-tRNA synthetase alpha subunit	INFORMATION STORAGE AND PROCESSING	Translation, ribosomal structure and biogenesis
Locus_12031_Transcript_4	SPAC3G9.06	1e-149	Spo	J	COG0016	Phenylalanyl-tRNA synthetase alpha subunit	INFORMATION STORAGE AND PROCESSING	Translation, ribosomal structure and biogenesis
Locus_12031_Transcript_5	SPAC3G9.06	1e-149	Spo	J	COG0016	Phenylalanyl-tRNA synthetase alpha subunit	INFORMATION STORAGE AND PROCESSING	Translation, ribosomal structure and biogenesis
Locus_12039_Transcript_1	STM3359	1e-108	Sty	C	COG0039	Malate/lactate dehydrogenases	METABOLISM	Energy production and conversion
Locus_12042_Transcript_1	YER013w_2	5e-55	Sce	L	COG1643	HrpA-like helicases	INFORMATION STORAGE AND PROCESSING	Replication, recombination and repair
Locus_1204_Transcript_1	BS_yobN	4e-18	Bsu	E	COG1231	Monoamine oxidase	METABOLISM	Amino acid transport and metabolism
Locus_12069_Transcript_1	SPBC18H10.02	1e-75	Spo	I	COG1022	Long-chain acyl-CoA synthetases (AMP-forming)	METABOLISM	Lipid transport and metabolism
Locus_12069_Transcript_2	SPBC18H10.02	1e-75	Spo	I	COG1022	Long-chain acyl-CoA synthetases (AMP-forming)	METABOLISM	Lipid transport and metabolism
Locus_12069_Transcript_3	SPBC18H10.02	1e-75	Spo	I	COG1022	Long-chain acyl-CoA synthetases (AMP-forming)	METABOLISM	Lipid transport and metabolism
Locus_12069_Transcript_4	SPBC18H10.02	1e-75	Spo	I	COG1022	Long-chain acyl-CoA synthetases (AMP-forming)	METABOLISM	Lipid transport and metabolism
Locus_12069_Transcript_5	SPBC18H10.02	1e-75	Spo	I	COG1022	Long-chain acyl-CoA synthetases (AMP-forming)	METABOLISM	Lipid transport and metabolism
Locus_12069_Transcript_6	SPBC18H10.02	1e-75	Spo	I	COG1022	Long-chain acyl-CoA synthetases (AMP-forming)	METABOLISM	Lipid transport and metabolism
Locus_12073_Transcript_1	SPCPJ732.01	1e-28	Spo	UR	COG5391	Phox homology (PX) domain protein	CELLULAR PROCESSES AND SIGNALING	Intracellular trafficking, secretion, and vesicular transport
Locus_12079_Transcript_1	SPBC26H8.07c	2e-29	Spo	Z	COG5023	Tubulin	CELLULAR PROCESSES AND SIGNALING	Cytoskeleton
Locus_12079_Transcript_2	ECU03g0820i	1e-39	Ecu	Z	COG5023	Tubulin	CELLULAR PROCESSES AND SIGNALING	Cytoskeleton
Locus_12104_Transcript_1	PAB1838	6e-34	Pab	F	COG2233	Xanthine/uracil permeases	METABOLISM	Nucleotide transport and metabolism
Locus_1211_Transcript_1	MTH898	1e-11	Mth	T	COG0589	Universal stress protein UspA and related nucleotide-binding proteins	CELLULAR PROCESSES AND SIGNALING	Signal transduction mechanisms
Locus_1211_Transcript_2	MTH898	1e-11	Mth	T	COG0589	Universal stress protein UspA and related nucleotide-binding proteins	CELLULAR PROCESSES AND SIGNALING	Signal transduction mechanisms
Locus_12132_Transcript_1	SPBC1703.05	1e-103	Spo	T	COG0478	RIO-like serine/threonine protein kinase fused to N-terminal HTH domain	CELLULAR PROCESSES AND SIGNALING	Signal transduction mechanisms
Locus_12132_Transcript_2	SPBC1703.05	5e-22	Spo	T	COG0478	RIO-like serine/threonine protein kinase fused to N-terminal HTH domain	CELLULAR PROCESSES AND SIGNALING	Signal transduction mechanisms
Locus_12132_Transcript_3	SPBC1703.05	1e-103	Spo	T	COG0478	RIO-like serine/threonine protein kinase fused to N-terminal HTH domain	CELLULAR PROCESSES AND SIGNALING	Signal transduction mechanisms
Locus_12132_Transcript_4	SPBC1703.05	1e-103	Spo	T	COG0478	RIO-like serine/threonine protein kinase fused to N-terminal HTH domain	CELLULAR PROCESSES AND SIGNALING	Signal transduction mechanisms
Locus_12149_Transcript_1	YDL058w	2e-30	---	---	---	---	---	---
Locus_12149_Transcript_3	YDL058w	2e-30	---	---	---	---	---	---
Locus_12149_Transcript_4	YDL058w	2e-30	---	---	---	---	---	---
Locus_12149_Transcript_5	YDL058w	2e-30	---	---	---	---	---	---
Locus_1214_Transcript_1	SPCC24B10.09	2e-49	Spo	J	COG1383	Ribosomal protein S17E	INFORMATION STORAGE AND PROCESSING	Translation, ribosomal structure and biogenesis
Locus_12151_Transcript_2	PA3330	2e-19	Pae	IQR	COG1028	Dehydrogenases with different specificities (related to short-chain alcohol dehydrogenases)	METABOLISM	Lipid transport and metabolism
Locus_12151_Transcript_3	PA3330	3e-12	Pae	IQR	COG1028	Dehydrogenases with different specificities (related to short-chain alcohol dehydrogenases)	METABOLISM	Lipid transport and metabolism
Locus_12161_Transcript_1	SPACUNK12.02c	3e-45	Spo	RTKL	COG0515	Serine/threonine protein kinase	POORLY CHARACTERIZED	General function prediction only
Locus_12161_Transcript_2	SPACUNK12.02c	3e-45	Spo	RTKL	COG0515	Serine/threonine protein kinase	POORLY CHARACTERIZED	General function prediction only
Locus_12163_Transcript_1	FN1419	1e-105	Fnu	E	COG0626	Cystathionine beta-lyases/cystathionine gamma-synthases	METABOLISM	Amino acid transport and metabolism
Locus_1216_Transcript_1	YKR054c	4e-15	Sce	Z	COG5245	Dynein, heavy chain	CELLULAR PROCESSES AND SIGNALING	Cytoskeleton
Locus_1216_Transcript_2	YKR054c	4e-15	Sce	Z	COG5245	Dynein, heavy chain	CELLULAR PROCESSES AND SIGNALING	Cytoskeleton
Locus_1216_Transcript_3	YKR054c	4e-15	Sce	Z	COG5245	Dynein, heavy chain	CELLULAR PROCESSES AND SIGNALING	Cytoskeleton
Locus_1216_Transcript_4	YKR054c	4e-15	Sce	Z	COG5245	Dynein, heavy chain	CELLULAR PROCESSES AND SIGNALING	Cytoskeleton
Locus_12187_Transcript_1	SPBC32H8.14	1e-105	Spo	M	COG0438	Glycosyltransferase	CELLULAR PROCESSES AND SIGNALING	Cell wall/membrane/envelope biogenesis
Locus_12187_Transcript_2	SPBC32H8.14	1e-103	Spo	M	COG0438	Glycosyltransferase	CELLULAR PROCESSES AND SIGNALING	Cell wall/membrane/envelope biogenesis
Locus_12187_Transcript_3	SPBC32H8.14	1e-105	Spo	M	COG0438	Glycosyltransferase	CELLULAR PROCESSES AND SIGNALING	Cell wall/membrane/envelope biogenesis
Locus_12193_Transcript_1	SPBC354.01	1e-143	Spo	R	COG1163	Predicted GTPase	POORLY CHARACTERIZED	General function prediction only
Locus_12193_Transcript_2	SPBC354.01	1e-143	Spo	R	COG1163	Predicted GTPase	POORLY CHARACTERIZED	General function prediction only
Locus_12193_Transcript_3	SPBC354.01	1e-147	Spo	R	COG1163	Predicted GTPase	POORLY CHARACTERIZED	General function prediction only
Locus_12193_Transcript_4	SPBC354.01	1e-140	Spo	R	COG1163	Predicted GTPase	POORLY CHARACTERIZED	General function prediction only
Locus_12193_Transcript_5	SPBC354.01	1e-146	Spo	R	COG1163	Predicted GTPase	POORLY CHARACTERIZED	General function prediction only
Locus_12193_Transcript_6	SPBC354.01	1e-143	Spo	R	COG1163	Predicted GTPase	POORLY CHARACTERIZED	General function prediction only
Locus_12196_Transcript_1	SPBC19C2.08	2e-44	---	---	---	---	---	---
Locus_12196_Transcript_2	SPBC19C2.08	7e-42	---	---	---	---	---	---
Locus_12196_Transcript_3	SPBC19C2.08	2e-44	---	---	---	---	---	---
Locus_1219_Transcript_1	YMR026c	1e-20	---	---	---	---	---	---
Locus_121_Transcript_1	RP271	2e-60	Rpr	C	COG1290	Cytochrome b subunit of the bc complex	METABOLISM	Energy production and conversion
Locus_121_Transcript_2	RP271	8e-63	Rpr	C	COG1290	Cytochrome b subunit of the bc complex	METABOLISM	Energy production and conversion
Locus_12206_Transcript_10	SPBC21C3.08c	1e-125	Spo	E	COG4992	Ornithine/acetylornithine aminotransferase	METABOLISM	Amino acid transport and metabolism
Locus_12206_Transcript_11	SPBC21C3.08c	1e-126	Spo	E	COG4992	Ornithine/acetylornithine aminotransferase	METABOLISM	Amino acid transport and metabolism
Locus_12206_Transcript_2	SPBC21C3.08c	5e-11	Spo	E	COG4992	Ornithine/acetylornithine aminotransferase	METABOLISM	Amino acid transport and metabolism
Locus_12206_Transcript_3	SA0818	1e-112	Sau	E	COG4992	Ornithine/acetylornithine aminotransferase	METABOLISM	Amino acid transport and metabolism
Locus_12206_Transcript_4	SPBC21C3.08c	1e-126	Spo	E	COG4992	Ornithine/acetylornithine aminotransferase	METABOLISM	Amino acid transport and metabolism
Locus_12206_Transcript_5	SPBC21C3.08c	1e-126	Spo	E	COG4992	Ornithine/acetylornithine aminotransferase	METABOLISM	Amino acid transport and metabolism
Locus_12206_Transcript_6	SPBC21C3.08c	1e-126	Spo	E	COG4992	Ornithine/acetylornithine aminotransferase	METABOLISM	Amino acid transport and metabolism
Locus_12206_Transcript_7	SPBC21C3.08c	1e-128	Spo	E	COG4992	Ornithine/acetylornithine aminotransferase	METABOLISM	Amino acid transport and metabolism
Locus_12206_Transcript_8	SPBC21C3.08c	1e-126	Spo	E	COG4992	Ornithine/acetylornithine aminotransferase	METABOLISM	Amino acid transport and metabolism
Locus_12206_Transcript_9	SPBC21C3.08c	1e-126	Spo	E	COG4992	Ornithine/acetylornithine aminotransferase	METABOLISM	Amino acid transport and metabolism
Locus_12210_Transcript_1	SPBC13E7.05	1e-79	---	---	---	---	---	---
Locus_12210_Transcript_2	SPBC13E7.05	1e-79	---	---	---	---	---	---
Locus_12211_Transcript_1	SPAC637.09	1e-24	Spo	L	COG0847	DNA polymerase III, epsilon subunit and related 3'-5' exonucleases	INFORMATION STORAGE AND PROCESSING	Replication, recombination and repair
Locus_12211_Transcript_2	SPAC637.09	2e-24	Spo	L	COG0847	DNA polymerase III, epsilon subunit and related 3'-5' exonucleases	INFORMATION STORAGE AND PROCESSING	Replication, recombination and repair
Locus_12211_Transcript_3	SPAC637.09	6e-25	Spo	L	COG0847	DNA polymerase III, epsilon subunit and related 3'-5' exonucleases	INFORMATION STORAGE AND PROCESSING	Replication, recombination and repair
Locus_12211_Transcript_4	SPAC637.09	1e-24	Spo	L	COG0847	DNA polymerase III, epsilon subunit and related 3'-5' exonucleases	INFORMATION STORAGE AND PROCESSING	Replication, recombination and repair
Locus_12211_Transcript_5	SPAC637.09	2e-24	Spo	L	COG0847	DNA polymerase III, epsilon subunit and related 3'-5' exonucleases	INFORMATION STORAGE AND PROCESSING	Replication, recombination and repair
Locus_12211_Transcript_6	SPAC637.09	1e-24	Spo	L	COG0847	DNA polymerase III, epsilon subunit and related 3'-5' exonucleases	INFORMATION STORAGE AND PROCESSING	Replication, recombination and repair
Locus_12213_Transcript_1	YKR054c	5e-54	Sce	Z	COG5245	Dynein, heavy chain	CELLULAR PROCESSES AND SIGNALING	Cytoskeleton
Locus_1221_Transcript_1	VC2217	2e-60	Vch	G	COG3525	N-acetyl-beta-hexosaminidase	METABOLISM	Carbohydrate transport and metabolism
Locus_1221_Transcript_2	VC2217	2e-60	Vch	G	COG3525	N-acetyl-beta-hexosaminidase	METABOLISM	Carbohydrate transport and metabolism
Locus_1221_Transcript_3	VC2217	2e-60	Vch	G	COG3525	N-acetyl-beta-hexosaminidase	METABOLISM	Carbohydrate transport and metabolism
Locus_1221_Transcript_4	VC2217	2e-60	Vch	G	COG3525	N-acetyl-beta-hexosaminidase	METABOLISM	Carbohydrate transport and metabolism
Locus_1223_Transcript_22	SPAC15A10.08	5e-71	Spo	Z	COG5069	Ca2+-binding actin-bundling protein fimbrin/plastin (EF-Hand superfamily)	CELLULAR PROCESSES AND SIGNALING	Cytoskeleton
Locus_1223_Transcript_23	SPAC15A10.08	5e-71	Spo	Z	COG5069	Ca2+-binding actin-bundling protein fimbrin/plastin (EF-Hand superfamily)	CELLULAR PROCESSES AND SIGNALING	Cytoskeleton
Locus_1223_Transcript_24	SPAC15A10.08	5e-71	Spo	Z	COG5069	Ca2+-binding actin-bundling protein fimbrin/plastin (EF-Hand superfamily)	CELLULAR PROCESSES AND SIGNALING	Cytoskeleton
Locus_1223_Transcript_25	SPAC15A10.08	5e-71	Spo	Z	COG5069	Ca2+-binding actin-bundling protein fimbrin/plastin (EF-Hand superfamily)	CELLULAR PROCESSES AND SIGNALING	Cytoskeleton
Locus_1223_Transcript_26	SPAC15A10.08	5e-71	Spo	Z	COG5069	Ca2+-binding actin-bundling protein fimbrin/plastin (EF-Hand superfamily)	CELLULAR PROCESSES AND SIGNALING	Cytoskeleton
Locus_1223_Transcript_27	SPAC15A10.08	5e-71	Spo	Z	COG5069	Ca2+-binding actin-bundling protein fimbrin/plastin (EF-Hand superfamily)	CELLULAR PROCESSES AND SIGNALING	Cytoskeleton
Locus_1223_Transcript_29	SPAC15A10.08	5e-71	Spo	Z	COG5069	Ca2+-binding actin-bundling protein fimbrin/plastin (EF-Hand superfamily)	CELLULAR PROCESSES AND SIGNALING	Cytoskeleton
Locus_1223_Transcript_30	SPAC15A10.08	5e-71	Spo	Z	COG5069	Ca2+-binding actin-bundling protein fimbrin/plastin (EF-Hand superfamily)	CELLULAR PROCESSES AND SIGNALING	Cytoskeleton
Locus_1223_Transcript_31	SPAC15A10.08	5e-71	Spo	Z	COG5069	Ca2+-binding actin-bundling protein fimbrin/plastin (EF-Hand superfamily)	CELLULAR PROCESSES AND SIGNALING	Cytoskeleton
Locus_12241_Transcript_1	SPBC839.11c	2e-39	Spo	GER	COG0697	Permeases of the drug/metabolite transporter (DMT) superfamily	METABOLISM	Carbohydrate transport and metabolism
Locus_12247_Transcript_1	RSc2926	2e-16	Rso	O	COG0625	Glutathione S-transferase	CELLULAR PROCESSES AND SIGNALING	Posttranslational modification, protein turnover, chaperones
Locus_1224_Transcript_2	SPBC215.02	3e-13	Spo	O	COG1730	Predicted prefoldin, molecular chaperone implicated in de novo protein folding	CELLULAR PROCESSES AND SIGNALING	Posttranslational modification, protein turnover, chaperones
Locus_12254_Transcript_1	SSO2778	2e-11	Sso	T	COG0589	Universal stress protein UspA and related nucleotide-binding proteins	CELLULAR PROCESSES AND SIGNALING	Signal transduction mechanisms
Locus_12254_Transcript_2	SSO2778	2e-11	Sso	T	COG0589	Universal stress protein UspA and related nucleotide-binding proteins	CELLULAR PROCESSES AND SIGNALING	Signal transduction mechanisms
Locus_12255_Transcript_1	YCR087c-a	7e-11	---	---	---	---	---	---
Locus_12255_Transcript_2	YCR087c-a	3e-11	---	---	---	---	---	---
Locus_12255_Transcript_3	YCR087c-a	7e-11	---	---	---	---	---	---
Locus_12259_Transcript_1	YML056c_3	1e-129	Sce	F	COG0516	IMP dehydrogenase/GMP reductase	METABOLISM	Nucleotide transport and metabolism
Locus_12262_Transcript_1	SPCC550.14	8e-25	---	---	---	---	---	---
Locus_12263_Transcript_1	SPBC887.04c	4e-49	Spo	R	COG2319	FOG: WD40 repeat	POORLY CHARACTERIZED	General function prediction only
Locus_12263_Transcript_2	SPBC887.04c	4e-49	Spo	R	COG2319	FOG: WD40 repeat	POORLY CHARACTERIZED	General function prediction only
Locus_12263_Transcript_3	SPBC887.04c	4e-49	Spo	R	COG2319	FOG: WD40 repeat	POORLY CHARACTERIZED	General function prediction only
Locus_12263_Transcript_4	SPBC887.04c	4e-49	Spo	R	COG2319	FOG: WD40 repeat	POORLY CHARACTERIZED	General function prediction only
Locus_12280_Transcript_1	YMR054w	3e-39	Sce	C	COG1269	Archaeal/vacuolar-type H+-ATPase subunit I	METABOLISM	Energy production and conversion
Locus_12286_Transcript_1	SPAC16C9.06c	0.0	Spo	L	COG1112	Superfamily I DNA and RNA helicases and helicase subunits	INFORMATION STORAGE AND PROCESSING	Replication, recombination and repair
Locus_12286_Transcript_10	SPAC16C9.06c	0.0	Spo	L	COG1112	Superfamily I DNA and RNA helicases and helicase subunits	INFORMATION STORAGE AND PROCESSING	Replication, recombination and repair
Locus_12286_Transcript_3	SPAC16C9.06c	0.0	Spo	L	COG1112	Superfamily I DNA and RNA helicases and helicase subunits	INFORMATION STORAGE AND PROCESSING	Replication, recombination and repair
Locus_12286_Transcript_4	SPAC16C9.06c	0.0	Spo	L	COG1112	Superfamily I DNA and RNA helicases and helicase subunits	INFORMATION STORAGE AND PROCESSING	Replication, recombination and repair
Locus_12286_Transcript_6	SPAC16C9.06c	0.0	Spo	L	COG1112	Superfamily I DNA and RNA helicases and helicase subunits	INFORMATION STORAGE AND PROCESSING	Replication, recombination and repair
Locus_12286_Transcript_7	SPAC16C9.06c	0.0	Spo	L	COG1112	Superfamily I DNA and RNA helicases and helicase subunits	INFORMATION STORAGE AND PROCESSING	Replication, recombination and repair
Locus_12286_Transcript_8	SPAC16C9.06c	0.0	Spo	L	COG1112	Superfamily I DNA and RNA helicases and helicase subunits	INFORMATION STORAGE AND PROCESSING	Replication, recombination and repair
Locus_12286_Transcript_9	SPAC16C9.06c	0.0	Spo	L	COG1112	Superfamily I DNA and RNA helicases and helicase subunits	INFORMATION STORAGE AND PROCESSING	Replication, recombination and repair
Locus_12297_Transcript_1	SPAC3A12.14	2e-18	Spo	TZDR	COG5126	Ca2+-binding protein (EF-Hand superfamily)	CELLULAR PROCESSES AND SIGNALING	Signal transduction mechanisms
Locus_12299_Transcript_1	alr0124_1	5e-19	Nos	S	COG4886	Leucine-rich repeat (LRR) protein	POORLY CHARACTERIZED	Function unknown
Locus_12299_Transcript_2	alr0124_1	4e-19	Nos	S	COG4886	Leucine-rich repeat (LRR) protein	POORLY CHARACTERIZED	Function unknown
Locus_12299_Transcript_3	alr0124_1	5e-19	Nos	S	COG4886	Leucine-rich repeat (LRR) protein	POORLY CHARACTERIZED	Function unknown
Locus_12299_Transcript_4	alr0124_1	5e-19	Nos	S	COG4886	Leucine-rich repeat (LRR) protein	POORLY CHARACTERIZED	Function unknown
Locus_1229_Transcript_1	SPAC4H3.10c	1e-156	Spo	G	COG0469	Pyruvate kinase	METABOLISM	Carbohydrate transport and metabolism
Locus_1229_Transcript_2	SPAC4H3.10c	1e-156	Spo	G	COG0469	Pyruvate kinase	METABOLISM	Carbohydrate transport and metabolism
Locus_1229_Transcript_3	SPAC4H3.10c	1e-156	Spo	G	COG0469	Pyruvate kinase	METABOLISM	Carbohydrate transport and metabolism
Locus_1229_Transcript_4	SPAC4H3.10c	1e-156	Spo	G	COG0469	Pyruvate kinase	METABOLISM	Carbohydrate transport and metabolism
Locus_1229_Transcript_5	SPAC4H3.10c	1e-158	Spo	G	COG0469	Pyruvate kinase	METABOLISM	Carbohydrate transport and metabolism
Locus_1229_Transcript_6	SPAC4H3.10c	1e-156	Spo	G	COG0469	Pyruvate kinase	METABOLISM	Carbohydrate transport and metabolism
Locus_1229_Transcript_7	SPAC4H3.10c	1e-156	Spo	G	COG0469	Pyruvate kinase	METABOLISM	Carbohydrate transport and metabolism
Locus_1229_Transcript_8	SPAC4H3.10c	1e-157	Spo	G	COG0469	Pyruvate kinase	METABOLISM	Carbohydrate transport and metabolism
Locus_1229_Transcript_9	SPAC4H3.10c	1e-156	Spo	G	COG0469	Pyruvate kinase	METABOLISM	Carbohydrate transport and metabolism
Locus_122_Transcript_1	SPBC17G9.10	2e-35	Spo	J	COG0094	Ribosomal protein L5	INFORMATION STORAGE AND PROCESSING	Translation, ribosomal structure and biogenesis
Locus_122_Transcript_2	SPBC17G9.10	1e-34	Spo	J	COG0094	Ribosomal protein L5	INFORMATION STORAGE AND PROCESSING	Translation, ribosomal structure and biogenesis
Locus_122_Transcript_3	SPBC17G9.10	2e-65	Spo	J	COG0094	Ribosomal protein L5	INFORMATION STORAGE AND PROCESSING	Translation, ribosomal structure and biogenesis
Locus_12305_Transcript_1	aq_030	1e-61	Aae	H	COG0303	Molybdopterin biosynthesis enzyme	METABOLISM	Coenzyme transport and metabolism
Locus_12305_Transcript_2	PAE3465_1	3e-46	Pya	H	COG0303	Molybdopterin biosynthesis enzyme	METABOLISM	Coenzyme transport and metabolism
Locus_12305_Transcript_3	aq_030	9e-60	Aae	H	COG0303	Molybdopterin biosynthesis enzyme	METABOLISM	Coenzyme transport and metabolism
Locus_12305_Transcript_4	aq_030	1e-61	Aae	H	COG0303	Molybdopterin biosynthesis enzyme	METABOLISM	Coenzyme transport and metabolism
Locus_12305_Transcript_5	aq_030	1e-61	Aae	H	COG0303	Molybdopterin biosynthesis enzyme	METABOLISM	Coenzyme transport and metabolism
Locus_12307_Transcript_2	YMR196w	3e-18	---	---	---	---	---	---
Locus_12307_Transcript_3	YMR196w	2e-18	---	---	---	---	---	---
Locus_12307_Transcript_4	YMR196w	3e-18	---	---	---	---	---	---
Locus_1230_Transcript_1	YLR009w	2e-40	Sce	J	COG2075	Ribosomal protein L24E	INFORMATION STORAGE AND PROCESSING	Translation, ribosomal structure and biogenesis
Locus_1230_Transcript_2	YLR009w	2e-40	Sce	J	COG2075	Ribosomal protein L24E	INFORMATION STORAGE AND PROCESSING	Translation, ribosomal structure and biogenesis
Locus_1230_Transcript_3	YLR009w	2e-41	Sce	J	COG2075	Ribosomal protein L24E	INFORMATION STORAGE AND PROCESSING	Translation, ribosomal structure and biogenesis
Locus_1230_Transcript_4	YLR009w	2e-40	Sce	J	COG2075	Ribosomal protein L24E	INFORMATION STORAGE AND PROCESSING	Translation, ribosomal structure and biogenesis
Locus_1230_Transcript_5	YLR009w	2e-40	Sce	J	COG2075	Ribosomal protein L24E	INFORMATION STORAGE AND PROCESSING	Translation, ribosomal structure and biogenesis
Locus_1230_Transcript_6	YLR009w	2e-40	Sce	J	COG2075	Ribosomal protein L24E	INFORMATION STORAGE AND PROCESSING	Translation, ribosomal structure and biogenesis
Locus_12317_Transcript_4	YKL160w	1e-19	Sce	R	COG4888	Uncharacterized Zn ribbon-containing protein	POORLY CHARACTERIZED	General function prediction only
Locus_12317_Transcript_5	YKL160w	1e-19	Sce	R	COG4888	Uncharacterized Zn ribbon-containing protein	POORLY CHARACTERIZED	General function prediction only
Locus_12317_Transcript_7	YKL160w	1e-19	Sce	R	COG4888	Uncharacterized Zn ribbon-containing protein	POORLY CHARACTERIZED	General function prediction only
Locus_12317_Transcript_9	YKL160w	1e-19	Sce	R	COG4888	Uncharacterized Zn ribbon-containing protein	POORLY CHARACTERIZED	General function prediction only
Locus_12321_Transcript_1	AGl2467	5e-24	Atu	S	COG2096	Uncharacterized conserved protein	POORLY CHARACTERIZED	Function unknown
Locus_12321_Transcript_2	AGl2467	5e-24	Atu	S	COG2096	Uncharacterized conserved protein	POORLY CHARACTERIZED	Function unknown
Locus_12326_Transcript_1	RSc1497	2e-17	---	---	---	---	---	---
Locus_1233_Transcript_29	BS_ykbA	8e-22	Bsu	E	COG0531	Amino acid transporters	METABOLISM	Amino acid transport and metabolism
Locus_1233_Transcript_30	BS_ykbA	2e-21	Bsu	E	COG0531	Amino acid transporters	METABOLISM	Amino acid transport and metabolism
Locus_1233_Transcript_33	BS_ykbA	8e-22	Bsu	E	COG0531	Amino acid transporters	METABOLISM	Amino acid transport and metabolism
Locus_12346_Transcript_1	NMB0799	1e-39	Nme	J	COG0293	23S rRNA methylase	INFORMATION STORAGE AND PROCESSING	Translation, ribosomal structure and biogenesis
Locus_12347_Transcript_2	YIL007c	2e-13	Sce	O	COG0265	Trypsin-like serine proteases, typically periplasmic, contain C-terminal PDZ domain	CELLULAR PROCESSES AND SIGNALING	Posttranslational modification, protein turnover, chaperones
Locus_12347_Transcript_3	YIL007c	1e-12	Sce	O	COG0265	Trypsin-like serine proteases, typically periplasmic, contain C-terminal PDZ domain	CELLULAR PROCESSES AND SIGNALING	Posttranslational modification, protein turnover, chaperones
Locus_12347_Transcript_6	YIL007c	2e-13	Sce	O	COG0265	Trypsin-like serine proteases, typically periplasmic, contain C-terminal PDZ domain	CELLULAR PROCESSES AND SIGNALING	Posttranslational modification, protein turnover, chaperones
Locus_12351_Transcript_1	ECU03g0820i	4e-58	Ecu	Z	COG5023	Tubulin	CELLULAR PROCESSES AND SIGNALING	Cytoskeleton
Locus_12351_Transcript_2	ECU03g0820i	3e-41	Ecu	Z	COG5023	Tubulin	CELLULAR PROCESSES AND SIGNALING	Cytoskeleton
Locus_12354_Transcript_1	SPBC337.06c	1e-11	---	---	---	---	---	---
Locus_12354_Transcript_3	SPBC337.06c	1e-11	---	---	---	---	---	---
Locus_12354_Transcript_4	SPBC337.06c	7e-12	---	---	---	---	---	---
Locus_12354_Transcript_5	SPBC337.06c	1e-11	---	---	---	---	---	---
Locus_12355_Transcript_1	SPBC17D11.08	9e-62	Spo	R	COG2319	FOG: WD40 repeat	POORLY CHARACTERIZED	General function prediction only
Locus_12355_Transcript_2	SPBC17D11.08	3e-21	Spo	R	COG2319	FOG: WD40 repeat	POORLY CHARACTERIZED	General function prediction only
Locus_1235_Transcript_1	YBR164c	3e-70	Sce	R	COG1100	GTPase SAR1 and related small G proteins	POORLY CHARACTERIZED	General function prediction only
Locus_1235_Transcript_10	YBR164c	1e-65	Sce	R	COG1100	GTPase SAR1 and related small G proteins	POORLY CHARACTERIZED	General function prediction only
Locus_1235_Transcript_11	YBR164c	2e-65	Sce	R	COG1100	GTPase SAR1 and related small G proteins	POORLY CHARACTERIZED	General function prediction only
Locus_1235_Transcript_12	YBR164c	1e-65	Sce	R	COG1100	GTPase SAR1 and related small G proteins	POORLY CHARACTERIZED	General function prediction only
Locus_1235_Transcript_14	YBR164c	2e-65	Sce	R	COG1100	GTPase SAR1 and related small G proteins	POORLY CHARACTERIZED	General function prediction only
Locus_1235_Transcript_6	YBR164c	2e-65	Sce	R	COG1100	GTPase SAR1 and related small G proteins	POORLY CHARACTERIZED	General function prediction only
Locus_1235_Transcript_7	YBR164c	1e-65	Sce	R	COG1100	GTPase SAR1 and related small G proteins	POORLY CHARACTERIZED	General function prediction only
Locus_1235_Transcript_8	YBR164c	1e-65	Sce	R	COG1100	GTPase SAR1 and related small G proteins	POORLY CHARACTERIZED	General function prediction only
Locus_1235_Transcript_9	YBR164c	1e-65	Sce	R	COG1100	GTPase SAR1 and related small G proteins	POORLY CHARACTERIZED	General function prediction only
Locus_12361_Transcript_1	YPR192w	4e-12	Sce	G	COG0580	Glycerol uptake facilitator and related permeases (Major Intrinsic Protein Family)	METABOLISM	Carbohydrate transport and metabolism
Locus_12361_Transcript_2	YPR192w	2e-13	Sce	G	COG0580	Glycerol uptake facilitator and related permeases (Major Intrinsic Protein Family)	METABOLISM	Carbohydrate transport and metabolism
Locus_12363_Transcript_1	SPBC1215.01	6e-19	Spo	S	COG3346	Uncharacterized conserved protein	POORLY CHARACTERIZED	Function unknown
Locus_12363_Transcript_2	SPBC1215.01	6e-19	Spo	S	COG3346	Uncharacterized conserved protein	POORLY CHARACTERIZED	Function unknown
Locus_1236_Transcript_1	YMR143w	1e-12	Sce	J	COG0103	Ribosomal protein S9	INFORMATION STORAGE AND PROCESSING	Translation, ribosomal structure and biogenesis
Locus_12372_Transcript_1	SPCC16A11.10c	4e-18	Spo	CI	COG5274	Cytochrome b involved in lipid metabolism	METABOLISM	Energy production and conversion
Locus_1237_Transcript_1	SPBC800.05c	9e-23	Spo	Z	COG5023	Tubulin	CELLULAR PROCESSES AND SIGNALING	Cytoskeleton
Locus_12392_Transcript_1	SPAPB1E7.10	3e-11	---	---	---	---	---	---
Locus_12392_Transcript_2	SPAPB1E7.10	3e-11	---	---	---	---	---	---
Locus_12392_Transcript_3	SPAPB1E7.10	3e-11	---	---	---	---	---	---
Locus_12393_Transcript_1	YJR099w	6e-38	---	---	---	---	---	---
Locus_12393_Transcript_2	YJR099w	9e-38	---	---	---	---	---	---
Locus_12393_Transcript_3	YJR099w	2e-37	---	---	---	---	---	---
Locus_12393_Transcript_4	YJR099w	6e-38	---	---	---	---	---	---
Locus_123_Transcript_1	SPBC16G5.14c	2e-41	Spo	J	COG0092	Ribosomal protein S3	INFORMATION STORAGE AND PROCESSING	Translation, ribosomal structure and biogenesis
Locus_12406_Transcript_1	BS_ykbA	2e-22	Bsu	E	COG0531	Amino acid transporters	METABOLISM	Amino acid transport and metabolism
Locus_12406_Transcript_2	BS_ykbA	2e-22	Bsu	E	COG0531	Amino acid transporters	METABOLISM	Amino acid transport and metabolism
Locus_12416_Transcript_1	MA2021	1e-22	Mac	S	COG3391	Uncharacterized conserved protein	POORLY CHARACTERIZED	Function unknown
Locus_12416_Transcript_2	MA2021	1e-22	Mac	S	COG3391	Uncharacterized conserved protein	POORLY CHARACTERIZED	Function unknown
Locus_12423_Transcript_1	PA0147	3e-17	Pae	R	COG3491	Isopenicillin N synthase and related dioxygenases	POORLY CHARACTERIZED	General function prediction only
Locus_12423_Transcript_2	PA0147	3e-17	Pae	R	COG3491	Isopenicillin N synthase and related dioxygenases	POORLY CHARACTERIZED	General function prediction only
Locus_12427_Transcript_1	SPAC140.02	3e-15	Spo	R	COG0724	RNA-binding proteins (RRM domain)	POORLY CHARACTERIZED	General function prediction only
Locus_12427_Transcript_2	SPAC140.02	1e-12	Spo	R	COG0724	RNA-binding proteins (RRM domain)	POORLY CHARACTERIZED	General function prediction only
Locus_12427_Transcript_3	SPAC140.02	3e-15	Spo	R	COG0724	RNA-binding proteins (RRM domain)	POORLY CHARACTERIZED	General function prediction only
Locus_12427_Transcript_4	SPAC140.02	3e-15	Spo	R	COG0724	RNA-binding proteins (RRM domain)	POORLY CHARACTERIZED	General function prediction only
Locus_12435_Transcript_1	MA2246	2e-52	Mac	O	COG4826	Serine protease inhibitor	CELLULAR PROCESSES AND SIGNALING	Posttranslational modification, protein turnover, chaperones
Locus_12435_Transcript_2	MA2246	2e-52	Mac	O	COG4826	Serine protease inhibitor	CELLULAR PROCESSES AND SIGNALING	Posttranslational modification, protein turnover, chaperones
Locus_12435_Transcript_3	MA2246	2e-53	Mac	O	COG4826	Serine protease inhibitor	CELLULAR PROCESSES AND SIGNALING	Posttranslational modification, protein turnover, chaperones
Locus_12435_Transcript_4	MA2246	2e-52	Mac	O	COG4826	Serine protease inhibitor	CELLULAR PROCESSES AND SIGNALING	Posttranslational modification, protein turnover, chaperones
Locus_12437_Transcript_1	SPAC23C11.16	8e-30	Spo	RTKL	COG0515	Serine/threonine protein kinase	POORLY CHARACTERIZED	General function prediction only
Locus_12437_Transcript_2	SPAC23C11.16	8e-30	Spo	RTKL	COG0515	Serine/threonine protein kinase	POORLY CHARACTERIZED	General function prediction only
Locus_1243_Transcript_1	SPAC6C3.04	0.0	Spo	C	COG0372	Citrate synthase	METABOLISM	Energy production and conversion
Locus_1243_Transcript_10	SPAC6C3.04	0.0	Spo	C	COG0372	Citrate synthase	METABOLISM	Energy production and conversion
Locus_1243_Transcript_2	SPAC6C3.04	0.0	Spo	C	COG0372	Citrate synthase	METABOLISM	Energy production and conversion
Locus_1243_Transcript_3	SPAC6C3.04	0.0	Spo	C	COG0372	Citrate synthase	METABOLISM	Energy production and conversion
Locus_1243_Transcript_4	SPAC6C3.04	0.0	Spo	C	COG0372	Citrate synthase	METABOLISM	Energy production and conversion
Locus_1243_Transcript_5	SPAC6C3.04	0.0	Spo	C	COG0372	Citrate synthase	METABOLISM	Energy production and conversion
Locus_1243_Transcript_6	SPAC6C3.04	0.0	Spo	C	COG0372	Citrate synthase	METABOLISM	Energy production and conversion
Locus_1243_Transcript_7	SPAC6C3.04	0.0	Spo	C	COG0372	Citrate synthase	METABOLISM	Energy production and conversion
Locus_1243_Transcript_8	SPAC6C3.04	0.0	Spo	C	COG0372	Citrate synthase	METABOLISM	Energy production and conversion
Locus_1243_Transcript_9	SPAC6C3.04	0.0	Spo	C	COG0372	Citrate synthase	METABOLISM	Energy production and conversion
Locus_12446_Transcript_1	SPAC22E12.09c_1	1e-19	Spo	O	COG1404	Subtilisin-like serine proteases	CELLULAR PROCESSES AND SIGNALING	Posttranslational modification, protein turnover, chaperones
Locus_12446_Transcript_2	SPAC22E12.09c_1	2e-19	Spo	O	COG1404	Subtilisin-like serine proteases	CELLULAR PROCESSES AND SIGNALING	Posttranslational modification, protein turnover, chaperones
Locus_12446_Transcript_3	SPAC22E12.09c_1	2e-18	Spo	O	COG1404	Subtilisin-like serine proteases	CELLULAR PROCESSES AND SIGNALING	Posttranslational modification, protein turnover, chaperones
Locus_12446_Transcript_4	SPAC22E12.09c_1	2e-19	Spo	O	COG1404	Subtilisin-like serine proteases	CELLULAR PROCESSES AND SIGNALING	Posttranslational modification, protein turnover, chaperones
Locus_12465_Transcript_1	SPBC25H2.02	5e-16	Spo	J	COG0441	Threonyl-tRNA synthetase	INFORMATION STORAGE AND PROCESSING	Translation, ribosomal structure and biogenesis
Locus_12465_Transcript_2	SPBC25H2.02	5e-16	Spo	J	COG0441	Threonyl-tRNA synthetase	INFORMATION STORAGE AND PROCESSING	Translation, ribosomal structure and biogenesis
Locus_12465_Transcript_3	SPBC25H2.02	5e-16	Spo	J	COG0441	Threonyl-tRNA synthetase	INFORMATION STORAGE AND PROCESSING	Translation, ribosomal structure and biogenesis
Locus_12481_Transcript_1	all2748	2e-16	Nos	R	COG0666	FOG: Ankyrin repeat	POORLY CHARACTERIZED	General function prediction only
Locus_12481_Transcript_2	all2748	2e-16	Nos	R	COG0666	FOG: Ankyrin repeat	POORLY CHARACTERIZED	General function prediction only
Locus_12489_Transcript_1	SPAC18G6.06	3e-30	Spo	S	COG5223	Uncharacterized conserved protein	POORLY CHARACTERIZED	Function unknown
Locus_12489_Transcript_2	SPAC18G6.06	1e-30	Spo	S	COG5223	Uncharacterized conserved protein	POORLY CHARACTERIZED	Function unknown
Locus_12489_Transcript_3	SPAC18G6.06	3e-30	Spo	S	COG5223	Uncharacterized conserved protein	POORLY CHARACTERIZED	Function unknown
Locus_1248_Transcript_1	SPCC1739.13	0.0	Spo	O	COG0443	Molecular chaperone	CELLULAR PROCESSES AND SIGNALING	Posttranslational modification, protein turnover, chaperones
Locus_1248_Transcript_2	SPCC1739.13	0.0	Spo	O	COG0443	Molecular chaperone	CELLULAR PROCESSES AND SIGNALING	Posttranslational modification, protein turnover, chaperones
Locus_1248_Transcript_3	SPCC1739.13	0.0	Spo	O	COG0443	Molecular chaperone	CELLULAR PROCESSES AND SIGNALING	Posttranslational modification, protein turnover, chaperones
Locus_1248_Transcript_4	SPCC1739.13	0.0	Spo	O	COG0443	Molecular chaperone	CELLULAR PROCESSES AND SIGNALING	Posttranslational modification, protein turnover, chaperones
Locus_1248_Transcript_5	SPCC1739.13	0.0	Spo	O	COG0443	Molecular chaperone	CELLULAR PROCESSES AND SIGNALING	Posttranslational modification, protein turnover, chaperones
Locus_12506_Transcript_3	SPAC19A8.13	8e-16	Spo	R	COG0724	RNA-binding proteins (RRM domain)	POORLY CHARACTERIZED	General function prediction only
Locus_12507_Transcript_1	SPAC19A8.13	2e-22	Spo	R	COG0724	RNA-binding proteins (RRM domain)	POORLY CHARACTERIZED	General function prediction only
Locus_12507_Transcript_2	SPAC19A8.13	2e-22	Spo	R	COG0724	RNA-binding proteins (RRM domain)	POORLY CHARACTERIZED	General function prediction only
Locus_1250_Transcript_1	YDL029w	1e-160	Sce	Z	COG5277	Actin and related proteins	CELLULAR PROCESSES AND SIGNALING	Cytoskeleton
Locus_1250_Transcript_10	YDL029w	1e-160	Sce	Z	COG5277	Actin and related proteins	CELLULAR PROCESSES AND SIGNALING	Cytoskeleton
Locus_1250_Transcript_2	YDL029w	1e-160	Sce	Z	COG5277	Actin and related proteins	CELLULAR PROCESSES AND SIGNALING	Cytoskeleton
Locus_1250_Transcript_3	YDL029w	1e-160	Sce	Z	COG5277	Actin and related proteins	CELLULAR PROCESSES AND SIGNALING	Cytoskeleton
Locus_1250_Transcript_4	YDL029w	1e-160	Sce	Z	COG5277	Actin and related proteins	CELLULAR PROCESSES AND SIGNALING	Cytoskeleton
Locus_1250_Transcript_5	YDL029w	1e-160	Sce	Z	COG5277	Actin and related proteins	CELLULAR PROCESSES AND SIGNALING	Cytoskeleton
Locus_1250_Transcript_6	YDL029w	1e-160	Sce	Z	COG5277	Actin and related proteins	CELLULAR PROCESSES AND SIGNALING	Cytoskeleton
Locus_1250_Transcript_7	YDL029w	1e-160	Sce	Z	COG5277	Actin and related proteins	CELLULAR PROCESSES AND SIGNALING	Cytoskeleton
Locus_1250_Transcript_8	YDL029w	1e-160	Sce	Z	COG5277	Actin and related proteins	CELLULAR PROCESSES AND SIGNALING	Cytoskeleton
Locus_1250_Transcript_9	YDL029w	1e-161	Sce	Z	COG5277	Actin and related proteins	CELLULAR PROCESSES AND SIGNALING	Cytoskeleton
Locus_12514_Transcript_1	YDL058w	9e-20	---	---	---	---	---	---
Locus_12514_Transcript_2	YDL058w	8e-20	---	---	---	---	---	---
Locus_12514_Transcript_3	YDL058w	8e-20	---	---	---	---	---	---
Locus_1252_Transcript_1	all5008	1e-64	Nos	R	COG2130	Putative NADP-dependent oxidoreductases	POORLY CHARACTERIZED	General function prediction only
Locus_1252_Transcript_2	all5008	2e-64	Nos	R	COG2130	Putative NADP-dependent oxidoreductases	POORLY CHARACTERIZED	General function prediction only
Locus_1252_Transcript_3	all5008	5e-65	Nos	R	COG2130	Putative NADP-dependent oxidoreductases	POORLY CHARACTERIZED	General function prediction only
Locus_1252_Transcript_4	all5008	2e-64	Nos	R	COG2130	Putative NADP-dependent oxidoreductases	POORLY CHARACTERIZED	General function prediction only
Locus_1252_Transcript_5	all5008	2e-64	Nos	R	COG2130	Putative NADP-dependent oxidoreductases	POORLY CHARACTERIZED	General function prediction only
Locus_12530_Transcript_1	all2748	3e-15	Nos	R	COG0666	FOG: Ankyrin repeat	POORLY CHARACTERIZED	General function prediction only
Locus_12530_Transcript_2	all2748	3e-15	Nos	R	COG0666	FOG: Ankyrin repeat	POORLY CHARACTERIZED	General function prediction only
Locus_12530_Transcript_3	all2748	3e-15	Nos	R	COG0666	FOG: Ankyrin repeat	POORLY CHARACTERIZED	General function prediction only
Locus_12537_Transcript_1	XF2580	8e-28	Xfa	J	COG0052	Ribosomal protein S2	INFORMATION STORAGE AND PROCESSING	Translation, ribosomal structure and biogenesis
Locus_12537_Transcript_2	XF2580	6e-28	Xfa	J	COG0052	Ribosomal protein S2	INFORMATION STORAGE AND PROCESSING	Translation, ribosomal structure and biogenesis
Locus_12537_Transcript_3	XF2580	8e-29	Xfa	J	COG0052	Ribosomal protein S2	INFORMATION STORAGE AND PROCESSING	Translation, ribosomal structure and biogenesis
Locus_12537_Transcript_4	XF2580	6e-28	Xfa	J	COG0052	Ribosomal protein S2	INFORMATION STORAGE AND PROCESSING	Translation, ribosomal structure and biogenesis
Locus_12543_Transcript_1	SPAC4F10.10c	4e-17	---	---	---	---	---	---
Locus_12543_Transcript_2	SPAC4F10.10c	6e-17	---	---	---	---	---	---
Locus_12543_Transcript_3	SPAC4F10.10c	2e-16	---	---	---	---	---	---
Locus_12545_Transcript_1	NMB1848	8e-24	---	---	---	---	---	---
Locus_12548_Transcript_1	SPAC22A12.12c	5e-38	Spo	J	COG1097	RNA-binding protein Rrp4 and related proteins (contain S1 domain and KH domain)	INFORMATION STORAGE AND PROCESSING	Translation, ribosomal structure and biogenesis
Locus_12548_Transcript_2	SPAC22A12.12c	1e-36	Spo	J	COG1097	RNA-binding protein Rrp4 and related proteins (contain S1 domain and KH domain)	INFORMATION STORAGE AND PROCESSING	Translation, ribosomal structure and biogenesis
Locus_12548_Transcript_3	SPAC22A12.12c	1e-36	Spo	J	COG1097	RNA-binding protein Rrp4 and related proteins (contain S1 domain and KH domain)	INFORMATION STORAGE AND PROCESSING	Translation, ribosomal structure and biogenesis
Locus_12555_Transcript_1	BB0325	5e-11	---	---	---	---	---	---
Locus_12555_Transcript_3	BB0325	5e-11	---	---	---	---	---	---
Locus_12555_Transcript_4	BB0325	4e-11	---	---	---	---	---	---
Locus_12571_Transcript_10	SPCC1223.09	2e-44	Spo	Q	COG3648	Uricase (urate oxidase)	METABOLISM	Secondary metabolites biosynthesis, transport and catabolism
Locus_12571_Transcript_11	SPCC1223.09	4e-45	Spo	Q	COG3648	Uricase (urate oxidase)	METABOLISM	Secondary metabolites biosynthesis, transport and catabolism
Locus_12571_Transcript_2	SPCC1223.09	5e-45	Spo	Q	COG3648	Uricase (urate oxidase)	METABOLISM	Secondary metabolites biosynthesis, transport and catabolism
Locus_12571_Transcript_4	SPCC1223.09	8e-44	Spo	Q	COG3648	Uricase (urate oxidase)	METABOLISM	Secondary metabolites biosynthesis, transport and catabolism
Locus_12571_Transcript_5	SPCC1223.09	8e-45	Spo	Q	COG3648	Uricase (urate oxidase)	METABOLISM	Secondary metabolites biosynthesis, transport and catabolism
Locus_12571_Transcript_6	SPCC1223.09	8e-46	Spo	Q	COG3648	Uricase (urate oxidase)	METABOLISM	Secondary metabolites biosynthesis, transport and catabolism
Locus_12571_Transcript_7	SPCC1223.09	4e-45	Spo	Q	COG3648	Uricase (urate oxidase)	METABOLISM	Secondary metabolites biosynthesis, transport and catabolism
Locus_12571_Transcript_8	SPCC1223.09	6e-45	Spo	Q	COG3648	Uricase (urate oxidase)	METABOLISM	Secondary metabolites biosynthesis, transport and catabolism
Locus_12571_Transcript_9	SPCC1223.09	8e-45	Spo	Q	COG3648	Uricase (urate oxidase)	METABOLISM	Secondary metabolites biosynthesis, transport and catabolism
Locus_12579_Transcript_3	SPAC17H9.11	8e-15	---	---	---	---	---	---
Locus_12579_Transcript_4	SPAC17H9.11	3e-15	---	---	---	---	---	---
Locus_12579_Transcript_5	SPAC17H9.11	8e-15	---	---	---	---	---	---
Locus_12579_Transcript_6	SPAC17H9.11	8e-15	---	---	---	---	---	---
Locus_12583_Transcript_1	CC2485	6e-30	Ccr	GEPR	COG0477	Permeases of the major facilitator superfamily	METABOLISM	Carbohydrate transport and metabolism
Locus_12585_Transcript_1	SSO1865	6e-13	Sso	T	COG0589	Universal stress protein UspA and related nucleotide-binding proteins	CELLULAR PROCESSES AND SIGNALING	Signal transduction mechanisms
Locus_12585_Transcript_2	SSO1865	1e-12	Sso	T	COG0589	Universal stress protein UspA and related nucleotide-binding proteins	CELLULAR PROCESSES AND SIGNALING	Signal transduction mechanisms
Locus_12598_Transcript_1	SSO2778	2e-11	Sso	T	COG0589	Universal stress protein UspA and related nucleotide-binding proteins	CELLULAR PROCESSES AND SIGNALING	Signal transduction mechanisms
Locus_12599_Transcript_1	YJL078c_1	8e-12	Sce	S	COG2340	Uncharacterized protein with SCP/PR1 domains	POORLY CHARACTERIZED	Function unknown
Locus_12599_Transcript_2	YJL078c_1	1e-11	Sce	S	COG2340	Uncharacterized protein with SCP/PR1 domains	POORLY CHARACTERIZED	Function unknown
Locus_12599_Transcript_4	YJL078c_1	1e-11	Sce	S	COG2340	Uncharacterized protein with SCP/PR1 domains	POORLY CHARACTERIZED	Function unknown
Locus_12599_Transcript_5	YJL078c_1	1e-11	Sce	S	COG2340	Uncharacterized protein with SCP/PR1 domains	POORLY CHARACTERIZED	Function unknown
Locus_125_Transcript_1	PA3330	2e-34	Pae	IQR	COG1028	Dehydrogenases with different specificities (related to short-chain alcohol dehydrogenases)	METABOLISM	Lipid transport and metabolism
Locus_12607_Transcript_1	SPAC11E3.09	5e-26	Spo	T	COG5599	Protein tyrosine phosphatase	CELLULAR PROCESSES AND SIGNALING	Signal transduction mechanisms
Locus_12607_Transcript_2	SPAC11E3.09	4e-26	Spo	T	COG5599	Protein tyrosine phosphatase	CELLULAR PROCESSES AND SIGNALING	Signal transduction mechanisms
Locus_12619_Transcript_10	YMR058w	1e-21	Sce	Q	COG2132	Putative multicopper oxidases	METABOLISM	Secondary metabolites biosynthesis, transport and catabolism
Locus_12619_Transcript_11	YMR058w	5e-23	Sce	Q	COG2132	Putative multicopper oxidases	METABOLISM	Secondary metabolites biosynthesis, transport and catabolism
Locus_12619_Transcript_12	YFL041w	2e-13	Sce	Q	COG2132	Putative multicopper oxidases	METABOLISM	Secondary metabolites biosynthesis, transport and catabolism
Locus_12619_Transcript_13	YMR058w	4e-23	Sce	Q	COG2132	Putative multicopper oxidases	METABOLISM	Secondary metabolites biosynthesis, transport and catabolism
Locus_12619_Transcript_4	YMR058w	5e-24	Sce	Q	COG2132	Putative multicopper oxidases	METABOLISM	Secondary metabolites biosynthesis, transport and catabolism
Locus_12619_Transcript_5	YFL041w	7e-12	Sce	Q	COG2132	Putative multicopper oxidases	METABOLISM	Secondary metabolites biosynthesis, transport and catabolism
Locus_12619_Transcript_6	YMR058w	4e-23	Sce	Q	COG2132	Putative multicopper oxidases	METABOLISM	Secondary metabolites biosynthesis, transport and catabolism
Locus_12619_Transcript_7	YFL041w	2e-13	Sce	Q	COG2132	Putative multicopper oxidases	METABOLISM	Secondary metabolites biosynthesis, transport and catabolism
Locus_12619_Transcript_8	YMR058w	4e-23	Sce	Q	COG2132	Putative multicopper oxidases	METABOLISM	Secondary metabolites biosynthesis, transport and catabolism
Locus_12620_Transcript_1	SPBP16F5.02	3e-25	Spo	DKL	COG5333	Cdk activating kinase (CAK)/RNA polymerase II transcription initiation/nucleotide excision repair factor TFIIH/TFIIK, cyclin H subunit	CELLULAR PROCESSES AND SIGNALING	Cell cycle control, cell division, chromosome partitioning
Locus_12620_Transcript_2	SPBP16F5.02	3e-25	Spo	DKL	COG5333	Cdk activating kinase (CAK)/RNA polymerase II transcription initiation/nucleotide excision repair factor TFIIH/TFIIK, cyclin H subunit	CELLULAR PROCESSES AND SIGNALING	Cell cycle control, cell division, chromosome partitioning
Locus_12620_Transcript_3	SPBP16F5.02	3e-25	Spo	DKL	COG5333	Cdk activating kinase (CAK)/RNA polymerase II transcription initiation/nucleotide excision repair factor TFIIH/TFIIK, cyclin H subunit	CELLULAR PROCESSES AND SIGNALING	Cell cycle control, cell division, chromosome partitioning
Locus_12620_Transcript_4	SPBP16F5.02	3e-25	Spo	DKL	COG5333	Cdk activating kinase (CAK)/RNA polymerase II transcription initiation/nucleotide excision repair factor TFIIH/TFIIK, cyclin H subunit	CELLULAR PROCESSES AND SIGNALING	Cell cycle control, cell division, chromosome partitioning
Locus_12621_Transcript_2	YJL167w	1e-32	Sce	H	COG0142	Geranylgeranyl pyrophosphate synthase	METABOLISM	Coenzyme transport and metabolism
Locus_12621_Transcript_4	YJL167w	1e-93	Sce	H	COG0142	Geranylgeranyl pyrophosphate synthase	METABOLISM	Coenzyme transport and metabolism
Locus_1264_Transcript_1	BS_yobN	5e-46	Bsu	E	COG1231	Monoamine oxidase	METABOLISM	Amino acid transport and metabolism
Locus_1264_Transcript_2	BS_yobN	5e-46	Bsu	E	COG1231	Monoamine oxidase	METABOLISM	Amino acid transport and metabolism
Locus_1264_Transcript_3	BS_yobN	7e-46	Bsu	E	COG1231	Monoamine oxidase	METABOLISM	Amino acid transport and metabolism
Locus_1264_Transcript_4	BS_yobN	2e-45	Bsu	E	COG1231	Monoamine oxidase	METABOLISM	Amino acid transport and metabolism
Locus_1264_Transcript_5	BS_yobN	5e-46	Bsu	E	COG1231	Monoamine oxidase	METABOLISM	Amino acid transport and metabolism
Locus_12665_Transcript_1	SPBC14C8.03	1e-170	Spo	J	COG0024	Methionine aminopeptidase	INFORMATION STORAGE AND PROCESSING	Translation, ribosomal structure and biogenesis
Locus_12665_Transcript_2	SPBC14C8.03	1e-170	Spo	J	COG0024	Methionine aminopeptidase	INFORMATION STORAGE AND PROCESSING	Translation, ribosomal structure and biogenesis
Locus_12665_Transcript_3	SPBC14C8.03	1e-170	Spo	J	COG0024	Methionine aminopeptidase	INFORMATION STORAGE AND PROCESSING	Translation, ribosomal structure and biogenesis
Locus_12675_Transcript_1	AGc46	1e-151	Atu	H	COG0499	S-adenosylhomocysteine hydrolase	METABOLISM	Coenzyme transport and metabolism
Locus_12675_Transcript_2	AGc46	1e-149	Atu	H	COG0499	S-adenosylhomocysteine hydrolase	METABOLISM	Coenzyme transport and metabolism
Locus_12675_Transcript_3	AGc46	1e-149	Atu	H	COG0499	S-adenosylhomocysteine hydrolase	METABOLISM	Coenzyme transport and metabolism
Locus_12677_Transcript_1	L102093	2e-18	Lla	T	COG0589	Universal stress protein UspA and related nucleotide-binding proteins	CELLULAR PROCESSES AND SIGNALING	Signal transduction mechanisms
Locus_12678_Transcript_1	all2748	2e-39	Nos	R	COG0666	FOG: Ankyrin repeat	POORLY CHARACTERIZED	General function prediction only
Locus_12682_Transcript_1	SPBC1347.06c	3e-97	Spo	RTKL	COG0515	Serine/threonine protein kinase	POORLY CHARACTERIZED	General function prediction only
Locus_12687_Transcript_1	SPAC6F6.11c	1e-20	Spo	H	COG2240	Pyridoxal/pyridoxine/pyridoxamine kinase	METABOLISM	Coenzyme transport and metabolism
Locus_12694_Transcript_1	YOR259c	1e-132	Sce	O	COG1222	ATP-dependent 26S proteasome regulatory subunit	CELLULAR PROCESSES AND SIGNALING	Posttranslational modification, protein turnover, chaperones
Locus_12699_Transcript_1	SSO3032	2e-76	Sso	G	COG1472	Beta-glucosidase-related glycosidases	METABOLISM	Carbohydrate transport and metabolism
Locus_12699_Transcript_2	SSO3032	3e-76	Sso	G	COG1472	Beta-glucosidase-related glycosidases	METABOLISM	Carbohydrate transport and metabolism
Locus_12699_Transcript_4	SSO3032	2e-76	Sso	G	COG1472	Beta-glucosidase-related glycosidases	METABOLISM	Carbohydrate transport and metabolism
Locus_12703_Transcript_1	MA2532	7e-81	Mac	E	COG0626	Cystathionine beta-lyases/cystathionine gamma-synthases	METABOLISM	Amino acid transport and metabolism
Locus_12716_Transcript_1	PAB0514	5e-17	Pab	HE	COG0111	Phosphoglycerate dehydrogenase and related dehydrogenases	METABOLISM	Coenzyme transport and metabolism
Locus_12716_Transcript_2	PAB0514	5e-17	Pab	HE	COG0111	Phosphoglycerate dehydrogenase and related dehydrogenases	METABOLISM	Coenzyme transport and metabolism
Locus_12716_Transcript_3	PAB0514	5e-17	Pab	HE	COG0111	Phosphoglycerate dehydrogenase and related dehydrogenases	METABOLISM	Coenzyme transport and metabolism
Locus_12716_Transcript_5	PAB0514	5e-17	Pab	HE	COG0111	Phosphoglycerate dehydrogenase and related dehydrogenases	METABOLISM	Coenzyme transport and metabolism
Locus_1272_Transcript_1	YDL201w	1e-93	Sce	R	COG0220	Predicted S-adenosylmethionine-dependent methyltransferase	POORLY CHARACTERIZED	General function prediction only
Locus_1272_Transcript_2	YDL201w	1e-94	Sce	R	COG0220	Predicted S-adenosylmethionine-dependent methyltransferase	POORLY CHARACTERIZED	General function prediction only
Locus_1272_Transcript_3	YDL201w	4e-94	Sce	R	COG0220	Predicted S-adenosylmethionine-dependent methyltransferase	POORLY CHARACTERIZED	General function prediction only
Locus_1272_Transcript_4	YDL201w	4e-97	Sce	R	COG0220	Predicted S-adenosylmethionine-dependent methyltransferase	POORLY CHARACTERIZED	General function prediction only
Locus_1272_Transcript_5	YDL201w	4e-94	Sce	R	COG0220	Predicted S-adenosylmethionine-dependent methyltransferase	POORLY CHARACTERIZED	General function prediction only
Locus_1272_Transcript_6	YDL201w	2e-86	Sce	R	COG0220	Predicted S-adenosylmethionine-dependent methyltransferase	POORLY CHARACTERIZED	General function prediction only
Locus_1272_Transcript_7	YDL201w	1e-94	Sce	R	COG0220	Predicted S-adenosylmethionine-dependent methyltransferase	POORLY CHARACTERIZED	General function prediction only
Locus_1272_Transcript_8	YDL201w	4e-94	Sce	R	COG0220	Predicted S-adenosylmethionine-dependent methyltransferase	POORLY CHARACTERIZED	General function prediction only
Locus_1272_Transcript_9	YDL201w	4e-94	Sce	R	COG0220	Predicted S-adenosylmethionine-dependent methyltransferase	POORLY CHARACTERIZED	General function prediction only
Locus_12736_Transcript_1	SPAC25G10.08_2	2e-15	Spo	R	COG5354	Uncharacterized protein, contains Trp-Asp (WD) repeat	POORLY CHARACTERIZED	General function prediction only
Locus_12736_Transcript_2	SPAC25G10.08_2	2e-15	Spo	R	COG5354	Uncharacterized protein, contains Trp-Asp (WD) repeat	POORLY CHARACTERIZED	General function prediction only
Locus_12740_Transcript_1	SPBC30B4.08	2e-36	Spo	R	COG5018	Inhibitor of the KinA pathway to sporulation, predicted exonuclease	POORLY CHARACTERIZED	General function prediction only
Locus_12740_Transcript_2	SPBC30B4.08	2e-36	Spo	R	COG5018	Inhibitor of the KinA pathway to sporulation, predicted exonuclease	POORLY CHARACTERIZED	General function prediction only
Locus_12740_Transcript_3	SPBC30B4.08	7e-36	Spo	R	COG5018	Inhibitor of the KinA pathway to sporulation, predicted exonuclease	POORLY CHARACTERIZED	General function prediction only
Locus_12740_Transcript_4	SPBC30B4.08	6e-36	Spo	R	COG5018	Inhibitor of the KinA pathway to sporulation, predicted exonuclease	POORLY CHARACTERIZED	General function prediction only
Locus_12740_Transcript_5	SPBC30B4.08	6e-36	Spo	R	COG5018	Inhibitor of the KinA pathway to sporulation, predicted exonuclease	POORLY CHARACTERIZED	General function prediction only
Locus_12741_Transcript_1	SPAC10F6.02c_2	1e-122	Spo	L	COG1643	HrpA-like helicases	INFORMATION STORAGE AND PROCESSING	Replication, recombination and repair
Locus_12750_Transcript_1	SPBC582.03	5e-14	Spo	D	COG5024	Cyclin	CELLULAR PROCESSES AND SIGNALING	Cell cycle control, cell division, chromosome partitioning
Locus_12760_Transcript_1	SSO1692	2e-18	Sso	Q	COG3733	Cu2+-containing amine oxidase	METABOLISM	Secondary metabolites biosynthesis, transport and catabolism
Locus_12766_Transcript_2	YER007w	5e-13	---	---	---	---	---	---
Locus_12768_Transcript_2	YMR058w	3e-23	Sce	Q	COG2132	Putative multicopper oxidases	METABOLISM	Secondary metabolites biosynthesis, transport and catabolism
Locus_12768_Transcript_3	YMR058w	5e-24	Sce	Q	COG2132	Putative multicopper oxidases	METABOLISM	Secondary metabolites biosynthesis, transport and catabolism
Locus_12768_Transcript_4	YMR058w	2e-23	Sce	Q	COG2132	Putative multicopper oxidases	METABOLISM	Secondary metabolites biosynthesis, transport and catabolism
Locus_12768_Transcript_5	YMR058w	1e-22	Sce	Q	COG2132	Putative multicopper oxidases	METABOLISM	Secondary metabolites biosynthesis, transport and catabolism
Locus_12768_Transcript_6	YMR058w	3e-23	Sce	Q	COG2132	Putative multicopper oxidases	METABOLISM	Secondary metabolites biosynthesis, transport and catabolism
Locus_12768_Transcript_7	YMR058w	2e-23	Sce	Q	COG2132	Putative multicopper oxidases	METABOLISM	Secondary metabolites biosynthesis, transport and catabolism
Locus_12780_Transcript_1	SPAC869.07c	2e-51	---	---	---	---	---	---
Locus_12780_Transcript_2	SPAC869.07c	3e-37	---	---	---	---	---	---
Locus_12780_Transcript_3	SPAC869.07c	8e-52	---	---	---	---	---	---
Locus_12780_Transcript_4	SPAC869.07c	8e-52	---	---	---	---	---	---
Locus_12780_Transcript_5	SPAC869.07c	2e-51	---	---	---	---	---	---
Locus_12780_Transcript_6	SPAC869.07c	2e-51	---	---	---	---	---	---
Locus_12780_Transcript_7	SPAC869.07c	2e-51	---	---	---	---	---	---
Locus_12789_Transcript_2	SPAC6F6.03c	2e-22	Spo	R	COG1161	Predicted GTPases	POORLY CHARACTERIZED	General function prediction only
Locus_1278_Transcript_1	MA2243	1e-11	Mac	R	COG0457	FOG: TPR repeat	POORLY CHARACTERIZED	General function prediction only
Locus_1278_Transcript_2	MA2243	1e-11	Mac	R	COG0457	FOG: TPR repeat	POORLY CHARACTERIZED	General function prediction only
Locus_127_Transcript_1	SPAC6B12.15	1e-151	Spo	R	COG2319	FOG: WD40 repeat	POORLY CHARACTERIZED	General function prediction only
Locus_127_Transcript_2	SPAC6B12.15	1e-127	Spo	R	COG2319	FOG: WD40 repeat	POORLY CHARACTERIZED	General function prediction only
Locus_127_Transcript_3	SPAC6B12.15	1e-125	Spo	R	COG2319	FOG: WD40 repeat	POORLY CHARACTERIZED	General function prediction only
Locus_12806_Transcript_1	SPAC26F1.10c	2e-33	Spo	T	COG5599	Protein tyrosine phosphatase	CELLULAR PROCESSES AND SIGNALING	Signal transduction mechanisms
Locus_12806_Transcript_2	SPAC26F1.10c	2e-33	Spo	T	COG5599	Protein tyrosine phosphatase	CELLULAR PROCESSES AND SIGNALING	Signal transduction mechanisms
Locus_12806_Transcript_3	SPAC26F1.10c	2e-33	Spo	T	COG5599	Protein tyrosine phosphatase	CELLULAR PROCESSES AND SIGNALING	Signal transduction mechanisms
Locus_12806_Transcript_4	SPAC26F1.10c	2e-33	Spo	T	COG5599	Protein tyrosine phosphatase	CELLULAR PROCESSES AND SIGNALING	Signal transduction mechanisms
Locus_12806_Transcript_5	SPAC26F1.10c	2e-33	Spo	T	COG5599	Protein tyrosine phosphatase	CELLULAR PROCESSES AND SIGNALING	Signal transduction mechanisms
Locus_12806_Transcript_6	SPAC26F1.10c	2e-33	Spo	T	COG5599	Protein tyrosine phosphatase	CELLULAR PROCESSES AND SIGNALING	Signal transduction mechanisms
Locus_12808_Transcript_1	PA2889	1e-148	Pae	I	COG1960	Acyl-CoA dehydrogenases	METABOLISM	Lipid transport and metabolism
Locus_12808_Transcript_2	PA2889	1e-149	Pae	I	COG1960	Acyl-CoA dehydrogenases	METABOLISM	Lipid transport and metabolism
Locus_12808_Transcript_3	PA2889	1e-149	Pae	I	COG1960	Acyl-CoA dehydrogenases	METABOLISM	Lipid transport and metabolism
Locus_12808_Transcript_4	PA2889	1e-149	Pae	I	COG1960	Acyl-CoA dehydrogenases	METABOLISM	Lipid transport and metabolism
Locus_12808_Transcript_5	PA2889	1e-148	Pae	I	COG1960	Acyl-CoA dehydrogenases	METABOLISM	Lipid transport and metabolism
Locus_12817_Transcript_1	SPAC22E12.07	5e-49	Spo	TA	COG5238	Ran GTPase-activating protein (RanGAP) involved in mRNA processing and transport	CELLULAR PROCESSES AND SIGNALING	Signal transduction mechanisms
Locus_12817_Transcript_2	SPAC22E12.07	5e-49	Spo	TA	COG5238	Ran GTPase-activating protein (RanGAP) involved in mRNA processing and transport	CELLULAR PROCESSES AND SIGNALING	Signal transduction mechanisms
Locus_12817_Transcript_3	SPAC22E12.07	5e-49	Spo	TA	COG5238	Ran GTPase-activating protein (RanGAP) involved in mRNA processing and transport	CELLULAR PROCESSES AND SIGNALING	Signal transduction mechanisms
Locus_12817_Transcript_5	SPAC22E12.07	6e-48	Spo	TA	COG5238	Ran GTPase-activating protein (RanGAP) involved in mRNA processing and transport	CELLULAR PROCESSES AND SIGNALING	Signal transduction mechanisms
Locus_12817_Transcript_6	SPAC22E12.07	5e-49	Spo	TA	COG5238	Ran GTPase-activating protein (RanGAP) involved in mRNA processing and transport	CELLULAR PROCESSES AND SIGNALING	Signal transduction mechanisms
Locus_12817_Transcript_7	SPAC22E12.07	5e-49	Spo	TA	COG5238	Ran GTPase-activating protein (RanGAP) involved in mRNA processing and transport	CELLULAR PROCESSES AND SIGNALING	Signal transduction mechanisms
Locus_12818_Transcript_1	YBR023c	1e-17	Sce	M	COG1215	Glycosyltransferases, probably involved in cell wall biogenesis	CELLULAR PROCESSES AND SIGNALING	Cell wall/membrane/envelope biogenesis
Locus_12818_Transcript_2	YBR023c	4e-17	Sce	M	COG1215	Glycosyltransferases, probably involved in cell wall biogenesis	CELLULAR PROCESSES AND SIGNALING	Cell wall/membrane/envelope biogenesis
Locus_12818_Transcript_4	YBR023c	1e-17	Sce	M	COG1215	Glycosyltransferases, probably involved in cell wall biogenesis	CELLULAR PROCESSES AND SIGNALING	Cell wall/membrane/envelope biogenesis
Locus_12818_Transcript_5	YBR023c	1e-17	Sce	M	COG1215	Glycosyltransferases, probably involved in cell wall biogenesis	CELLULAR PROCESSES AND SIGNALING	Cell wall/membrane/envelope biogenesis
Locus_1281_Transcript_10	SSO1818	1e-12	---	---	---	---	---	---
Locus_1281_Transcript_11	SSO1818	1e-12	---	---	---	---	---	---
Locus_1281_Transcript_12	SSO1818	1e-12	---	---	---	---	---	---
Locus_1281_Transcript_13	SSO1818	1e-12	---	---	---	---	---	---
Locus_1281_Transcript_4	SSO1818	1e-12	---	---	---	---	---	---
Locus_1281_Transcript_5	SSO1818	2e-13	---	---	---	---	---	---
Locus_1281_Transcript_6	SSO1818	1e-12	---	---	---	---	---	---
Locus_1281_Transcript_7	SSO1818	1e-12	---	---	---	---	---	---
Locus_1281_Transcript_8	SSO1818	1e-12	---	---	---	---	---	---
Locus_1281_Transcript_9	SSO1818	1e-12	---	---	---	---	---	---
Locus_1282_Transcript_1	ECU03g0820i	3e-17	Ecu	Z	COG5023	Tubulin	CELLULAR PROCESSES AND SIGNALING	Cytoskeleton
Locus_12836_Transcript_1	SPBC26H8.07c	6e-18	Spo	Z	COG5023	Tubulin	CELLULAR PROCESSES AND SIGNALING	Cytoskeleton
Locus_1283_Transcript_1	SPBC32H8.12c	5e-66	Spo	Z	COG5277	Actin and related proteins	CELLULAR PROCESSES AND SIGNALING	Cytoskeleton
Locus_1283_Transcript_2	SPBC32H8.12c	1e-70	Spo	Z	COG5277	Actin and related proteins	CELLULAR PROCESSES AND SIGNALING	Cytoskeleton
Locus_12843_Transcript_1	YBL076c	9e-79	Sce	J	COG0060	Isoleucyl-tRNA synthetase	INFORMATION STORAGE AND PROCESSING	Translation, ribosomal structure and biogenesis
Locus_12845_Transcript_1	AGl1073	2e-43	Atu	IQR	COG1028	Dehydrogenases with different specificities (related to short-chain alcohol dehydrogenases)	METABOLISM	Lipid transport and metabolism
Locus_12862_Transcript_1	YFL039c	6e-88	Sce	Z	COG5277	Actin and related proteins	CELLULAR PROCESSES AND SIGNALING	Cytoskeleton
Locus_12871_Transcript_1	SPAC19D5.01	2e-35	Spo	T	COG5599	Protein tyrosine phosphatase	CELLULAR PROCESSES AND SIGNALING	Signal transduction mechanisms
Locus_12872_Transcript_1	YER020w	4e-12	---	---	---	---	---	---
Locus_12879_Transcript_1	MA2034	6e-11	Mac	P	COG1226	Kef-type K+ transport systems, predicted NAD-binding component	METABOLISM	Inorganic ion transport and metabolism
Locus_12889_Transcript_1	Rv1143	1e-104	Mtu	C	COG1804	Predicted acyl-CoA transferases/carnitine dehydratase	METABOLISM	Energy production and conversion
Locus_12889_Transcript_2	Rv1143	1e-102	Mtu	C	COG1804	Predicted acyl-CoA transferases/carnitine dehydratase	METABOLISM	Energy production and conversion
Locus_12889_Transcript_3	Rv1143	1e-104	Mtu	C	COG1804	Predicted acyl-CoA transferases/carnitine dehydratase	METABOLISM	Energy production and conversion
Locus_12895_Transcript_1	sll1681	1e-11	Syn	D	COG5279	Uncharacterized protein involved in cytokinesis, contains TGc (transglutaminase/protease-like) domain	CELLULAR PROCESSES AND SIGNALING	Cell cycle control, cell division, chromosome partitioning
Locus_12907_Transcript_1	YOR004w	3e-23	Sce	R	COG1412	Uncharacterized proteins of PilT N-term./Vapc superfamily	POORLY CHARACTERIZED	General function prediction only
Locus_12907_Transcript_2	YOR004w	3e-23	Sce	R	COG1412	Uncharacterized proteins of PilT N-term./Vapc superfamily	POORLY CHARACTERIZED	General function prediction only
Locus_12907_Transcript_3	YOR004w	2e-23	Sce	R	COG1412	Uncharacterized proteins of PilT N-term./Vapc superfamily	POORLY CHARACTERIZED	General function prediction only
Locus_12907_Transcript_4	YOR004w	3e-23	Sce	R	COG1412	Uncharacterized proteins of PilT N-term./Vapc superfamily	POORLY CHARACTERIZED	General function prediction only
Locus_1290_Transcript_10	SPBC4F6.12	5e-12	---	---	---	---	---	---
Locus_12912_Transcript_1	YJL056c	1e-13	Sce	R	COG5048	FOG: Zn-finger	POORLY CHARACTERIZED	General function prediction only
Locus_12917_Transcript_7	SPBC3B8.09	2e-13	---	---	---	---	---	---
Locus_12921_Transcript_1	aq_735	3e-38	Aae	J	COG0048	Ribosomal protein S12	INFORMATION STORAGE AND PROCESSING	Translation, ribosomal structure and biogenesis
Locus_12921_Transcript_2	aq_735	3e-38	Aae	J	COG0048	Ribosomal protein S12	INFORMATION STORAGE AND PROCESSING	Translation, ribosomal structure and biogenesis
Locus_12921_Transcript_3	aq_735	3e-38	Aae	J	COG0048	Ribosomal protein S12	INFORMATION STORAGE AND PROCESSING	Translation, ribosomal structure and biogenesis
Locus_12921_Transcript_4	aq_735	3e-38	Aae	J	COG0048	Ribosomal protein S12	INFORMATION STORAGE AND PROCESSING	Translation, ribosomal structure and biogenesis
Locus_12932_Transcript_1	SMc02857	1e-101	Sme	O	COG0443	Molecular chaperone	CELLULAR PROCESSES AND SIGNALING	Posttranslational modification, protein turnover, chaperones
Locus_12932_Transcript_2	SMc02857	1e-101	Sme	O	COG0443	Molecular chaperone	CELLULAR PROCESSES AND SIGNALING	Posttranslational modification, protein turnover, chaperones
Locus_12932_Transcript_3	SMc02857	1e-101	Sme	O	COG0443	Molecular chaperone	CELLULAR PROCESSES AND SIGNALING	Posttranslational modification, protein turnover, chaperones
Locus_12932_Transcript_4	SMc02857	1e-101	Sme	O	COG0443	Molecular chaperone	CELLULAR PROCESSES AND SIGNALING	Posttranslational modification, protein turnover, chaperones
Locus_12936_Transcript_1	YJL056c	8e-18	Sce	R	COG5048	FOG: Zn-finger	POORLY CHARACTERIZED	General function prediction only
Locus_12936_Transcript_2	YJL056c	7e-18	Sce	R	COG5048	FOG: Zn-finger	POORLY CHARACTERIZED	General function prediction only
Locus_12946_Transcript_1	YNL113w	1e-28	Sce	K	COG1761	DNA-directed RNA polymerase, subunit L	INFORMATION STORAGE AND PROCESSING	Transcription
Locus_12946_Transcript_2	YNL113w	1e-28	Sce	K	COG1761	DNA-directed RNA polymerase, subunit L	INFORMATION STORAGE AND PROCESSING	Transcription
Locus_12946_Transcript_3	YNL113w	1e-28	Sce	K	COG1761	DNA-directed RNA polymerase, subunit L	INFORMATION STORAGE AND PROCESSING	Transcription
Locus_12957_Transcript_3	RSp0696	2e-18	Rso	E	COG0520	Selenocysteine lyase	METABOLISM	Amino acid transport and metabolism
Locus_12972_Transcript_1	MTH683	8e-42	Mth	J	COG0689	RNase PH	INFORMATION STORAGE AND PROCESSING	Translation, ribosomal structure and biogenesis
Locus_12972_Transcript_2	MTH683	5e-42	Mth	J	COG0689	RNase PH	INFORMATION STORAGE AND PROCESSING	Translation, ribosomal structure and biogenesis
Locus_1297_Transcript_1	SPCC553.11c	1e-24	Spo	K	COG5123	Transcription initiation factor IIA, gamma subunit	INFORMATION STORAGE AND PROCESSING	Transcription
Locus_1297_Transcript_2	SPCC553.11c	1e-24	Spo	K	COG5123	Transcription initiation factor IIA, gamma subunit	INFORMATION STORAGE AND PROCESSING	Transcription
Locus_12980_Transcript_2	YGL068w	1e-18	Sce	J	COG0222	Ribosomal protein L7/L12	INFORMATION STORAGE AND PROCESSING	Translation, ribosomal structure and biogenesis
Locus_12980_Transcript_3	YGL068w	1e-18	Sce	J	COG0222	Ribosomal protein L7/L12	INFORMATION STORAGE AND PROCESSING	Translation, ribosomal structure and biogenesis
Locus_12980_Transcript_4	YGL068w	1e-18	Sce	J	COG0222	Ribosomal protein L7/L12	INFORMATION STORAGE AND PROCESSING	Translation, ribosomal structure and biogenesis
Locus_12980_Transcript_5	YGL068w	1e-18	Sce	J	COG0222	Ribosomal protein L7/L12	INFORMATION STORAGE AND PROCESSING	Translation, ribosomal structure and biogenesis
Locus_12993_Transcript_1	SMa0627	7e-31	Sme	G	COG0580	Glycerol uptake facilitator and related permeases (Major Intrinsic Protein Family)	METABOLISM	Carbohydrate transport and metabolism
Locus_12993_Transcript_2	SMa0627	5e-31	Sme	G	COG0580	Glycerol uptake facilitator and related permeases (Major Intrinsic Protein Family)	METABOLISM	Carbohydrate transport and metabolism
Locus_12993_Transcript_3	SMa0627	6e-31	Sme	G	COG0580	Glycerol uptake facilitator and related permeases (Major Intrinsic Protein Family)	METABOLISM	Carbohydrate transport and metabolism
Locus_12993_Transcript_4	SMa0627	7e-31	Sme	G	COG0580	Glycerol uptake facilitator and related permeases (Major Intrinsic Protein Family)	METABOLISM	Carbohydrate transport and metabolism
Locus_12_Transcript_1	TM1724	4e-35	Tma	IQR	COG1028	Dehydrogenases with different specificities (related to short-chain alcohol dehydrogenases)	METABOLISM	Lipid transport and metabolism
Locus_12_Transcript_2	AGl1073	8e-34	Atu	IQR	COG1028	Dehydrogenases with different specificities (related to short-chain alcohol dehydrogenases)	METABOLISM	Lipid transport and metabolism
Locus_12_Transcript_3	TM1724	1e-33	Tma	IQR	COG1028	Dehydrogenases with different specificities (related to short-chain alcohol dehydrogenases)	METABOLISM	Lipid transport and metabolism
Locus_12_Transcript_4	TM1724	1e-35	Tma	IQR	COG1028	Dehydrogenases with different specificities (related to short-chain alcohol dehydrogenases)	METABOLISM	Lipid transport and metabolism
Locus_13011_Transcript_1	ZsolA	2e-32	EcZ	E	COG0665	Glycine/D-amino acid oxidases (deaminating)	METABOLISM	Amino acid transport and metabolism
Locus_13011_Transcript_2	ZsolA	1e-31	EcZ	E	COG0665	Glycine/D-amino acid oxidases (deaminating)	METABOLISM	Amino acid transport and metabolism
Locus_13011_Transcript_3	Cgl1543	4e-17	Cgl	E	COG0665	Glycine/D-amino acid oxidases (deaminating)	METABOLISM	Amino acid transport and metabolism
Locus_13011_Transcript_4	ZsolA	5e-32	EcZ	E	COG0665	Glycine/D-amino acid oxidases (deaminating)	METABOLISM	Amino acid transport and metabolism
Locus_13011_Transcript_5	ZsolA	5e-32	EcZ	E	COG0665	Glycine/D-amino acid oxidases (deaminating)	METABOLISM	Amino acid transport and metabolism
Locus_13013_Transcript_1	SPAC167.08	4e-29	Spo	L	COG2801	Transposase and inactivated derivatives	INFORMATION STORAGE AND PROCESSING	Replication, recombination and repair
Locus_13030_Transcript_1	Rv3170	3e-20	Mtu	E	COG1231	Monoamine oxidase	METABOLISM	Amino acid transport and metabolism
Locus_13039_Transcript_1	SA1425	4e-25	Sau	R	COG1161	Predicted GTPases	POORLY CHARACTERIZED	General function prediction only
Locus_13039_Transcript_2	SA1425	4e-25	Sau	R	COG1161	Predicted GTPases	POORLY CHARACTERIZED	General function prediction only
Locus_13039_Transcript_3	SA1425	4e-25	Sau	R	COG1161	Predicted GTPases	POORLY CHARACTERIZED	General function prediction only
Locus_13052_Transcript_1	ECU03g0390_1	1e-14	Ecu	V	COG1131	ABC-type multidrug transport system, ATPase component	CELLULAR PROCESSES AND SIGNALING	Defense mechanisms
Locus_1305_Transcript_1	SPBP8B7.24c	4e-44	---	---	---	---	---	---
Locus_13078_Transcript_1	SPBC4C3.04c	9e-11	---	---	---	---	---	---
Locus_1307_Transcript_1	SPAC110.03	1e-44	Spo	R	COG1100	GTPase SAR1 and related small G proteins	POORLY CHARACTERIZED	General function prediction only
Locus_1307_Transcript_2	SPAC110.03	1e-44	Spo	R	COG1100	GTPase SAR1 and related small G proteins	POORLY CHARACTERIZED	General function prediction only
Locus_1307_Transcript_3	SPAC110.03	3e-45	Spo	R	COG1100	GTPase SAR1 and related small G proteins	POORLY CHARACTERIZED	General function prediction only
Locus_1307_Transcript_4	SPAC110.03	1e-44	Spo	R	COG1100	GTPase SAR1 and related small G proteins	POORLY CHARACTERIZED	General function prediction only
Locus_1307_Transcript_5	SPAC110.03	1e-44	Spo	R	COG1100	GTPase SAR1 and related small G proteins	POORLY CHARACTERIZED	General function prediction only
Locus_1307_Transcript_6	SPAC110.03	1e-44	Spo	R	COG1100	GTPase SAR1 and related small G proteins	POORLY CHARACTERIZED	General function prediction only
Locus_1307_Transcript_7	SPAC110.03	1e-44	Spo	R	COG1100	GTPase SAR1 and related small G proteins	POORLY CHARACTERIZED	General function prediction only
Locus_13081_Transcript_1	SPBC713.04c	7e-90	Spo	R	COG2319	FOG: WD40 repeat	POORLY CHARACTERIZED	General function prediction only
Locus_13081_Transcript_2	SPBC713.04c	7e-90	Spo	R	COG2319	FOG: WD40 repeat	POORLY CHARACTERIZED	General function prediction only
Locus_13096_Transcript_1	SPAC3A12.14	4e-72	Spo	TZDR	COG5126	Ca2+-binding protein (EF-Hand superfamily)	CELLULAR PROCESSES AND SIGNALING	Signal transduction mechanisms
Locus_13096_Transcript_2	SPAC3A12.14	9e-72	Spo	TZDR	COG5126	Ca2+-binding protein (EF-Hand superfamily)	CELLULAR PROCESSES AND SIGNALING	Signal transduction mechanisms
Locus_13096_Transcript_3	SPAC3A12.14	4e-72	Spo	TZDR	COG5126	Ca2+-binding protein (EF-Hand superfamily)	CELLULAR PROCESSES AND SIGNALING	Signal transduction mechanisms
Locus_13096_Transcript_4	SPAC3A12.14	2e-72	Spo	TZDR	COG5126	Ca2+-binding protein (EF-Hand superfamily)	CELLULAR PROCESSES AND SIGNALING	Signal transduction mechanisms
Locus_13096_Transcript_5	SPAC3A12.14	4e-72	Spo	TZDR	COG5126	Ca2+-binding protein (EF-Hand superfamily)	CELLULAR PROCESSES AND SIGNALING	Signal transduction mechanisms
Locus_13096_Transcript_6	SPAC3A12.14	6e-71	Spo	TZDR	COG5126	Ca2+-binding protein (EF-Hand superfamily)	CELLULAR PROCESSES AND SIGNALING	Signal transduction mechanisms
Locus_13096_Transcript_7	SPAC3A12.14	4e-72	Spo	TZDR	COG5126	Ca2+-binding protein (EF-Hand superfamily)	CELLULAR PROCESSES AND SIGNALING	Signal transduction mechanisms
Locus_13099_Transcript_1	VC0690	2e-22	Vch	R	COG2103	Predicted sugar phosphate isomerase	POORLY CHARACTERIZED	General function prediction only
Locus_130_Transcript_10	YNL067w	1e-44	Sce	J	COG0097	Ribosomal protein L6P/L9E	INFORMATION STORAGE AND PROCESSING	Translation, ribosomal structure and biogenesis
Locus_130_Transcript_11	YGL147c	1e-44	Sce	J	COG0097	Ribosomal protein L6P/L9E	INFORMATION STORAGE AND PROCESSING	Translation, ribosomal structure and biogenesis
Locus_130_Transcript_12	YNL067w	9e-46	Sce	J	COG0097	Ribosomal protein L6P/L9E	INFORMATION STORAGE AND PROCESSING	Translation, ribosomal structure and biogenesis
Locus_130_Transcript_13	YNL067w	2e-44	Sce	J	COG0097	Ribosomal protein L6P/L9E	INFORMATION STORAGE AND PROCESSING	Translation, ribosomal structure and biogenesis
Locus_130_Transcript_14	YNL067w	1e-44	Sce	J	COG0097	Ribosomal protein L6P/L9E	INFORMATION STORAGE AND PROCESSING	Translation, ribosomal structure and biogenesis
Locus_130_Transcript_5	SPCC61.04c	4e-45	Spo	U	COG5080	Rab GTPase interacting factor, Golgi membrane protein	CELLULAR PROCESSES AND SIGNALING	Intracellular trafficking, secretion, and vesicular transport
Locus_130_Transcript_6	YNL067w	2e-45	Sce	J	COG0097	Ribosomal protein L6P/L9E	INFORMATION STORAGE AND PROCESSING	Translation, ribosomal structure and biogenesis
Locus_130_Transcript_7	YNL067w	1e-44	Sce	J	COG0097	Ribosomal protein L6P/L9E	INFORMATION STORAGE AND PROCESSING	Translation, ribosomal structure and biogenesis
Locus_130_Transcript_8	YNL067w	2e-44	Sce	J	COG0097	Ribosomal protein L6P/L9E	INFORMATION STORAGE AND PROCESSING	Translation, ribosomal structure and biogenesis
Locus_130_Transcript_9	YNL067w	1e-44	Sce	J	COG0097	Ribosomal protein L6P/L9E	INFORMATION STORAGE AND PROCESSING	Translation, ribosomal structure and biogenesis
Locus_13103_Transcript_1	AF0367	1e-19	Afu	GEPR	COG0477	Permeases of the major facilitator superfamily	METABOLISM	Carbohydrate transport and metabolism
Locus_13103_Transcript_2	AF0367	1e-17	Afu	GEPR	COG0477	Permeases of the major facilitator superfamily	METABOLISM	Carbohydrate transport and metabolism
Locus_13104_Transcript_1	PA0398	2e-15	Pae	S	COG2314	Predicted membrane protein	POORLY CHARACTERIZED	Function unknown
Locus_13110_Transcript_1	MA2912	1e-146	Mac	I	COG0365	Acyl-coenzyme A synthetases/AMP-(fatty) acid ligases	METABOLISM	Lipid transport and metabolism
Locus_13110_Transcript_2	MA2912	1e-147	Mac	I	COG0365	Acyl-coenzyme A synthetases/AMP-(fatty) acid ligases	METABOLISM	Lipid transport and metabolism
Locus_13110_Transcript_3	MA2912	1e-145	Mac	I	COG0365	Acyl-coenzyme A synthetases/AMP-(fatty) acid ligases	METABOLISM	Lipid transport and metabolism
Locus_13110_Transcript_4	MA2912	1e-146	Mac	I	COG0365	Acyl-coenzyme A synthetases/AMP-(fatty) acid ligases	METABOLISM	Lipid transport and metabolism
Locus_13110_Transcript_5	MA2912	1e-146	Mac	I	COG0365	Acyl-coenzyme A synthetases/AMP-(fatty) acid ligases	METABOLISM	Lipid transport and metabolism
Locus_13110_Transcript_6	MA2912	1e-146	Mac	I	COG0365	Acyl-coenzyme A synthetases/AMP-(fatty) acid ligases	METABOLISM	Lipid transport and metabolism
Locus_13110_Transcript_7	MA2912	1e-146	Mac	I	COG0365	Acyl-coenzyme A synthetases/AMP-(fatty) acid ligases	METABOLISM	Lipid transport and metabolism
Locus_13110_Transcript_8	MA2912	1e-146	Mac	I	COG0365	Acyl-coenzyme A synthetases/AMP-(fatty) acid ligases	METABOLISM	Lipid transport and metabolism
Locus_13110_Transcript_9	MA2912	1e-146	Mac	I	COG0365	Acyl-coenzyme A synthetases/AMP-(fatty) acid ligases	METABOLISM	Lipid transport and metabolism
Locus_13118_Transcript_1	CC2299	2e-48	Ccr	IQ	COG0318	Acyl-CoA synthetases (AMP-forming)/AMP-acid ligases II	METABOLISM	Lipid transport and metabolism
Locus_13148_Transcript_1	alr3119_2	4e-25	Nos	R	COG2319	FOG: WD40 repeat	POORLY CHARACTERIZED	General function prediction only
Locus_13148_Transcript_2	all4759	2e-14	Nos	R	COG2319	FOG: WD40 repeat	POORLY CHARACTERIZED	General function prediction only
Locus_13148_Transcript_3	alr3119_2	2e-26	Nos	R	COG2319	FOG: WD40 repeat	POORLY CHARACTERIZED	General function prediction only
Locus_13148_Transcript_4	alr3119_2	2e-25	Nos	R	COG2319	FOG: WD40 repeat	POORLY CHARACTERIZED	General function prediction only
Locus_13151_Transcript_1	YNL003c	1e-11	---	---	---	---	---	---
Locus_13156_Transcript_1	SPBC25H2.12c	1e-168	Spo	O	COG0459	Chaperonin GroEL (HSP60 family)	CELLULAR PROCESSES AND SIGNALING	Posttranslational modification, protein turnover, chaperones
Locus_13168_Transcript_1	YEL051w	3e-43	Sce	C	COG1394	Archaeal/vacuolar-type H+-ATPase subunit D	METABOLISM	Energy production and conversion
Locus_13168_Transcript_2	YEL051w	3e-43	Sce	C	COG1394	Archaeal/vacuolar-type H+-ATPase subunit D	METABOLISM	Energy production and conversion
Locus_13168_Transcript_3	YEL051w	3e-43	Sce	C	COG1394	Archaeal/vacuolar-type H+-ATPase subunit D	METABOLISM	Energy production and conversion
Locus_13168_Transcript_4	YEL051w	3e-43	Sce	C	COG1394	Archaeal/vacuolar-type H+-ATPase subunit D	METABOLISM	Energy production and conversion
Locus_13168_Transcript_5	YEL051w	2e-42	Sce	C	COG1394	Archaeal/vacuolar-type H+-ATPase subunit D	METABOLISM	Energy production and conversion
Locus_13168_Transcript_6	YEL051w	2e-43	Sce	C	COG1394	Archaeal/vacuolar-type H+-ATPase subunit D	METABOLISM	Energy production and conversion
Locus_13168_Transcript_7	YEL051w	3e-43	Sce	C	COG1394	Archaeal/vacuolar-type H+-ATPase subunit D	METABOLISM	Energy production and conversion
Locus_13168_Transcript_8	YEL051w	3e-43	Sce	C	COG1394	Archaeal/vacuolar-type H+-ATPase subunit D	METABOLISM	Energy production and conversion
Locus_1316_Transcript_1	alr4412	3e-23	Nos	R	COG2304	Uncharacterized protein containing a von Willebrand factor type A (vWA) domain	POORLY CHARACTERIZED	General function prediction only
Locus_13171_Transcript_1	BMEI1863	2e-18	Bme	T	COG0394	Protein-tyrosine-phosphatase	CELLULAR PROCESSES AND SIGNALING	Signal transduction mechanisms
Locus_13187_Transcript_1	SPAC21E11.06	1e-110	Spo	J	COG1184	Translation initiation factor 2B subunit, eIF-2B alpha/beta/delta family	INFORMATION STORAGE AND PROCESSING	Translation, ribosomal structure and biogenesis
Locus_13202_Transcript_1	CC3086	2e-33	Ccr	V	COG1680	Beta-lactamase class C and other penicillin binding proteins	CELLULAR PROCESSES AND SIGNALING	Defense mechanisms
Locus_13220_Transcript_1	SPAC3A12.14	2e-63	Spo	TZDR	COG5126	Ca2+-binding protein (EF-Hand superfamily)	CELLULAR PROCESSES AND SIGNALING	Signal transduction mechanisms
Locus_13224_Transcript_1	SPBC16D10.09	8e-18	Spo	L	COG0592	DNA polymerase sliding clamp subunit (PCNA homolog)	INFORMATION STORAGE AND PROCESSING	Replication, recombination and repair
Locus_13224_Transcript_2	SPBC16D10.09	1e-17	Spo	L	COG0592	DNA polymerase sliding clamp subunit (PCNA homolog)	INFORMATION STORAGE AND PROCESSING	Replication, recombination and repair
Locus_13224_Transcript_3	SPBC16D10.09	1e-17	Spo	L	COG0592	DNA polymerase sliding clamp subunit (PCNA homolog)	INFORMATION STORAGE AND PROCESSING	Replication, recombination and repair
Locus_13224_Transcript_4	SPBC16D10.09	9e-18	Spo	L	COG0592	DNA polymerase sliding clamp subunit (PCNA homolog)	INFORMATION STORAGE AND PROCESSING	Replication, recombination and repair
Locus_13224_Transcript_5	SPBC16D10.09	9e-18	Spo	L	COG0592	DNA polymerase sliding clamp subunit (PCNA homolog)	INFORMATION STORAGE AND PROCESSING	Replication, recombination and repair
Locus_1322_Transcript_2	SPBC365.06	1e-21	Spo	O	COG5227	Ubiquitin-like protein (sentrin)	CELLULAR PROCESSES AND SIGNALING	Posttranslational modification, protein turnover, chaperones
Locus_1322_Transcript_3	SPBC365.06	9e-22	Spo	O	COG5227	Ubiquitin-like protein (sentrin)	CELLULAR PROCESSES AND SIGNALING	Posttranslational modification, protein turnover, chaperones
Locus_1322_Transcript_4	SPBC365.06	1e-20	Spo	O	COG5227	Ubiquitin-like protein (sentrin)	CELLULAR PROCESSES AND SIGNALING	Posttranslational modification, protein turnover, chaperones
Locus_1322_Transcript_5	SPBC365.06	1e-21	Spo	O	COG5227	Ubiquitin-like protein (sentrin)	CELLULAR PROCESSES AND SIGNALING	Posttranslational modification, protein turnover, chaperones
Locus_13231_Transcript_3	YMR173w-a	3e-14	---	---	---	---	---	---
Locus_13231_Transcript_7	YMR173w-a	8e-14	---	---	---	---	---	---
Locus_13237_Transcript_1	RSc1501	9e-18	---	---	---	---	---	---
Locus_13248_Transcript_1	CC0831	1e-45	Ccr	QR	COG0500	SAM-dependent methyltransferases	METABOLISM	Secondary metabolites biosynthesis, transport and catabolism
Locus_13248_Transcript_2	CC0831	1e-45	Ccr	QR	COG0500	SAM-dependent methyltransferases	METABOLISM	Secondary metabolites biosynthesis, transport and catabolism
Locus_13251_Transcript_1	SPCC1682.12c	2e-28	---	---	---	---	---	---
Locus_13254_Transcript_1	PA3330	1e-32	Pae	IQR	COG1028	Dehydrogenases with different specificities (related to short-chain alcohol dehydrogenases)	METABOLISM	Lipid transport and metabolism
Locus_13254_Transcript_2	PA3330	1e-32	Pae	IQR	COG1028	Dehydrogenases with different specificities (related to short-chain alcohol dehydrogenases)	METABOLISM	Lipid transport and metabolism
Locus_13254_Transcript_3	PA3330	1e-32	Pae	IQR	COG1028	Dehydrogenases with different specificities (related to short-chain alcohol dehydrogenases)	METABOLISM	Lipid transport and metabolism
Locus_13254_Transcript_4	PA3330	1e-32	Pae	IQR	COG1028	Dehydrogenases with different specificities (related to short-chain alcohol dehydrogenases)	METABOLISM	Lipid transport and metabolism
Locus_13274_Transcript_1	YEL031w	4e-38	Sce	P	COG0474	Cation transport ATPase	METABOLISM	Inorganic ion transport and metabolism
Locus_13278_Transcript_1	YBR257w	5e-13	---	---	---	---	---	---
Locus_13278_Transcript_2	YBR257w	4e-12	---	---	---	---	---	---
Locus_13278_Transcript_3	YBR257w	3e-12	---	---	---	---	---	---
Locus_13281_Transcript_1	SPAC2C4.15c	6e-37	---	---	---	---	---	---
Locus_13281_Transcript_2	SPAC2C4.15c	4e-36	---	---	---	---	---	---
Locus_13285_Transcript_1	MTH1415_1	5e-14	Mth	L	COG1111	ERCC4-like helicases	INFORMATION STORAGE AND PROCESSING	Replication, recombination and repair
Locus_13288_Transcript_2	PA1169	5e-40	---	---	---	---	---	---
Locus_13288_Transcript_3	PA1169	2e-46	---	---	---	---	---	---
Locus_13288_Transcript_4	PA1169	5e-40	---	---	---	---	---	---
Locus_13288_Transcript_5	PA1169	7e-40	---	---	---	---	---	---
Locus_13299_Transcript_1	SPBC26H8.07c	4e-18	Spo	Z	COG5023	Tubulin	CELLULAR PROCESSES AND SIGNALING	Cytoskeleton
Locus_13310_Transcript_1	all2390	2e-49	Nos	R	COG1090	Predicted nucleoside-diphosphate sugar epimerase	POORLY CHARACTERIZED	General function prediction only
Locus_13313_Transcript_1	YEL020w-a	9e-17	---	---	---	---	---	---
Locus_13313_Transcript_2	YEL020w-a	2e-16	---	---	---	---	---	---
Locus_13313_Transcript_3	YEL020w-a	1e-16	---	---	---	---	---	---
Locus_13313_Transcript_4	YEL020w-a	1e-16	---	---	---	---	---	---
Locus_13316_Transcript_1	SPAC23C4.15	3e-46	Spo	K	COG2012	DNA-directed RNA polymerase, subunit H, RpoH/RPB5	INFORMATION STORAGE AND PROCESSING	Transcription
Locus_13316_Transcript_2	SPAC23C4.15	3e-46	Spo	K	COG2012	DNA-directed RNA polymerase, subunit H, RpoH/RPB5	INFORMATION STORAGE AND PROCESSING	Transcription
Locus_13316_Transcript_3	SPAC23C4.15	3e-46	Spo	K	COG2012	DNA-directed RNA polymerase, subunit H, RpoH/RPB5	INFORMATION STORAGE AND PROCESSING	Transcription
Locus_13316_Transcript_4	SPAC23C4.15	3e-46	Spo	K	COG2012	DNA-directed RNA polymerase, subunit H, RpoH/RPB5	INFORMATION STORAGE AND PROCESSING	Transcription
Locus_13326_Transcript_1	SPCC320.11c	3e-62	Spo	J	COG1374	Protein involved in ribosomal biogenesis, contains PUA domain	INFORMATION STORAGE AND PROCESSING	Translation, ribosomal structure and biogenesis
Locus_13326_Transcript_3	SPCC320.11c	1e-62	Spo	J	COG1374	Protein involved in ribosomal biogenesis, contains PUA domain	INFORMATION STORAGE AND PROCESSING	Translation, ribosomal structure and biogenesis
Locus_13326_Transcript_4	SPCC320.11c	3e-62	Spo	J	COG1374	Protein involved in ribosomal biogenesis, contains PUA domain	INFORMATION STORAGE AND PROCESSING	Translation, ribosomal structure and biogenesis
Locus_13330_Transcript_1	SPBC2A9.05c	8e-34	---	---	---	---	---	---
Locus_13330_Transcript_2	SPBC2A9.05c	2e-32	---	---	---	---	---	---
Locus_13330_Transcript_3	SPBC2A9.05c	2e-32	---	---	---	---	---	---
Locus_13330_Transcript_4	SPBC2A9.05c	2e-32	---	---	---	---	---	---
Locus_13330_Transcript_5	SPBC2A9.05c	2e-32	---	---	---	---	---	---
Locus_13330_Transcript_6	SPBC2A9.05c	2e-32	---	---	---	---	---	---
Locus_13330_Transcript_7	SPBC2A9.05c	2e-32	---	---	---	---	---	---
Locus_1333_Transcript_1	SPAC1751.03	5e-13	---	---	---	---	---	---
Locus_1333_Transcript_2	SPAC1751.03	5e-13	---	---	---	---	---	---
Locus_13344_Transcript_1	SPBC25D12.03c	2e-94	Spo	L	COG1241	Predicted ATPase involved in replication control, Cdc46/Mcm family	INFORMATION STORAGE AND PROCESSING	Replication, recombination and repair
Locus_13344_Transcript_2	SPBC25D12.03c	8e-95	Spo	L	COG1241	Predicted ATPase involved in replication control, Cdc46/Mcm family	INFORMATION STORAGE AND PROCESSING	Replication, recombination and repair
Locus_13344_Transcript_3	SPBC25D12.03c	2e-94	Spo	L	COG1241	Predicted ATPase involved in replication control, Cdc46/Mcm family	INFORMATION STORAGE AND PROCESSING	Replication, recombination and repair
Locus_13344_Transcript_4	SPBC25D12.03c	8e-94	Spo	L	COG1241	Predicted ATPase involved in replication control, Cdc46/Mcm family	INFORMATION STORAGE AND PROCESSING	Replication, recombination and repair
Locus_13344_Transcript_5	SPBC25D12.03c	2e-94	Spo	L	COG1241	Predicted ATPase involved in replication control, Cdc46/Mcm family	INFORMATION STORAGE AND PROCESSING	Replication, recombination and repair
Locus_13345_Transcript_4	XF1031	3e-32	Xfa	I	COG2937	Glycerol-3-phosphate O-acyltransferase	METABOLISM	Lipid transport and metabolism
Locus_13348_Transcript_1	SPBP8B7.11	1e-23	---	---	---	---	---	---
Locus_13348_Transcript_2	SPBP8B7.11	1e-23	---	---	---	---	---	---
Locus_13355_Transcript_1	SPBC29A3.05	9e-14	---	---	---	---	---	---
Locus_13355_Transcript_2	SPBC29A3.05	8e-14	---	---	---	---	---	---
Locus_13355_Transcript_3	SPBC29A3.05	8e-14	---	---	---	---	---	---
Locus_13362_Transcript_1	SPAC31G5.12c	1e-12	Spo	O	COG5046	Protein involved in Mod5 protein sorting	CELLULAR PROCESSES AND SIGNALING	Posttranslational modification, protein turnover, chaperones
Locus_13366_Transcript_1	RSp0828	5e-20	Rso	GEPR	COG0477	Permeases of the major facilitator superfamily	METABOLISM	Carbohydrate transport and metabolism
Locus_13370_Transcript_1	SPAC22H10.05c	8e-49	Spo	A	COG5623	Pre-mRNA cleavage and polyadenylation factor IA/II complex, subunit CLP1	INFORMATION STORAGE AND PROCESSING	RNA processing and modification
Locus_13370_Transcript_2	SPAC22H10.05c	8e-49	Spo	A	COG5623	Pre-mRNA cleavage and polyadenylation factor IA/II complex, subunit CLP1	INFORMATION STORAGE AND PROCESSING	RNA processing and modification
Locus_13370_Transcript_3	SPAC22H10.05c	8e-49	Spo	A	COG5623	Pre-mRNA cleavage and polyadenylation factor IA/II complex, subunit CLP1	INFORMATION STORAGE AND PROCESSING	RNA processing and modification
Locus_13388_Transcript_1	CAC0917	2e-78	---	---	---	---	---	---
Locus_13390_Transcript_1	YOR091w	3e-34	Sce	R	COG5252	Uncharacterized conserved protein, contains CCCH-type Zn-finger protein	POORLY CHARACTERIZED	General function prediction only
Locus_13390_Transcript_2	YOR091w	3e-34	Sce	R	COG5252	Uncharacterized conserved protein, contains CCCH-type Zn-finger protein	POORLY CHARACTERIZED	General function prediction only
Locus_13394_Transcript_1	YPR031w	4e-23	Sce	R	COG5141	PHD zinc finger-containing protein	POORLY CHARACTERIZED	General function prediction only
Locus_13394_Transcript_2	YPR031w	4e-23	Sce	R	COG5141	PHD zinc finger-containing protein	POORLY CHARACTERIZED	General function prediction only
Locus_13394_Transcript_3	YPR031w	4e-23	Sce	R	COG5141	PHD zinc finger-containing protein	POORLY CHARACTERIZED	General function prediction only
Locus_13395_Transcript_1	AF1946_2	8e-16	Afu	O	COG4870	Cysteine protease	CELLULAR PROCESSES AND SIGNALING	Posttranslational modification, protein turnover, chaperones
Locus_13395_Transcript_2	MA1513_1	2e-15	Mac	O	COG4870	Cysteine protease	CELLULAR PROCESSES AND SIGNALING	Posttranslational modification, protein turnover, chaperones
Locus_133_Transcript_1	ECU02g0740i	1e-17	Ecu	O	COG5272	Ubiquitin	CELLULAR PROCESSES AND SIGNALING	Posttranslational modification, protein turnover, chaperones
Locus_133_Transcript_10	YLL039c	1e-94	Sce	O	COG5272	Ubiquitin	CELLULAR PROCESSES AND SIGNALING	Posttranslational modification, protein turnover, chaperones
Locus_133_Transcript_12	YLL039c	1e-123	Sce	O	COG5272	Ubiquitin	CELLULAR PROCESSES AND SIGNALING	Posttranslational modification, protein turnover, chaperones
Locus_133_Transcript_13	SPBC337.08c	1e-139	Spo	O	COG5272	Ubiquitin	CELLULAR PROCESSES AND SIGNALING	Posttranslational modification, protein turnover, chaperones
Locus_133_Transcript_4	SPBC337.08c	1e-139	Spo	O	COG5272	Ubiquitin	CELLULAR PROCESSES AND SIGNALING	Posttranslational modification, protein turnover, chaperones
Locus_133_Transcript_5	YLL039c	1e-113	Sce	O	COG5272	Ubiquitin	CELLULAR PROCESSES AND SIGNALING	Posttranslational modification, protein turnover, chaperones
Locus_133_Transcript_6	YLL039c	3e-41	Sce	O	COG5272	Ubiquitin	CELLULAR PROCESSES AND SIGNALING	Posttranslational modification, protein turnover, chaperones
Locus_133_Transcript_7	YLL039c	2e-31	Sce	O	COG5272	Ubiquitin	CELLULAR PROCESSES AND SIGNALING	Posttranslational modification, protein turnover, chaperones
Locus_133_Transcript_8	YLL039c	1e-118	Sce	O	COG5272	Ubiquitin	CELLULAR PROCESSES AND SIGNALING	Posttranslational modification, protein turnover, chaperones
Locus_133_Transcript_9	SPBC337.08c	1e-129	Spo	O	COG5272	Ubiquitin	CELLULAR PROCESSES AND SIGNALING	Posttranslational modification, protein turnover, chaperones
Locus_13403_Transcript_1	BH0360	6e-30	Bha	P	COG3338	Carbonic anhydrase	METABOLISM	Inorganic ion transport and metabolism
Locus_13406_Transcript_1	CAC0872	2e-22	Cac	F	COG2233	Xanthine/uracil permeases	METABOLISM	Nucleotide transport and metabolism
Locus_13406_Transcript_2	CAC0872	1e-22	Cac	F	COG2233	Xanthine/uracil permeases	METABOLISM	Nucleotide transport and metabolism
Locus_13407_Transcript_1	YNL298w_2	1e-11	Sce	RTKL	COG0515	Serine/threonine protein kinase	POORLY CHARACTERIZED	General function prediction only
Locus_1340_Transcript_1	SPBC800.05c	3e-29	Spo	Z	COG5023	Tubulin	CELLULAR PROCESSES AND SIGNALING	Cytoskeleton
Locus_13410_Transcript_1	SPBC21.06c	1e-22	Spo	RTKL	COG0515	Serine/threonine protein kinase	POORLY CHARACTERIZED	General function prediction only
Locus_13417_Transcript_2	SPBC26H8.14c	4e-11	---	---	---	---	---	---
Locus_13417_Transcript_3	SPBC26H8.14c	2e-11	---	---	---	---	---	---
Locus_13417_Transcript_5	SPBC26H8.14c	2e-11	---	---	---	---	---	---
Locus_13417_Transcript_6	SPBC26H8.14c	4e-11	---	---	---	---	---	---
Locus_13417_Transcript_7	SPBC26H8.14c	2e-11	---	---	---	---	---	---
Locus_13418_Transcript_1	FN0178	4e-13	Fnu	R	COG0666	FOG: Ankyrin repeat	POORLY CHARACTERIZED	General function prediction only
Locus_13419_Transcript_2	SPAC3A12.14	2e-14	Spo	TZDR	COG5126	Ca2+-binding protein (EF-Hand superfamily)	CELLULAR PROCESSES AND SIGNALING	Signal transduction mechanisms
Locus_13419_Transcript_3	SPAC3A12.14	2e-14	Spo	TZDR	COG5126	Ca2+-binding protein (EF-Hand superfamily)	CELLULAR PROCESSES AND SIGNALING	Signal transduction mechanisms
Locus_13419_Transcript_4	SPAC3A12.14	2e-14	Spo	TZDR	COG5126	Ca2+-binding protein (EF-Hand superfamily)	CELLULAR PROCESSES AND SIGNALING	Signal transduction mechanisms
Locus_13420_Transcript_1	SPBP22H7.07	2e-47	Spo	R	COG2319	FOG: WD40 repeat	POORLY CHARACTERIZED	General function prediction only
Locus_13420_Transcript_2	SPBP22H7.07	2e-47	Spo	R	COG2319	FOG: WD40 repeat	POORLY CHARACTERIZED	General function prediction only
Locus_13429_Transcript_1	YDL058w	6e-28	---	---	---	---	---	---
Locus_13442_Transcript_1	SPAC23H4.06	9e-47	Spo	E	COG0174	Glutamine synthetase	METABOLISM	Amino acid transport and metabolism
Locus_13445_Transcript_1	SPAC11H11.06	2e-53	Spo	Z	COG5277	Actin and related proteins	CELLULAR PROCESSES AND SIGNALING	Cytoskeleton
Locus_13454_Transcript_1	YCL055w	9e-15	---	---	---	---	---	---
Locus_13454_Transcript_2	YCL055w	1e-14	---	---	---	---	---	---
Locus_13462_Transcript_1	BH0935	3e-50	Bha	CR	COG0604	NADPH:quinone reductase and related Zn-dependent oxidoreductases	METABOLISM	Energy production and conversion
Locus_13463_Transcript_1	SPAPYUG7.02c	2e-12	---	---	---	---	---	---
Locus_13463_Transcript_2	SPAPYUG7.02c	2e-12	---	---	---	---	---	---
Locus_13463_Transcript_3	SPAPYUG7.02c	2e-12	---	---	---	---	---	---
Locus_13463_Transcript_5	SPAPYUG7.02c	2e-12	---	---	---	---	---	---
Locus_13463_Transcript_6	SPAPYUG7.02c	2e-12	---	---	---	---	---	---
Locus_13466_Transcript_1	CAC1570	2e-20	Cac	O	COG0386	Glutathione peroxidase	CELLULAR PROCESSES AND SIGNALING	Posttranslational modification, protein turnover, chaperones
Locus_13466_Transcript_2	slr1171	2e-24	Syn	O	COG0386	Glutathione peroxidase	CELLULAR PROCESSES AND SIGNALING	Posttranslational modification, protein turnover, chaperones
Locus_13466_Transcript_3	slr1171	7e-25	Syn	O	COG0386	Glutathione peroxidase	CELLULAR PROCESSES AND SIGNALING	Posttranslational modification, protein turnover, chaperones
Locus_13466_Transcript_4	slr1171	9e-25	Syn	O	COG0386	Glutathione peroxidase	CELLULAR PROCESSES AND SIGNALING	Posttranslational modification, protein turnover, chaperones
Locus_13469_Transcript_1	SPBC83.17	3e-24	Spo	K	COG1813	Predicted transcription factor, homolog of eukaryotic MBF1	INFORMATION STORAGE AND PROCESSING	Transcription
Locus_13484_Transcript_1	BH0579	9e-13	Bha	Q	COG2124	Cytochrome P450	METABOLISM	Secondary metabolites biosynthesis, transport and catabolism
Locus_13484_Transcript_2	BH0579	2e-13	Bha	Q	COG2124	Cytochrome P450	METABOLISM	Secondary metabolites biosynthesis, transport and catabolism
Locus_13484_Transcript_3	BH0579	2e-13	Bha	Q	COG2124	Cytochrome P450	METABOLISM	Secondary metabolites biosynthesis, transport and catabolism
Locus_13484_Transcript_4	BH0579	2e-13	Bha	Q	COG2124	Cytochrome P450	METABOLISM	Secondary metabolites biosynthesis, transport and catabolism
Locus_13484_Transcript_5	BH0579	2e-13	Bha	Q	COG2124	Cytochrome P450	METABOLISM	Secondary metabolites biosynthesis, transport and catabolism
Locus_13494_Transcript_1	SPBC18H10.03	3e-49	Spo	R	COG0724	RNA-binding proteins (RRM domain)	POORLY CHARACTERIZED	General function prediction only
Locus_13494_Transcript_2	SPBC18H10.03	3e-49	Spo	R	COG0724	RNA-binding proteins (RRM domain)	POORLY CHARACTERIZED	General function prediction only
Locus_13494_Transcript_3	SPBC18H10.03	3e-49	Spo	R	COG0724	RNA-binding proteins (RRM domain)	POORLY CHARACTERIZED	General function prediction only
Locus_13497_Transcript_1	VC1649	6e-18	Vch	O	COG5640	Secreted trypsin-like serine protease	CELLULAR PROCESSES AND SIGNALING	Posttranslational modification, protein turnover, chaperones
Locus_13500_Transcript_1	YER133w	1e-130	Sce	T	COG0639	Diadenosine tetraphosphatase and related serine/threonine protein phosphatases	CELLULAR PROCESSES AND SIGNALING	Signal transduction mechanisms
Locus_13507_Transcript_1	SPAC3A12.14	4e-32	Spo	TZDR	COG5126	Ca2+-binding protein (EF-Hand superfamily)	CELLULAR PROCESSES AND SIGNALING	Signal transduction mechanisms
Locus_13507_Transcript_2	SPAC3A12.14	4e-32	Spo	TZDR	COG5126	Ca2+-binding protein (EF-Hand superfamily)	CELLULAR PROCESSES AND SIGNALING	Signal transduction mechanisms
Locus_1351_Transcript_1	SPBC8D2.18c	0.0	Spo	H	COG0499	S-adenosylhomocysteine hydrolase	METABOLISM	Coenzyme transport and metabolism
Locus_1351_Transcript_2	SPBC8D2.18c	0.0	Spo	H	COG0499	S-adenosylhomocysteine hydrolase	METABOLISM	Coenzyme transport and metabolism
Locus_1351_Transcript_3	SPBC8D2.18c	0.0	Spo	H	COG0499	S-adenosylhomocysteine hydrolase	METABOLISM	Coenzyme transport and metabolism
Locus_1351_Transcript_4	SPBC8D2.18c	0.0	Spo	H	COG0499	S-adenosylhomocysteine hydrolase	METABOLISM	Coenzyme transport and metabolism
Locus_13535_Transcript_1	mlr5368	1e-15	Mlo	QR	COG0500	SAM-dependent methyltransferases	METABOLISM	Secondary metabolites biosynthesis, transport and catabolism
Locus_13538_Transcript_11	SPBC1778.01c	7e-47	Spo	JO	COG5269	Ribosome-associated chaperone zuotin	INFORMATION STORAGE AND PROCESSING	Translation, ribosomal structure and biogenesis
Locus_13538_Transcript_2	SPBC1778.01c	2e-47	Spo	JO	COG5269	Ribosome-associated chaperone zuotin	INFORMATION STORAGE AND PROCESSING	Translation, ribosomal structure and biogenesis
Locus_13538_Transcript_3	SPBC1778.01c	7e-47	Spo	JO	COG5269	Ribosome-associated chaperone zuotin	INFORMATION STORAGE AND PROCESSING	Translation, ribosomal structure and biogenesis
Locus_13538_Transcript_4	SPBC1778.01c	7e-47	Spo	JO	COG5269	Ribosome-associated chaperone zuotin	INFORMATION STORAGE AND PROCESSING	Translation, ribosomal structure and biogenesis
Locus_13538_Transcript_5	SPBC1778.01c	7e-47	Spo	JO	COG5269	Ribosome-associated chaperone zuotin	INFORMATION STORAGE AND PROCESSING	Translation, ribosomal structure and biogenesis
Locus_13538_Transcript_6	SPBC1778.01c	7e-47	Spo	JO	COG5269	Ribosome-associated chaperone zuotin	INFORMATION STORAGE AND PROCESSING	Translation, ribosomal structure and biogenesis
Locus_13538_Transcript_7	SPBC1778.01c	7e-47	Spo	JO	COG5269	Ribosome-associated chaperone zuotin	INFORMATION STORAGE AND PROCESSING	Translation, ribosomal structure and biogenesis
Locus_13538_Transcript_8	SPBC1778.01c	7e-47	Spo	JO	COG5269	Ribosome-associated chaperone zuotin	INFORMATION STORAGE AND PROCESSING	Translation, ribosomal structure and biogenesis
Locus_13538_Transcript_9	SPBC1778.01c	4e-47	Spo	JO	COG5269	Ribosome-associated chaperone zuotin	INFORMATION STORAGE AND PROCESSING	Translation, ribosomal structure and biogenesis
Locus_13565_Transcript_1	CC1172	7e-39	Ccr	P	COG3119	Arylsulfatase A and related enzymes	METABOLISM	Inorganic ion transport and metabolism
Locus_13588_Transcript_1	SPAC8E11.02c	9e-65	Spo	T	COG5040	14-3-3 family protein	CELLULAR PROCESSES AND SIGNALING	Signal transduction mechanisms
Locus_1359_Transcript_12	SPAC23G3.11	1e-22	Spo	O	COG5159	26S proteasome regulatory complex component	CELLULAR PROCESSES AND SIGNALING	Posttranslational modification, protein turnover, chaperones
Locus_1359_Transcript_13	SPAC23G3.11	1e-22	Spo	O	COG5159	26S proteasome regulatory complex component	CELLULAR PROCESSES AND SIGNALING	Posttranslational modification, protein turnover, chaperones
Locus_1359_Transcript_6	SPAC23G3.11	1e-22	Spo	O	COG5159	26S proteasome regulatory complex component	CELLULAR PROCESSES AND SIGNALING	Posttranslational modification, protein turnover, chaperones
Locus_13624_Transcript_1	PAE0252	4e-16	Pya	LR	COG0494	NTP pyrophosphohydrolases including oxidative damage repair enzymes	INFORMATION STORAGE AND PROCESSING	Replication, recombination and repair
Locus_13624_Transcript_2	PAE0252	1e-15	Pya	LR	COG0494	NTP pyrophosphohydrolases including oxidative damage repair enzymes	INFORMATION STORAGE AND PROCESSING	Replication, recombination and repair
Locus_13624_Transcript_3	PAE0252	5e-16	Pya	LR	COG0494	NTP pyrophosphohydrolases including oxidative damage repair enzymes	INFORMATION STORAGE AND PROCESSING	Replication, recombination and repair
Locus_13638_Transcript_1	CC3604	3e-28	Ccr	MG	COG0702	Predicted nucleoside-diphosphate-sugar epimerases	CELLULAR PROCESSES AND SIGNALING	Cell wall/membrane/envelope biogenesis
Locus_13638_Transcript_2	CC3604	5e-13	Ccr	MG	COG0702	Predicted nucleoside-diphosphate-sugar epimerases	CELLULAR PROCESSES AND SIGNALING	Cell wall/membrane/envelope biogenesis
Locus_13642_Transcript_1	CPn0851	1e-104	Cpn	C	COG1274	Phosphoenolpyruvate carboxykinase (GTP)	METABOLISM	Energy production and conversion
Locus_13642_Transcript_2	CPn0851	1e-104	Cpn	C	COG1274	Phosphoenolpyruvate carboxykinase (GTP)	METABOLISM	Energy production and conversion
Locus_13642_Transcript_3	CPn0851	1e-104	Cpn	C	COG1274	Phosphoenolpyruvate carboxykinase (GTP)	METABOLISM	Energy production and conversion
Locus_13642_Transcript_4	CPn0851	1e-103	Cpn	C	COG1274	Phosphoenolpyruvate carboxykinase (GTP)	METABOLISM	Energy production and conversion
Locus_13642_Transcript_5	CPn0851	1e-104	Cpn	C	COG1274	Phosphoenolpyruvate carboxykinase (GTP)	METABOLISM	Energy production and conversion
Locus_13647_Transcript_1	SA0742	9e-17	---	---	---	---	---	---
Locus_13647_Transcript_3	SA0742	1e-17	---	---	---	---	---	---
Locus_13648_Transcript_1	YDR145w	3e-16	Sce	K	COG5624	Transcription initiation factor TFIID, subunit TAF12 (also component of histone acetyltransferase SAGA)	INFORMATION STORAGE AND PROCESSING	Transcription
Locus_13648_Transcript_2	YDR145w	3e-16	Sce	K	COG5624	Transcription initiation factor TFIID, subunit TAF12 (also component of histone acetyltransferase SAGA)	INFORMATION STORAGE AND PROCESSING	Transcription
Locus_13648_Transcript_4	YDR145w	1e-16	Sce	K	COG5624	Transcription initiation factor TFIID, subunit TAF12 (also component of histone acetyltransferase SAGA)	INFORMATION STORAGE AND PROCESSING	Transcription
Locus_13648_Transcript_7	YDR145w	1e-16	Sce	K	COG5624	Transcription initiation factor TFIID, subunit TAF12 (also component of histone acetyltransferase SAGA)	INFORMATION STORAGE AND PROCESSING	Transcription
Locus_13654_Transcript_2	SPAC2F3.16	9e-63	---	---	---	---	---	---
Locus_13654_Transcript_3	SPAC2F3.16	6e-61	---	---	---	---	---	---
Locus_13654_Transcript_4	SPAC2F3.16	4e-61	---	---	---	---	---	---
Locus_13654_Transcript_5	SPAC2F3.16	2e-60	---	---	---	---	---	---
Locus_13654_Transcript_6	SPAC2F3.16	2e-62	---	---	---	---	---	---
Locus_13654_Transcript_7	SPAC2F3.16	4e-61	---	---	---	---	---	---
Locus_13655_Transcript_1	YPR186c	8e-14	Sce	R	COG5048	FOG: Zn-finger	POORLY CHARACTERIZED	General function prediction only
Locus_13658_Transcript_1	YFL005w	2e-42	Sce	R	COG1100	GTPase SAR1 and related small G proteins	POORLY CHARACTERIZED	General function prediction only
Locus_13658_Transcript_2	YFL005w	2e-42	Sce	R	COG1100	GTPase SAR1 and related small G proteins	POORLY CHARACTERIZED	General function prediction only
Locus_13658_Transcript_3	YFL005w	2e-42	Sce	R	COG1100	GTPase SAR1 and related small G proteins	POORLY CHARACTERIZED	General function prediction only
Locus_13658_Transcript_4	YFL005w	2e-42	Sce	R	COG1100	GTPase SAR1 and related small G proteins	POORLY CHARACTERIZED	General function prediction only
Locus_13658_Transcript_5	SPAC9E9.07c	2e-42	Spo	R	COG1100	GTPase SAR1 and related small G proteins	POORLY CHARACTERIZED	General function prediction only
Locus_13658_Transcript_6	YFL005w	2e-42	Sce	R	COG1100	GTPase SAR1 and related small G proteins	POORLY CHARACTERIZED	General function prediction only
Locus_13662_Transcript_1	MA0691	2e-21	Mac	C	COG0644	Dehydrogenases (flavoproteins)	METABOLISM	Energy production and conversion
Locus_13662_Transcript_2	MA0691	2e-21	Mac	C	COG0644	Dehydrogenases (flavoproteins)	METABOLISM	Energy production and conversion
Locus_13662_Transcript_3	MA0691	2e-21	Mac	C	COG0644	Dehydrogenases (flavoproteins)	METABOLISM	Energy production and conversion
Locus_13662_Transcript_4	MA0691	2e-21	Mac	C	COG0644	Dehydrogenases (flavoproteins)	METABOLISM	Energy production and conversion
Locus_13662_Transcript_5	MA0691	2e-21	Mac	C	COG0644	Dehydrogenases (flavoproteins)	METABOLISM	Energy production and conversion
Locus_13668_Transcript_1	SPBC146.06c	3e-40	---	---	---	---	---	---
Locus_13668_Transcript_2	SPBC146.06c	1e-37	---	---	---	---	---	---
Locus_13684_Transcript_1	SPAC15E1.08	9e-52	Spo	R	COG0456	Acetyltransferases	POORLY CHARACTERIZED	General function prediction only
Locus_13684_Transcript_2	SPAC15E1.08	1e-51	Spo	R	COG0456	Acetyltransferases	POORLY CHARACTERIZED	General function prediction only
Locus_13684_Transcript_3	SPAC15E1.08	1e-51	Spo	R	COG0456	Acetyltransferases	POORLY CHARACTERIZED	General function prediction only
Locus_13686_Transcript_10	SPBC4B4.09	6e-41	Spo	R	COG0457	FOG: TPR repeat	POORLY CHARACTERIZED	General function prediction only
Locus_13686_Transcript_2	SPBC4B4.09	6e-41	Spo	R	COG0457	FOG: TPR repeat	POORLY CHARACTERIZED	General function prediction only
Locus_13686_Transcript_3	SPBC4B4.09	6e-41	Spo	R	COG0457	FOG: TPR repeat	POORLY CHARACTERIZED	General function prediction only
Locus_13686_Transcript_4	SPBC4B4.09	6e-41	Spo	R	COG0457	FOG: TPR repeat	POORLY CHARACTERIZED	General function prediction only
Locus_13686_Transcript_5	SPBC4B4.09	6e-41	Spo	R	COG0457	FOG: TPR repeat	POORLY CHARACTERIZED	General function prediction only
Locus_13686_Transcript_6	SPBC4B4.09	7e-41	Spo	R	COG0457	FOG: TPR repeat	POORLY CHARACTERIZED	General function prediction only
Locus_13686_Transcript_7	SPBC4B4.09	6e-41	Spo	R	COG0457	FOG: TPR repeat	POORLY CHARACTERIZED	General function prediction only
Locus_13686_Transcript_8	SPBC4B4.09	6e-41	Spo	R	COG0457	FOG: TPR repeat	POORLY CHARACTERIZED	General function prediction only
Locus_13686_Transcript_9	SPBC4B4.09	6e-41	Spo	R	COG0457	FOG: TPR repeat	POORLY CHARACTERIZED	General function prediction only
Locus_13689_Transcript_1	lin0474	9e-38	Lin	S	COG3535	Uncharacterized conserved protein	POORLY CHARACTERIZED	Function unknown
Locus_1368_Transcript_1	ECU03g0820i	1e-138	Ecu	Z	COG5023	Tubulin	CELLULAR PROCESSES AND SIGNALING	Cytoskeleton
Locus_1368_Transcript_2	ECU03g0820i	1e-138	Ecu	Z	COG5023	Tubulin	CELLULAR PROCESSES AND SIGNALING	Cytoskeleton
Locus_1368_Transcript_3	ECU03g0820i	1e-166	Ecu	Z	COG5023	Tubulin	CELLULAR PROCESSES AND SIGNALING	Cytoskeleton
Locus_1368_Transcript_4	ECU03g0820i	1e-138	Ecu	Z	COG5023	Tubulin	CELLULAR PROCESSES AND SIGNALING	Cytoskeleton
Locus_13691_Transcript_1	YGL205w	2e-26	Sce	I	COG1960	Acyl-CoA dehydrogenases	METABOLISM	Lipid transport and metabolism
Locus_13696_Transcript_1	YHR020w_2	7e-54	Sce	J	COG0442	Prolyl-tRNA synthetase	INFORMATION STORAGE AND PROCESSING	Translation, ribosomal structure and biogenesis
Locus_13696_Transcript_2	YHR020w_2	1e-51	Sce	J	COG0442	Prolyl-tRNA synthetase	INFORMATION STORAGE AND PROCESSING	Translation, ribosomal structure and biogenesis
Locus_13696_Transcript_3	YHR020w_2	9e-94	Sce	J	COG0442	Prolyl-tRNA synthetase	INFORMATION STORAGE AND PROCESSING	Translation, ribosomal structure and biogenesis
Locus_13696_Transcript_4	YHR020w_2	5e-20	Sce	J	COG0442	Prolyl-tRNA synthetase	INFORMATION STORAGE AND PROCESSING	Translation, ribosomal structure and biogenesis
Locus_13696_Transcript_5	YHR020w_2	4e-54	Sce	J	COG0442	Prolyl-tRNA synthetase	INFORMATION STORAGE AND PROCESSING	Translation, ribosomal structure and biogenesis
Locus_13696_Transcript_6	YHR020w_2	7e-54	Sce	J	COG0442	Prolyl-tRNA synthetase	INFORMATION STORAGE AND PROCESSING	Translation, ribosomal structure and biogenesis
Locus_13696_Transcript_7	YHR020w_2	7e-54	Sce	J	COG0442	Prolyl-tRNA synthetase	INFORMATION STORAGE AND PROCESSING	Translation, ribosomal structure and biogenesis
Locus_13698_Transcript_1	ECU03g0180	5e-12	---	---	---	---	---	---
Locus_13698_Transcript_2	ECU03g0180	6e-15	---	---	---	---	---	---
Locus_13698_Transcript_3	ECU03g0180	6e-15	---	---	---	---	---	---
Locus_13698_Transcript_4	ECU03g0180	6e-15	---	---	---	---	---	---
Locus_1370_Transcript_1	AGl807	2e-77	Atu	IQR	COG1028	Dehydrogenases with different specificities (related to short-chain alcohol dehydrogenases)	METABOLISM	Lipid transport and metabolism
Locus_1370_Transcript_2	AGl807	3e-78	Atu	IQR	COG1028	Dehydrogenases with different specificities (related to short-chain alcohol dehydrogenases)	METABOLISM	Lipid transport and metabolism
Locus_1370_Transcript_3	AGl807	5e-77	Atu	IQR	COG1028	Dehydrogenases with different specificities (related to short-chain alcohol dehydrogenases)	METABOLISM	Lipid transport and metabolism
Locus_13719_Transcript_1	SPAC4A8.12c	1e-13	Spo	S	COG4886	Leucine-rich repeat (LRR) protein	POORLY CHARACTERIZED	Function unknown
Locus_13732_Transcript_1	alr3431	3e-26	Nos	Q	COG3733	Cu2+-containing amine oxidase	METABOLISM	Secondary metabolites biosynthesis, transport and catabolism
Locus_13732_Transcript_2	alr3431	3e-26	Nos	Q	COG3733	Cu2+-containing amine oxidase	METABOLISM	Secondary metabolites biosynthesis, transport and catabolism
Locus_13734_Transcript_1	alr4412	3e-28	Nos	R	COG2304	Uncharacterized protein containing a von Willebrand factor type A (vWA) domain	POORLY CHARACTERIZED	General function prediction only
Locus_13734_Transcript_3	alr4412	2e-35	Nos	R	COG2304	Uncharacterized protein containing a von Willebrand factor type A (vWA) domain	POORLY CHARACTERIZED	General function prediction only
Locus_13734_Transcript_4	alr4412	1e-28	Nos	R	COG2304	Uncharacterized protein containing a von Willebrand factor type A (vWA) domain	POORLY CHARACTERIZED	General function prediction only
Locus_13734_Transcript_6	alr4412	1e-28	Nos	R	COG2304	Uncharacterized protein containing a von Willebrand factor type A (vWA) domain	POORLY CHARACTERIZED	General function prediction only
Locus_13734_Transcript_7	alr4412	1e-28	Nos	R	COG2304	Uncharacterized protein containing a von Willebrand factor type A (vWA) domain	POORLY CHARACTERIZED	General function prediction only
Locus_13734_Transcript_8	alr4412	1e-28	Nos	R	COG2304	Uncharacterized protein containing a von Willebrand factor type A (vWA) domain	POORLY CHARACTERIZED	General function prediction only
Locus_13735_Transcript_2	SPAC167.01	3e-21	Spo	RTKL	COG0515	Serine/threonine protein kinase	POORLY CHARACTERIZED	General function prediction only
Locus_13735_Transcript_3	SPAC167.01	3e-21	Spo	RTKL	COG0515	Serine/threonine protein kinase	POORLY CHARACTERIZED	General function prediction only
Locus_13735_Transcript_4	SPAC167.01	3e-21	Spo	RTKL	COG0515	Serine/threonine protein kinase	POORLY CHARACTERIZED	General function prediction only
Locus_1373_Transcript_1	SPCC320.12	4e-21	---	---	---	---	---	---
Locus_1373_Transcript_2	SPCC320.12	8e-21	---	---	---	---	---	---
Locus_1373_Transcript_3	SPCC320.12	8e-21	---	---	---	---	---	---
Locus_1374_Transcript_1	VC1649	4e-13	Vch	O	COG5640	Secreted trypsin-like serine protease	CELLULAR PROCESSES AND SIGNALING	Posttranslational modification, protein turnover, chaperones
Locus_13750_Transcript_1	all2748	1e-13	Nos	R	COG0666	FOG: Ankyrin repeat	POORLY CHARACTERIZED	General function prediction only
Locus_13750_Transcript_2	all2748	6e-17	Nos	R	COG0666	FOG: Ankyrin repeat	POORLY CHARACTERIZED	General function prediction only
Locus_13750_Transcript_3	all2748	2e-16	Nos	R	COG0666	FOG: Ankyrin repeat	POORLY CHARACTERIZED	General function prediction only
Locus_13757_Transcript_1	aq_854	5e-13	Aae	R	COG0457	FOG: TPR repeat	POORLY CHARACTERIZED	General function prediction only
Locus_13757_Transcript_2	aq_854	3e-13	Aae	R	COG0457	FOG: TPR repeat	POORLY CHARACTERIZED	General function prediction only
Locus_13757_Transcript_3	aq_854	4e-13	Aae	R	COG0457	FOG: TPR repeat	POORLY CHARACTERIZED	General function prediction only
Locus_13757_Transcript_4	aq_854	5e-13	Aae	R	COG0457	FOG: TPR repeat	POORLY CHARACTERIZED	General function prediction only
Locus_13762_Transcript_1	YPL051w	1e-55	Sce	R	COG1100	GTPase SAR1 and related small G proteins	POORLY CHARACTERIZED	General function prediction only
Locus_13776_Transcript_1	SPAC1687.16c	5e-83	Spo	I	COG3000	Sterol desaturase	METABOLISM	Lipid transport and metabolism
Locus_13776_Transcript_2	SPAC1687.16c	5e-83	Spo	I	COG3000	Sterol desaturase	METABOLISM	Lipid transport and metabolism
Locus_13776_Transcript_3	SPAC1687.16c	5e-83	Spo	I	COG3000	Sterol desaturase	METABOLISM	Lipid transport and metabolism
Locus_13776_Transcript_4	SPAC1687.16c	5e-83	Spo	I	COG3000	Sterol desaturase	METABOLISM	Lipid transport and metabolism
Locus_13779_Transcript_1	RC0002	2e-21	Rco	OC	COG0526	Thiol-disulfide isomerase and thioredoxins	CELLULAR PROCESSES AND SIGNALING	Posttranslational modification, protein turnover, chaperones
Locus_13779_Transcript_2	RC0002	2e-21	Rco	OC	COG0526	Thiol-disulfide isomerase and thioredoxins	CELLULAR PROCESSES AND SIGNALING	Posttranslational modification, protein turnover, chaperones
Locus_13779_Transcript_3	RC0002	2e-21	Rco	OC	COG0526	Thiol-disulfide isomerase and thioredoxins	CELLULAR PROCESSES AND SIGNALING	Posttranslational modification, protein turnover, chaperones
Locus_13799_Transcript_1	MK0845	1e-11	Mka	QR	COG0500	SAM-dependent methyltransferases	METABOLISM	Secondary metabolites biosynthesis, transport and catabolism
Locus_13799_Transcript_2	MK0845	1e-11	Mka	QR	COG0500	SAM-dependent methyltransferases	METABOLISM	Secondary metabolites biosynthesis, transport and catabolism
Locus_13799_Transcript_3	MK0845	1e-11	Mka	QR	COG0500	SAM-dependent methyltransferases	METABOLISM	Secondary metabolites biosynthesis, transport and catabolism
Locus_1379_Transcript_13	TM0984	3e-14	Tma	R	COG2373	Large extracellular alpha-helical protein	POORLY CHARACTERIZED	General function prediction only
Locus_1379_Transcript_7	TM0984	3e-14	Tma	R	COG2373	Large extracellular alpha-helical protein	POORLY CHARACTERIZED	General function prediction only
Locus_1379_Transcript_8	TM0984	3e-14	Tma	R	COG2373	Large extracellular alpha-helical protein	POORLY CHARACTERIZED	General function prediction only
Locus_13804_Transcript_1	aq_629	1e-11	Aae	D	COG1196	Chromosome segregation ATPases	CELLULAR PROCESSES AND SIGNALING	Cell cycle control, cell division, chromosome partitioning
Locus_13805_Transcript_1	BH0916_1	8e-31	Bha	G	COG3325	Chitinase	METABOLISM	Carbohydrate transport and metabolism
Locus_13805_Transcript_2	BH0916_1	6e-31	Bha	G	COG3325	Chitinase	METABOLISM	Carbohydrate transport and metabolism
Locus_13805_Transcript_3	BH0916_1	2e-31	Bha	G	COG3325	Chitinase	METABOLISM	Carbohydrate transport and metabolism
Locus_13825_Transcript_1	SPAC15E1.09	2e-18	Spo	O	COG0695	Glutaredoxin and related proteins	CELLULAR PROCESSES AND SIGNALING	Posttranslational modification, protein turnover, chaperones
Locus_13825_Transcript_2	SPAC15E1.09	2e-18	Spo	O	COG0695	Glutaredoxin and related proteins	CELLULAR PROCESSES AND SIGNALING	Posttranslational modification, protein turnover, chaperones
Locus_1382_Transcript_1	VC1649	1e-28	Vch	O	COG5640	Secreted trypsin-like serine protease	CELLULAR PROCESSES AND SIGNALING	Posttranslational modification, protein turnover, chaperones
Locus_1382_Transcript_2	VC1649	1e-27	Vch	O	COG5640	Secreted trypsin-like serine protease	CELLULAR PROCESSES AND SIGNALING	Posttranslational modification, protein turnover, chaperones
Locus_1382_Transcript_3	VC1200	6e-26	Vch	O	COG5640	Secreted trypsin-like serine protease	CELLULAR PROCESSES AND SIGNALING	Posttranslational modification, protein turnover, chaperones
Locus_1382_Transcript_4	VC1200	2e-28	Vch	O	COG5640	Secreted trypsin-like serine protease	CELLULAR PROCESSES AND SIGNALING	Posttranslational modification, protein turnover, chaperones
Locus_1382_Transcript_5	VC1200	1e-27	Vch	O	COG5640	Secreted trypsin-like serine protease	CELLULAR PROCESSES AND SIGNALING	Posttranslational modification, protein turnover, chaperones
Locus_1382_Transcript_6	VC1649	4e-28	Vch	O	COG5640	Secreted trypsin-like serine protease	CELLULAR PROCESSES AND SIGNALING	Posttranslational modification, protein turnover, chaperones
Locus_1382_Transcript_7	VC1649	9e-28	Vch	O	COG5640	Secreted trypsin-like serine protease	CELLULAR PROCESSES AND SIGNALING	Posttranslational modification, protein turnover, chaperones
Locus_1382_Transcript_8	VC1649	3e-28	Vch	O	COG5640	Secreted trypsin-like serine protease	CELLULAR PROCESSES AND SIGNALING	Posttranslational modification, protein turnover, chaperones
Locus_13846_Transcript_1	YJR159w	6e-54	Sce	ER	COG1063	Threonine dehydrogenase and related Zn-dependent dehydrogenases	METABOLISM	Amino acid transport and metabolism
Locus_13846_Transcript_2	YJR159w	5e-89	Sce	ER	COG1063	Threonine dehydrogenase and related Zn-dependent dehydrogenases	METABOLISM	Amino acid transport and metabolism
Locus_13846_Transcript_3	YJR159w	4e-91	Sce	ER	COG1063	Threonine dehydrogenase and related Zn-dependent dehydrogenases	METABOLISM	Amino acid transport and metabolism
Locus_13846_Transcript_4	YJR159w	3e-91	Sce	ER	COG1063	Threonine dehydrogenase and related Zn-dependent dehydrogenases	METABOLISM	Amino acid transport and metabolism
Locus_13846_Transcript_5	YJR159w	2e-90	Sce	ER	COG1063	Threonine dehydrogenase and related Zn-dependent dehydrogenases	METABOLISM	Amino acid transport and metabolism
Locus_13846_Transcript_6	SPBC1773.05c	4e-86	Spo	ER	COG1063	Threonine dehydrogenase and related Zn-dependent dehydrogenases	METABOLISM	Amino acid transport and metabolism
Locus_13846_Transcript_7	YJR159w	6e-91	Sce	ER	COG1063	Threonine dehydrogenase and related Zn-dependent dehydrogenases	METABOLISM	Amino acid transport and metabolism
Locus_13846_Transcript_8	YJR159w	2e-90	Sce	ER	COG1063	Threonine dehydrogenase and related Zn-dependent dehydrogenases	METABOLISM	Amino acid transport and metabolism
Locus_13846_Transcript_9	YJR159w	2e-90	Sce	ER	COG1063	Threonine dehydrogenase and related Zn-dependent dehydrogenases	METABOLISM	Amino acid transport and metabolism
Locus_13859_Transcript_1	YPL106c	1e-114	Sce	O	COG0443	Molecular chaperone	CELLULAR PROCESSES AND SIGNALING	Posttranslational modification, protein turnover, chaperones
Locus_13859_Transcript_2	YPL106c	1e-114	Sce	O	COG0443	Molecular chaperone	CELLULAR PROCESSES AND SIGNALING	Posttranslational modification, protein turnover, chaperones
Locus_13859_Transcript_3	YPL106c	1e-114	Sce	O	COG0443	Molecular chaperone	CELLULAR PROCESSES AND SIGNALING	Posttranslational modification, protein turnover, chaperones
Locus_13859_Transcript_4	YPL106c	1e-114	Sce	O	COG0443	Molecular chaperone	CELLULAR PROCESSES AND SIGNALING	Posttranslational modification, protein turnover, chaperones
Locus_13863_Transcript_1	aq_629	1e-14	Aae	D	COG1196	Chromosome segregation ATPases	CELLULAR PROCESSES AND SIGNALING	Cell cycle control, cell division, chromosome partitioning
Locus_13863_Transcript_2	aq_629	4e-14	Aae	D	COG1196	Chromosome segregation ATPases	CELLULAR PROCESSES AND SIGNALING	Cell cycle control, cell division, chromosome partitioning
Locus_1386_Transcript_1	ECU03g0820i	1e-161	Ecu	Z	COG5023	Tubulin	CELLULAR PROCESSES AND SIGNALING	Cytoskeleton
Locus_1386_Transcript_2	ECU03g0820i	1e-161	Ecu	Z	COG5023	Tubulin	CELLULAR PROCESSES AND SIGNALING	Cytoskeleton
Locus_1386_Transcript_3	ECU03g0820i	1e-161	Ecu	Z	COG5023	Tubulin	CELLULAR PROCESSES AND SIGNALING	Cytoskeleton
Locus_13877_Transcript_1	SPAC17D4.04	1e-112	Spo	J	COG0144	tRNA and rRNA cytosine-C5-methylases	INFORMATION STORAGE AND PROCESSING	Translation, ribosomal structure and biogenesis
Locus_13879_Transcript_1	CC3394	3e-31	Ccr	O	COG0678	Peroxiredoxin	CELLULAR PROCESSES AND SIGNALING	Posttranslational modification, protein turnover, chaperones
Locus_13879_Transcript_2	CC3394	3e-31	Ccr	O	COG0678	Peroxiredoxin	CELLULAR PROCESSES AND SIGNALING	Posttranslational modification, protein turnover, chaperones
Locus_1387_Transcript_1	AGc5098	1e-151	Atu	MR	COG4948	L-alanine-DL-glutamate epimerase and related enzymes of enolase superfamily	CELLULAR PROCESSES AND SIGNALING	Cell wall/membrane/envelope biogenesis
Locus_1387_Transcript_2	BMEI1707	1e-171	Bme	MR	COG4948	L-alanine-DL-glutamate epimerase and related enzymes of enolase superfamily	CELLULAR PROCESSES AND SIGNALING	Cell wall/membrane/envelope biogenesis
Locus_1387_Transcript_3	BMEI1707	1e-174	Bme	MR	COG4948	L-alanine-DL-glutamate epimerase and related enzymes of enolase superfamily	CELLULAR PROCESSES AND SIGNALING	Cell wall/membrane/envelope biogenesis
Locus_1387_Transcript_4	BMEI1707	1e-174	Bme	MR	COG4948	L-alanine-DL-glutamate epimerase and related enzymes of enolase superfamily	CELLULAR PROCESSES AND SIGNALING	Cell wall/membrane/envelope biogenesis
Locus_1387_Transcript_5	BMEI1707	1e-174	Bme	MR	COG4948	L-alanine-DL-glutamate epimerase and related enzymes of enolase superfamily	CELLULAR PROCESSES AND SIGNALING	Cell wall/membrane/envelope biogenesis
Locus_1387_Transcript_6	BMEI1707	1e-172	Bme	MR	COG4948	L-alanine-DL-glutamate epimerase and related enzymes of enolase superfamily	CELLULAR PROCESSES AND SIGNALING	Cell wall/membrane/envelope biogenesis
Locus_1387_Transcript_7	BMEI1707	1e-174	Bme	MR	COG4948	L-alanine-DL-glutamate epimerase and related enzymes of enolase superfamily	CELLULAR PROCESSES AND SIGNALING	Cell wall/membrane/envelope biogenesis
Locus_13888_Transcript_1	MTH683	3e-42	Mth	J	COG0689	RNase PH	INFORMATION STORAGE AND PROCESSING	Translation, ribosomal structure and biogenesis
Locus_13888_Transcript_2	MTH683	3e-42	Mth	J	COG0689	RNase PH	INFORMATION STORAGE AND PROCESSING	Translation, ribosomal structure and biogenesis
Locus_13888_Transcript_3	MTH683	3e-42	Mth	J	COG0689	RNase PH	INFORMATION STORAGE AND PROCESSING	Translation, ribosomal structure and biogenesis
Locus_13889_Transcript_1	YJL056c	2e-14	Sce	R	COG5048	FOG: Zn-finger	POORLY CHARACTERIZED	General function prediction only
Locus_13889_Transcript_2	YJL056c	7e-14	Sce	R	COG5048	FOG: Zn-finger	POORLY CHARACTERIZED	General function prediction only
Locus_13889_Transcript_3	YJL056c	2e-14	Sce	R	COG5048	FOG: Zn-finger	POORLY CHARACTERIZED	General function prediction only
Locus_1388_Transcript_10	SPAC1F3.06c	4e-25	---	---	---	---	---	---
Locus_1388_Transcript_11	SPAC1F3.06c	6e-25	---	---	---	---	---	---
Locus_1388_Transcript_12	SPAC1F3.06c	5e-25	---	---	---	---	---	---
Locus_1388_Transcript_13	SPAC1F3.06c	5e-25	---	---	---	---	---	---
Locus_1388_Transcript_14	SPAC1F3.06c	5e-25	---	---	---	---	---	---
Locus_1388_Transcript_5	SPAC1F3.06c	5e-25	---	---	---	---	---	---
Locus_1388_Transcript_6	SPAC1F3.06c	5e-25	---	---	---	---	---	---
Locus_1388_Transcript_7	SPAC1F3.06c	5e-25	---	---	---	---	---	---
Locus_1388_Transcript_9	SPAC1F3.06c	5e-25	---	---	---	---	---	---
Locus_13898_Transcript_1	SPCC737.07c	1e-24	Spo	L	COG1112	Superfamily I DNA and RNA helicases and helicase subunits	INFORMATION STORAGE AND PROCESSING	Replication, recombination and repair
Locus_13916_Transcript_1	BS_pnbA	2e-51	Bsu	I	COG2272	Carboxylesterase type B	METABOLISM	Lipid transport and metabolism
Locus_13916_Transcript_2	BS_pnbA	1e-50	Bsu	I	COG2272	Carboxylesterase type B	METABOLISM	Lipid transport and metabolism
Locus_13928_Transcript_1	YLR005w	3e-76	Sce	KL	COG5151	RNA polymerase II transcription initiation/nucleotide excision repair factor TFIIH, subunit SSL1	INFORMATION STORAGE AND PROCESSING	Transcription
Locus_13928_Transcript_2	SPCC1682.07	1e-112	Spo	KL	COG5151	RNA polymerase II transcription initiation/nucleotide excision repair factor TFIIH, subunit SSL1	INFORMATION STORAGE AND PROCESSING	Transcription
Locus_13928_Transcript_3	YLR005w	4e-85	Sce	KL	COG5151	RNA polymerase II transcription initiation/nucleotide excision repair factor TFIIH, subunit SSL1	INFORMATION STORAGE AND PROCESSING	Transcription
Locus_13928_Transcript_4	SPCC1682.07	1e-112	Spo	KL	COG5151	RNA polymerase II transcription initiation/nucleotide excision repair factor TFIIH, subunit SSL1	INFORMATION STORAGE AND PROCESSING	Transcription
Locus_13929_Transcript_1	SPAC24H6.04	2e-71	Spo	G	COG5026	Hexokinase	METABOLISM	Carbohydrate transport and metabolism
Locus_1392_Transcript_1	PA4975	1e-22	Pae	R	COG2249	Putative NADPH-quinone reductase (modulator of drug activity B)	POORLY CHARACTERIZED	General function prediction only
Locus_13936_Transcript_1	SPBC13G1.09	1e-93	---	---	---	---	---	---
Locus_1394_Transcript_1	SPAC222.12c	0.0	Spo	C	COG0055	F0F1-type ATP synthase, beta subunit	METABOLISM	Energy production and conversion
Locus_1394_Transcript_10	SPAC222.12c	0.0	Spo	C	COG0055	F0F1-type ATP synthase, beta subunit	METABOLISM	Energy production and conversion
Locus_1394_Transcript_2	SPAC222.12c	0.0	Spo	C	COG0055	F0F1-type ATP synthase, beta subunit	METABOLISM	Energy production and conversion
Locus_1394_Transcript_3	SPAC222.12c	0.0	Spo	C	COG0055	F0F1-type ATP synthase, beta subunit	METABOLISM	Energy production and conversion
Locus_1394_Transcript_4	SPAC222.12c	0.0	Spo	C	COG0055	F0F1-type ATP synthase, beta subunit	METABOLISM	Energy production and conversion
Locus_1394_Transcript_5	SPAC222.12c	0.0	Spo	C	COG0055	F0F1-type ATP synthase, beta subunit	METABOLISM	Energy production and conversion
Locus_1394_Transcript_6	SPAC222.12c	0.0	Spo	C	COG0055	F0F1-type ATP synthase, beta subunit	METABOLISM	Energy production and conversion
Locus_1394_Transcript_7	SPAC222.12c	0.0	Spo	C	COG0055	F0F1-type ATP synthase, beta subunit	METABOLISM	Energy production and conversion
Locus_1394_Transcript_8	SPAC222.12c	0.0	Spo	C	COG0055	F0F1-type ATP synthase, beta subunit	METABOLISM	Energy production and conversion
Locus_1394_Transcript_9	SPAC222.12c	0.0	Spo	C	COG0055	F0F1-type ATP synthase, beta subunit	METABOLISM	Energy production and conversion
Locus_13958_Transcript_1	VC1347	5e-59	Vch	O	COG0625	Glutathione S-transferase	CELLULAR PROCESSES AND SIGNALING	Posttranslational modification, protein turnover, chaperones
Locus_13958_Transcript_2	VC1347	3e-60	Vch	O	COG0625	Glutathione S-transferase	CELLULAR PROCESSES AND SIGNALING	Posttranslational modification, protein turnover, chaperones
Locus_13958_Transcript_3	VC1347	7e-62	Vch	O	COG0625	Glutathione S-transferase	CELLULAR PROCESSES AND SIGNALING	Posttranslational modification, protein turnover, chaperones
Locus_13958_Transcript_4	VC1347	3e-59	Vch	O	COG0625	Glutathione S-transferase	CELLULAR PROCESSES AND SIGNALING	Posttranslational modification, protein turnover, chaperones
Locus_13967_Transcript_1	SPBC887.03c	7e-46	Spo	JU	COG5117	Protein involved in the nuclear export of pre-ribosomes	INFORMATION STORAGE AND PROCESSING	Translation, ribosomal structure and biogenesis
Locus_13967_Transcript_2	SPBC887.03c	1e-41	Spo	JU	COG5117	Protein involved in the nuclear export of pre-ribosomes	INFORMATION STORAGE AND PROCESSING	Translation, ribosomal structure and biogenesis
Locus_13967_Transcript_3	SPBC887.03c	7e-46	Spo	JU	COG5117	Protein involved in the nuclear export of pre-ribosomes	INFORMATION STORAGE AND PROCESSING	Translation, ribosomal structure and biogenesis
Locus_13979_Transcript_1	SPAC10F6.10	4e-55	Spo	TD	COG1718	Serine/threonine protein kinase involved in cell cycle control	CELLULAR PROCESSES AND SIGNALING	Signal transduction mechanisms
Locus_13979_Transcript_2	SPAC10F6.10	4e-55	Spo	TD	COG1718	Serine/threonine protein kinase involved in cell cycle control	CELLULAR PROCESSES AND SIGNALING	Signal transduction mechanisms
Locus_13979_Transcript_3	SPAC10F6.10	3e-55	Spo	TD	COG1718	Serine/threonine protein kinase involved in cell cycle control	CELLULAR PROCESSES AND SIGNALING	Signal transduction mechanisms
Locus_13979_Transcript_4	SPAC10F6.10	4e-55	Spo	TD	COG1718	Serine/threonine protein kinase involved in cell cycle control	CELLULAR PROCESSES AND SIGNALING	Signal transduction mechanisms
Locus_13986_Transcript_1	YKR086w	1e-98	Sce	L	COG1643	HrpA-like helicases	INFORMATION STORAGE AND PROCESSING	Replication, recombination and repair
Locus_13993_Transcript_1	YKL190w	9e-17	Sce	TZDR	COG5126	Ca2+-binding protein (EF-Hand superfamily)	CELLULAR PROCESSES AND SIGNALING	Signal transduction mechanisms
Locus_13993_Transcript_2	YKL190w	9e-17	Sce	TZDR	COG5126	Ca2+-binding protein (EF-Hand superfamily)	CELLULAR PROCESSES AND SIGNALING	Signal transduction mechanisms
Locus_13993_Transcript_3	YKL190w	9e-17	Sce	TZDR	COG5126	Ca2+-binding protein (EF-Hand superfamily)	CELLULAR PROCESSES AND SIGNALING	Signal transduction mechanisms
Locus_13993_Transcript_4	YKL190w	9e-17	Sce	TZDR	COG5126	Ca2+-binding protein (EF-Hand superfamily)	CELLULAR PROCESSES AND SIGNALING	Signal transduction mechanisms
Locus_13998_Transcript_1	L110467	1e-11	Lla	T	COG0589	Universal stress protein UspA and related nucleotide-binding proteins	CELLULAR PROCESSES AND SIGNALING	Signal transduction mechanisms
Locus_13998_Transcript_3	L110467	3e-11	Lla	T	COG0589	Universal stress protein UspA and related nucleotide-binding proteins	CELLULAR PROCESSES AND SIGNALING	Signal transduction mechanisms
Locus_13998_Transcript_4	L110467	4e-11	Lla	T	COG0589	Universal stress protein UspA and related nucleotide-binding proteins	CELLULAR PROCESSES AND SIGNALING	Signal transduction mechanisms
Locus_1399_Transcript_1	SPAC1420.02c	7e-81	Spo	O	COG0459	Chaperonin GroEL (HSP60 family)	CELLULAR PROCESSES AND SIGNALING	Posttranslational modification, protein turnover, chaperones
Locus_1399_Transcript_10	SPAC1420.02c	0.0	Spo	O	COG0459	Chaperonin GroEL (HSP60 family)	CELLULAR PROCESSES AND SIGNALING	Posttranslational modification, protein turnover, chaperones
Locus_1399_Transcript_2	SPAC1420.02c	0.0	Spo	O	COG0459	Chaperonin GroEL (HSP60 family)	CELLULAR PROCESSES AND SIGNALING	Posttranslational modification, protein turnover, chaperones
Locus_1399_Transcript_3	SPAC1420.02c	0.0	Spo	O	COG0459	Chaperonin GroEL (HSP60 family)	CELLULAR PROCESSES AND SIGNALING	Posttranslational modification, protein turnover, chaperones
Locus_1399_Transcript_4	SPAC1420.02c	0.0	Spo	O	COG0459	Chaperonin GroEL (HSP60 family)	CELLULAR PROCESSES AND SIGNALING	Posttranslational modification, protein turnover, chaperones
Locus_1399_Transcript_5	SPAC1420.02c	0.0	Spo	O	COG0459	Chaperonin GroEL (HSP60 family)	CELLULAR PROCESSES AND SIGNALING	Posttranslational modification, protein turnover, chaperones
Locus_1399_Transcript_6	SPAC1420.02c	0.0	Spo	O	COG0459	Chaperonin GroEL (HSP60 family)	CELLULAR PROCESSES AND SIGNALING	Posttranslational modification, protein turnover, chaperones
Locus_1399_Transcript_7	SPAC1420.02c	0.0	Spo	O	COG0459	Chaperonin GroEL (HSP60 family)	CELLULAR PROCESSES AND SIGNALING	Posttranslational modification, protein turnover, chaperones
Locus_1399_Transcript_8	SPAC1420.02c	0.0	Spo	O	COG0459	Chaperonin GroEL (HSP60 family)	CELLULAR PROCESSES AND SIGNALING	Posttranslational modification, protein turnover, chaperones
Locus_1399_Transcript_9	SPAC1420.02c	0.0	Spo	O	COG0459	Chaperonin GroEL (HSP60 family)	CELLULAR PROCESSES AND SIGNALING	Posttranslational modification, protein turnover, chaperones
Locus_139_Transcript_1	YGL103w	8e-27	Sce	J	COG0200	Ribosomal protein L15	INFORMATION STORAGE AND PROCESSING	Translation, ribosomal structure and biogenesis
Locus_139_Transcript_2	YGL103w	2e-37	Sce	J	COG0200	Ribosomal protein L15	INFORMATION STORAGE AND PROCESSING	Translation, ribosomal structure and biogenesis
Locus_14005_Transcript_1	SPAC17G6.09	1e-18	Spo	U	COG5232	Preprotein translocase subunit Sec62	CELLULAR PROCESSES AND SIGNALING	Intracellular trafficking, secretion, and vesicular transport
Locus_14005_Transcript_10	SPAC17G6.09	1e-18	Spo	U	COG5232	Preprotein translocase subunit Sec62	CELLULAR PROCESSES AND SIGNALING	Intracellular trafficking, secretion, and vesicular transport
Locus_14005_Transcript_2	SPAC17G6.09	1e-18	Spo	U	COG5232	Preprotein translocase subunit Sec62	CELLULAR PROCESSES AND SIGNALING	Intracellular trafficking, secretion, and vesicular transport
Locus_14005_Transcript_3	SPAC17G6.09	1e-18	Spo	U	COG5232	Preprotein translocase subunit Sec62	CELLULAR PROCESSES AND SIGNALING	Intracellular trafficking, secretion, and vesicular transport
Locus_14005_Transcript_5	SPAC17G6.09	6e-19	Spo	U	COG5232	Preprotein translocase subunit Sec62	CELLULAR PROCESSES AND SIGNALING	Intracellular trafficking, secretion, and vesicular transport
Locus_14005_Transcript_6	SPAC17G6.09	1e-18	Spo	U	COG5232	Preprotein translocase subunit Sec62	CELLULAR PROCESSES AND SIGNALING	Intracellular trafficking, secretion, and vesicular transport
Locus_14005_Transcript_7	SPAC17G6.09	1e-18	Spo	U	COG5232	Preprotein translocase subunit Sec62	CELLULAR PROCESSES AND SIGNALING	Intracellular trafficking, secretion, and vesicular transport
Locus_14005_Transcript_8	SPAC17G6.09	1e-18	Spo	U	COG5232	Preprotein translocase subunit Sec62	CELLULAR PROCESSES AND SIGNALING	Intracellular trafficking, secretion, and vesicular transport
Locus_14005_Transcript_9	SPAC17G6.09	2e-18	Spo	U	COG5232	Preprotein translocase subunit Sec62	CELLULAR PROCESSES AND SIGNALING	Intracellular trafficking, secretion, and vesicular transport
Locus_1400_Transcript_1	YJR025c	2e-25	---	---	---	---	---	---
Locus_1400_Transcript_2	YJR025c	6e-26	---	---	---	---	---	---
Locus_1400_Transcript_3	YJR025c	2e-25	---	---	---	---	---	---
Locus_1400_Transcript_4	YJR025c	2e-25	---	---	---	---	---	---
Locus_14018_Transcript_2	Rv1394c	6e-19	Mtu	Q	COG2124	Cytochrome P450	METABOLISM	Secondary metabolites biosynthesis, transport and catabolism
Locus_14024_Transcript_2	YPR021c	6e-50	---	---	---	---	---	---
Locus_14024_Transcript_3	YPR021c	4e-50	---	---	---	---	---	---
Locus_14024_Transcript_4	YPR021c	4e-50	---	---	---	---	---	---
Locus_14025_Transcript_2	slr1251	8e-49	Syn	O	COG0652	Peptidyl-prolyl cis-trans isomerase (rotamase) - cyclophilin family	CELLULAR PROCESSES AND SIGNALING	Posttranslational modification, protein turnover, chaperones
Locus_14025_Transcript_3	slr1251	4e-50	Syn	O	COG0652	Peptidyl-prolyl cis-trans isomerase (rotamase) - cyclophilin family	CELLULAR PROCESSES AND SIGNALING	Posttranslational modification, protein turnover, chaperones
Locus_14025_Transcript_4	slr1251	5e-50	Syn	O	COG0652	Peptidyl-prolyl cis-trans isomerase (rotamase) - cyclophilin family	CELLULAR PROCESSES AND SIGNALING	Posttranslational modification, protein turnover, chaperones
Locus_14029_Transcript_1	YML035c	0.0	Sce	F	COG1816	Adenosine deaminase	METABOLISM	Nucleotide transport and metabolism
Locus_1402_Transcript_1	SPAC110.03	4e-82	Spo	R	COG1100	GTPase SAR1 and related small G proteins	POORLY CHARACTERIZED	General function prediction only
Locus_1402_Transcript_2	SPAC110.03	4e-81	Spo	R	COG1100	GTPase SAR1 and related small G proteins	POORLY CHARACTERIZED	General function prediction only
Locus_1402_Transcript_3	SPAC110.03	4e-82	Spo	R	COG1100	GTPase SAR1 and related small G proteins	POORLY CHARACTERIZED	General function prediction only
Locus_1402_Transcript_4	SPAC110.03	4e-81	Spo	R	COG1100	GTPase SAR1 and related small G proteins	POORLY CHARACTERIZED	General function prediction only
Locus_1402_Transcript_5	SPAC110.03	4e-81	Spo	R	COG1100	GTPase SAR1 and related small G proteins	POORLY CHARACTERIZED	General function prediction only
Locus_1402_Transcript_6	SPAC110.03	4e-81	Spo	R	COG1100	GTPase SAR1 and related small G proteins	POORLY CHARACTERIZED	General function prediction only
Locus_1402_Transcript_7	SPAC110.03	1e-78	Spo	R	COG1100	GTPase SAR1 and related small G proteins	POORLY CHARACTERIZED	General function prediction only
Locus_1402_Transcript_8	SPAC110.03	4e-81	Spo	R	COG1100	GTPase SAR1 and related small G proteins	POORLY CHARACTERIZED	General function prediction only
Locus_14041_Transcript_1	SPAC56E4.06c	9e-13	Spo	E	COG0405	Gamma-glutamyltransferase	METABOLISM	Amino acid transport and metabolism
Locus_14047_Transcript_1	SPAC9E9.09c	1e-126	Spo	C	COG1012	NAD-dependent aldehyde dehydrogenases	METABOLISM	Energy production and conversion
Locus_14047_Transcript_2	SPAC9E9.09c	1e-166	Spo	C	COG1012	NAD-dependent aldehyde dehydrogenases	METABOLISM	Energy production and conversion
Locus_14047_Transcript_3	SPAC9E9.09c	1e-166	Spo	C	COG1012	NAD-dependent aldehyde dehydrogenases	METABOLISM	Energy production and conversion
Locus_14047_Transcript_4	SPAC9E9.09c	1e-166	Spo	C	COG1012	NAD-dependent aldehyde dehydrogenases	METABOLISM	Energy production and conversion
Locus_14047_Transcript_5	SPAC9E9.09c	1e-166	Spo	C	COG1012	NAD-dependent aldehyde dehydrogenases	METABOLISM	Energy production and conversion
Locus_14053_Transcript_1	YHR068w	7e-13	Sce	O	COG1899	Deoxyhypusine synthase	CELLULAR PROCESSES AND SIGNALING	Posttranslational modification, protein turnover, chaperones
Locus_14056_Transcript_1	SPBC3B9.12	1e-28	Spo	U	COG5122	Transport protein particle (TRAPP) complex subunit	CELLULAR PROCESSES AND SIGNALING	Intracellular trafficking, secretion, and vesicular transport
Locus_14077_Transcript_1	SPAC212.11	5e-12	Spo	L	COG0514	Superfamily II DNA helicase	INFORMATION STORAGE AND PROCESSING	Replication, recombination and repair
Locus_14082_Transcript_1	SPAC1556.01c	4e-36	Spo	L	COG0419	ATPase involved in DNA repair	INFORMATION STORAGE AND PROCESSING	Replication, recombination and repair
Locus_14087_Transcript_1	SPBC9B6.04c	1e-156	Spo	J	COG0050	GTPases - translation elongation factors	INFORMATION STORAGE AND PROCESSING	Translation, ribosomal structure and biogenesis
Locus_14087_Transcript_2	SPBC9B6.04c	1e-155	Spo	J	COG0050	GTPases - translation elongation factors	INFORMATION STORAGE AND PROCESSING	Translation, ribosomal structure and biogenesis
Locus_14087_Transcript_3	SPBC9B6.04c	1e-157	Spo	J	COG0050	GTPases - translation elongation factors	INFORMATION STORAGE AND PROCESSING	Translation, ribosomal structure and biogenesis
Locus_14087_Transcript_4	SPBC9B6.04c	1e-155	Spo	J	COG0050	GTPases - translation elongation factors	INFORMATION STORAGE AND PROCESSING	Translation, ribosomal structure and biogenesis
Locus_14100_Transcript_2	SPAC13G6.10c	3e-13	---	---	---	---	---	---
Locus_14100_Transcript_3	SPAC13G6.10c	4e-13	---	---	---	---	---	---
Locus_14100_Transcript_4	SPAC13G6.10c	3e-13	---	---	---	---	---	---
Locus_14121_Transcript_1	SPAC1834.11c	0.0	Spo	O	COG0464	ATPases of the AAA+ class	CELLULAR PROCESSES AND SIGNALING	Posttranslational modification, protein turnover, chaperones
Locus_14121_Transcript_2	SPAC1834.11c	0.0	Spo	O	COG0464	ATPases of the AAA+ class	CELLULAR PROCESSES AND SIGNALING	Posttranslational modification, protein turnover, chaperones
Locus_14121_Transcript_3	SPAC1834.11c	0.0	Spo	O	COG0464	ATPases of the AAA+ class	CELLULAR PROCESSES AND SIGNALING	Posttranslational modification, protein turnover, chaperones
Locus_14123_Transcript_10	YNL330c	0.0	Sce	BQ	COG0123	Deacetylases, including yeast histone deacetylase and acetoin utilization protein	INFORMATION STORAGE AND PROCESSING	Chromatin structure and dynamics
Locus_14123_Transcript_11	YNL330c	0.0	Sce	BQ	COG0123	Deacetylases, including yeast histone deacetylase and acetoin utilization protein	INFORMATION STORAGE AND PROCESSING	Chromatin structure and dynamics
Locus_14123_Transcript_12	YNL330c	0.0	Sce	BQ	COG0123	Deacetylases, including yeast histone deacetylase and acetoin utilization protein	INFORMATION STORAGE AND PROCESSING	Chromatin structure and dynamics
Locus_14123_Transcript_4	YNL330c	0.0	Sce	BQ	COG0123	Deacetylases, including yeast histone deacetylase and acetoin utilization protein	INFORMATION STORAGE AND PROCESSING	Chromatin structure and dynamics
Locus_14123_Transcript_5	YNL330c	0.0	Sce	BQ	COG0123	Deacetylases, including yeast histone deacetylase and acetoin utilization protein	INFORMATION STORAGE AND PROCESSING	Chromatin structure and dynamics
Locus_14123_Transcript_6	YNL330c	0.0	Sce	BQ	COG0123	Deacetylases, including yeast histone deacetylase and acetoin utilization protein	INFORMATION STORAGE AND PROCESSING	Chromatin structure and dynamics
Locus_14123_Transcript_7	YNL330c	0.0	Sce	BQ	COG0123	Deacetylases, including yeast histone deacetylase and acetoin utilization protein	INFORMATION STORAGE AND PROCESSING	Chromatin structure and dynamics
Locus_14123_Transcript_8	YNL330c	0.0	Sce	BQ	COG0123	Deacetylases, including yeast histone deacetylase and acetoin utilization protein	INFORMATION STORAGE AND PROCESSING	Chromatin structure and dynamics
Locus_14123_Transcript_9	YNL330c	0.0	Sce	BQ	COG0123	Deacetylases, including yeast histone deacetylase and acetoin utilization protein	INFORMATION STORAGE AND PROCESSING	Chromatin structure and dynamics
Locus_14132_Transcript_1	TM0306	4e-60	Tma	G	COG3669	Alpha-L-fucosidase	METABOLISM	Carbohydrate transport and metabolism
Locus_14132_Transcript_2	TM0306	3e-61	Tma	G	COG3669	Alpha-L-fucosidase	METABOLISM	Carbohydrate transport and metabolism
Locus_14132_Transcript_3	TM0306	6e-61	Tma	G	COG3669	Alpha-L-fucosidase	METABOLISM	Carbohydrate transport and metabolism
Locus_14132_Transcript_4	TM0306	6e-61	Tma	G	COG3669	Alpha-L-fucosidase	METABOLISM	Carbohydrate transport and metabolism
Locus_14148_Transcript_1	YPR176c	1e-113	Sce	O	COG5029	Prenyltransferase, beta subunit	CELLULAR PROCESSES AND SIGNALING	Posttranslational modification, protein turnover, chaperones
Locus_14148_Transcript_2	YPR176c	1e-113	Sce	O	COG5029	Prenyltransferase, beta subunit	CELLULAR PROCESSES AND SIGNALING	Posttranslational modification, protein turnover, chaperones
Locus_14157_Transcript_1	L102093	3e-11	Lla	T	COG0589	Universal stress protein UspA and related nucleotide-binding proteins	CELLULAR PROCESSES AND SIGNALING	Signal transduction mechanisms
[truncated: 12,036 more rows]
