# Supplementary material for: Sequencing and De Novo Assembly of the Asian Clam (Corbicula fluminea) Transcriptome Using the Illumina GAIIx Method
Source: PLoS One. 2013 Nov 7;8(11):e79516. doi: 10.1371/journal.pone.0079516 (PMC3820681; doi:10.1371/journal.pone.0079516)
Supplement: Table S2 — COG Classification of the unigenes. (ZIP) [file pone.0079516.s002.zip › COG/C_MIX_COG_Class.txt_Statistic.xlsx]

## Sheet: C_MIX_COG_Class.txt_Statistic
Class Defination	Number of This Class	Percent of This Class(%)
General function prediction only	2241	19.04
Posttranslational modification, protein turnover, chaperones	1527	12.97
Translation, ribosomal structure and biogenesis	908	7.71
Energy production and conversion	843	7.16
Amino acid transport and metabolism	724	6.15
Lipid transport and metabolism	643	5.46
Signal transduction mechanisms	575	4.88
Carbohydrate transport and metabolism	546	4.64
Replication, recombination and repair	521	4.43
Cytoskeleton	479	4.07
Function unknown	394	3.35
Inorganic ion transport and metabolism	384	3.26
Secondary metabolites biosynthesis, transport and catabolism	365	3.1
Transcription	353	3
Nucleotide transport and metabolism	235	2
Cell wall/membrane/envelope biogenesis	228	1.94
Intracellular trafficking, secretion, and vesicular transport	198	1.68
Coenzyme transport and metabolism	179	1.52
Cell cycle control, cell division, chromosome partitioning	150	1.27
RNA processing and modification	98	0.83
Chromatin structure and dynamics	96	0.82
Defense mechanisms	52	0.44
Cell motility	25	0.21
Nuclear structure	7	0.06
