# Supplementary material for: Sequencing and De Novo Assembly of the Asian Clam (Corbicula fluminea) Transcriptome Using the Illumina GAIIx Method
Source: PLoS One. 2013 Nov 7;8(11):e79516. doi: 10.1371/journal.pone.0079516 (PMC3820681; doi:10.1371/journal.pone.0079516)
Supplement: Table S3 — GO categories of the unigenes. (ZIP) [file pone.0079516.s003.zip]

Archive with 6 entries (5 files):
- TableS3/C_MIX.Gene2GO.txt
- TableS3/C_MIX.Gene2Interpro.txt
- TableS3/C_MIX.Interpro2GO.txt
- TableS3/C_MIX.merged.txt
- TableS3/C_MIX_GO_Class.xlsx
- TableS3/
