# Supplementary material for: Sequencing and De Novo Assembly of the Asian Clam (Corbicula fluminea) Transcriptome Using the Illumina GAIIx Method
Source: PLoS One. 2013 Nov 7;8(11):e79516. doi: 10.1371/journal.pone.0079516 (PMC3820681; doi:10.1371/journal.pone.0079516)
Supplement: Table S3 — GO categories of the unigenes. (ZIP) [file pone.0079516.s003.zip › TableS3/C_MIX.Gene2GO.txt]

Gene	GO Number
Gene	GO Number	GO Number	GO Number
Locus_10003_Transcript_1	GO:0005515
Locus_10004_Transcript_1	GO:0005874	GO:0043234	GO:0003924	GO:0005198	GO:0005525	GO:0006184	GO:0007017	GO:0007018	GO:0051258
Locus_10005_Transcript_1	GO:0005737	GO:0005856	GO:0019898	GO:0003779	GO:0005198	GO:0008092
Locus_10005_Transcript_2	GO:0005737	GO:0005856	GO:0019898	GO:0008092
Locus_10005_Transcript_3	GO:0005737	GO:0005856	GO:0019898	GO:0008092
Locus_10005_Transcript_4	GO:0005737	GO:0005856	GO:0019898	GO:0003779	GO:0005198	GO:0008092
Locus_10005_Transcript_5	GO:0005737	GO:0005856	GO:0019898	GO:0003779	GO:0005198	GO:0008092
Locus_10005_Transcript_6	GO:0005737	GO:0005856	GO:0019898	GO:0003779	GO:0005198	GO:0008092
Locus_10005_Transcript_7	GO:0005737	GO:0005856	GO:0019898	GO:0003779	GO:0005198	GO:0008092
Locus_10005_Transcript_8	GO:0005737	GO:0005856	GO:0019898	GO:0003779	GO:0005198	GO:0008092
Locus_10009_Transcript_1	GO:0005515
Locus_10009_Transcript_2	GO:0005515
Locus_10012_Transcript_1	GO:0005515
Locus_10013_Transcript_1	GO:0016787
Locus_10013_Transcript_2	GO:0016787
Locus_10013_Transcript_3	GO:0016787
Locus_10019_Transcript_1	GO:0003824	GO:0016301	GO:0016772
Locus_1001_Transcript_1	GO:0005515	GO:0007165
Locus_1001_Transcript_2	GO:0005515	GO:0007165
Locus_1001_Transcript_3	GO:0005515	GO:0007165
Locus_1001_Transcript_4	GO:0005515	GO:0007165
Locus_1001_Transcript_5	GO:0005515	GO:0007165
Locus_10020_Transcript_1	GO:0005488
Locus_10020_Transcript_2	GO:0005488
Locus_10020_Transcript_3	GO:0005488
Locus_10020_Transcript_4	GO:0005488
Locus_10021_Transcript_1	GO:0016020	GO:0005215	GO:0006810	GO:0055085
Locus_10022_Transcript_1	GO:0005215	GO:0008289	GO:0006810
Locus_10022_Transcript_2	GO:0005215	GO:0008289	GO:0006810
Locus_10022_Transcript_3	GO:0005215	GO:0005488	GO:0008289	GO:0006810
Locus_10022_Transcript_4	GO:0005215	GO:0005488	GO:0008289	GO:0006810
Locus_10022_Transcript_5	GO:0005215	GO:0005488	GO:0008289	GO:0006810
Locus_10025_Transcript_1	GO:0005971	GO:0004748	GO:0016491	GO:0046914	GO:0009186	GO:0055114
Locus_10029_Transcript_1	GO:0005509
Locus_1002_Transcript_1	GO:0008234	GO:0006508
Locus_1002_Transcript_10	GO:0008234	GO:0006508
Locus_1002_Transcript_2	GO:0008234	GO:0006508
Locus_1002_Transcript_3	GO:0008234	GO:0006508
Locus_1002_Transcript_4	GO:0008234	GO:0006508
Locus_1002_Transcript_5	GO:0008234	GO:0006508
Locus_1002_Transcript_6	GO:0008234	GO:0006508
Locus_1002_Transcript_7	GO:0008234	GO:0006508
Locus_1002_Transcript_8	GO:0008234	GO:0006508
Locus_1002_Transcript_9	GO:0008234	GO:0006508
Locus_10032_Transcript_1	GO:0005634	GO:0003677	GO:0003700	GO:0043565	GO:0006355
Locus_10032_Transcript_2	GO:0005634	GO:0003677	GO:0003700	GO:0043565	GO:0006355
Locus_10032_Transcript_3	GO:0005634	GO:0003677	GO:0003700	GO:0043565	GO:0006355
Locus_10037_Transcript_1	GO:0005515
Locus_10039_Transcript_1	GO:0003995	GO:0016627	GO:0050660	GO:0008152	GO:0055114
Locus_10039_Transcript_2	GO:0003995	GO:0016627	GO:0050660	GO:0008152	GO:0055114
Locus_10039_Transcript_3	GO:0003995	GO:0016627	GO:0050660	GO:0008152	GO:0055114
Locus_10042_Transcript_1	GO:0005515
Locus_10044_Transcript_1	GO:0000166	GO:0008270	GO:0016491	GO:0016747	GO:0055114
Locus_10044_Transcript_2	GO:0000166	GO:0008270	GO:0016491	GO:0016747	GO:0055114
Locus_10044_Transcript_3	GO:0000166	GO:0008270	GO:0016491	GO:0016747	GO:0055114
Locus_10044_Transcript_4	GO:0000166	GO:0008270	GO:0016491	GO:0016747	GO:0055114
Locus_10044_Transcript_5	GO:0000166	GO:0008270	GO:0016491	GO:0016747	GO:0055114
Locus_10044_Transcript_6	GO:0000166	GO:0008270	GO:0016491	GO:0016747	GO:0055114
Locus_10044_Transcript_7	GO:0000166	GO:0008270	GO:0016491	GO:0016747	GO:0055114
Locus_10044_Transcript_8	GO:0000166	GO:0008270	GO:0016491	GO:0016747	GO:0055114
Locus_10045_Transcript_1	GO:0005622
Locus_10045_Transcript_2	GO:0005622
Locus_10045_Transcript_3	GO:0005622
Locus_10045_Transcript_4	GO:0005622
Locus_10045_Transcript_5	GO:0005622
Locus_10045_Transcript_6	GO:0005622
Locus_10046_Transcript_1	GO:0008479	GO:0006400	GO:0008616
Locus_10046_Transcript_2	GO:0008479	GO:0006400	GO:0008616
Locus_10046_Transcript_3	GO:0008479	GO:0006400	GO:0008616
Locus_10048_Transcript_1	GO:0005515
Locus_10048_Transcript_2	GO:0005515
Locus_10048_Transcript_3	GO:0005515
Locus_1004_Transcript_2	GO:0005515	GO:0006396	GO:0009615
Locus_1004_Transcript_3	GO:0005515
Locus_1004_Transcript_4	GO:0005515
Locus_1004_Transcript_5	GO:0005515	GO:0006396	GO:0009615
Locus_1004_Transcript_6	GO:0005515	GO:0006396	GO:0009615
Locus_10052_Transcript_1	GO:0016021
Locus_10052_Transcript_2	GO:0016021
Locus_10052_Transcript_3	GO:0016021
Locus_10053_Transcript_4	GO:0005524
Locus_10058_Transcript_1	GO:0000166	GO:0016491	GO:0032934	GO:0008152
Locus_10058_Transcript_2	GO:0000166	GO:0016491	GO:0008152
Locus_10058_Transcript_3	GO:0000166	GO:0016491	GO:0032934	GO:0008152
Locus_10058_Transcript_4	GO:0000166	GO:0016491	GO:0008152
Locus_10058_Transcript_5	GO:0000166	GO:0016491	GO:0032934	GO:0008152
Locus_10058_Transcript_6	GO:0000166	GO:0016491	GO:0032934	GO:0008152
Locus_10058_Transcript_7	GO:0000166	GO:0016491	GO:0032934	GO:0008152
Locus_10058_Transcript_8	GO:0000166	GO:0016491	GO:0032934	GO:0008152
Locus_10067_Transcript_1	GO:0004221	GO:0005515	GO:0051260
Locus_10067_Transcript_2	GO:0008076	GO:0016020	GO:0004221	GO:0005249	GO:0005515	GO:0006813
Locus_10067_Transcript_3	GO:0004221	GO:0005515	GO:0051260
Locus_10067_Transcript_4	GO:0008076	GO:0016020	GO:0004221	GO:0005249	GO:0005515	GO:0006813
Locus_10067_Transcript_5	GO:0004221	GO:0005515	GO:0051260
Locus_10068_Transcript_1	GO:0016491	GO:0055114
Locus_10077_Transcript_10	GO:0005856	GO:0015629	GO:0016459	GO:0003774	GO:0005198	GO:0005524	GO:0007155
Locus_10077_Transcript_11	GO:0005856	GO:0015629	GO:0005198	GO:0007155
Locus_10077_Transcript_2	GO:0015629	GO:0005198	GO:0007155
Locus_10077_Transcript_3	GO:0005856
Locus_10077_Transcript_4	GO:0015629	GO:0005198	GO:0007155
Locus_10077_Transcript_5	GO:0015629	GO:0016459	GO:0003774	GO:0005198	GO:0005524	GO:0007155
Locus_10077_Transcript_6	GO:0005856	GO:0015629	GO:0005198	GO:0007155
Locus_10077_Transcript_7	GO:0005856	GO:0015629	GO:0016459	GO:0003774	GO:0005198	GO:0005524	GO:0007155
Locus_10077_Transcript_8	GO:0015629	GO:0016459	GO:0003774	GO:0005198	GO:0005524	GO:0007155
Locus_10081_Transcript_1	GO:0005622	GO:0005840	GO:0003735	GO:0006412
Locus_10083_Transcript_2	GO:0005488
Locus_10084_Transcript_1	GO:0005737	GO:0017183
Locus_10088_Transcript_1	GO:0005509
Locus_10088_Transcript_2	GO:0005509
Locus_10088_Transcript_3	GO:0005509
Locus_10088_Transcript_4	GO:0005509
Locus_10088_Transcript_5	GO:0005509
Locus_10088_Transcript_6	GO:0005509
Locus_10091_Transcript_1	GO:0005515	GO:0016787	GO:0009166
Locus_10091_Transcript_2	GO:0005515	GO:0016787	GO:0009166
Locus_10097_Transcript_1	GO:0003995	GO:0016627	GO:0050660	GO:0008152	GO:0055114
Locus_10097_Transcript_3	GO:0003995	GO:0016627	GO:0050660	GO:0008152	GO:0055114
Locus_10098_Transcript_1	GO:0005622	GO:0005840	GO:0003735	GO:0006412
Locus_10099_Transcript_1	GO:0005634	GO:0008270
Locus_1009_Transcript_11	GO:0016020	GO:0016021	GO:0004888	GO:0004930	GO:0030246	GO:0007166	GO:0007186	GO:0007218
Locus_1009_Transcript_14	GO:0016020	GO:0016021	GO:0004888	GO:0004930	GO:0007166	GO:0007186
Locus_1009_Transcript_15	GO:0016020	GO:0016021	GO:0004888	GO:0004930	GO:0030246	GO:0007166	GO:0007186	GO:0007218
Locus_1009_Transcript_17	GO:0016020	GO:0016021	GO:0004888	GO:0004930	GO:0030246	GO:0007166	GO:0007186	GO:0007218
Locus_1009_Transcript_18	GO:0016020	GO:0016021	GO:0004888	GO:0004930	GO:0030246	GO:0007166	GO:0007186	GO:0007218
Locus_1009_Transcript_19	GO:0016020	GO:0016021	GO:0004888	GO:0004930	GO:0030246	GO:0007166	GO:0007186	GO:0007218
Locus_10108_Transcript_1	GO:0005764	GO:0022008
Locus_10108_Transcript_2	GO:0005764	GO:0022008
Locus_1010_Transcript_1	GO:0005634	GO:0003677	GO:0003700	GO:0003707	GO:0008270	GO:0043565	GO:0006355	GO:0043401
Locus_1010_Transcript_2	GO:0005634	GO:0003677	GO:0003700	GO:0003707	GO:0008270	GO:0043565	GO:0006355	GO:0043401
Locus_1010_Transcript_3	GO:0005634	GO:0003677	GO:0003700	GO:0003707	GO:0008270	GO:0043565	GO:0006355	GO:0043401
Locus_1010_Transcript_4	GO:0005634	GO:0003677	GO:0003700	GO:0003707	GO:0008270	GO:0043565	GO:0006355	GO:0043401
Locus_1010_Transcript_5	GO:0005634	GO:0003677	GO:0003700	GO:0003707	GO:0008270	GO:0043565	GO:0006355	GO:0043401
Locus_1010_Transcript_6	GO:0005634	GO:0003677	GO:0003700	GO:0003707	GO:0008270	GO:0043565	GO:0006355	GO:0043401
Locus_1010_Transcript_7	GO:0005634	GO:0003677	GO:0003700	GO:0003707	GO:0008270	GO:0043565	GO:0006355	GO:0043401
Locus_1010_Transcript_8	GO:0005634	GO:0003677	GO:0003700	GO:0003707	GO:0008270	GO:0043565	GO:0006355	GO:0043401
Locus_1010_Transcript_9	GO:0005634	GO:0003677	GO:0003700	GO:0003707	GO:0008270	GO:0043565	GO:0006355	GO:0043401
Locus_1011_Transcript_1	GO:0005839	GO:0004175	GO:0004298	GO:0051603
Locus_1011_Transcript_2	GO:0005839	GO:0004175	GO:0004298	GO:0051603
Locus_1011_Transcript_3	GO:0005839	GO:0004175	GO:0004298	GO:0051603
Locus_1011_Transcript_4	GO:0005839	GO:0004175	GO:0004298	GO:0051603
Locus_1011_Transcript_5	GO:0005839	GO:0004175	GO:0004298	GO:0051603
Locus_10120_Transcript_1	GO:0008146
Locus_10120_Transcript_2	GO:0008146
Locus_10120_Transcript_3	GO:0008146
Locus_10124_Transcript_1	GO:0016020	GO:0016021	GO:0004888	GO:0004930	GO:0007166	GO:0007186
Locus_10124_Transcript_2	GO:0016020	GO:0016021	GO:0004888	GO:0004930	GO:0007166	GO:0007186
Locus_10124_Transcript_3	GO:0016020	GO:0016021	GO:0004888	GO:0004930	GO:0007166	GO:0007186
Locus_10124_Transcript_4	GO:0016020	GO:0016021	GO:0004888	GO:0004930	GO:0007166	GO:0007186
Locus_10128_Transcript_1	GO:0005515
Locus_1012_Transcript_1	GO:0005856	GO:0003779	GO:0005515	GO:0030833
Locus_1012_Transcript_2	GO:0005856	GO:0003779	GO:0005515	GO:0030833
Locus_1012_Transcript_3	GO:0005856	GO:0003779	GO:0005515	GO:0030833
Locus_1012_Transcript_4	GO:0005856	GO:0003779	GO:0005515	GO:0030833
Locus_10132_Transcript_1	GO:0016491	GO:0055114
Locus_10132_Transcript_3	GO:0016491	GO:0016627	GO:0050660	GO:0022900	GO:0055114
Locus_1013_Transcript_1	GO:0005102	GO:0005509	GO:0005515	GO:0007165
Locus_1013_Transcript_2	GO:0005102	GO:0005509	GO:0005515	GO:0007165
Locus_1013_Transcript_3	GO:0005102	GO:0005509	GO:0005515	GO:0007165
Locus_1013_Transcript_4	GO:0005102	GO:0005509	GO:0005515	GO:0007165
Locus_1013_Transcript_5	GO:0005102	GO:0005509	GO:0005515	GO:0007165
Locus_1013_Transcript_6	GO:0005102	GO:0005509	GO:0005515	GO:0007165
Locus_1013_Transcript_7	GO:0005102	GO:0005509	GO:0005515	GO:0007165
Locus_1014_Transcript_1	GO:0005874	GO:0043234	GO:0003924	GO:0005198	GO:0005525	GO:0006184	GO:0007017	GO:0007018	GO:0051258
Locus_1014_Transcript_2	GO:0005874	GO:0043234	GO:0003924	GO:0005198	GO:0005525	GO:0006184	GO:0007017	GO:0007018	GO:0051258
Locus_1014_Transcript_3	GO:0005874	GO:0043234	GO:0003924	GO:0005198	GO:0005525	GO:0006184	GO:0007017	GO:0007018	GO:0051258
Locus_1014_Transcript_4	GO:0005874	GO:0043234	GO:0003924	GO:0005198	GO:0005525	GO:0006184	GO:0007017	GO:0007018	GO:0051258
Locus_1014_Transcript_5	GO:0005874	GO:0043234	GO:0003924	GO:0005198	GO:0005525	GO:0006184	GO:0007017	GO:0007018	GO:0051258
Locus_10150_Transcript_1	GO:0005515
Locus_10150_Transcript_2	GO:0005515
Locus_10150_Transcript_3	GO:0005515
Locus_10150_Transcript_4	GO:0005515
Locus_10150_Transcript_6	GO:0005515
Locus_10150_Transcript_7	GO:0005515
Locus_10150_Transcript_8	GO:0005515
Locus_10152_Transcript_1	GO:0004672	GO:0004713	GO:0005515	GO:0005524	GO:0016772	GO:0006468
Locus_10152_Transcript_2	GO:0004672	GO:0004713	GO:0005515	GO:0005524	GO:0016772	GO:0006468
Locus_10158_Transcript_1	GO:0005681	GO:0097157	GO:0000398
Locus_1015_Transcript_1	GO:0031012	GO:0004222	GO:0008237	GO:0008270	GO:0006508	GO:0008152
Locus_1015_Transcript_2	GO:0031012	GO:0004222	GO:0008237	GO:0008270	GO:0006508	GO:0008152
Locus_1015_Transcript_3	GO:0031012	GO:0004222	GO:0008237	GO:0008270	GO:0006508	GO:0008152
Locus_1015_Transcript_4	GO:0031012	GO:0004222	GO:0008237	GO:0008270	GO:0006508	GO:0008152
Locus_10172_Transcript_1	GO:0005622	GO:0016020	GO:0003924	GO:0005525	GO:0006184	GO:0006886	GO:0006913	GO:0007165	GO:0007264	GO:0015031
Locus_10172_Transcript_2	GO:0005622	GO:0016020	GO:0003924	GO:0005525	GO:0006184	GO:0006886	GO:0006913	GO:0007165	GO:0007264	GO:0015031
Locus_10172_Transcript_3	GO:0005622	GO:0016020	GO:0003924	GO:0005525	GO:0006184	GO:0006886	GO:0006913	GO:0007165	GO:0007264	GO:0015031
Locus_10180_Transcript_2	GO:0070652	GO:0051225	GO:0051297
Locus_10180_Transcript_3	GO:0070652	GO:0051225	GO:0051297
Locus_10180_Transcript_4	GO:0070652	GO:0051225	GO:0051297
Locus_10183_Transcript_1	GO:0005515
Locus_10183_Transcript_2	GO:0005515
Locus_10183_Transcript_3	GO:0005515
Locus_10183_Transcript_4	GO:0005515
Locus_10190_Transcript_1	GO:0005515
Locus_10196_Transcript_1	GO:0003676	GO:0008270
Locus_10196_Transcript_2	GO:0003676	GO:0008270
Locus_10196_Transcript_3	GO:0003676	GO:0008270
Locus_101_Transcript_1	GO:0003824	GO:0004356	GO:0006542	GO:0006807
Locus_10203_Transcript_1	GO:0005515
Locus_10207_Transcript_1	GO:0005886	GO:0016020	GO:0005509	GO:0007155	GO:0007156
Locus_10209_Transcript_1	GO:0016020	GO:0005525	GO:0016817
Locus_1020_Transcript_1	GO:0016020
Locus_1020_Transcript_10	GO:0016020
Locus_1020_Transcript_2	GO:0016020
Locus_1020_Transcript_3	GO:0016020
Locus_1020_Transcript_4	GO:0016020
Locus_1020_Transcript_5	GO:0016020
Locus_1020_Transcript_6	GO:0016020
Locus_1020_Transcript_7	GO:0016020
Locus_1020_Transcript_8	GO:0016020
Locus_1020_Transcript_9	GO:0016020
Locus_1021_Transcript_1	GO:0005622	GO:0005840	GO:0003735	GO:0006414
Locus_10220_Transcript_1	GO:0005515
Locus_10220_Transcript_2	GO:0005515
Locus_10220_Transcript_3	GO:0005515
Locus_10222_Transcript_1	GO:0008270	GO:0016811	GO:0051287	GO:0070403	GO:0006476
Locus_10222_Transcript_2	GO:0008270	GO:0016811	GO:0051287	GO:0070403	GO:0006476
Locus_10222_Transcript_3	GO:0008270	GO:0016811	GO:0051287	GO:0070403	GO:0006476
Locus_10224_Transcript_1	GO:0007155
Locus_10225_Transcript_1	GO:0003676
Locus_10229_Transcript_10	GO:0000166	GO:0003676	GO:0005524	GO:0030272	GO:0009396
Locus_10229_Transcript_2	GO:0000166	GO:0003676	GO:0005524	GO:0030272	GO:0009396
Locus_10229_Transcript_3	GO:0000166	GO:0003676	GO:0005524	GO:0030272	GO:0009396
Locus_10229_Transcript_4	GO:0000166	GO:0003676	GO:0005524	GO:0030272	GO:0009396
Locus_10229_Transcript_5	GO:0000166	GO:0003676	GO:0005524	GO:0030272	GO:0009396
Locus_10229_Transcript_6	GO:0000166	GO:0003676	GO:0005524	GO:0030272	GO:0009396
Locus_10229_Transcript_7	GO:0000166	GO:0003676	GO:0005524	GO:0030272	GO:0009396
Locus_10229_Transcript_8	GO:0000166	GO:0003676	GO:0005524	GO:0030272	GO:0009396
Locus_10236_Transcript_1	GO:0005515
Locus_10236_Transcript_2	GO:0005515
Locus_10236_Transcript_3	GO:0005515
Locus_10236_Transcript_4	GO:0005515
Locus_10236_Transcript_5	GO:0005515
Locus_10236_Transcript_6	GO:0005515
Locus_10236_Transcript_7	GO:0005515
Locus_10236_Transcript_8	GO:0005515
Locus_10236_Transcript_9	GO:0005515
Locus_1023_Transcript_1	GO:0005488
Locus_1023_Transcript_2	GO:0005488
Locus_1023_Transcript_3	GO:0030246
Locus_10241_Transcript_1	GO:0003677	GO:0046983	GO:0006355
Locus_10241_Transcript_2	GO:0003677	GO:0046983	GO:0006355
Locus_10244_Transcript_1	GO:0007155
Locus_10244_Transcript_2	GO:0007155
Locus_10244_Transcript_3	GO:0007155
Locus_10249_Transcript_1	GO:0016787
Locus_10249_Transcript_10	GO:0016787
Locus_10249_Transcript_2	GO:0016787
Locus_10249_Transcript_3	GO:0016787
Locus_10249_Transcript_4	GO:0016787
Locus_10249_Transcript_5	GO:0016787
Locus_10249_Transcript_6	GO:0016787
Locus_10249_Transcript_7	GO:0016787
Locus_10249_Transcript_8	GO:0016787
Locus_10249_Transcript_9	GO:0016787
Locus_1024_Transcript_1	GO:0000166	GO:0008270	GO:0016491	GO:0016747	GO:0055114
Locus_1024_Transcript_2	GO:0000166	GO:0008270	GO:0016491	GO:0016747	GO:0055114
Locus_1024_Transcript_3	GO:0000166	GO:0008270	GO:0016491	GO:0016747	GO:0055114
Locus_1024_Transcript_4	GO:0000166	GO:0008270	GO:0016491	GO:0016747	GO:0055114
Locus_1024_Transcript_5	GO:0000166	GO:0008270	GO:0016491	GO:0016747	GO:0055114
Locus_1024_Transcript_6	GO:0000166	GO:0008270	GO:0016491	GO:0016747	GO:0055114
Locus_10251_Transcript_10	GO:0000166	GO:0016616	GO:0048037	GO:0051287	GO:0008152	GO:0055114
Locus_10251_Transcript_11	GO:0000166	GO:0016616	GO:0048037	GO:0051287	GO:0008152	GO:0055114
Locus_10251_Transcript_12	GO:0000166	GO:0016616	GO:0048037	GO:0051287	GO:0008152	GO:0055114
Locus_10251_Transcript_13	GO:0000166	GO:0016616	GO:0048037	GO:0051287	GO:0008152	GO:0055114
Locus_10251_Transcript_4	GO:0000166	GO:0016616	GO:0048037	GO:0051287	GO:0008152	GO:0055114
Locus_10251_Transcript_5	GO:0000166	GO:0016616	GO:0048037	GO:0051287	GO:0008152	GO:0055114
Locus_10251_Transcript_6	GO:0000166	GO:0016616	GO:0048037	GO:0051287	GO:0008152	GO:0055114
Locus_10251_Transcript_7	GO:0000166	GO:0016616	GO:0048037	GO:0051287	GO:0008152	GO:0055114
Locus_10251_Transcript_8	GO:0000166	GO:0016616	GO:0048037	GO:0051287	GO:0008152	GO:0055114
Locus_10252_Transcript_1	GO:0005743	GO:0016651	GO:0022900
Locus_10252_Transcript_2	GO:0005743	GO:0016651	GO:0022900
Locus_10258_Transcript_1	GO:0005622	GO:0005515	GO:0008270
Locus_10266_Transcript_1	GO:0016791	GO:0016311
Locus_10266_Transcript_2	GO:0016791	GO:0016311
Locus_10266_Transcript_4	GO:0016791	GO:0016311
Locus_10270_Transcript_1	GO:0016779	GO:0008152
Locus_10270_Transcript_2	GO:0016779	GO:0008152
Locus_10270_Transcript_3	GO:0016779	GO:0008152
Locus_10274_Transcript_1	GO:0003824	GO:0015923	GO:0030246	GO:0005975	GO:0006013
Locus_10277_Transcript_1	GO:0003723	GO:0003743	GO:0006413
Locus_1027_Transcript_1	GO:0000166	GO:0008270	GO:0016491	GO:0055114
Locus_1029_Transcript_1	GO:0033177	GO:0045263	GO:0015078	GO:0015986	GO:0015991
Locus_102_Transcript_2	GO:0005622	GO:0005840	GO:0003735	GO:0006412
Locus_102_Transcript_3	GO:0005622	GO:0005840	GO:0003735	GO:0006412
Locus_102_Transcript_4	GO:0005622	GO:0005840	GO:0003723	GO:0003735	GO:0006412
Locus_102_Transcript_5	GO:0005622	GO:0005840	GO:0003735	GO:0006412
Locus_10303_Transcript_1	GO:0003824	GO:0004553	GO:0043169	GO:0005975
Locus_10305_Transcript_1	GO:0003755	GO:0006457
Locus_10306_Transcript_1	GO:0005524	GO:0051085
Locus_10317_Transcript_1	GO:0016491	GO:0016620	GO:0008152	GO:0055114
Locus_10317_Transcript_2	GO:0016491	GO:0016620	GO:0008152	GO:0055114
Locus_10317_Transcript_3	GO:0016491	GO:0016620	GO:0008152	GO:0055114
Locus_10319_Transcript_1	GO:0003676
Locus_10336_Transcript_1	GO:0016020	GO:0015171	GO:0003333
Locus_10336_Transcript_2	GO:0016020	GO:0015171	GO:0003333
Locus_10336_Transcript_3	GO:0016020	GO:0015171	GO:0003333
Locus_1033_Transcript_1	GO:0008270
Locus_1033_Transcript_2	GO:0008270
Locus_1033_Transcript_3	GO:0008270
Locus_1033_Transcript_4	GO:0008270
Locus_1033_Transcript_5	GO:0008270
Locus_1033_Transcript_6	GO:0008270
Locus_10346_Transcript_1	GO:0005634	GO:0043189	GO:0006355
Locus_10346_Transcript_2	GO:0005634	GO:0043189	GO:0006355
Locus_10346_Transcript_3	GO:0005634	GO:0043189	GO:0006355
Locus_10362_Transcript_1	GO:0003995	GO:0016627	GO:0050660	GO:0008152	GO:0055114
Locus_10362_Transcript_2	GO:0003995	GO:0016627	GO:0050660	GO:0008152	GO:0055114
Locus_10362_Transcript_3	GO:0003995	GO:0016627	GO:0050660	GO:0008152	GO:0055114
Locus_10365_Transcript_1	GO:0004386
Locus_10366_Transcript_1	GO:0003824	GO:0043169	GO:0005975
Locus_10366_Transcript_2	GO:0003824	GO:0043169	GO:0005975
Locus_10366_Transcript_3	GO:0003824	GO:0043169	GO:0005975
Locus_10366_Transcript_4	GO:0003824	GO:0043169	GO:0005975
Locus_10366_Transcript_5	GO:0003824	GO:0043169	GO:0005975
Locus_10374_Transcript_1	GO:0004672	GO:0004674	GO:0004713	GO:0005524	GO:0016772	GO:0006468
Locus_10374_Transcript_2	GO:0004672	GO:0004674	GO:0004713	GO:0005524	GO:0016772	GO:0006468
Locus_10377_Transcript_1	GO:0005761	GO:0003735	GO:0006412
Locus_10377_Transcript_2	GO:0005761	GO:0003735	GO:0006412
Locus_10385_Transcript_1	GO:0005576	GO:0006953
Locus_10392_Transcript_2	GO:0005515
Locus_10392_Transcript_3	GO:0005515
Locus_10392_Transcript_4	GO:0005515
Locus_10392_Transcript_5	GO:0005515
Locus_10405_Transcript_1	GO:0005737	GO:0008290	GO:0003779	GO:0030036
Locus_10405_Transcript_2	GO:0005737	GO:0008290	GO:0003779	GO:0030036
Locus_10405_Transcript_3	GO:0005737	GO:0008290	GO:0003779	GO:0030036
Locus_10407_Transcript_1	GO:0005634	GO:0006355
Locus_10407_Transcript_2	GO:0005634	GO:0006355
Locus_10409_Transcript_1	GO:0000166	GO:0003676
Locus_10409_Transcript_2	GO:0000166	GO:0003676
Locus_1041_Transcript_10	GO:0004602	GO:0006979	GO:0055114
Locus_1041_Transcript_11	GO:0004602	GO:0006979	GO:0055114
Locus_1041_Transcript_12	GO:0004602	GO:0006979	GO:0055114
Locus_1041_Transcript_13	GO:0004602	GO:0006979	GO:0055114
Locus_1041_Transcript_4	GO:0004602	GO:0006979	GO:0055114
Locus_1041_Transcript_5	GO:0004602	GO:0006979	GO:0055114
Locus_1041_Transcript_6	GO:0004602	GO:0006979	GO:0055114
Locus_1041_Transcript_7	GO:0004602	GO:0006979	GO:0055114
Locus_1041_Transcript_8	GO:0004602	GO:0006979	GO:0055114
Locus_1041_Transcript_9	GO:0004602	GO:0006979	GO:0055114
Locus_10423_Transcript_1	GO:0003824	GO:0004252	GO:0005515	GO:0006508
Locus_10423_Transcript_2	GO:0003824	GO:0004252	GO:0005515	GO:0006508
Locus_10426_Transcript_1	GO:0005622	GO:0005515	GO:0007165
Locus_10426_Transcript_2	GO:0005622	GO:0005515	GO:0007165
Locus_10432_Transcript_1	GO:0016010	GO:0016020	GO:0005509	GO:0007016
Locus_10432_Transcript_2	GO:0016010	GO:0016020	GO:0005509	GO:0007016
Locus_10432_Transcript_3	GO:0016010	GO:0016020	GO:0005509	GO:0007016
Locus_10432_Transcript_4	GO:0016010	GO:0016020	GO:0005509	GO:0007016
Locus_10432_Transcript_5	GO:0016010	GO:0016020	GO:0005509	GO:0007016
Locus_10446_Transcript_1	GO:0005764	GO:0006629	GO:0006665
Locus_10446_Transcript_2	GO:0005764	GO:0006629	GO:0006665
Locus_10446_Transcript_3	GO:0005764	GO:0006629	GO:0006665
Locus_10446_Transcript_4	GO:0005764	GO:0006629	GO:0006665
Locus_10446_Transcript_5	GO:0005764	GO:0006629	GO:0006665
Locus_10446_Transcript_6	GO:0005764	GO:0006629	GO:0006665
Locus_10447_Transcript_1	GO:0004030	GO:0016491	GO:0016620	GO:0006081	GO:0008152	GO:0055114
Locus_10447_Transcript_2	GO:0004030	GO:0016491	GO:0016620	GO:0006081	GO:0008152	GO:0055114
Locus_10447_Transcript_3	GO:0004030	GO:0016491	GO:0016620	GO:0006081	GO:0008152	GO:0055114
Locus_10447_Transcript_4	GO:0004030	GO:0016491	GO:0016620	GO:0006081	GO:0008152	GO:0055114
Locus_10447_Transcript_5	GO:0004030	GO:0016491	GO:0016620	GO:0006081	GO:0008152	GO:0055114
Locus_10456_Transcript_1	GO:0000166
Locus_10456_Transcript_2	GO:0000166
Locus_10456_Transcript_3	GO:0000166
Locus_10456_Transcript_4	GO:0000166
Locus_10456_Transcript_5	GO:0000166
Locus_10456_Transcript_6	GO:0000166
Locus_10456_Transcript_7	GO:0000166
Locus_10458_Transcript_1	GO:0005874	GO:0043234	GO:0003924	GO:0005198	GO:0005525	GO:0006184	GO:0007017	GO:0007018	GO:0051258
Locus_10458_Transcript_2	GO:0005874	GO:0043234	GO:0003924	GO:0005198	GO:0005525	GO:0006184	GO:0007017	GO:0007018	GO:0051258
Locus_10458_Transcript_3	GO:0005874	GO:0043234	GO:0003924	GO:0005198	GO:0005525	GO:0006184	GO:0007017	GO:0007018	GO:0051258
Locus_1045_Transcript_1	GO:0008234	GO:0006508
Locus_1045_Transcript_2	GO:0008234	GO:0006508
Locus_1045_Transcript_3	GO:0008234	GO:0006508
Locus_10462_Transcript_1	GO:0030246
Locus_10468_Transcript_1	GO:0000166	GO:0003676	GO:0008270
Locus_10468_Transcript_2	GO:0000166	GO:0003676	GO:0008270
Locus_10468_Transcript_3	GO:0005622	GO:0000166	GO:0003676	GO:0008270
Locus_10470_Transcript_1	GO:0000166
Locus_10470_Transcript_2	GO:0000166
Locus_10470_Transcript_3	GO:0000166
Locus_10474_Transcript_1	GO:0009055	GO:0015035	GO:0006662	GO:0045454
Locus_10474_Transcript_2	GO:0009055	GO:0015035	GO:0006662	GO:0045454
Locus_10474_Transcript_3	GO:0009055	GO:0015035	GO:0006662	GO:0045454
Locus_10477_Transcript_1	GO:0016021	GO:0005328	GO:0006836
Locus_10478_Transcript_1	GO:0003824	GO:0008152
Locus_10479_Transcript_1	GO:0000166	GO:0016616	GO:0048037	GO:0051287	GO:0008152	GO:0055114
Locus_10479_Transcript_2	GO:0000166	GO:0016616	GO:0048037	GO:0051287	GO:0008152	GO:0055114
Locus_10479_Transcript_3	GO:0000166	GO:0016616	GO:0048037	GO:0051287	GO:0008152	GO:0055114
Locus_10479_Transcript_4	GO:0000166	GO:0016616	GO:0048037	GO:0051287	GO:0008152	GO:0055114
Locus_10479_Transcript_5	GO:0000166	GO:0016616	GO:0048037	GO:0051287	GO:0008152	GO:0055114
Locus_10479_Transcript_6	GO:0000166	GO:0016616	GO:0048037	GO:0051287	GO:0008152	GO:0055114
Locus_1048_Transcript_1	GO:0005615	GO:0019239	GO:0009168
Locus_10490_Transcript_1	GO:0005764	GO:0003824	GO:0004348	GO:0043169	GO:0005975	GO:0006665	GO:0007040
Locus_10490_Transcript_2	GO:0005764	GO:0003824	GO:0004348	GO:0043169	GO:0005975	GO:0006665	GO:0007040
Locus_10493_Transcript_1	GO:0004602	GO:0006979	GO:0055114
Locus_10493_Transcript_2	GO:0004602	GO:0006979	GO:0055114
Locus_10493_Transcript_3	GO:0004602	GO:0006979	GO:0055114
Locus_10494_Transcript_1	GO:0030127	GO:0008270	GO:0006886	GO:0006888
Locus_10494_Transcript_2	GO:0030127	GO:0008270	GO:0006886	GO:0006888
Locus_10495_Transcript_1	GO:0005875	GO:0007017
Locus_10497_Transcript_1	GO:0005730	GO:0005525
Locus_10497_Transcript_2	GO:0005730	GO:0005525
Locus_10497_Transcript_3	GO:0005730	GO:0005525
Locus_1049_Transcript_17	GO:0005576	GO:0005615	GO:0004866
Locus_1049_Transcript_18	GO:0005576	GO:0005615	GO:0004866
Locus_1049_Transcript_19	GO:0005576	GO:0005615	GO:0004866
Locus_1049_Transcript_20	GO:0005576	GO:0005615	GO:0004866
Locus_1049_Transcript_21	GO:0005576	GO:0005615	GO:0004866
Locus_1049_Transcript_22	GO:0005576	GO:0005615	GO:0004866
Locus_1049_Transcript_23	GO:0005576	GO:0005615	GO:0004866
Locus_1049_Transcript_24	GO:0005576	GO:0005615	GO:0004866
Locus_1049_Transcript_25	GO:0005576	GO:0005615	GO:0004866
Locus_1049_Transcript_26	GO:0005576	GO:0005615	GO:0004866
Locus_1049_Transcript_3	GO:0005615
Locus_1049_Transcript_6	GO:0005615
Locus_10502_Transcript_1	GO:0005622
Locus_10502_Transcript_2	GO:0005622	GO:0005515	GO:0008270
Locus_10502_Transcript_3	GO:0005622	GO:0005515	GO:0008270
Locus_10504_Transcript_1	GO:0016020	GO:0015171	GO:0003333
Locus_10509_Transcript_1	GO:0016020	GO:0016021	GO:0005452	GO:0006820
Locus_10510_Transcript_1	GO:0016020	GO:0016021	GO:0005215	GO:0005452	GO:0008509	GO:0006810	GO:0006820
Locus_10510_Transcript_2	GO:0016020	GO:0016021	GO:0005215	GO:0005452	GO:0008509	GO:0006810	GO:0006820
Locus_10512_Transcript_1	GO:0000166	GO:0003824
Locus_10515_Transcript_1	GO:0008234
Locus_10518_Transcript_2	GO:0016020	GO:0005215	GO:0006814	GO:0055085
Locus_10518_Transcript_4	GO:0016020	GO:0005215	GO:0006814	GO:0055085
Locus_10521_Transcript_1	GO:0005634	GO:0003677	GO:0005524	GO:0008270	GO:0016818	GO:0006355
Locus_10521_Transcript_2	GO:0005634	GO:0003677	GO:0005524	GO:0008270	GO:0016818	GO:0006355
Locus_10523_Transcript_1	GO:0016020	GO:0008417	GO:0006486
Locus_10524_Transcript_1	GO:0005515
Locus_10524_Transcript_2	GO:0005515
Locus_10524_Transcript_3	GO:0005515
Locus_10525_Transcript_1	GO:0005634	GO:0003677	GO:0003700	GO:0043565	GO:0006355
Locus_10525_Transcript_2	GO:0005634	GO:0003677	GO:0003700	GO:0043565	GO:0006355
Locus_10525_Transcript_3	GO:0005634	GO:0003677	GO:0003700	GO:0043565	GO:0006355
Locus_10529_Transcript_1	GO:0005515
Locus_10529_Transcript_2	GO:0005515
Locus_10530_Transcript_1	GO:0005509	GO:0005515
Locus_10530_Transcript_2	GO:0005509	GO:0005515
Locus_10530_Transcript_3	GO:0005509	GO:0005515
Locus_10530_Transcript_4	GO:0005509	GO:0005515
Locus_10530_Transcript_5	GO:0005509	GO:0005515
Locus_10530_Transcript_6	GO:0005509	GO:0005515
Locus_10530_Transcript_7	GO:0005509	GO:0005515
Locus_10530_Transcript_8	GO:0005509	GO:0005515
Locus_10536_Transcript_2	GO:0005515
Locus_10536_Transcript_3	GO:0005515
Locus_10536_Transcript_4	GO:0005515
Locus_10543_Transcript_2	GO:0005515
Locus_10546_Transcript_1	GO:0003796
Locus_10546_Transcript_2	GO:0003796
Locus_10549_Transcript_1	GO:0003723	GO:0009982	GO:0001522	GO:0006396	GO:0009451
Locus_10553_Transcript_1	GO:0016021	GO:0008047	GO:0006691
Locus_10554_Transcript_1	GO:0016757
Locus_10554_Transcript_2	GO:0016757
Locus_1055_Transcript_5	GO:0005856	GO:0030833
Locus_1055_Transcript_6	GO:0005856	GO:0030833
Locus_1055_Transcript_7	GO:0005856	GO:0030833
Locus_1055_Transcript_8	GO:0005856	GO:0030833
Locus_1055_Transcript_9	GO:0005856	GO:0030833
Locus_10562_Transcript_4	GO:0005622	GO:0008270
Locus_10566_Transcript_1	GO:0005515
Locus_10566_Transcript_2	GO:0005515
Locus_10567_Transcript_1	GO:0016491	GO:0055114
Locus_10567_Transcript_2	GO:0000166	GO:0016491	GO:0055114
Locus_10578_Transcript_1	GO:0005515
Locus_1057_Transcript_1	GO:0005515	GO:0008270
Locus_1057_Transcript_2	GO:0005515	GO:0008270
Locus_1057_Transcript_3	GO:0003723	GO:0003964	GO:0006278
Locus_1057_Transcript_4	GO:0005515	GO:0008270
Locus_10582_Transcript_1	GO:0005515	GO:0007155
Locus_10583_Transcript_1	GO:0008270
Locus_10586_Transcript_1	GO:0005622	GO:0008270
Locus_10590_Transcript_1	GO:0005515
Locus_10590_Transcript_2	GO:0005515
Locus_10590_Transcript_3	GO:0005515
Locus_10590_Transcript_4	GO:0005515
Locus_10590_Transcript_5	GO:0005515
Locus_10591_Transcript_1	GO:0016491	GO:0055114
Locus_105_Transcript_1	GO:0008137	GO:0042773	GO:0055114
Locus_10602_Transcript_1	GO:0005622	GO:0003676	GO:0003677	GO:0003682	GO:0003700	GO:0008270	GO:0043565	GO:0006355
Locus_1061_Transcript_1	GO:0005515
Locus_10626_Transcript_1	GO:0005578	GO:0031012	GO:0004222	GO:0008237	GO:0008270	GO:0006508
Locus_10626_Transcript_2	GO:0005578	GO:0031012	GO:0004222	GO:0008237	GO:0008270	GO:0006508
Locus_10630_Transcript_1	GO:0016021	GO:0055085
Locus_10631_Transcript_1	GO:0016020	GO:0016021	GO:0008233	GO:0008236	GO:0006465
Locus_10631_Transcript_2	GO:0016020	GO:0016021	GO:0008233	GO:0008236	GO:0006465
Locus_10631_Transcript_3	GO:0016020	GO:0016021	GO:0008233	GO:0008236	GO:0006465
Locus_10634_Transcript_1	GO:0005622	GO:0016020	GO:0003924	GO:0005525	GO:0006184	GO:0007165	GO:0007264	GO:0015031
Locus_10634_Transcript_2	GO:0005622	GO:0016020	GO:0003924	GO:0005525	GO:0006184	GO:0007165	GO:0007264	GO:0015031
Locus_10634_Transcript_3	GO:0005622	GO:0016020	GO:0003924	GO:0005525	GO:0006184	GO:0007165	GO:0007264	GO:0015031
Locus_10636_Transcript_1	GO:0005839	GO:0019773	GO:0004175	GO:0004298	GO:0006511	GO:0051603
Locus_10636_Transcript_2	GO:0005839	GO:0019773	GO:0004175	GO:0004298	GO:0006511	GO:0051603
Locus_10636_Transcript_3	GO:0005839	GO:0019773	GO:0004175	GO:0004298	GO:0006511	GO:0051603
Locus_10636_Transcript_4	GO:0005839	GO:0019773	GO:0004175	GO:0004298	GO:0006511	GO:0051603
Locus_10636_Transcript_5	GO:0005839	GO:0019773	GO:0004175	GO:0004298	GO:0006511	GO:0051603
Locus_10636_Transcript_6	GO:0005839	GO:0019773	GO:0004175	GO:0004298	GO:0006511	GO:0051603
Locus_10636_Transcript_7	GO:0005839	GO:0019773	GO:0004175	GO:0004298	GO:0006511	GO:0051603
Locus_10636_Transcript_8	GO:0005839	GO:0019773	GO:0004175	GO:0004298	GO:0006511	GO:0051603
Locus_10646_Transcript_1	GO:0005515
Locus_10646_Transcript_2	GO:0005515
Locus_10646_Transcript_4	GO:0005515
Locus_10648_Transcript_10	GO:0000166	GO:0003824	GO:0003878	GO:0004775	GO:0048037	GO:0008152
Locus_10648_Transcript_2	GO:0000166	GO:0003824	GO:0003878	GO:0004775	GO:0048037	GO:0008152
Locus_10648_Transcript_3	GO:0000166	GO:0003824	GO:0003878	GO:0004775	GO:0048037	GO:0008152
Locus_10648_Transcript_4	GO:0000166	GO:0003824	GO:0003878	GO:0004775	GO:0048037	GO:0008152
Locus_10648_Transcript_5	GO:0000166	GO:0003824	GO:0003878	GO:0004775	GO:0048037	GO:0008152
Locus_10648_Transcript_6	GO:0000166	GO:0003824	GO:0003878	GO:0004775	GO:0048037	GO:0008152
Locus_10648_Transcript_8	GO:0000166	GO:0003824	GO:0003878	GO:0004775	GO:0048037	GO:0008152
Locus_10648_Transcript_9	GO:0000166	GO:0003824	GO:0003878	GO:0004775	GO:0048037	GO:0008152
Locus_1064_Transcript_1	GO:0005509	GO:0005544
Locus_1064_Transcript_2	GO:0005509	GO:0005544
Locus_10653_Transcript_10	GO:0005509
Locus_10653_Transcript_11	GO:0005509	GO:0005515
Locus_10653_Transcript_2	GO:0005509
Locus_10653_Transcript_4	GO:0005509
Locus_10653_Transcript_5	GO:0005509
Locus_10653_Transcript_6	GO:0005509
Locus_10653_Transcript_9	GO:0005509
Locus_10656_Transcript_1	GO:0005488
Locus_10656_Transcript_2	GO:0005488
Locus_10656_Transcript_3	GO:0005488
Locus_10656_Transcript_4	GO:0005488
Locus_1065_Transcript_1	GO:0019904
Locus_1065_Transcript_2	GO:0019904
Locus_1065_Transcript_3	GO:0019904
Locus_1065_Transcript_4	GO:0019904
Locus_10661_Transcript_1	GO:0005102	GO:0007165
Locus_10667_Transcript_1	GO:0003824	GO:0004332	GO:0006096
Locus_10667_Transcript_2	GO:0003824	GO:0004332	GO:0006096
Locus_10667_Transcript_3	GO:0003824	GO:0004332	GO:0006096
Locus_10667_Transcript_4	GO:0003824	GO:0004332	GO:0006096
Locus_10671_Transcript_1	GO:0004672	GO:0005524	GO:0016772	GO:0006468
Locus_10671_Transcript_2	GO:0004672	GO:0005524	GO:0016772	GO:0006468
Locus_10684_Transcript_1	GO:0000166	GO:0003824	GO:0016820	GO:0046872	GO:0008152
Locus_10684_Transcript_2	GO:0000166	GO:0003824	GO:0016820	GO:0046872	GO:0008152
Locus_10687_Transcript_1	GO:0005515
Locus_10687_Transcript_2	GO:0005515
Locus_1068_Transcript_13	GO:0004550	GO:0005524	GO:0006165	GO:0006183	GO:0006228	GO:0006241
Locus_1068_Transcript_14	GO:0004550	GO:0005524	GO:0006165	GO:0006183	GO:0006228	GO:0006241
Locus_1068_Transcript_15	GO:0004550	GO:0005524	GO:0006165	GO:0006183	GO:0006228	GO:0006241
Locus_1068_Transcript_16	GO:0004550	GO:0005524	GO:0006165	GO:0006183	GO:0006228	GO:0006241
Locus_1068_Transcript_18	GO:0004550	GO:0005524	GO:0006165	GO:0006183	GO:0006228	GO:0006241
Locus_1068_Transcript_19	GO:0004550	GO:0005524	GO:0006165	GO:0006183	GO:0006228	GO:0006241
Locus_1068_Transcript_20	GO:0016020	GO:0001882	GO:0004550	GO:0005415	GO:0005524	GO:0006165	GO:0006183	GO:0006228	GO:0006241	GO:0006810
Locus_1068_Transcript_21	GO:0004550	GO:0005524	GO:0006165	GO:0006183	GO:0006228	GO:0006241
Locus_1068_Transcript_22	GO:0004550	GO:0005524	GO:0006165	GO:0006183	GO:0006228	GO:0006241
Locus_10702_Transcript_1	GO:0005509
Locus_10702_Transcript_2	GO:0005509
Locus_10702_Transcript_3	GO:0005509
Locus_10702_Transcript_4	GO:0005509
Locus_10706_Transcript_1	GO:0005515
Locus_10709_Transcript_1	GO:0000166	GO:0016491	GO:0008152
Locus_10709_Transcript_2	GO:0000166	GO:0016491	GO:0008152
Locus_10709_Transcript_3	GO:0000166	GO:0016491	GO:0008152
Locus_10710_Transcript_1	GO:0003824	GO:0016831	GO:0030170	GO:0019752
Locus_10710_Transcript_2	GO:0003824	GO:0016831	GO:0030170	GO:0019752
Locus_10710_Transcript_3	GO:0003824	GO:0016831	GO:0030170	GO:0019752
Locus_10710_Transcript_4	GO:0003824	GO:0016831	GO:0030170	GO:0019752
Locus_10724_Transcript_1	GO:0005515
Locus_10724_Transcript_2	GO:0005515
Locus_1072_Transcript_11	GO:0016888
Locus_1072_Transcript_2	GO:0016888
Locus_1072_Transcript_4	GO:0016888
Locus_1072_Transcript_5	GO:0016888
Locus_1072_Transcript_6	GO:0016888
Locus_1072_Transcript_9	GO:0016888
Locus_10730_Transcript_1	GO:0031515	GO:0016429	GO:0030488
Locus_10730_Transcript_2	GO:0031515	GO:0016429	GO:0030488
Locus_10730_Transcript_3	GO:0031515	GO:0016429	GO:0030488
Locus_10730_Transcript_4	GO:0031515	GO:0016429	GO:0030488
Locus_10734_Transcript_10	GO:0016021
Locus_10734_Transcript_11	GO:0016021
Locus_10734_Transcript_12	GO:0016021
Locus_10738_Transcript_1	GO:0005509	GO:0005515
Locus_10740_Transcript_1	GO:0004601	GO:0020037	GO:0006979	GO:0055114
Locus_10745_Transcript_1	GO:0004252	GO:0006508
Locus_10745_Transcript_2	GO:0004252	GO:0006508
Locus_10745_Transcript_3	GO:0004252	GO:0006508
Locus_10745_Transcript_4	GO:0004252	GO:0006508
Locus_10745_Transcript_5	GO:0004252	GO:0006508
Locus_10745_Transcript_6	GO:0004252	GO:0006508
Locus_10745_Transcript_7	GO:0004252	GO:0006508
Locus_10745_Transcript_8	GO:0004252	GO:0006508
Locus_10746_Transcript_1	GO:0005634	GO:0003677
Locus_10746_Transcript_2	GO:0005634	GO:0003677
Locus_10746_Transcript_3	GO:0005634	GO:0003677
Locus_10746_Transcript_4	GO:0005634	GO:0003677
Locus_10746_Transcript_5	GO:0005634	GO:0003677
Locus_10755_Transcript_2	GO:0016021	GO:0003677	GO:0003700	GO:0043565	GO:0006355
Locus_10758_Transcript_1	GO:0000786	GO:0005634	GO:0003677	GO:0006334
Locus_10763_Transcript_4	GO:0046854
Locus_10764_Transcript_1	GO:0000439	GO:0006281	GO:0006355
Locus_10764_Transcript_4	GO:0000439	GO:0006281	GO:0006355
Locus_10764_Transcript_5	GO:0000439	GO:0006281	GO:0006355
Locus_10765_Transcript_1	GO:0043231	GO:0051537
Locus_10769_Transcript_1	GO:0000166	GO:0003676
Locus_10769_Transcript_2	GO:0000166	GO:0003676
Locus_10769_Transcript_3	GO:0000166	GO:0003676
Locus_10769_Transcript_4	GO:0000166	GO:0003676
Locus_10769_Transcript_5	GO:0000166	GO:0003676
Locus_10769_Transcript_6	GO:0000166	GO:0003676
Locus_10769_Transcript_7	GO:0000166	GO:0003676
Locus_1076_Transcript_1	GO:0000166	GO:0016491	GO:0008152
Locus_10770_Transcript_1	GO:0004221	GO:0005515	GO:0006511
Locus_10770_Transcript_2	GO:0005622	GO:0004221	GO:0005515	GO:0008270	GO:0006511
Locus_10770_Transcript_4	GO:0004221	GO:0005515	GO:0006511
Locus_10770_Transcript_5	GO:0004221	GO:0005515	GO:0006511
Locus_10770_Transcript_7	GO:0005622	GO:0004221	GO:0005515	GO:0008270	GO:0006511
Locus_10770_Transcript_9	GO:0005622	GO:0004221	GO:0005515	GO:0008270	GO:0006511
Locus_10775_Transcript_1	GO:0003676
Locus_10775_Transcript_2	GO:0003676
Locus_10777_Transcript_1	GO:0005515
Locus_10777_Transcript_2	GO:0005515
Locus_10777_Transcript_3	GO:0005515
Locus_10777_Transcript_4	GO:0005515
Locus_10777_Transcript_5	GO:0005488	GO:0005515
Locus_10777_Transcript_6	GO:0005488	GO:0005515
Locus_10777_Transcript_7	GO:0005515
Locus_1077_Transcript_1	GO:0005737	GO:0000166	GO:0005524	GO:0016787	GO:0017111	GO:0030163
Locus_10781_Transcript_1	GO:0004672	GO:0004713	GO:0005524	GO:0016772	GO:0006468
Locus_10784_Transcript_1	GO:0000166	GO:0003824	GO:0003899	GO:0006351	GO:0044237
Locus_10784_Transcript_2	GO:0000166	GO:0003824	GO:0003899	GO:0006351	GO:0044237
Locus_10784_Transcript_3	GO:0000166	GO:0003824	GO:0003899	GO:0006351	GO:0044237
Locus_10784_Transcript_4	GO:0000166	GO:0003824	GO:0003899	GO:0006351	GO:0044237
Locus_10784_Transcript_5	GO:0000166	GO:0003824	GO:0003899	GO:0006351	GO:0044237
Locus_10785_Transcript_1	GO:0016020
Locus_10785_Transcript_2	GO:0016020
Locus_10785_Transcript_3	GO:0016020
Locus_10785_Transcript_4	GO:0016020
Locus_10785_Transcript_5	GO:0016020
Locus_10785_Transcript_6	GO:0016020
Locus_10785_Transcript_7	GO:0016020
Locus_10786_Transcript_1	GO:0003824	GO:0004553	GO:0016798	GO:0043169	GO:0005975
Locus_10790_Transcript_1	GO:0003824	GO:0030170	GO:0008152
Locus_10790_Transcript_2	GO:0003824	GO:0030170	GO:0008152
Locus_10790_Transcript_3	GO:0003824	GO:0030170	GO:0008152
Locus_10791_Transcript_1	GO:0005509
Locus_10814_Transcript_1	GO:0004725	GO:0008138	GO:0016791	GO:0006470	GO:0016311
Locus_10815_Transcript_1	GO:0005764	GO:0016787	GO:0006629
Locus_10817_Transcript_1	GO:0004357	GO:0006750
Locus_10822_Transcript_1	GO:0005515
Locus_10822_Transcript_2	GO:0005515
Locus_10822_Transcript_3	GO:0005515
Locus_10822_Transcript_4	GO:0005515
Locus_10830_Transcript_1	GO:0005515
Locus_10830_Transcript_2	GO:0005515
Locus_10830_Transcript_3	GO:0005515
Locus_10830_Transcript_4	GO:0005515
Locus_10830_Transcript_6	GO:0005515
Locus_10830_Transcript_7	GO:0005515
Locus_10832_Transcript_1	GO:0005524	GO:0051082	GO:0006457	GO:0044267
Locus_10832_Transcript_2	GO:0005524	GO:0051082	GO:0006457	GO:0044267
Locus_10832_Transcript_3	GO:0005524	GO:0051082	GO:0006457	GO:0044267
Locus_10832_Transcript_5	GO:0005524	GO:0051082	GO:0006457	GO:0044267
Locus_10832_Transcript_6	GO:0005524	GO:0051082	GO:0006457	GO:0044267
Locus_10841_Transcript_1	GO:0016020	GO:0016021	GO:0008271	GO:0015116	GO:0008272	GO:0055085
Locus_10841_Transcript_2	GO:0016020	GO:0016021	GO:0008271	GO:0015116	GO:0008272	GO:0055085
Locus_10842_Transcript_1	GO:0004672	GO:0004713	GO:0005488	GO:0005524	GO:0016772	GO:0006468
Locus_10842_Transcript_2	GO:0004672	GO:0004713	GO:0005488	GO:0005524	GO:0016772	GO:0006468
Locus_10842_Transcript_3	GO:0004672	GO:0004713	GO:0005488	GO:0005524	GO:0016772	GO:0006468
Locus_10842_Transcript_4	GO:0004672	GO:0004713	GO:0005488	GO:0005524	GO:0016772	GO:0006468
Locus_10842_Transcript_5	GO:0004672	GO:0004713	GO:0005488	GO:0005524	GO:0016772	GO:0006468
Locus_10844_Transcript_1	GO:0003909	GO:0003910	GO:0005524	GO:0006260	GO:0006281	GO:0006310	GO:0051103
Locus_1084_Transcript_2	GO:0003677	GO:0005524	GO:0006260
Locus_1084_Transcript_3	GO:0003677	GO:0005524	GO:0006260
Locus_1084_Transcript_4	GO:0005634	GO:0003677	GO:0005524	GO:0006260	GO:0006270
Locus_1084_Transcript_5	GO:0005634	GO:0003677	GO:0005524	GO:0006260	GO:0006270
Locus_1084_Transcript_6	GO:0005634	GO:0003677	GO:0005524	GO:0006260	GO:0006270
Locus_1084_Transcript_7	GO:0005634	GO:0003677	GO:0005524	GO:0006260	GO:0006270
Locus_10858_Transcript_1	GO:0005783
Locus_10861_Transcript_1	GO:0005622	GO:0005215	GO:0006810
Locus_10861_Transcript_2	GO:0005622	GO:0005215	GO:0006810
Locus_10870_Transcript_1	GO:0003824	GO:0004252	GO:0006508
Locus_10880_Transcript_1	GO:0005488	GO:0005515	GO:0006457
Locus_10880_Transcript_2	GO:0005515	GO:0006457
Locus_10880_Transcript_3	GO:0005515	GO:0006457
Locus_10883_Transcript_1	GO:0046982
Locus_1088_Transcript_1	GO:0003824	GO:0005506	GO:0008199	GO:0016702	GO:0006725	GO:0055114
Locus_1088_Transcript_2	GO:0003824	GO:0005506	GO:0008199	GO:0016702	GO:0006725	GO:0055114
Locus_1088_Transcript_3	GO:0003824	GO:0005506	GO:0008199	GO:0016702	GO:0006725	GO:0055114
Locus_1088_Transcript_4	GO:0003824	GO:0005506	GO:0008199	GO:0016702	GO:0006725	GO:0055114
Locus_1088_Transcript_5	GO:0003824	GO:0005506	GO:0008199	GO:0016702	GO:0006725	GO:0055114
Locus_1088_Transcript_6	GO:0003824	GO:0005506	GO:0008199	GO:0016702	GO:0006725	GO:0055114
Locus_1088_Transcript_7	GO:0003824	GO:0005506	GO:0008199	GO:0016702	GO:0006725	GO:0055114
Locus_1088_Transcript_8	GO:0003824	GO:0005506	GO:0008199	GO:0016702	GO:0006725	GO:0055114
Locus_1088_Transcript_9	GO:0003824	GO:0005506	GO:0008199	GO:0016702	GO:0006725	GO:0055114
Locus_10894_Transcript_2	GO:0005524
Locus_10894_Transcript_3	GO:0005524
Locus_10894_Transcript_4	GO:0005524
Locus_10894_Transcript_5	GO:0000155	GO:0004673	GO:0005524	GO:0007165	GO:0018106
Locus_10897_Transcript_1	GO:0004407	GO:0016575
Locus_10897_Transcript_2	GO:0004407	GO:0016575
Locus_10897_Transcript_3	GO:0004407	GO:0016575
Locus_10897_Transcript_4	GO:0004407	GO:0016575
Locus_10897_Transcript_5	GO:0004407	GO:0016575
Locus_108_Transcript_1	GO:0005622	GO:0005840	GO:0003676	GO:0003723	GO:0003735	GO:0006412
Locus_108_Transcript_2	GO:0005622	GO:0005840	GO:0003676	GO:0003723	GO:0003735	GO:0006412
Locus_108_Transcript_3	GO:0005622	GO:0005840	GO:0003676	GO:0003723	GO:0003735	GO:0006412
Locus_10902_Transcript_1	GO:0005634	GO:0003677	GO:0003899	GO:0006351
Locus_10902_Transcript_2	GO:0005634	GO:0003677	GO:0003899	GO:0006351
Locus_10903_Transcript_1	GO:0003924	GO:0004672	GO:0004674	GO:0004713	GO:0005524	GO:0005525	GO:0016772	GO:0006468
Locus_10903_Transcript_2	GO:0004672	GO:0004674	GO:0004713	GO:0005524	GO:0016772	GO:0006468
Locus_10910_Transcript_1	GO:0004672	GO:0004674	GO:0004713	GO:0005524	GO:0016772	GO:0006468
Locus_10911_Transcript_1	GO:0031072	GO:0051082	GO:0006457
Locus_10911_Transcript_2	GO:0031072	GO:0051082	GO:0006457
Locus_10911_Transcript_3	GO:0031072	GO:0051082	GO:0006457
Locus_10911_Transcript_4	GO:0005524	GO:0031072	GO:0051082	GO:0006457	GO:0009408
Locus_10911_Transcript_5	GO:0005524	GO:0031072	GO:0051082	GO:0006457	GO:0009408
Locus_10911_Transcript_6	GO:0031072	GO:0051082	GO:0006457
Locus_10911_Transcript_7	GO:0031072	GO:0051082	GO:0006457
Locus_10920_Transcript_1	GO:0008270	GO:0070290
Locus_10920_Transcript_2	GO:0008270	GO:0070290
Locus_10921_Transcript_1	GO:0005515
Locus_10926_Transcript_1	GO:0005515
Locus_10928_Transcript_1	GO:0005622	GO:0003676	GO:0008270
Locus_10928_Transcript_2	GO:0005622	GO:0003676	GO:0008270
Locus_10928_Transcript_3	GO:0005622	GO:0003676	GO:0008270
Locus_1092_Transcript_1	GO:0005515
Locus_1092_Transcript_2	GO:0005515
Locus_10930_Transcript_1	GO:0003824	GO:0004252	GO:0006508
Locus_10930_Transcript_2	GO:0003824	GO:0004252	GO:0006508
Locus_10930_Transcript_3	GO:0003824	GO:0004252	GO:0006508
Locus_10932_Transcript_1	GO:0000166	GO:0005524	GO:0016887	GO:0017111
Locus_10932_Transcript_2	GO:0000166	GO:0005524	GO:0016887	GO:0017111
Locus_10932_Transcript_3	GO:0000166	GO:0005524	GO:0016887	GO:0017111
Locus_10932_Transcript_4	GO:0000166	GO:0005524	GO:0016887	GO:0017111
Locus_10932_Transcript_5	GO:0000166	GO:0005524	GO:0016887	GO:0017111
Locus_10932_Transcript_6	GO:0000166	GO:0005524	GO:0016887	GO:0017111
Locus_10941_Transcript_1	GO:0005509	GO:0005515
Locus_10946_Transcript_1	GO:0016020
Locus_10948_Transcript_1	GO:0005622
Locus_10948_Transcript_2	GO:0005622
Locus_10949_Transcript_10	GO:0006904	GO:0016192
Locus_10949_Transcript_11	GO:0006904	GO:0016192
Locus_10949_Transcript_2	GO:0006904	GO:0016192
Locus_10949_Transcript_3	GO:0006904	GO:0016192
Locus_10949_Transcript_4	GO:0006904	GO:0016192
Locus_10949_Transcript_5	GO:0006904	GO:0016192
Locus_10949_Transcript_6	GO:0006904	GO:0016192
Locus_10949_Transcript_7	GO:0006904	GO:0016192
Locus_10949_Transcript_8	GO:0006904	GO:0016192
Locus_10949_Transcript_9	GO:0006904	GO:0016192
Locus_10958_Transcript_1	GO:0005524
Locus_10960_Transcript_1	GO:0005634	GO:0003677	GO:0006351
Locus_10960_Transcript_2	GO:0005634	GO:0003677	GO:0006351
Locus_10960_Transcript_3	GO:0005634	GO:0003677	GO:0006351
Locus_10960_Transcript_4	GO:0005634	GO:0003677	GO:0006351
Locus_10960_Transcript_5	GO:0005634	GO:0003677	GO:0006351
Locus_10960_Transcript_6	GO:0005634	GO:0003677	GO:0006351
Locus_10960_Transcript_7	GO:0005634	GO:0003677	GO:0006351
Locus_10962_Transcript_1	GO:0008233
Locus_10964_Transcript_1	GO:0004197	GO:0008234	GO:0006508
Locus_10967_Transcript_1	GO:0016021
Locus_10967_Transcript_2	GO:0016021
Locus_10967_Transcript_3	GO:0016021
Locus_10967_Transcript_4	GO:0016021
Locus_10967_Transcript_5	GO:0016021
Locus_10969_Transcript_1	GO:0006450
Locus_10969_Transcript_2	GO:0006450
Locus_10970_Transcript_1	GO:0005488
Locus_10970_Transcript_2	GO:0005488
Locus_10979_Transcript_1	GO:0005515
Locus_10979_Transcript_2	GO:0005515
Locus_10979_Transcript_3	GO:0005515
Locus_10979_Transcript_4	GO:0005515
Locus_10979_Transcript_5	GO:0005515
Locus_10982_Transcript_1	GO:0016020	GO:0007155
Locus_10982_Transcript_2	GO:0016020	GO:0007155
Locus_10982_Transcript_5	GO:0016020	GO:0007155
Locus_10982_Transcript_6	GO:0016020	GO:0007155
Locus_10982_Transcript_7	GO:0016020	GO:0007155
Locus_10982_Transcript_8	GO:0016020	GO:0007155
Locus_10982_Transcript_9	GO:0016020	GO:0007155
Locus_10984_Transcript_1	GO:0005622	GO:0005840	GO:0003735	GO:0006412
Locus_10984_Transcript_2	GO:0005622	GO:0005840	GO:0003735	GO:0006412
Locus_10984_Transcript_3	GO:0005622	GO:0005840	GO:0003735	GO:0006412
Locus_10987_Transcript_1	GO:0005622	GO:0016020	GO:0003924	GO:0005525	GO:0006184	GO:0006886	GO:0006913	GO:0007165	GO:0007264	GO:0015031
Locus_10987_Transcript_2	GO:0005622	GO:0016020	GO:0003924	GO:0005525	GO:0006184	GO:0006886	GO:0006913	GO:0007165	GO:0007264	GO:0015031
Locus_1098_Transcript_1	GO:0048500	GO:0000166	GO:0003924	GO:0005525	GO:0008312	GO:0017111	GO:0006614
Locus_1098_Transcript_2	GO:0048500	GO:0000166	GO:0003924	GO:0005525	GO:0008312	GO:0017111	GO:0006614
Locus_1098_Transcript_3	GO:0048500	GO:0000166	GO:0003924	GO:0005525	GO:0008312	GO:0017111	GO:0006614
Locus_1098_Transcript_4	GO:0048500	GO:0000166	GO:0003924	GO:0005525	GO:0008312	GO:0017111	GO:0006614
Locus_1098_Transcript_5	GO:0048500	GO:0000166	GO:0003924	GO:0005525	GO:0008312	GO:0017111	GO:0006614
Locus_1098_Transcript_6	GO:0048500	GO:0000166	GO:0003924	GO:0005525	GO:0008312	GO:0017111	GO:0006614
Locus_1098_Transcript_7	GO:0048500	GO:0000166	GO:0003924	GO:0005525	GO:0008312	GO:0017111	GO:0006614
Locus_1098_Transcript_8	GO:0048500	GO:0000166	GO:0003924	GO:0005525	GO:0008312	GO:0017111	GO:0006614
Locus_1098_Transcript_9	GO:0048500	GO:0000166	GO:0003924	GO:0005525	GO:0008312	GO:0017111	GO:0006614
Locus_10990_Transcript_1	GO:0003677	GO:0003899	GO:0006351
Locus_10990_Transcript_2	GO:0003677	GO:0003899	GO:0006351
Locus_10990_Transcript_3	GO:0003677	GO:0003899	GO:0006351
Locus_10990_Transcript_4	GO:0003677	GO:0003899	GO:0006351
Locus_10990_Transcript_5	GO:0003677	GO:0003899	GO:0006351
Locus_10990_Transcript_6	GO:0003677	GO:0003899	GO:0006351
Locus_10990_Transcript_7	GO:0003677	GO:0003899	GO:0006351
Locus_10992_Transcript_1	GO:0016020	GO:0016021	GO:0004888	GO:0004930	GO:0007166	GO:0007186
Locus_10992_Transcript_2	GO:0016020	GO:0016021	GO:0004888	GO:0004930	GO:0007166	GO:0007186
Locus_10992_Transcript_3	GO:0016020	GO:0016021	GO:0004888	GO:0004930	GO:0007166	GO:0007186
Locus_10992_Transcript_4	GO:0016020	GO:0016021	GO:0004888	GO:0004930	GO:0007166	GO:0007186
Locus_10992_Transcript_5	GO:0016020	GO:0016021	GO:0004888	GO:0004930	GO:0007166	GO:0007186	GO:0007218
Locus_10992_Transcript_6	GO:0016020	GO:0016021	GO:0004888	GO:0004930	GO:0007166	GO:0007186
Locus_1099_Transcript_1	GO:0005515
Locus_1099_Transcript_2	GO:0005515
Locus_1099_Transcript_3	GO:0005515
Locus_1099_Transcript_4	GO:0005515
Locus_1099_Transcript_5	GO:0005515
Locus_1099_Transcript_6	GO:0005515
Locus_1099_Transcript_7	GO:0005515
Locus_1099_Transcript_8	GO:0005515
Locus_10_Transcript_2	GO:0005515
Locus_10_Transcript_3	GO:0005515
Locus_11003_Transcript_1	GO:0016787	GO:0008152
Locus_11003_Transcript_2	GO:0016787	GO:0008152
Locus_11003_Transcript_3	GO:0016787	GO:0008152
Locus_11003_Transcript_4	GO:0016787	GO:0008152
Locus_1100_Transcript_1	GO:0003779
Locus_11011_Transcript_1	GO:0005515
Locus_11011_Transcript_3	GO:0005515
Locus_11011_Transcript_4	GO:0005515
Locus_11011_Transcript_5	GO:0005515
Locus_1101_Transcript_1	GO:0005839	GO:0004298	GO:0051603
Locus_1101_Transcript_2	GO:0005839	GO:0004175	GO:0004298	GO:0051603
Locus_1101_Transcript_3	GO:0005839	GO:0004298	GO:0051603
Locus_1101_Transcript_4	GO:0005839	GO:0004298	GO:0051603
Locus_1101_Transcript_5	GO:0005839	GO:0004298	GO:0051603
Locus_1101_Transcript_6	GO:0005839	GO:0004298	GO:0051603
Locus_11029_Transcript_1	GO:0005622	GO:0016020	GO:0003924	GO:0005525	GO:0006184	GO:0007165	GO:0007264	GO:0015031
Locus_11031_Transcript_1	GO:0005509	GO:0005515
Locus_11032_Transcript_1	GO:0016787	GO:0008152
Locus_11032_Transcript_2	GO:0016787	GO:0008152
Locus_11032_Transcript_3	GO:0016787	GO:0008152
Locus_1103_Transcript_1	GO:0004364	GO:0005515	GO:0008152
Locus_1103_Transcript_2	GO:0004364	GO:0005515	GO:0008152
Locus_1103_Transcript_3	GO:0004364	GO:0005515	GO:0008152
Locus_1103_Transcript_5	GO:0004364	GO:0005515	GO:0008152
Locus_1103_Transcript_6	GO:0004364	GO:0005515	GO:0008152
Locus_11043_Transcript_1	GO:0003723	GO:0003964	GO:0006278
Locus_11043_Transcript_2	GO:0003723	GO:0003964	GO:0006278
Locus_11043_Transcript_3	GO:0003723	GO:0003964	GO:0006278
Locus_11043_Transcript_4	GO:0003723	GO:0003964	GO:0006278
Locus_11043_Transcript_5	GO:0003723	GO:0003964	GO:0006278
Locus_11050_Transcript_2	GO:0005581	GO:0005201	GO:0005488
Locus_11050_Transcript_3	GO:0005581	GO:0005201
Locus_11050_Transcript_4	GO:0005581	GO:0005201	GO:0005488
Locus_11051_Transcript_1	GO:0033177	GO:0033179	GO:0015078	GO:0015991
Locus_11051_Transcript_2	GO:0033177	GO:0033179	GO:0015078	GO:0015991
Locus_11051_Transcript_3	GO:0033177	GO:0033179	GO:0015078	GO:0015991
Locus_11051_Transcript_4	GO:0033177	GO:0033179	GO:0015078	GO:0015991
Locus_1105_Transcript_1	GO:0008812	GO:0016614	GO:0050660	GO:0006066	GO:0055114
Locus_11064_Transcript_1	GO:0005576	GO:0006953
Locus_11064_Transcript_2	GO:0005576	GO:0006953
Locus_11064_Transcript_3	GO:0005576	GO:0006953
Locus_11066_Transcript_1	GO:0005515	GO:0008270	GO:0006886	GO:0016192
Locus_11066_Transcript_3	GO:0005515	GO:0008270	GO:0006886	GO:0016192
Locus_11066_Transcript_4	GO:0005515	GO:0008270	GO:0006886	GO:0016192
Locus_1106_Transcript_1	GO:0003824	GO:0016747	GO:0008152
Locus_1106_Transcript_2	GO:0003824	GO:0016747	GO:0008152
Locus_1106_Transcript_3	GO:0003824	GO:0016747	GO:0008152
Locus_1106_Transcript_4	GO:0003824	GO:0016747	GO:0008152
Locus_1106_Transcript_5	GO:0003824	GO:0016747	GO:0008152
Locus_1106_Transcript_6	GO:0003824	GO:0016747	GO:0008152
Locus_1106_Transcript_7	GO:0003824	GO:0016747	GO:0008152
Locus_1106_Transcript_8	GO:0003824	GO:0016747	GO:0008152
Locus_11071_Transcript_1	GO:0005737	GO:0008119	GO:0008152
Locus_11071_Transcript_2	GO:0008757
Locus_11071_Transcript_3	GO:0008757
Locus_11074_Transcript_1	GO:0005515
Locus_11074_Transcript_3	GO:0005515
Locus_11074_Transcript_4	GO:0005515
Locus_11076_Transcript_1	GO:0005737	GO:0000166	GO:0004821	GO:0005524	GO:0006427
Locus_11076_Transcript_2	GO:0005737
Locus_11076_Transcript_3	GO:0005737
Locus_11076_Transcript_4	GO:0005737
Locus_11076_Transcript_5	GO:0005737
Locus_11076_Transcript_6	GO:0005737
Locus_11076_Transcript_7	GO:0005737
Locus_11081_Transcript_1	GO:0004197	GO:0008234	GO:0006508	GO:0006915
Locus_11081_Transcript_2	GO:0004197	GO:0008234	GO:0006508	GO:0006915
Locus_11081_Transcript_3	GO:0004197	GO:0008234	GO:0006508	GO:0006915
Locus_11081_Transcript_4	GO:0004197	GO:0008234	GO:0006508	GO:0006915
Locus_11081_Transcript_5	GO:0004197	GO:0008234	GO:0006508	GO:0006915
Locus_11081_Transcript_6	GO:0004197	GO:0008234	GO:0006508	GO:0006915
Locus_11083_Transcript_1	GO:0005509	GO:0005515
Locus_11084_Transcript_1	GO:0004497	GO:0005506	GO:0016597	GO:0016714	GO:0008152	GO:0009072	GO:0055114
Locus_11084_Transcript_2	GO:0004497	GO:0005506	GO:0016597	GO:0016714	GO:0008152	GO:0009072	GO:0055114
Locus_11084_Transcript_3	GO:0004497	GO:0005506	GO:0016597	GO:0016714	GO:0008152	GO:0009072	GO:0055114
Locus_11084_Transcript_4	GO:0004497	GO:0005506	GO:0016597	GO:0016714	GO:0008152	GO:0009072	GO:0055114
Locus_11084_Transcript_5	GO:0004497	GO:0005506	GO:0016597	GO:0016714	GO:0008152	GO:0009072	GO:0055114
Locus_11085_Transcript_1	GO:0005509
Locus_11086_Transcript_1	GO:0005515
Locus_11087_Transcript_1	GO:0005622	GO:0031224	GO:0004888	GO:0005515	GO:0007165	GO:0045087
Locus_110_Transcript_10	GO:0000166	GO:0003676
Locus_110_Transcript_11	GO:0000166	GO:0003676
Locus_110_Transcript_2	GO:0000166	GO:0003676
Locus_110_Transcript_4	GO:0000166	GO:0003676
Locus_110_Transcript_5	GO:0000166	GO:0003676
Locus_110_Transcript_6	GO:0000166	GO:0003676
Locus_110_Transcript_7	GO:0000166	GO:0003676
Locus_110_Transcript_8	GO:0000166	GO:0003676
Locus_110_Transcript_9	GO:0000166	GO:0003676
Locus_11117_Transcript_1	GO:0044237
Locus_11117_Transcript_2	GO:0044237
Locus_11117_Transcript_3	GO:0044237
Locus_11118_Transcript_1	GO:0005515
Locus_11123_Transcript_1	GO:0004170	GO:0016787	GO:0046080
Locus_11128_Transcript_1	GO:0003824	GO:0004553	GO:0043169	GO:0005975
Locus_11128_Transcript_2	GO:0003824	GO:0004553	GO:0043169	GO:0005975
Locus_11128_Transcript_3	GO:0003824	GO:0004553	GO:0043169	GO:0005975
Locus_11128_Transcript_4	GO:0003824	GO:0004553	GO:0043169	GO:0005975
Locus_11128_Transcript_5	GO:0003824	GO:0004553	GO:0043169	GO:0005975
Locus_11132_Transcript_1	GO:0016020	GO:0015171	GO:0003333
Locus_11134_Transcript_1	GO:0003824	GO:0004806	GO:0006629
Locus_11138_Transcript_1	GO:0005737	GO:0004364	GO:0005515	GO:0008152
Locus_11138_Transcript_2	GO:0005737	GO:0004364	GO:0005515	GO:0008152
Locus_11138_Transcript_3	GO:0005737	GO:0004364	GO:0005515	GO:0008152
Locus_11138_Transcript_4	GO:0005737	GO:0004364	GO:0005515	GO:0008152
Locus_1113_Transcript_1	GO:0005515	GO:0008270
Locus_1113_Transcript_2	GO:0005515	GO:0008270
Locus_11142_Transcript_1	GO:0005524
Locus_11142_Transcript_2	GO:0005524
Locus_11142_Transcript_3	GO:0005524
Locus_11142_Transcript_4	GO:0005524
Locus_11148_Transcript_1	GO:0006629	GO:0008152
Locus_11148_Transcript_2	GO:0006629	GO:0008152
Locus_11155_Transcript_1	GO:0005634	GO:0005515	GO:0043565	GO:0006355	GO:0007548
Locus_11159_Transcript_1	GO:0005509
Locus_11159_Transcript_2	GO:0005509
Locus_1115_Transcript_1	GO:0003723
Locus_1115_Transcript_2	GO:0003723
Locus_1115_Transcript_3	GO:0003723
Locus_1115_Transcript_4	GO:0003723
Locus_1115_Transcript_5	GO:0003723
Locus_11165_Transcript_1	GO:0005488	GO:0005515
Locus_11165_Transcript_3	GO:0005515
Locus_11165_Transcript_4	GO:0005515
Locus_11165_Transcript_5	GO:0005515
Locus_11165_Transcript_6	GO:0005488	GO:0005515
Locus_11167_Transcript_1	GO:0005515
Locus_1116_Transcript_1	GO:0005622	GO:0005840	GO:0003735	GO:0006412
Locus_11174_Transcript_1	GO:0008168	GO:0001510	GO:0032259
Locus_11174_Transcript_2	GO:0005634	GO:0008168	GO:0001510	GO:0006364	GO:0032259
Locus_11174_Transcript_3	GO:0005634	GO:0008168	GO:0001510	GO:0006364	GO:0032259
Locus_11174_Transcript_4	GO:0005634	GO:0008168	GO:0001510	GO:0006364	GO:0032259
Locus_11176_Transcript_1	GO:0005515	GO:0005543
Locus_11176_Transcript_2	GO:0005515	GO:0005543
Locus_11177_Transcript_8	GO:0005515
Locus_11177_Transcript_9	GO:0005515
Locus_11179_Transcript_1	GO:0005515	GO:0030246
Locus_11179_Transcript_10	GO:0005515	GO:0030246
Locus_11179_Transcript_2	GO:0005515	GO:0030246
Locus_11179_Transcript_3	GO:0005515	GO:0030246
Locus_11179_Transcript_4	GO:0005515	GO:0030246
Locus_11179_Transcript_5	GO:0005515	GO:0030246
Locus_11179_Transcript_6	GO:0005515	GO:0030246
Locus_11179_Transcript_7	GO:0005515
Locus_11179_Transcript_8	GO:0005515	GO:0030246
Locus_11179_Transcript_9	GO:0005515	GO:0030246
Locus_11180_Transcript_1	GO:0003950
Locus_11180_Transcript_2	GO:0003950
Locus_11180_Transcript_3	GO:0003950
Locus_11180_Transcript_4	GO:0003950
Locus_1118_Transcript_1	GO:0016881
Locus_11190_Transcript_1	GO:0005737	GO:0005524	GO:0006457	GO:0042026	GO:0044267
Locus_11190_Transcript_2	GO:0005737	GO:0005524	GO:0006457	GO:0042026	GO:0044267
Locus_11190_Transcript_3	GO:0005737	GO:0005524	GO:0042026	GO:0044267
Locus_11190_Transcript_4	GO:0005737	GO:0005524	GO:0006457	GO:0042026	GO:0044267
Locus_11190_Transcript_5	GO:0005737	GO:0005524	GO:0006457	GO:0042026	GO:0044267
Locus_11190_Transcript_6	GO:0005737	GO:0005524	GO:0006457	GO:0042026	GO:0044267
Locus_11190_Transcript_7	GO:0005737	GO:0005524	GO:0006457	GO:0042026	GO:0044267
Locus_11190_Transcript_8	GO:0005737	GO:0005524	GO:0006457	GO:0042026	GO:0044267
Locus_11190_Transcript_9	GO:0005737	GO:0005524	GO:0006457	GO:0042026	GO:0044267
Locus_11197_Transcript_1	GO:0016020	GO:0016021	GO:0045211	GO:0005230	GO:0006810	GO:0006811
Locus_11204_Transcript_1	GO:0005622	GO:0003676	GO:0008270
Locus_1120_Transcript_1	GO:0004177	GO:0008270	GO:0006508
Locus_1120_Transcript_2	GO:0004177	GO:0008270	GO:0006508
Locus_1120_Transcript_3	GO:0004177	GO:0008270	GO:0006508
Locus_1120_Transcript_4	GO:0004177	GO:0008270	GO:0006508
Locus_1120_Transcript_5	GO:0004177	GO:0008270	GO:0006508
Locus_1120_Transcript_6	GO:0004177	GO:0008270	GO:0006508
Locus_11222_Transcript_1	GO:0000166	GO:0003676
Locus_11228_Transcript_1	GO:0005622	GO:0003676	GO:0008270
Locus_11228_Transcript_2	GO:0005622	GO:0003676	GO:0008270
Locus_11229_Transcript_1	GO:0008146
Locus_11234_Transcript_1	GO:0005622	GO:0005840	GO:0003735	GO:0006412
Locus_11234_Transcript_2	GO:0005622	GO:0005840	GO:0003735	GO:0006412
Locus_1123_Transcript_1	GO:0005515
Locus_1123_Transcript_3	GO:0005515
Locus_1123_Transcript_4	GO:0005515
Locus_11240_Transcript_1	GO:0009987
Locus_11241_Transcript_1	GO:0016491	GO:0055114
Locus_11241_Transcript_2	GO:0016491	GO:0055114
Locus_11241_Transcript_3	GO:0016491	GO:0055114
Locus_11241_Transcript_4	GO:0016491	GO:0055114
Locus_11241_Transcript_5	GO:0016491	GO:0055114
Locus_11246_Transcript_1	GO:0004383	GO:0006182
Locus_1124_Transcript_10	GO:0005509
Locus_1124_Transcript_12	GO:0005509
Locus_1124_Transcript_3	GO:0005509
Locus_1124_Transcript_4	GO:0005509
Locus_1124_Transcript_5	GO:0005509
Locus_1124_Transcript_6	GO:0005509
Locus_1124_Transcript_9	GO:0005509
Locus_11250_Transcript_1	GO:0019905
Locus_11250_Transcript_2	GO:0019905
Locus_11250_Transcript_3	GO:0019905
Locus_11250_Transcript_4	GO:0019905
Locus_11250_Transcript_5	GO:0019905
Locus_11250_Transcript_6	GO:0019905
Locus_11250_Transcript_7	GO:0019905
Locus_11252_Transcript_1	GO:0003824	GO:0004553	GO:0043169	GO:0005975
Locus_11256_Transcript_2	GO:0045252	GO:0004149	GO:0016746	GO:0006099	GO:0008152
Locus_11256_Transcript_3	GO:0045252	GO:0004149	GO:0016746	GO:0006099	GO:0008152
Locus_11256_Transcript_4	GO:0005578	GO:0045252	GO:0004149	GO:0016746	GO:0006099	GO:0007275	GO:0008152
Locus_11256_Transcript_5	GO:0045252	GO:0004149	GO:0016746	GO:0006099	GO:0008152
Locus_11256_Transcript_6	GO:0045252	GO:0004149	GO:0016746	GO:0006099	GO:0008152
Locus_11256_Transcript_7	GO:0045252	GO:0004149	GO:0016746	GO:0006099	GO:0008152
Locus_11256_Transcript_9	GO:0045252	GO:0004149	GO:0016746	GO:0006099	GO:0008152
Locus_11257_Transcript_1	GO:0005515
Locus_11257_Transcript_2	GO:0005515
Locus_11258_Transcript_1	GO:0016021
Locus_11258_Transcript_2	GO:0016021
Locus_11258_Transcript_3	GO:0016021
Locus_1125_Transcript_1	GO:0005853	GO:0003746	GO:0006414
Locus_1125_Transcript_2	GO:0005853	GO:0003746	GO:0006414
Locus_11263_Transcript_1	GO:0031072	GO:0051082	GO:0006457
Locus_11263_Transcript_2	GO:0031072	GO:0051082	GO:0006457
Locus_11263_Transcript_3	GO:0031072	GO:0051082	GO:0006457
Locus_11263_Transcript_4	GO:0031072	GO:0051082	GO:0006457
Locus_11263_Transcript_5	GO:0031072	GO:0051082	GO:0006457
Locus_11263_Transcript_6	GO:0031072	GO:0051082	GO:0006457
Locus_11263_Transcript_7	GO:0031072	GO:0051082	GO:0006457
Locus_11268_Transcript_1	GO:0005509
Locus_1127_Transcript_1	GO:0004197	GO:0008234	GO:0006508
Locus_1127_Transcript_2	GO:0008234	GO:0006508
Locus_1127_Transcript_3	GO:0008234	GO:0006508
Locus_1127_Transcript_4	GO:0008234	GO:0006508
Locus_1127_Transcript_5	GO:0008234	GO:0006508
Locus_1127_Transcript_6	GO:0004197	GO:0008234	GO:0006508
Locus_1127_Transcript_7	GO:0008234	GO:0006508
Locus_11288_Transcript_1	GO:0005576	GO:0005509	GO:0005515
Locus_11288_Transcript_2	GO:0005576	GO:0005509	GO:0005515
Locus_11288_Transcript_3	GO:0005576	GO:0005509	GO:0005515
Locus_11288_Transcript_4	GO:0005576	GO:0005509	GO:0005515
Locus_11288_Transcript_5	GO:0005576	GO:0005509	GO:0005515
Locus_11288_Transcript_6	GO:0005576	GO:0005509	GO:0005515
Locus_11289_Transcript_1	GO:0000166	GO:0003678	GO:0005524	GO:0017111
Locus_11289_Transcript_2	GO:0000166	GO:0003678	GO:0005524	GO:0017111
Locus_1128_Transcript_1	GO:0005525
Locus_1128_Transcript_2	GO:0005525
Locus_1128_Transcript_3	GO:0005525
Locus_11295_Transcript_1	GO:0030117	GO:0005488	GO:0006886	GO:0016192
Locus_112_Transcript_1	GO:0008083	GO:0040007
Locus_11303_Transcript_1	GO:0008234	GO:0006508
Locus_11309_Transcript_1	GO:0003824	GO:0008152
Locus_11311_Transcript_1	GO:0016746	GO:0008152
Locus_11311_Transcript_2	GO:0016746	GO:0008152
Locus_11311_Transcript_3	GO:0016746	GO:0008152
Locus_11319_Transcript_1	GO:0016787
Locus_11322_Transcript_1	GO:0003723	GO:0004540
Locus_11323_Transcript_1	GO:0045261	GO:0046933	GO:0046961	GO:0015986
Locus_11323_Transcript_2	GO:0045261	GO:0046933	GO:0046961	GO:0015986
Locus_11323_Transcript_3	GO:0045261	GO:0046933	GO:0046961	GO:0015986
Locus_11324_Transcript_1	GO:0000166
Locus_11324_Transcript_2	GO:0000166
Locus_11330_Transcript_1	GO:0031072	GO:0051082	GO:0006457
Locus_11334_Transcript_1	GO:0030246
Locus_11334_Transcript_2	GO:0030246
Locus_11334_Transcript_3	GO:0030246
Locus_11341_Transcript_1	GO:0004602	GO:0006979	GO:0055114
Locus_11343_Transcript_1	GO:0005622	GO:0008270
Locus_11345_Transcript_1	GO:0030246
Locus_11345_Transcript_2	GO:0005488
Locus_11345_Transcript_3	GO:0030246
Locus_11345_Transcript_4	GO:0030246
Locus_11347_Transcript_1	GO:0003735
Locus_11350_Transcript_1	GO:0004091
Locus_11364_Transcript_2	GO:0003755	GO:0006457
Locus_11364_Transcript_3	GO:0003755	GO:0006457
Locus_11364_Transcript_4	GO:0003755	GO:0006457
Locus_11364_Transcript_5	GO:0003755	GO:0006457
Locus_11367_Transcript_1	GO:0000166
Locus_11367_Transcript_2	GO:0000166
Locus_11367_Transcript_3	GO:0000166
Locus_11369_Transcript_1	GO:0046983	GO:0006355
Locus_1136_Transcript_1	GO:0015031
Locus_1136_Transcript_2	GO:0015031
Locus_1136_Transcript_3	GO:0015031
Locus_1136_Transcript_4	GO:0015031
Locus_11373_Transcript_1	GO:0005515
Locus_11376_Transcript_1	GO:0005509	GO:0005515
Locus_11376_Transcript_2	GO:0005509	GO:0005515
Locus_11376_Transcript_3	GO:0005509	GO:0005515
Locus_11376_Transcript_4	GO:0005509	GO:0005515
Locus_11376_Transcript_5	GO:0005509	GO:0005515
Locus_11376_Transcript_8	GO:0005509	GO:0005515
Locus_11376_Transcript_9	GO:0005509	GO:0005515
Locus_1138_Transcript_1	GO:0003824	GO:0008483	GO:0016769	GO:0030170	GO:0006520	GO:0009058
Locus_1138_Transcript_10	GO:0003824	GO:0008483	GO:0030170	GO:0006520	GO:0009058
Locus_1138_Transcript_11	GO:0003824	GO:0008483	GO:0030170	GO:0006520	GO:0009058
Locus_1138_Transcript_12	GO:0003824	GO:0008483	GO:0030170	GO:0006520	GO:0009058
Locus_1138_Transcript_3	GO:0003824	GO:0008483	GO:0030170	GO:0006520	GO:0009058
Locus_1138_Transcript_4	GO:0003824	GO:0008483	GO:0030170	GO:0006520	GO:0009058
Locus_1138_Transcript_5	GO:0003824	GO:0008483	GO:0030170	GO:0006520	GO:0009058
Locus_1138_Transcript_6	GO:0003824	GO:0008483	GO:0030170	GO:0006520	GO:0009058
Locus_1138_Transcript_7	GO:0003824	GO:0008483	GO:0030170	GO:0006520	GO:0009058
Locus_1138_Transcript_8	GO:0003824	GO:0008483	GO:0030170	GO:0006520	GO:0009058
Locus_1138_Transcript_9	GO:0003824	GO:0008483	GO:0030170	GO:0006520	GO:0009058
Locus_1139_Transcript_1	GO:0051260
Locus_1139_Transcript_2	GO:0051260
Locus_1139_Transcript_3	GO:0051260
Locus_1139_Transcript_4	GO:0051260
Locus_1139_Transcript_6	GO:0051260
Locus_11402_Transcript_1	GO:0016021	GO:0000166	GO:0005524	GO:0016887	GO:0017111	GO:0042626	GO:0006810	GO:0055085
Locus_11402_Transcript_2	GO:0000166	GO:0005524	GO:0016887	GO:0017111
Locus_11402_Transcript_3	GO:0016021	GO:0000166	GO:0005524	GO:0016887	GO:0017111	GO:0042626	GO:0006810	GO:0055085
Locus_11402_Transcript_4	GO:0016021	GO:0000166	GO:0005524	GO:0016887	GO:0017111	GO:0042626	GO:0006810	GO:0055085
Locus_11402_Transcript_5	GO:0000166	GO:0005524	GO:0016887	GO:0017111
Locus_11402_Transcript_6	GO:0016021	GO:0000166	GO:0005524	GO:0016887	GO:0017111	GO:0042626	GO:0006810	GO:0055085
Locus_11406_Transcript_1	GO:0005524
Locus_11407_Transcript_1	GO:0005515
Locus_11407_Transcript_2	GO:0005515
Locus_11407_Transcript_3	GO:0005515
Locus_11407_Transcript_4	GO:0005515
Locus_11407_Transcript_5	GO:0005515
Locus_11407_Transcript_6	GO:0005515
Locus_11407_Transcript_7	GO:0005515
Locus_11417_Transcript_5	GO:0005488
Locus_1141_Transcript_18	GO:0008270
Locus_1141_Transcript_19	GO:0008270
Locus_1141_Transcript_20	GO:0008270
Locus_1141_Transcript_21	GO:0008270
Locus_1141_Transcript_22	GO:0008270
Locus_1141_Transcript_23	GO:0008270
Locus_1141_Transcript_24	GO:0008270
Locus_1141_Transcript_25	GO:0008270
Locus_1141_Transcript_26	GO:0008270
Locus_1141_Transcript_27	GO:0008270
Locus_11426_Transcript_1	GO:0004497	GO:0005506	GO:0009055	GO:0016705	GO:0020037	GO:0055114
Locus_1142_Transcript_1	GO:0005515
Locus_1142_Transcript_2	GO:0005515
Locus_1142_Transcript_3	GO:0005515
Locus_11431_Transcript_1	GO:0003824	GO:0004332	GO:0006096
Locus_11431_Transcript_2	GO:0003824	GO:0004332	GO:0006096
Locus_11436_Transcript_1	GO:0000166	GO:0003676
Locus_11444_Transcript_1	GO:0005509
Locus_11446_Transcript_10	GO:0016787
Locus_11446_Transcript_11	GO:0016787
Locus_11446_Transcript_12	GO:0016787
Locus_11446_Transcript_3	GO:0016787
Locus_11446_Transcript_4	GO:0016787
Locus_11446_Transcript_5	GO:0016787
Locus_11446_Transcript_6	GO:0016787
Locus_11446_Transcript_7	GO:0016787
Locus_11446_Transcript_8	GO:0016787
Locus_11446_Transcript_9	GO:0016787
Locus_1144_Transcript_1	GO:0003735
Locus_1144_Transcript_2	GO:0003735
Locus_1144_Transcript_3	GO:0003735
Locus_1145_Transcript_1	GO:0008137	GO:0016651	GO:0055114
Locus_1145_Transcript_2	GO:0008137	GO:0016651	GO:0055114
Locus_11461_Transcript_1	GO:0005737	GO:0000166	GO:0004812	GO:0004830	GO:0005524	GO:0006418	GO:0006436
Locus_11464_Transcript_1	GO:0008146
Locus_11464_Transcript_2	GO:0008146
Locus_11464_Transcript_3	GO:0008146
Locus_11464_Transcript_4	GO:0008146
Locus_11464_Transcript_5	GO:0008146
Locus_11464_Transcript_6	GO:0008146
Locus_11475_Transcript_1	GO:0005509	GO:0005515
Locus_11475_Transcript_2	GO:0005509	GO:0005515
Locus_11475_Transcript_3	GO:0005509	GO:0005515
Locus_1147_Transcript_4	GO:0005509	GO:0005515
Locus_1147_Transcript_5	GO:0005509	GO:0005515
Locus_1147_Transcript_7	GO:0005509	GO:0005515
Locus_11484_Transcript_1	GO:0003924	GO:0005525
Locus_11487_Transcript_1	GO:0005576
Locus_11488_Transcript_1	GO:0005509
Locus_11494_Transcript_1	GO:0016021
Locus_11494_Transcript_2	GO:0016021
Locus_11494_Transcript_3	GO:0016021
Locus_11494_Transcript_4	GO:0016021
Locus_114_Transcript_1	GO:0005840	GO:0015934	GO:0003735	GO:0006412
Locus_114_Transcript_2	GO:0005840	GO:0015934	GO:0003735	GO:0006412
Locus_114_Transcript_3	GO:0005840	GO:0015934	GO:0003735	GO:0006412
Locus_114_Transcript_4	GO:0005840	GO:0015934	GO:0003735	GO:0006412
Locus_11501_Transcript_1	GO:0033180	GO:0046933	GO:0046961	GO:0015991
Locus_11501_Transcript_2	GO:0033180	GO:0046933	GO:0046961	GO:0015991
Locus_11501_Transcript_3	GO:0033180	GO:0046933	GO:0046961	GO:0015991
Locus_11501_Transcript_4	GO:0033180	GO:0046933	GO:0046961	GO:0015991
Locus_11501_Transcript_6	GO:0033180	GO:0046933	GO:0046961	GO:0015991
Locus_11501_Transcript_8	GO:0033180	GO:0046933	GO:0046961	GO:0015991
Locus_11501_Transcript_9	GO:0033180	GO:0046933	GO:0046961	GO:0015991
Locus_11509_Transcript_1	GO:0005615	GO:0005102	GO:0007165
Locus_11509_Transcript_2	GO:0005615	GO:0005102	GO:0007165
Locus_11509_Transcript_3	GO:0005615	GO:0005102	GO:0007165
Locus_11514_Transcript_1	GO:0005737	GO:0000166	GO:0004812	GO:0004818	GO:0005524	GO:0016876	GO:0006412	GO:0006418	GO:0006424	GO:0043039
Locus_11514_Transcript_2	GO:0005737	GO:0000166	GO:0004812	GO:0005524	GO:0016876	GO:0006412	GO:0006418	GO:0043039
Locus_11520_Transcript_1	GO:0005524	GO:0044267
Locus_11520_Transcript_2	GO:0005524	GO:0051082	GO:0006457	GO:0044267
Locus_11520_Transcript_3	GO:0005524	GO:0044267
Locus_11525_Transcript_1	GO:0005622	GO:0004866	GO:0004869
Locus_11527_Transcript_1	GO:0005488
Locus_11530_Transcript_1	GO:0005515	GO:0035556
Locus_11530_Transcript_2	GO:0005515	GO:0035556
Locus_11532_Transcript_1	GO:0003824	GO:0004252	GO:0006508
Locus_11532_Transcript_2	GO:0003824	GO:0004252	GO:0006508
Locus_11532_Transcript_3	GO:0003824	GO:0004252	GO:0006508
Locus_11532_Transcript_4	GO:0003824	GO:0004252	GO:0006508
Locus_11532_Transcript_5	GO:0003824	GO:0004252	GO:0006508
Locus_11548_Transcript_1	GO:0008270	GO:0007275	GO:0045893
Locus_11548_Transcript_2	GO:0008270	GO:0007275	GO:0045893
Locus_11548_Transcript_3	GO:0008270	GO:0007275	GO:0045893
Locus_11548_Transcript_4	GO:0008270	GO:0007275	GO:0045893
Locus_11554_Transcript_1	GO:0005622	GO:0005840	GO:0003735	GO:0006412
Locus_11555_Transcript_1	GO:0005515
Locus_11555_Transcript_2	GO:0005515
Locus_11555_Transcript_3	GO:0005515
Locus_11555_Transcript_4	GO:0005515
Locus_11562_Transcript_1	GO:0000062	GO:0003824	GO:0008152
Locus_11562_Transcript_2	GO:0000062	GO:0003824	GO:0008152
Locus_11576_Transcript_13	GO:0016787	GO:0008152
Locus_11576_Transcript_8	GO:0016787	GO:0008152
Locus_11576_Transcript_9	GO:0016787	GO:0008152
Locus_11591_Transcript_1	GO:0016020	GO:0046873	GO:0030001	GO:0055085
Locus_11593_Transcript_1	GO:0003676	GO:0004386	GO:0005524	GO:0016817
Locus_11597_Transcript_1	GO:0004221	GO:0006511
Locus_11598_Transcript_1	GO:0000166	GO:0004022	GO:0016491	GO:0008152	GO:0055114
Locus_115_Transcript_1	GO:0016020	GO:0008121	GO:0016491	GO:0016679	GO:0051537	GO:0055114
Locus_115_Transcript_2	GO:0016020	GO:0008121	GO:0016491	GO:0016679	GO:0051537	GO:0055114
Locus_115_Transcript_3	GO:0016020	GO:0008121	GO:0016491	GO:0016679	GO:0051537	GO:0055114
Locus_115_Transcript_4	GO:0016020	GO:0008121	GO:0016491	GO:0016679	GO:0051537	GO:0055114
Locus_11604_Transcript_1	GO:0015031
Locus_11604_Transcript_2	GO:0015031
Locus_11604_Transcript_3	GO:0015031
Locus_11604_Transcript_4	GO:0015031
Locus_11604_Transcript_5	GO:0015031
Locus_11604_Transcript_6	GO:0015031
Locus_11604_Transcript_7	GO:0015031
Locus_11604_Transcript_8	GO:0015031
Locus_11614_Transcript_1	GO:0016020	GO:0016263	GO:0016757	GO:0016266
Locus_11614_Transcript_2	GO:0016020	GO:0016757
Locus_11614_Transcript_3	GO:0016020	GO:0016263	GO:0016757	GO:0016266
Locus_11614_Transcript_4	GO:0016020	GO:0016263	GO:0016757	GO:0016266
Locus_11617_Transcript_1	GO:0004867
Locus_11617_Transcript_2	GO:0004867
Locus_11622_Transcript_1	GO:0005515	GO:0008270
Locus_11626_Transcript_1	GO:0005515
Locus_11626_Transcript_2	GO:0005515
Locus_11626_Transcript_3	GO:0005515
Locus_11627_Transcript_1	GO:0016021	GO:0007186
Locus_11628_Transcript_1	GO:0004452	GO:0016787	GO:0008299
Locus_11628_Transcript_2	GO:0004452	GO:0016787	GO:0008299
Locus_11638_Transcript_1	GO:0000786	GO:0005634	GO:0003677	GO:0046982	GO:0006334
Locus_11640_Transcript_1	GO:0015031
Locus_11645_Transcript_1	GO:0005515
Locus_11645_Transcript_2	GO:0005515
Locus_11647_Transcript_2	GO:0016020
Locus_11647_Transcript_3	GO:0016020
Locus_11647_Transcript_4	GO:0016020
Locus_11651_Transcript_1	GO:0005524	GO:0030983	GO:0006298
Locus_11658_Transcript_1	GO:0005515
Locus_11658_Transcript_2	GO:0005515
Locus_11665_Transcript_1	GO:0005515
Locus_11665_Transcript_2	GO:0005515
Locus_11681_Transcript_1	GO:0003676	GO:0004386	GO:0005524
Locus_11681_Transcript_2	GO:0003676	GO:0004386	GO:0005524	GO:0008026
Locus_11681_Transcript_3	GO:0003676	GO:0004386	GO:0005524	GO:0008026
Locus_11681_Transcript_4	GO:0003676	GO:0004386	GO:0005524	GO:0008026
Locus_11685_Transcript_1	GO:0005509
Locus_11690_Transcript_1	GO:0000166	GO:0003676	GO:0008270
Locus_11690_Transcript_2	GO:0000166	GO:0003676	GO:0008270
Locus_11690_Transcript_3	GO:0000166	GO:0003676	GO:0008270
Locus_11692_Transcript_2	GO:0005524
Locus_11692_Transcript_5	GO:0005524
Locus_11693_Transcript_2	GO:0005515
Locus_11693_Transcript_3	GO:0005515
Locus_11693_Transcript_4	GO:0005515
Locus_11697_Transcript_3	GO:0005622	GO:0008270
Locus_11697_Transcript_6	GO:0005622	GO:0008270
Locus_11697_Transcript_8	GO:0005622	GO:0008270
Locus_11697_Transcript_9	GO:0005622	GO:0008270
Locus_11702_Transcript_1	GO:0005515	GO:0008270
Locus_11703_Transcript_1	GO:0005783	GO:0004656	GO:0005515	GO:0016702	GO:0055114
Locus_11704_Transcript_1	GO:0004177	GO:0030145	GO:0009987
Locus_11704_Transcript_2	GO:0004177	GO:0030145	GO:0009987
Locus_11704_Transcript_3	GO:0004177	GO:0030145	GO:0009987
Locus_11704_Transcript_4	GO:0004177	GO:0030145	GO:0009987
Locus_11704_Transcript_5	GO:0004177	GO:0030145	GO:0009987
Locus_11704_Transcript_7	GO:0004177	GO:0030145	GO:0009987
Locus_11704_Transcript_8	GO:0004177	GO:0030145	GO:0009987
Locus_11706_Transcript_2	GO:0016491	GO:0008152
Locus_11708_Transcript_1	GO:0016746
Locus_11708_Transcript_2	GO:0016746
Locus_11708_Transcript_3	GO:0016746
Locus_11708_Transcript_4	GO:0016746
Locus_11708_Transcript_5	GO:0016746
Locus_11708_Transcript_6	GO:0016746
Locus_11713_Transcript_11	GO:0005515
Locus_11713_Transcript_2	GO:0005515
Locus_11713_Transcript_3	GO:0005515
Locus_11713_Transcript_4	GO:0005515
Locus_11713_Transcript_5	GO:0005515
Locus_11713_Transcript_6	GO:0005515
Locus_11713_Transcript_7	GO:0005515
Locus_11713_Transcript_8	GO:0005515
Locus_11717_Transcript_1	GO:0005515	GO:0030246
Locus_11717_Transcript_2	GO:0005515	GO:0030246
Locus_11717_Transcript_3	GO:0005515	GO:0030246
Locus_11720_Transcript_1	GO:0005886	GO:0016020	GO:0005509	GO:0007155	GO:0007156
Locus_11723_Transcript_1	GO:0031105	GO:0005525	GO:0007049
Locus_11723_Transcript_2	GO:0031105	GO:0005525	GO:0007049
Locus_11729_Transcript_1	GO:0016020	GO:0005215	GO:0006814	GO:0055085
Locus_11729_Transcript_2	GO:0016020	GO:0005215	GO:0006814	GO:0055085
Locus_11729_Transcript_3	GO:0016020	GO:0005215	GO:0006814	GO:0055085
Locus_11729_Transcript_4	GO:0016020	GO:0005215	GO:0006814	GO:0055085
Locus_11729_Transcript_5	GO:0016020	GO:0005215	GO:0006814	GO:0055085
Locus_11729_Transcript_6	GO:0016020	GO:0005215	GO:0006814	GO:0055085
Locus_11729_Transcript_7	GO:0016020	GO:0005215	GO:0006814	GO:0055085
Locus_11729_Transcript_8	GO:0016020	GO:0005215	GO:0006814	GO:0055085
Locus_1172_Transcript_79	GO:0009987
Locus_1172_Transcript_82	GO:0005783	GO:0009055	GO:0015035	GO:0016853	GO:0006662	GO:0045454
Locus_11735_Transcript_1	GO:0005634	GO:0006260
Locus_11735_Transcript_2	GO:0005634	GO:0006260
Locus_11735_Transcript_3	GO:0005634	GO:0006260
Locus_11735_Transcript_4	GO:0005634	GO:0006260
Locus_11737_Transcript_1	GO:0003824	GO:0004497	GO:0004500	GO:0005507	GO:0016715	GO:0030246	GO:0006584	GO:0016052	GO:0055114
Locus_11737_Transcript_2	GO:0003824	GO:0004497	GO:0004500	GO:0005507	GO:0016715	GO:0030246	GO:0006584	GO:0016052	GO:0055114
Locus_11737_Transcript_3	GO:0003824	GO:0004497	GO:0004500	GO:0005507	GO:0016715	GO:0030246	GO:0006584	GO:0016052	GO:0055114
Locus_11737_Transcript_4	GO:0003824	GO:0004497	GO:0004500	GO:0005507	GO:0016715	GO:0030246	GO:0006584	GO:0016052	GO:0055114
Locus_1173_Transcript_1	GO:0000166	GO:0003824	GO:0016491	GO:0016615	GO:0016616	GO:0030060	GO:0005975	GO:0006108	GO:0044262	GO:0055114
Locus_1173_Transcript_2	GO:0000166	GO:0003824	GO:0016491	GO:0016615	GO:0016616	GO:0030060	GO:0005975	GO:0006108	GO:0044262	GO:0055114
Locus_1173_Transcript_3	GO:0000166	GO:0003824	GO:0016491	GO:0016615	GO:0016616	GO:0030060	GO:0005975	GO:0006108	GO:0044262	GO:0055114
Locus_1173_Transcript_4	GO:0000166	GO:0003824	GO:0016491	GO:0016615	GO:0016616	GO:0030060	GO:0005975	GO:0006108	GO:0044262	GO:0055114
Locus_1173_Transcript_5	GO:0000166	GO:0003824	GO:0016491	GO:0016615	GO:0016616	GO:0030060	GO:0005975	GO:0006108	GO:0044262	GO:0055114
Locus_1173_Transcript_6	GO:0000166	GO:0003824	GO:0016491	GO:0016615	GO:0016616	GO:0030060	GO:0005975	GO:0006108	GO:0044262	GO:0055114
Locus_1173_Transcript_7	GO:0000166	GO:0003824	GO:0016491	GO:0016615	GO:0016616	GO:0030060	GO:0005975	GO:0006108	GO:0044262	GO:0055114
Locus_1173_Transcript_8	GO:0000166	GO:0003824	GO:0016491	GO:0016615	GO:0016616	GO:0030060	GO:0005975	GO:0006108	GO:0044262	GO:0055114
Locus_11744_Transcript_1	GO:0005515	GO:0005543
Locus_11747_Transcript_1	GO:0016020	GO:0005044
Locus_11747_Transcript_2	GO:0016020	GO:0005044
Locus_11747_Transcript_3	GO:0016020	GO:0005044
Locus_1174_Transcript_1	GO:0003677
Locus_1174_Transcript_2	GO:0003677
Locus_11764_Transcript_1	GO:0005524
Locus_11764_Transcript_2	GO:0005524
Locus_11764_Transcript_3	GO:0005524
Locus_11764_Transcript_4	GO:0005524
Locus_11764_Transcript_5	GO:0005524
Locus_11764_Transcript_6	GO:0005524
Locus_11764_Transcript_7	GO:0005524
Locus_11764_Transcript_8	GO:0005524
Locus_11764_Transcript_9	GO:0005524
Locus_11769_Transcript_1	GO:0016020	GO:0016021	GO:0004888	GO:0004930	GO:0007166	GO:0007186
Locus_1176_Transcript_1	GO:0003824	GO:0004553	GO:0005975
Locus_11771_Transcript_1	GO:0043231	GO:0051537
Locus_11773_Transcript_1	GO:0005515
Locus_11773_Transcript_2	GO:0005515
Locus_1177_Transcript_5	GO:0005737	GO:0018149
Locus_1177_Transcript_6	GO:0005737	GO:0018149
Locus_1177_Transcript_8	GO:0005737	GO:0018149
Locus_11787_Transcript_1	GO:0000166	GO:0003857	GO:0016491	GO:0016616	GO:0050662	GO:0006631	GO:0055114
Locus_11787_Transcript_2	GO:0000166	GO:0003857	GO:0016491	GO:0016616	GO:0050662	GO:0070403	GO:0006631	GO:0055114
Locus_11795_Transcript_1	GO:0004017	GO:0005524	GO:0008603	GO:0019205	GO:0006139	GO:0007165
Locus_11795_Transcript_2	GO:0004017	GO:0005524	GO:0008603	GO:0019205	GO:0006139	GO:0007165
Locus_11795_Transcript_3	GO:0004017	GO:0005524	GO:0019205	GO:0006139
Locus_11795_Transcript_4	GO:0004017	GO:0005524	GO:0008603	GO:0019205	GO:0006139	GO:0007165
Locus_11795_Transcript_6	GO:0004017	GO:0005524	GO:0008603	GO:0019205	GO:0006139	GO:0007165
Locus_11796_Transcript_10	GO:0016020	GO:0005215	GO:0006814	GO:0055085
Locus_11796_Transcript_11	GO:0016020	GO:0005215	GO:0006814	GO:0055085
Locus_11796_Transcript_12	GO:0016020	GO:0005215	GO:0006814	GO:0055085
Locus_11796_Transcript_3	GO:0016020	GO:0005215	GO:0006814	GO:0055085
Locus_11796_Transcript_4	GO:0016020	GO:0005215	GO:0006814	GO:0055085
Locus_11796_Transcript_5	GO:0016020	GO:0005215	GO:0006814	GO:0055085
Locus_11796_Transcript_6	GO:0016020	GO:0005215	GO:0006814	GO:0055085
Locus_11796_Transcript_7	GO:0016020	GO:0005215	GO:0006814	GO:0055085
Locus_11796_Transcript_8	GO:0016020	GO:0005215	GO:0006814	GO:0055085
Locus_11796_Transcript_9	GO:0016020	GO:0005215	GO:0006814	GO:0055085
Locus_11801_Transcript_2	GO:0005576	GO:0005515	GO:0030414
Locus_11806_Transcript_1	GO:0005515	GO:0008270	GO:0007165	GO:0042981
Locus_1180_Transcript_10	GO:0009055	GO:0050660
Locus_1180_Transcript_3	GO:0009055	GO:0050660
Locus_1180_Transcript_5	GO:0009055	GO:0050660
Locus_1180_Transcript_6	GO:0009055	GO:0050660
Locus_1180_Transcript_7	GO:0009055	GO:0050660
Locus_1180_Transcript_8	GO:0009055	GO:0050660
Locus_1180_Transcript_9	GO:0009055	GO:0050660
Locus_11817_Transcript_2	GO:0005515
Locus_11819_Transcript_1	GO:0005525
Locus_11823_Transcript_1	GO:0005615	GO:0019239	GO:0009168
Locus_11823_Transcript_2	GO:0005615	GO:0019239	GO:0009168
Locus_11823_Transcript_3	GO:0005615	GO:0019239	GO:0009168
Locus_11823_Transcript_4	GO:0005615	GO:0019239	GO:0009168
Locus_11823_Transcript_5	GO:0005615	GO:0019239	GO:0009168
Locus_11825_Transcript_1	GO:0008289
Locus_11830_Transcript_1	GO:0016020	GO:0004222	GO:0006508
Locus_11830_Transcript_2	GO:0016020	GO:0004222	GO:0006508
Locus_11830_Transcript_3	GO:0016020	GO:0004222	GO:0006508
Locus_11830_Transcript_4	GO:0016020	GO:0004222	GO:0006508
Locus_11830_Transcript_5	GO:0016020	GO:0004222	GO:0006508
Locus_11833_Transcript_1	GO:0008270
Locus_11833_Transcript_2	GO:0008270
Locus_11836_Transcript_1	GO:0003824	GO:0004252	GO:0006508
Locus_11836_Transcript_2	GO:0003824	GO:0004252	GO:0006508
Locus_11836_Transcript_3	GO:0003824	GO:0004252	GO:0006508
Locus_11836_Transcript_4	GO:0003824	GO:0004252	GO:0006508
Locus_11837_Transcript_1	GO:0005622	GO:0003779
Locus_11842_Transcript_1	GO:0005488
Locus_11842_Transcript_2	GO:0005488
Locus_11842_Transcript_3	GO:0005488
Locus_11847_Transcript_1	GO:0005737
Locus_11847_Transcript_2	GO:0005737
Locus_11847_Transcript_3	GO:0005737
Locus_11849_Transcript_1	GO:0000166	GO:0016491	GO:0008152
Locus_11849_Transcript_2	GO:0000166	GO:0016491	GO:0008152
Locus_11849_Transcript_3	GO:0000166	GO:0016491	GO:0008152
Locus_11849_Transcript_4	GO:0000166	GO:0016491	GO:0008152
Locus_11849_Transcript_5	GO:0000166	GO:0016491	GO:0008152
Locus_11849_Transcript_6	GO:0000166	GO:0016491	GO:0008152
Locus_1185_Transcript_1	GO:0005515
Locus_1185_Transcript_2	GO:0005515
Locus_1185_Transcript_3	GO:0005515
Locus_1185_Transcript_4	GO:0005515
Locus_11862_Transcript_1	GO:0000179	GO:0008649	GO:0016433	GO:0000154	GO:0006364
Locus_11870_Transcript_1	GO:0003824	GO:0043169	GO:0005975
Locus_11870_Transcript_2	GO:0003824	GO:0043169	GO:0005975
Locus_11870_Transcript_3	GO:0003824	GO:0043169	GO:0005975
Locus_11870_Transcript_4	GO:0003824	GO:0043169	GO:0005975
Locus_11870_Transcript_5	GO:0003824	GO:0043169	GO:0005975
Locus_11870_Transcript_6	GO:0003824	GO:0043169	GO:0005975
Locus_11870_Transcript_7	GO:0003824	GO:0043169	GO:0005975
Locus_11870_Transcript_8	GO:0003824	GO:0043169	GO:0005975
Locus_11874_Transcript_1	GO:0005515
Locus_11876_Transcript_3	GO:0016772
Locus_11877_Transcript_1	GO:0003824	GO:0008270	GO:0016787	GO:0016810
Locus_1187_Transcript_1	GO:0016020	GO:0004222	GO:0008270	GO:0006508	GO:0007155
Locus_1187_Transcript_2	GO:0004725	GO:0006470
Locus_1187_Transcript_3	GO:0004725	GO:0006470
Locus_1187_Transcript_5	GO:0016020	GO:0004222	GO:0008270	GO:0006508	GO:0007155
Locus_1187_Transcript_6	GO:0004725	GO:0006470
Locus_1187_Transcript_7	GO:0016020	GO:0004222	GO:0008270	GO:0006508	GO:0007155
Locus_11881_Transcript_1	GO:0005506	GO:0009055	GO:0016705	GO:0020037	GO:0055114
Locus_11881_Transcript_2	GO:0005506	GO:0009055	GO:0016705	GO:0020037	GO:0055114
Locus_11881_Transcript_3	GO:0005506	GO:0009055	GO:0016705	GO:0020037	GO:0055114
Locus_11881_Transcript_4	GO:0005506	GO:0009055	GO:0016705	GO:0020037	GO:0055114
Locus_11881_Transcript_5	GO:0005506	GO:0009055	GO:0016705	GO:0020037	GO:0055114
Locus_11881_Transcript_6	GO:0005506	GO:0009055	GO:0016705	GO:0020037	GO:0055114
Locus_11881_Transcript_7	GO:0005506	GO:0009055	GO:0016705	GO:0020037	GO:0055114
Locus_11886_Transcript_1	GO:0005515
Locus_11886_Transcript_2	GO:0005515
Locus_11888_Transcript_1	GO:0005488
Locus_11896_Transcript_1	GO:0000166	GO:0003676
Locus_11896_Transcript_2	GO:0000166	GO:0003676
Locus_11896_Transcript_3	GO:0000166	GO:0003676
Locus_11896_Transcript_4	GO:0000166	GO:0003676
Locus_11896_Transcript_5	GO:0000166	GO:0003676
Locus_118_Transcript_1	GO:0000287	GO:0004450	GO:0016616	GO:0051287	GO:0006102	GO:0055114
Locus_118_Transcript_2	GO:0000287	GO:0004450	GO:0016616	GO:0051287	GO:0006102	GO:0055114
Locus_11902_Transcript_1	GO:0005509	GO:0005515
Locus_11902_Transcript_2	GO:0005509	GO:0005515
Locus_11902_Transcript_3	GO:0005509	GO:0005515
Locus_11902_Transcript_4	GO:0005509	GO:0005515
Locus_11902_Transcript_5	GO:0005509	GO:0005515
Locus_11902_Transcript_6	GO:0005509	GO:0005515
Locus_11902_Transcript_7	GO:0005509	GO:0005515
Locus_11902_Transcript_8	GO:0005509	GO:0005515
Locus_11902_Transcript_9	GO:0005509	GO:0005515
Locus_11916_Transcript_1	GO:0004867
Locus_11916_Transcript_2	GO:0004867
Locus_11916_Transcript_3	GO:0004867
Locus_11917_Transcript_1	GO:0005083
Locus_11917_Transcript_3	GO:0005083
Locus_11917_Transcript_4	GO:0005083
Locus_11917_Transcript_5	GO:0005083
Locus_11923_Transcript_1	GO:0016740
Locus_11926_Transcript_7	GO:0005515
Locus_11926_Transcript_8	GO:0005515
Locus_1192_Transcript_1	GO:0005515
Locus_11933_Transcript_1	GO:0016020	GO:0016021	GO:0006811
Locus_11933_Transcript_2	GO:0016020	GO:0016021	GO:0006811
Locus_11933_Transcript_3	GO:0016020	GO:0016021	GO:0006811
Locus_11933_Transcript_4	GO:0016020	GO:0016021	GO:0045211	GO:0005230	GO:0006810	GO:0006811
Locus_11933_Transcript_5	GO:0016020	GO:0016021	GO:0006811
Locus_11935_Transcript_1	GO:0003824	GO:0008152
Locus_11935_Transcript_2	GO:0003824	GO:0008152
Locus_11935_Transcript_3	GO:0003824	GO:0008152
Locus_11935_Transcript_4	GO:0003824	GO:0008152
Locus_11935_Transcript_5	GO:0003824	GO:0008152
Locus_11939_Transcript_1	GO:0005737	GO:0000166	GO:0004812	GO:0004820	GO:0005524	GO:0006418	GO:0006426
Locus_11939_Transcript_2	GO:0005737	GO:0000166	GO:0004812	GO:0004820	GO:0005524	GO:0006418	GO:0006426
Locus_11939_Transcript_3	GO:0005737	GO:0000166	GO:0004812	GO:0004820	GO:0005524	GO:0006418	GO:0006426
Locus_11939_Transcript_4	GO:0005737	GO:0000166	GO:0004812	GO:0004820	GO:0005524	GO:0006418	GO:0006426
Locus_11939_Transcript_5	GO:0005737	GO:0000166	GO:0004812	GO:0004820	GO:0005524	GO:0006418	GO:0006426
Locus_11945_Transcript_1	GO:0008146
Locus_11945_Transcript_2	GO:0008146
Locus_11945_Transcript_3	GO:0008146
Locus_11945_Transcript_4	GO:0008146
Locus_11945_Transcript_5	GO:0008146
Locus_11951_Transcript_1	GO:0005515
Locus_11951_Transcript_2	GO:0005515
Locus_11956_Transcript_1	GO:0005524	GO:0051082	GO:0006457	GO:0006950
Locus_11956_Transcript_2	GO:0005524	GO:0051082	GO:0006457	GO:0006950
Locus_11973_Transcript_1	GO:0005515	GO:0008270
Locus_11983_Transcript_1	GO:0005524	GO:0051082	GO:0006457	GO:0044267
Locus_11983_Transcript_2	GO:0005524	GO:0051082	GO:0006457	GO:0044267
Locus_11_Transcript_1	GO:0005622	GO:0005840	GO:0003735	GO:0006412
Locus_11_Transcript_2	GO:0005622	GO:0005840	GO:0003735	GO:0006412
Locus_11_Transcript_3	GO:0005622	GO:0005840	GO:0003735	GO:0006412
Locus_11_Transcript_4	GO:0005622	GO:0005840	GO:0003735	GO:0006412
Locus_12001_Transcript_1	GO:0016787
Locus_12003_Transcript_1	GO:0016491	GO:0016620	GO:0008152	GO:0055114
Locus_12003_Transcript_2	GO:0016491	GO:0016620	GO:0008152	GO:0055114
Locus_12004_Transcript_1	GO:0045239	GO:0003824	GO:0004333	GO:0016829	GO:0006099	GO:0006106
Locus_12004_Transcript_2	GO:0045239	GO:0003824	GO:0004333	GO:0016829	GO:0006099	GO:0006106
Locus_12004_Transcript_3	GO:0045239	GO:0003824	GO:0004333	GO:0016829	GO:0006099	GO:0006106
Locus_12004_Transcript_4	GO:0003824
Locus_12004_Transcript_5	GO:0045239	GO:0003824	GO:0004333	GO:0016829	GO:0006099	GO:0006106
Locus_12004_Transcript_6	GO:0045239	GO:0003824	GO:0004333	GO:0016829	GO:0006099	GO:0006106
Locus_12004_Transcript_7	GO:0045239	GO:0003824	GO:0004333	GO:0016829	GO:0006099	GO:0006106
Locus_12007_Transcript_1	GO:0016881
Locus_12007_Transcript_2	GO:0016881
Locus_12007_Transcript_3	GO:0016881
Locus_12007_Transcript_4	GO:0016881
Locus_12007_Transcript_5	GO:0016881
Locus_12007_Transcript_6	GO:0016881
Locus_12007_Transcript_7	GO:0016881
Locus_12011_Transcript_1	GO:0005737	GO:0000166	GO:0002161	GO:0004812	GO:0005524	GO:0006418
Locus_12016_Transcript_1	GO:0005737	GO:0000049	GO:0000166	GO:0004812	GO:0004831	GO:0005524	GO:0006418	GO:0006437
Locus_12016_Transcript_2	GO:0005737	GO:0000049	GO:0000166	GO:0004812	GO:0004831	GO:0005524	GO:0006418	GO:0006437
Locus_12016_Transcript_3	GO:0005737	GO:0000049	GO:0000166	GO:0004812	GO:0004831	GO:0005524	GO:0006418	GO:0006437
Locus_12016_Transcript_4	GO:0005737	GO:0000049	GO:0000166	GO:0004812	GO:0004831	GO:0005524	GO:0006418	GO:0006437
Locus_12016_Transcript_5	GO:0005737	GO:0000049	GO:0000166	GO:0004812	GO:0004831	GO:0005524	GO:0006418	GO:0006437
Locus_12016_Transcript_6	GO:0005737	GO:0000049	GO:0000166	GO:0004812	GO:0004831	GO:0005524	GO:0006418	GO:0006437
Locus_12018_Transcript_1	GO:0030126	GO:0005198	GO:0005488	GO:0005515	GO:0006890
Locus_12018_Transcript_2	GO:0030126	GO:0005198	GO:0005488	GO:0006890
Locus_12019_Transcript_1	GO:0030246
Locus_12021_Transcript_1	GO:0005525	GO:0007264
Locus_12022_Transcript_3	GO:0004672	GO:0005524	GO:0016772	GO:0006468
Locus_12031_Transcript_1	GO:0005737	GO:0000049	GO:0000166	GO:0004812	GO:0004826	GO:0005524	GO:0006418	GO:0006432	GO:0043039
Locus_12031_Transcript_2	GO:0005737	GO:0000049	GO:0000166	GO:0004812	GO:0004826	GO:0005524	GO:0006418	GO:0006432	GO:0043039
Locus_12031_Transcript_3	GO:0005737	GO:0000049	GO:0000166	GO:0004812	GO:0004826	GO:0005524	GO:0006418	GO:0006432	GO:0043039
Locus_12031_Transcript_4	GO:0005737	GO:0000049	GO:0000166	GO:0004812	GO:0004826	GO:0005524	GO:0006418	GO:0006432	GO:0043039
Locus_12031_Transcript_5	GO:0005737	GO:0000049	GO:0000166	GO:0004812	GO:0004826	GO:0005524	GO:0006418	GO:0006432	GO:0043039
Locus_12034_Transcript_1	GO:0015031
Locus_12034_Transcript_2	GO:0015031
Locus_12039_Transcript_1	GO:0000166	GO:0003824	GO:0016491	GO:0016615	GO:0016616	GO:0030060	GO:0005975	GO:0006108	GO:0044262	GO:0055114
Locus_12042_Transcript_1	GO:0004386
Locus_12044_Transcript_1	GO:0005576	GO:0008199	GO:0006826	GO:0006879
Locus_12044_Transcript_2	GO:0005576	GO:0008199	GO:0006826	GO:0006879
Locus_12044_Transcript_3	GO:0005576	GO:0008199	GO:0006826	GO:0006879
Locus_12044_Transcript_4	GO:0005576	GO:0008199	GO:0006826	GO:0006879
Locus_12044_Transcript_5	GO:0005576	GO:0008199	GO:0006826	GO:0006879
Locus_12044_Transcript_6	GO:0005576	GO:0008199	GO:0006826	GO:0006879
Locus_12044_Transcript_7	GO:0005576	GO:0008199	GO:0006826	GO:0006879
Locus_12044_Transcript_8	GO:0005576	GO:0008199	GO:0006826	GO:0006879
Locus_12049_Transcript_1	GO:0005622	GO:0005515	GO:0008270
Locus_12049_Transcript_2	GO:0005622	GO:0005515	GO:0008270
Locus_12049_Transcript_3	GO:0005622	GO:0005515	GO:0008270
Locus_1204_Transcript_1	GO:0016491	GO:0055114
Locus_12067_Transcript_1	GO:0005515
Locus_12067_Transcript_2	GO:0005515
Locus_12069_Transcript_1	GO:0003824	GO:0008152
Locus_12069_Transcript_2	GO:0003824	GO:0008152
Locus_12069_Transcript_3	GO:0003824	GO:0008152
Locus_12069_Transcript_4	GO:0003824	GO:0008152
Locus_12069_Transcript_5	GO:0003824	GO:0008152
Locus_12069_Transcript_6	GO:0003824	GO:0008152
Locus_12073_Transcript_1	GO:0005515	GO:0035091	GO:0007154
Locus_12076_Transcript_1	GO:0005515
Locus_12079_Transcript_1	GO:0005874	GO:0043234	GO:0003924	GO:0005525	GO:0006184	GO:0007017	GO:0051258
Locus_12079_Transcript_2	GO:0005874	GO:0043234	GO:0003924	GO:0005198	GO:0005525	GO:0006184	GO:0007017	GO:0007018	GO:0051258
Locus_1207_Transcript_1	GO:0005515
Locus_1207_Transcript_2	GO:0005515
Locus_1207_Transcript_3	GO:0005515
Locus_1207_Transcript_4	GO:0005515
Locus_1207_Transcript_5	GO:0005515
Locus_12085_Transcript_10	GO:0003796	GO:0005509	GO:0005515
Locus_12085_Transcript_11	GO:0003796	GO:0005509	GO:0005515
Locus_12085_Transcript_2	GO:0003796	GO:0005509	GO:0005515
Locus_12085_Transcript_3	GO:0003796	GO:0005509	GO:0005515
Locus_12085_Transcript_4	GO:0003796	GO:0005509	GO:0005515
Locus_12085_Transcript_5	GO:0003796	GO:0005509	GO:0005515
Locus_12085_Transcript_6	GO:0003796	GO:0005509	GO:0005515
Locus_12085_Transcript_7	GO:0003796	GO:0005509	GO:0005515
Locus_12085_Transcript_8	GO:0003796	GO:0005509	GO:0005515
Locus_12085_Transcript_9	GO:0003796	GO:0005509	GO:0005515
Locus_12104_Transcript_1	GO:0016020	GO:0005215	GO:0006810	GO:0055085
Locus_12132_Transcript_1	GO:0003824	GO:0004674	GO:0005524	GO:0016772	GO:0006468
Locus_12132_Transcript_2	GO:0003824	GO:0004674	GO:0005524	GO:0016772
Locus_12132_Transcript_3	GO:0003824	GO:0004674	GO:0005524	GO:0016772	GO:0006468
Locus_12132_Transcript_4	GO:0003824	GO:0004674	GO:0005524	GO:0016772	GO:0006468
Locus_1213_Transcript_1	GO:0005509	GO:0005515
Locus_1213_Transcript_2	GO:0005509	GO:0005515
Locus_1213_Transcript_3	GO:0005509	GO:0005515
Locus_1213_Transcript_4	GO:0005509	GO:0005515
Locus_1213_Transcript_5	GO:0005509	GO:0005515
Locus_1214_Transcript_1	GO:0005622	GO:0005840	GO:0003735	GO:0006412
Locus_12151_Transcript_2	GO:0000166	GO:0016491	GO:0008152
Locus_12151_Transcript_3	GO:0000166	GO:0016491	GO:0008152
Locus_12161_Transcript_1	GO:0004672	GO:0004674	GO:0004713	GO:0005515	GO:0005524	GO:0016772	GO:0006468
Locus_12161_Transcript_2	GO:0004672	GO:0004674	GO:0004713	GO:0005515	GO:0005524	GO:0016772	GO:0006468
Locus_12163_Transcript_1	GO:0003824	GO:0030170
Locus_1216_Transcript_1	GO:0030286	GO:0003777	GO:0007018
Locus_1216_Transcript_2	GO:0030286	GO:0003777	GO:0007018
Locus_1216_Transcript_3	GO:0030286	GO:0003777	GO:0007018
Locus_1216_Transcript_4	GO:0030286	GO:0003777	GO:0007018
Locus_12180_Transcript_1	GO:0005615	GO:0005102	GO:0007165
Locus_12180_Transcript_2	GO:0005615	GO:0005102	GO:0007165
Locus_12187_Transcript_1	GO:0009058
Locus_12187_Transcript_2	GO:0009058
Locus_12187_Transcript_3	GO:0009058
Locus_12191_Transcript_1	GO:0005515
Locus_12191_Transcript_2	GO:0005515
Locus_12191_Transcript_3	GO:0005515
Locus_12191_Transcript_4	GO:0005515
Locus_12191_Transcript_5	GO:0005515
Locus_12191_Transcript_6	GO:0005515
Locus_12193_Transcript_1	GO:0005525
Locus_12193_Transcript_2	GO:0005525
Locus_12193_Transcript_3	GO:0005525
Locus_12193_Transcript_4	GO:0005525
Locus_12193_Transcript_5	GO:0005525
Locus_12193_Transcript_6	GO:0005525
Locus_1219_Transcript_1	GO:0005779	GO:0005515	GO:0008022	GO:0008270	GO:0006625
Locus_121_Transcript_1	GO:0016020	GO:0009055	GO:0016491	GO:0022904
Locus_121_Transcript_2	GO:0016020	GO:0009055	GO:0016491	GO:0022904
Locus_12201_Transcript_1	GO:0004536	GO:0006308
Locus_12206_Transcript_10	GO:0003824	GO:0008483	GO:0030170
Locus_12206_Transcript_11	GO:0003824	GO:0008483	GO:0030170
Locus_12206_Transcript_2	GO:0003824	GO:0008483	GO:0030170
Locus_12206_Transcript_3	GO:0003824	GO:0008483	GO:0030170
Locus_12206_Transcript_4	GO:0003824	GO:0008483	GO:0030170
Locus_12206_Transcript_5	GO:0003824	GO:0008483	GO:0030170
Locus_12206_Transcript_6	GO:0003824	GO:0008483	GO:0030170
Locus_12206_Transcript_7	GO:0003824	GO:0008483	GO:0030170
Locus_12206_Transcript_8	GO:0003824	GO:0008483	GO:0030170
Locus_12206_Transcript_9	GO:0003824	GO:0008483	GO:0030170
Locus_12207_Transcript_1	GO:0030704
Locus_1220_Transcript_1	GO:0005525
Locus_12210_Transcript_1	GO:0005789	GO:0016021	GO:0016758	GO:0006506
Locus_12210_Transcript_2	GO:0005789	GO:0016021	GO:0016758	GO:0006506
Locus_12211_Transcript_1	GO:0005622	GO:0003676	GO:0004527
Locus_12211_Transcript_2	GO:0005622	GO:0003676	GO:0004527
Locus_12211_Transcript_3	GO:0005622	GO:0003676	GO:0004527
Locus_12211_Transcript_4	GO:0005622	GO:0003676	GO:0004527
Locus_12211_Transcript_5	GO:0005622	GO:0003676	GO:0004527
Locus_12211_Transcript_6	GO:0005622	GO:0003676	GO:0004527
Locus_12213_Transcript_1	GO:0005524	GO:0016887
Locus_12216_Transcript_1	GO:0003677	GO:0003899	GO:0006351
Locus_1221_Transcript_1	GO:0003824	GO:0004553	GO:0004563	GO:0030246	GO:0030247	GO:0043169	GO:0005975
Locus_1221_Transcript_2	GO:0003824	GO:0004553	GO:0004563	GO:0030246	GO:0030247	GO:0043169	GO:0005975
Locus_1221_Transcript_3	GO:0003824	GO:0004553	GO:0004563	GO:0030246	GO:0030247	GO:0043169	GO:0005975
Locus_1221_Transcript_4	GO:0003824	GO:0004553	GO:0004563	GO:0030246	GO:0030247	GO:0043169	GO:0005975
Locus_12239_Transcript_1	GO:0007218
Locus_12239_Transcript_2	GO:0007218
Locus_12239_Transcript_3	GO:0007218
Locus_1223_Transcript_10	GO:0005515
Locus_1223_Transcript_16	GO:0005515
Locus_1223_Transcript_22	GO:0008091	GO:0003779	GO:0005200	GO:0005515	GO:0005543
Locus_1223_Transcript_23	GO:0008091	GO:0003779	GO:0005200	GO:0005515	GO:0005543
Locus_1223_Transcript_24	GO:0008091	GO:0003779	GO:0005200	GO:0005515	GO:0005543
Locus_1223_Transcript_25	GO:0008091	GO:0003779	GO:0005200	GO:0005515	GO:0005543
Locus_1223_Transcript_26	GO:0008091	GO:0003779	GO:0005200	GO:0005515	GO:0005543
Locus_1223_Transcript_27	GO:0008091	GO:0003779	GO:0005200	GO:0005515	GO:0005543
Locus_1223_Transcript_29	GO:0008091	GO:0003779	GO:0005200	GO:0005515	GO:0005543
Locus_1223_Transcript_30	GO:0008091	GO:0003779	GO:0005200	GO:0005515	GO:0005543
Locus_1223_Transcript_31	GO:0008091	GO:0003779	GO:0005200	GO:0005515	GO:0005543
Locus_12241_Transcript_1	GO:0055085
Locus_12247_Transcript_1	GO:0005515
Locus_1224_Transcript_1	GO:0016272	GO:0051082	GO:0006457
Locus_1224_Transcript_2	GO:0016272	GO:0051082	GO:0006457
Locus_12252_Transcript_1	GO:0005509	GO:0005515
Locus_12259_Transcript_1	GO:0003824	GO:0003938	GO:0005515	GO:0016491	GO:0006164	GO:0055114
Locus_1225_Transcript_13	GO:0030246
Locus_1225_Transcript_14	GO:0030246
Locus_1225_Transcript_15	GO:0030246
Locus_1225_Transcript_16	GO:0030246
Locus_1225_Transcript_17	GO:0030246
Locus_1225_Transcript_19	GO:0030246
Locus_1225_Transcript_20	GO:0030246
Locus_1225_Transcript_21	GO:0030246
Locus_1225_Transcript_22	GO:0030246
Locus_12262_Transcript_1	GO:0003723
Locus_12263_Transcript_1	GO:0005515
Locus_12263_Transcript_2	GO:0005515
Locus_12263_Transcript_3	GO:0005515
Locus_12263_Transcript_4	GO:0005515
Locus_12267_Transcript_1	GO:0005515
Locus_12267_Transcript_2	GO:0005515
Locus_12280_Transcript_1	GO:0033177	GO:0015078	GO:0015991
Locus_12286_Transcript_1	GO:0005737	GO:0003677	GO:0004386	GO:0005524	GO:0008270	GO:0000184
Locus_12286_Transcript_10	GO:0005737	GO:0003677	GO:0004386	GO:0005524	GO:0008270	GO:0000184
Locus_12286_Transcript_3	GO:0005737	GO:0003677	GO:0004386	GO:0005524	GO:0008270	GO:0000184
Locus_12286_Transcript_4	GO:0005737	GO:0003677	GO:0004386	GO:0005524	GO:0008270	GO:0000184
Locus_12286_Transcript_6	GO:0005737	GO:0003677	GO:0004386	GO:0005524	GO:0008270	GO:0000184
Locus_12286_Transcript_7	GO:0005737	GO:0003677	GO:0004386	GO:0005524	GO:0008270	GO:0000184
Locus_12286_Transcript_8	GO:0005737	GO:0003677	GO:0004386	GO:0005524	GO:0008270	GO:0000184
Locus_12286_Transcript_9	GO:0005737	GO:0003677	GO:0004386	GO:0005524	GO:0008270	GO:0000184
Locus_12288_Transcript_1	GO:0005509
Locus_12297_Transcript_1	GO:0005509
Locus_12298_Transcript_1	GO:0016020	GO:0005044
Locus_12298_Transcript_2	GO:0016020	GO:0005044
Locus_12299_Transcript_1	GO:0005515
Locus_12299_Transcript_2	GO:0005515
Locus_12299_Transcript_3	GO:0005515
Locus_12299_Transcript_4	GO:0005515
Locus_1229_Transcript_1	GO:0000287	GO:0003824	GO:0004743	GO:0030955	GO:0006096
Locus_1229_Transcript_2	GO:0000287	GO:0003824	GO:0004743	GO:0030955	GO:0006096
Locus_1229_Transcript_3	GO:0000287	GO:0003824	GO:0004743	GO:0030955	GO:0006096
Locus_1229_Transcript_4	GO:0000287	GO:0003824	GO:0004743	GO:0030955	GO:0006096
Locus_1229_Transcript_5	GO:0000287	GO:0003824	GO:0004743	GO:0030955	GO:0006096
Locus_1229_Transcript_6	GO:0000287	GO:0003824	GO:0004743	GO:0030955	GO:0006096
Locus_1229_Transcript_7	GO:0000287	GO:0003824	GO:0004743	GO:0030955	GO:0006096
Locus_1229_Transcript_8	GO:0000287	GO:0003824	GO:0004743	GO:0030955	GO:0006096
Locus_1229_Transcript_9	GO:0000287	GO:0003824	GO:0004743	GO:0030955	GO:0006096
Locus_122_Transcript_1	GO:0005622	GO:0005840	GO:0003735	GO:0006412
Locus_122_Transcript_2	GO:0005622	GO:0005840	GO:0003735	GO:0006412
Locus_122_Transcript_3	GO:0005622	GO:0005840	GO:0003735	GO:0006412
Locus_12305_Transcript_1	GO:0016810	GO:0016812	GO:0006777	GO:0032324
Locus_12305_Transcript_2	GO:0016810	GO:0016812	GO:0006777	GO:0032324
Locus_12305_Transcript_3	GO:0016810	GO:0016812	GO:0006777	GO:0032324
Locus_12305_Transcript_4	GO:0016810	GO:0016812	GO:0006777	GO:0032324
Locus_12305_Transcript_5	GO:0016810	GO:0016812	GO:0006777	GO:0032324
Locus_1230_Transcript_1	GO:0042254
Locus_1230_Transcript_2	GO:0042254
Locus_1230_Transcript_3	GO:0042254
Locus_1230_Transcript_4	GO:0042254
Locus_1230_Transcript_5	GO:0042254
Locus_1230_Transcript_6	GO:0042254
Locus_12321_Transcript_1	GO:0005524	GO:0008817	GO:0009236
Locus_12321_Transcript_2	GO:0005524	GO:0008817	GO:0009236
Locus_12324_Transcript_1	GO:0004672	GO:0005524	GO:0016772	GO:0006468
Locus_12327_Transcript_1	GO:0005622	GO:0003676	GO:0008270
Locus_12339_Transcript_1	GO:0005515
Locus_12339_Transcript_2	GO:0005515
Locus_1233_Transcript_24	GO:0016020	GO:0015171	GO:0003333
Locus_1233_Transcript_29	GO:0016020	GO:0015171	GO:0003333
Locus_1233_Transcript_30	GO:0016020	GO:0015171	GO:0003333
Locus_1233_Transcript_33	GO:0016020	GO:0015171	GO:0003333
Locus_12346_Transcript_1	GO:0003676	GO:0008168	GO:0001510	GO:0032259
Locus_12347_Transcript_2	GO:0005515
Locus_12347_Transcript_3	GO:0005515
Locus_12347_Transcript_6	GO:0005515
Locus_12351_Transcript_1	GO:0005874	GO:0043234	GO:0005198	GO:0005525	GO:0007017	GO:0007018	GO:0051258
Locus_12351_Transcript_2	GO:0005874	GO:0043234	GO:0005198	GO:0005525	GO:0007017	GO:0007018	GO:0051258
Locus_12354_Transcript_1	GO:0005681	GO:0000398
Locus_12354_Transcript_2	GO:0005681	GO:0000398
Locus_12354_Transcript_3	GO:0005681	GO:0000398
Locus_12354_Transcript_4	GO:0005681	GO:0000398
Locus_12354_Transcript_5	GO:0005681	GO:0000398
Locus_12355_Transcript_1	GO:0005515
Locus_12355_Transcript_2	GO:0005515
Locus_1235_Transcript_1	GO:0005622	GO:0005525	GO:0006886	GO:0007264
Locus_1235_Transcript_10	GO:0005622	GO:0005525	GO:0006886	GO:0007264	GO:0015031
Locus_1235_Transcript_11	GO:0005622	GO:0005525	GO:0006886	GO:0007264	GO:0015031
Locus_1235_Transcript_12	GO:0005622	GO:0005525	GO:0006886	GO:0007264	GO:0015031
Locus_1235_Transcript_14	GO:0005622	GO:0005525	GO:0006886	GO:0007264	GO:0015031
Locus_1235_Transcript_6	GO:0005622	GO:0005525	GO:0006886	GO:0007264	GO:0015031
Locus_1235_Transcript_7	GO:0005622	GO:0005525	GO:0006886	GO:0007264	GO:0015031
Locus_1235_Transcript_8	GO:0005622	GO:0005525	GO:0006886	GO:0007264	GO:0015031
Locus_1235_Transcript_9	GO:0005622	GO:0005525	GO:0006886	GO:0007264	GO:0015031
Locus_12361_Transcript_1	GO:0016020	GO:0005215	GO:0006810
Locus_12361_Transcript_2	GO:0016020	GO:0005215	GO:0006810
Locus_12363_Transcript_1	GO:0016020
Locus_12363_Transcript_2	GO:0016020
Locus_12365_Transcript_1	GO:0005515
Locus_12367_Transcript_1	GO:0016020	GO:0005044
Locus_12367_Transcript_2	GO:0016020	GO:0005044
Locus_12367_Transcript_3	GO:0016020	GO:0005044
Locus_1236_Transcript_1	GO:0005622	GO:0005840	GO:0003735	GO:0006412
Locus_12372_Transcript_1	GO:0020037
Locus_1237_Transcript_1	GO:0005874	GO:0043234	GO:0003924	GO:0005198	GO:0005525	GO:0006184	GO:0007017	GO:0007018	GO:0051258
Locus_12381_Transcript_1	GO:0000166	GO:0003676
Locus_12386_Transcript_1	GO:0005102	GO:0007165
Locus_12387_Transcript_1	GO:0005515
Locus_12392_Transcript_1	GO:0000166	GO:0003824	GO:0003899	GO:0006351	GO:0044237
Locus_12392_Transcript_2	GO:0000166	GO:0003824	GO:0003899	GO:0006351	GO:0044237
Locus_12392_Transcript_3	GO:0000166	GO:0003824	GO:0003899	GO:0006351	GO:0044237
Locus_12393_Transcript_1	GO:0005622	GO:0004221	GO:0006511
Locus_12393_Transcript_2	GO:0005622	GO:0004221	GO:0006511
Locus_12393_Transcript_3	GO:0005622	GO:0004221	GO:0006511
Locus_12393_Transcript_4	GO:0005622	GO:0004221	GO:0006511
Locus_123_Transcript_1	GO:0003723
Locus_12406_Transcript_1	GO:0016020	GO:0015171	GO:0003333
Locus_12406_Transcript_2	GO:0016020	GO:0015171	GO:0003333
Locus_12416_Transcript_1	GO:0005515
Locus_12416_Transcript_2	GO:0005515
Locus_12423_Transcript_1	GO:0016491	GO:0016706	GO:0055114
Locus_12423_Transcript_2	GO:0016491	GO:0016706	GO:0055114
Locus_12427_Transcript_1	GO:0000166	GO:0003676
Locus_12427_Transcript_2	GO:0000166	GO:0003676
Locus_12427_Transcript_3	GO:0000166	GO:0003676
Locus_12427_Transcript_4	GO:0000166	GO:0003676
Locus_12435_Transcript_1	GO:0004867
Locus_12435_Transcript_2	GO:0004867
Locus_12435_Transcript_3	GO:0004867
Locus_12435_Transcript_4	GO:0004867
Locus_12437_Transcript_1	GO:0004672	GO:0005515	GO:0005524	GO:0016772	GO:0006468
Locus_12437_Transcript_2	GO:0004672	GO:0005515	GO:0005524	GO:0016772	GO:0006468
Locus_1243_Transcript_1	GO:0004108	GO:0046912	GO:0006099	GO:0044262
Locus_1243_Transcript_10	GO:0004108	GO:0046912	GO:0006099	GO:0044262
Locus_1243_Transcript_2	GO:0004108	GO:0046912	GO:0006099	GO:0044262
Locus_1243_Transcript_3	GO:0004108	GO:0046912	GO:0006099	GO:0044262
Locus_1243_Transcript_4	GO:0004108	GO:0046912	GO:0006099	GO:0044262
Locus_1243_Transcript_5	GO:0004108	GO:0046912	GO:0006099	GO:0044262
Locus_1243_Transcript_6	GO:0004108	GO:0046912	GO:0006099	GO:0044262
Locus_1243_Transcript_7	GO:0004108	GO:0046912	GO:0006099	GO:0044262
Locus_1243_Transcript_8	GO:0004108	GO:0046912	GO:0006099	GO:0044262
Locus_1243_Transcript_9	GO:0004108	GO:0046912	GO:0006099	GO:0044262
Locus_12446_Transcript_1	GO:0004252	GO:0006508
Locus_12446_Transcript_2	GO:0004252	GO:0006508
Locus_12446_Transcript_3	GO:0004252	GO:0006508
Locus_12446_Transcript_4	GO:0004252	GO:0006508
Locus_12449_Transcript_1	GO:0003824	GO:0004252	GO:0005515	GO:0006508
Locus_12449_Transcript_3	GO:0003824	GO:0004252	GO:0005515	GO:0006508
Locus_12453_Transcript_1	GO:0005488
Locus_12462_Transcript_1	GO:0005488	GO:0005515
Locus_12463_Transcript_1	GO:0005509
Locus_12464_Transcript_1	GO:0005488
Locus_12465_Transcript_1	GO:0005737	GO:0000166	GO:0005524	GO:0016876	GO:0043039
Locus_12465_Transcript_2	GO:0005737	GO:0000166	GO:0005524	GO:0016876	GO:0043039
Locus_12465_Transcript_3	GO:0005737	GO:0000166	GO:0005524	GO:0016876	GO:0043039
Locus_12468_Transcript_1	GO:0016020	GO:0016021	GO:0005230	GO:0006810	GO:0006811
Locus_12477_Transcript_1	GO:0003796
Locus_12477_Transcript_2	GO:0003796
Locus_12481_Transcript_1	GO:0005515
Locus_12481_Transcript_2	GO:0005515
Locus_12489_Transcript_1	GO:0032040	GO:0006364
Locus_12489_Transcript_2	GO:0032040	GO:0006364
Locus_12489_Transcript_3	GO:0032040	GO:0006364
Locus_12494_Transcript_1	GO:0016020	GO:0005525	GO:0016817
Locus_12506_Transcript_3	GO:0000166	GO:0003676
Locus_12507_Transcript_1	GO:0000166	GO:0003676
Locus_12507_Transcript_2	GO:0000166	GO:0003676
Locus_12508_Transcript_2	GO:0005576	GO:0030414
Locus_12508_Transcript_3	GO:0005576	GO:0030414
Locus_12508_Transcript_4	GO:0005576	GO:0030414
Locus_12508_Transcript_6	GO:0005576	GO:0030414
Locus_12508_Transcript_7	GO:0005576	GO:0030414
Locus_12508_Transcript_8	GO:0005576	GO:0030414
Locus_12514_Transcript_1	GO:0005515	GO:0000042
Locus_12514_Transcript_2	GO:0005515	GO:0000042
Locus_12514_Transcript_3	GO:0005515	GO:0000042
Locus_12517_Transcript_1	GO:0016021	GO:0055085
Locus_1252_Transcript_1	GO:0000166	GO:0008270	GO:0016491	GO:0016747	GO:0055114
Locus_1252_Transcript_2	GO:0000166	GO:0008270	GO:0016491	GO:0016747	GO:0055114
Locus_1252_Transcript_3	GO:0000166	GO:0008270	GO:0016491	GO:0016747	GO:0055114
Locus_1252_Transcript_4	GO:0000166	GO:0008270	GO:0016491	GO:0016747	GO:0055114
Locus_1252_Transcript_5	GO:0000166	GO:0008270	GO:0016491	GO:0016747	GO:0055114
Locus_12530_Transcript_1	GO:0005515	GO:0035556
Locus_12530_Transcript_2	GO:0005515	GO:0035556
Locus_12530_Transcript_3	GO:0005515	GO:0035556
Locus_12537_Transcript_1	GO:0005622	GO:0005840	GO:0015935	GO:0003735	GO:0006412
Locus_12537_Transcript_2	GO:0005622	GO:0005840	GO:0015935	GO:0003735	GO:0006412
Locus_12537_Transcript_3	GO:0005622	GO:0005840	GO:0015935	GO:0003735	GO:0006412
Locus_12537_Transcript_4	GO:0005622	GO:0005840	GO:0015935	GO:0003735	GO:0006412
Locus_12546_Transcript_1	GO:0005102	GO:0007165
Locus_12548_Transcript_3	GO:0000178	GO:0003723
Locus_12551_Transcript_1	GO:0016020	GO:0005215	GO:0006810
Locus_12555_Transcript_1	GO:0005515
Locus_12555_Transcript_3	GO:0005515
Locus_12555_Transcript_4	GO:0005515
Locus_12562_Transcript_1	GO:0016020	GO:0005044
Locus_12571_Transcript_10	GO:0004846	GO:0006144	GO:0055114
Locus_12571_Transcript_11	GO:0004846	GO:0006144	GO:0055114
Locus_12571_Transcript_2	GO:0004846	GO:0006144	GO:0055114
Locus_12571_Transcript_4	GO:0004846	GO:0006144	GO:0055114
Locus_12571_Transcript_5	GO:0004846	GO:0006144	GO:0055114
Locus_12571_Transcript_6	GO:0004846	GO:0006144	GO:0055114
Locus_12571_Transcript_7	GO:0004846	GO:0006144	GO:0055114
Locus_12571_Transcript_8	GO:0004846	GO:0006144	GO:0055114
Locus_12571_Transcript_9	GO:0004846	GO:0006144	GO:0055114
Locus_12574_Transcript_1	GO:0005515
Locus_12579_Transcript_1	GO:0005622	GO:0003779
Locus_12579_Transcript_2	GO:0005622	GO:0003779
Locus_12579_Transcript_3	GO:0005622	GO:0003779
Locus_12579_Transcript_4	GO:0005622	GO:0003779
Locus_12579_Transcript_5	GO:0005622	GO:0003779
Locus_12579_Transcript_6	GO:0005622	GO:0003779
Locus_1257_Transcript_1	GO:0005515
Locus_12583_Transcript_1	GO:0016021	GO:0055085
Locus_12584_Transcript_1	GO:0016020	GO:0005216	GO:0005247	GO:0006821	GO:0055085
Locus_12596_Transcript_1	GO:0005509	GO:0005515
Locus_12596_Transcript_2	GO:0005509	GO:0005515
Locus_125_Transcript_1	GO:0000166	GO:0016491	GO:0008152
Locus_12607_Transcript_1	GO:0004725	GO:0016791	GO:0006470	GO:0016311
Locus_12607_Transcript_2	GO:0004725	GO:0016791	GO:0006470	GO:0016311
Locus_12615_Transcript_1	GO:0005576	GO:0008061	GO:0006030
Locus_12615_Transcript_2	GO:0005576	GO:0008061	GO:0006030
Locus_12615_Transcript_3	GO:0005576	GO:0008061	GO:0006030
Locus_12616_Transcript_1	GO:0030246
Locus_12619_Transcript_10	GO:0005507	GO:0016491	GO:0055114
Locus_12619_Transcript_11	GO:0005507	GO:0016491	GO:0055114
Locus_12619_Transcript_12	GO:0005507	GO:0016491	GO:0055114
Locus_12619_Transcript_13	GO:0005507	GO:0016491	GO:0055114
Locus_12619_Transcript_4	GO:0005507	GO:0016491	GO:0055114
Locus_12619_Transcript_5	GO:0005507	GO:0016491	GO:0055114
Locus_12619_Transcript_6	GO:0005507	GO:0016491	GO:0055114
Locus_12619_Transcript_7	GO:0005507	GO:0016491	GO:0055114
Locus_12619_Transcript_8	GO:0005507	GO:0016491	GO:0055114
Locus_12620_Transcript_1	GO:0005675	GO:0016591	GO:0019901	GO:0000079	GO:0006355	GO:0051726
Locus_12620_Transcript_2	GO:0005675	GO:0016591	GO:0019901	GO:0000079	GO:0006355	GO:0051726
Locus_12620_Transcript_3	GO:0005675	GO:0016591	GO:0019901	GO:0000079	GO:0006355	GO:0051726
Locus_12620_Transcript_4	GO:0005675	GO:0016591	GO:0019901	GO:0000079	GO:0006355	GO:0051726
Locus_12621_Transcript_2	GO:0008299
Locus_12621_Transcript_4	GO:0008299
Locus_12632_Transcript_1	GO:0003950
Locus_12632_Transcript_3	GO:0003950
Locus_12635_Transcript_2	GO:0008146
Locus_12635_Transcript_5	GO:0008146
Locus_12635_Transcript_6	GO:0008146
Locus_12635_Transcript_7	GO:0008146
Locus_12635_Transcript_9	GO:0008146
Locus_12649_Transcript_1	GO:0016070
Locus_1264_Transcript_1	GO:0016491	GO:0055114
Locus_1264_Transcript_2	GO:0016491	GO:0055114
Locus_1264_Transcript_3	GO:0016491	GO:0055114
Locus_1264_Transcript_4	GO:0016491	GO:0055114
Locus_1264_Transcript_5	GO:0016491	GO:0055114
Locus_12660_Transcript_1	GO:0005488
Locus_12660_Transcript_2	GO:0005488
Locus_12664_Transcript_1	GO:0005794	GO:0007165
Locus_12665_Transcript_1	GO:0004177	GO:0008235	GO:0006508	GO:0009987
Locus_12665_Transcript_2	GO:0004177	GO:0008235	GO:0006508	GO:0009987
Locus_12665_Transcript_3	GO:0004177	GO:0008235	GO:0006508	GO:0009987
Locus_12675_Transcript_1	GO:0004013	GO:0006730
Locus_12675_Transcript_2	GO:0004013	GO:0006730
Locus_12675_Transcript_3	GO:0004013	GO:0006730
Locus_12678_Transcript_1	GO:0005515
Locus_12682_Transcript_1	GO:0004672	GO:0004674	GO:0005524	GO:0016772	GO:0006468
Locus_12687_Transcript_1	GO:0008478	GO:0009443
Locus_12690_Transcript_1	GO:0003779	GO:0005515	GO:0031032
Locus_12692_Transcript_2	GO:0016020	GO:0008092
Locus_12692_Transcript_3	GO:0016020	GO:0008092
Locus_12692_Transcript_4	GO:0016020	GO:0008092
Locus_12692_Transcript_5	GO:0016020	GO:0008092
Locus_12692_Transcript_6	GO:0016020	GO:0008092
Locus_12692_Transcript_7	GO:0016020	GO:0008092
Locus_12694_Transcript_1	GO:0005737	GO:0000166	GO:0005524	GO:0016787	GO:0017111	GO:0030163
Locus_12699_Transcript_1	GO:0004553	GO:0005975
Locus_12699_Transcript_2	GO:0004553	GO:0005975
Locus_12699_Transcript_4	GO:0004553	GO:0005975
Locus_12703_Transcript_1	GO:0003824	GO:0030170	GO:0006520
Locus_12715_Transcript_1	GO:0005515
Locus_12716_Transcript_1	GO:0000166	GO:0016616	GO:0048037	GO:0051287	GO:0008152	GO:0055114
Locus_12716_Transcript_2	GO:0000166	GO:0016616	GO:0048037	GO:0051287	GO:0008152	GO:0055114
Locus_12716_Transcript_3	GO:0000166	GO:0016616	GO:0048037	GO:0051287	GO:0008152	GO:0055114
Locus_12716_Transcript_5	GO:0000166	GO:0016616	GO:0048037	GO:0051287	GO:0008152	GO:0055114
Locus_1271_Transcript_1	GO:0005622	GO:0003824	GO:0016070
Locus_1271_Transcript_2	GO:0005622	GO:0003824	GO:0016070
Locus_1271_Transcript_3	GO:0005622	GO:0003824	GO:0016070
Locus_12721_Transcript_1	GO:0005622	GO:0071797	GO:0003677	GO:0004842	GO:0005515	GO:0008270	GO:0006351
Locus_12721_Transcript_2	GO:0005622	GO:0071797	GO:0003677	GO:0004842	GO:0005515	GO:0008270	GO:0006351
Locus_12721_Transcript_3	GO:0005622	GO:0071797	GO:0003677	GO:0004842	GO:0005515	GO:0008270	GO:0006351
Locus_12721_Transcript_4	GO:0005622	GO:0071797	GO:0003677	GO:0004842	GO:0005515	GO:0008270	GO:0006351
Locus_1272_Transcript_1	GO:0008176	GO:0006400
Locus_1272_Transcript_2	GO:0008176	GO:0006400
Locus_1272_Transcript_3	GO:0008176	GO:0006400
Locus_1272_Transcript_4	GO:0008176	GO:0006400
Locus_1272_Transcript_5	GO:0008176	GO:0006400
Locus_1272_Transcript_7	GO:0008176	GO:0006400
Locus_1272_Transcript_8	GO:0008176	GO:0006400
Locus_1272_Transcript_9	GO:0008176	GO:0006400
Locus_12733_Transcript_4	GO:0004725	GO:0016791	GO:0006470	GO:0016311
Locus_12736_Transcript_1	GO:0003723	GO:0003743	GO:0006413
Locus_12736_Transcript_2	GO:0003723	GO:0003743	GO:0006413
Locus_12738_Transcript_1	GO:0008146
Locus_12738_Transcript_2	GO:0008146
Locus_12739_Transcript_1	GO:0045454
Locus_12740_Transcript_1	GO:0005622	GO:0003676	GO:0004527
Locus_12740_Transcript_2	GO:0005622	GO:0003676	GO:0004527
Locus_12740_Transcript_3	GO:0005622	GO:0003676	GO:0004527
Locus_12740_Transcript_4	GO:0005622	GO:0003676	GO:0004527
Locus_12740_Transcript_5	GO:0005622	GO:0003676	GO:0004527
Locus_12741_Transcript_1	GO:0004386
Locus_12742_Transcript_1	GO:0005515
Locus_12742_Transcript_2	GO:0005515
Locus_12750_Transcript_1	GO:0005634	GO:0019901	GO:0000079	GO:0051726
Locus_12751_Transcript_1	GO:0016020	GO:0005215	GO:0006810	GO:0055085
Locus_12753_Transcript_1	GO:0005515
Locus_12756_Transcript_1	GO:0080019
Locus_12760_Transcript_1	GO:0005507	GO:0008131	GO:0048038	GO:0009308	GO:0055114
Locus_12768_Transcript_2	GO:0005507	GO:0016491	GO:0055114
Locus_12768_Transcript_3	GO:0005507	GO:0016491	GO:0055114
Locus_12768_Transcript_4	GO:0005507	GO:0016491	GO:0055114
Locus_12768_Transcript_5	GO:0005507	GO:0016491	GO:0055114
Locus_12768_Transcript_6	GO:0005507	GO:0016491	GO:0055114
Locus_12768_Transcript_7	GO:0005507	GO:0016491	GO:0055114
Locus_12770_Transcript_1	GO:0004835	GO:0006464
Locus_12770_Transcript_2	GO:0004835	GO:0006464
Locus_12770_Transcript_3	GO:0004835	GO:0006464
Locus_12771_Transcript_1	GO:0005515
Locus_12771_Transcript_2	GO:0005515
Locus_12778_Transcript_1	GO:0005634	GO:0005852	GO:0003743	GO:0005488	GO:0043022	GO:0006413	GO:0006446
Locus_1277_Transcript_1	GO:0003677	GO:0046983	GO:0006355
Locus_1277_Transcript_3	GO:0003677	GO:0046983	GO:0006355
Locus_1277_Transcript_4	GO:0003677	GO:0006355
Locus_1277_Transcript_5	GO:0003677	GO:0046983	GO:0006355
Locus_12780_Transcript_1	GO:0003824	GO:0004553	GO:0043169	GO:0005975
Locus_12780_Transcript_2	GO:0003824	GO:0004553	GO:0005975
Locus_12780_Transcript_3	GO:0003824	GO:0004553	GO:0043169	GO:0005975
Locus_12780_Transcript_4	GO:0003824	GO:0004553	GO:0043169	GO:0005975
Locus_12780_Transcript_5	GO:0003824	GO:0004553	GO:0043169	GO:0005975
Locus_12780_Transcript_6	GO:0003824	GO:0004553	GO:0043169	GO:0005975
Locus_12780_Transcript_7	GO:0003824	GO:0004553	GO:0043169	GO:0005975
Locus_12781_Transcript_1	GO:0016272	GO:0051082	GO:0006457
Locus_12781_Transcript_2	GO:0016272	GO:0051082	GO:0006457
Locus_12789_Transcript_2	GO:0005525
Locus_1278_Transcript_1	GO:0005515
Locus_1278_Transcript_2	GO:0005515
Locus_127_Transcript_1	GO:0005515
Locus_127_Transcript_2	GO:0005515
Locus_127_Transcript_3	GO:0005515
Locus_12802_Transcript_1	GO:0003824	GO:0004336	GO:0043169	GO:0005975	GO:0006683
Locus_12805_Transcript_1	GO:0003993	GO:0016787	GO:0046872
Locus_12805_Transcript_2	GO:0003993	GO:0016787	GO:0046872
Locus_12805_Transcript_3	GO:0003993	GO:0016787	GO:0046872
Locus_12805_Transcript_4	GO:0003993	GO:0016787	GO:0046872
Locus_12805_Transcript_5	GO:0003993	GO:0016787	GO:0046872
Locus_12805_Transcript_6	GO:0003993	GO:0016787	GO:0046872
Locus_12805_Transcript_7	GO:0003993	GO:0016787	GO:0046872
Locus_12806_Transcript_1	GO:0004725	GO:0016791	GO:0006470	GO:0016311
Locus_12806_Transcript_2	GO:0004725	GO:0016791	GO:0006470	GO:0016311
Locus_12806_Transcript_3	GO:0004725	GO:0016791	GO:0006470	GO:0016311
Locus_12806_Transcript_4	GO:0004725	GO:0016791	GO:0006470	GO:0016311
Locus_12806_Transcript_5	GO:0004725	GO:0016791	GO:0006470	GO:0016311
Locus_12806_Transcript_6	GO:0004725	GO:0016791	GO:0006470	GO:0016311
Locus_12808_Transcript_1	GO:0003995	GO:0016627	GO:0050660	GO:0008152	GO:0055114
Locus_12808_Transcript_2	GO:0003995	GO:0016627	GO:0050660	GO:0008152	GO:0055114
Locus_12808_Transcript_3	GO:0003995	GO:0016627	GO:0050660	GO:0008152	GO:0055114
Locus_12808_Transcript_4	GO:0003995	GO:0016627	GO:0050660	GO:0008152	GO:0055114
Locus_12808_Transcript_5	GO:0003995	GO:0016627	GO:0050660	GO:0008152	GO:0055114
Locus_12810_Transcript_1	GO:0005515
Locus_12811_Transcript_1	GO:0016021
Locus_12811_Transcript_2	GO:0016021
Locus_12811_Transcript_3	GO:0016021
Locus_12811_Transcript_4	GO:0016021
Locus_12811_Transcript_5	GO:0016021
Locus_12811_Transcript_6	GO:0016021
Locus_12817_Transcript_1	GO:0005098	GO:0007165
Locus_12817_Transcript_2	GO:0005098	GO:0007165
Locus_12817_Transcript_3	GO:0005098	GO:0007165
Locus_12817_Transcript_5	GO:0005098	GO:0007165
Locus_12817_Transcript_6	GO:0005098	GO:0007165
Locus_12817_Transcript_7	GO:0005098	GO:0007165
Locus_12818_Transcript_1	GO:0016758
Locus_12818_Transcript_2	GO:0016758
Locus_12818_Transcript_4	GO:0016758
Locus_12818_Transcript_5	GO:0016758
Locus_1281_Transcript_10	GO:0035556
Locus_1281_Transcript_11	GO:0035556
Locus_1281_Transcript_12	GO:0035556
Locus_1281_Transcript_13	GO:0035556
Locus_1281_Transcript_4	GO:0035556
Locus_1281_Transcript_5	GO:0031110
Locus_1281_Transcript_6	GO:0035556
Locus_1281_Transcript_7	GO:0031110
Locus_1281_Transcript_8	GO:0031110
Locus_1281_Transcript_9	GO:0035556
Locus_12826_Transcript_1	GO:0016021	GO:0016192
Locus_1282_Transcript_1	GO:0005874	GO:0043234	GO:0003924	GO:0005525	GO:0006184	GO:0007017	GO:0051258
Locus_12836_Transcript_1	GO:0005874	GO:0043234	GO:0003924	GO:0005525	GO:0006184	GO:0007017	GO:0051258
Locus_1283_Transcript_1	GO:0005524
Locus_1283_Transcript_2	GO:0005524
Locus_12842_Transcript_1	GO:0005515
Locus_12843_Transcript_1	GO:0005737	GO:0000166	GO:0002161	GO:0004812	GO:0005524	GO:0006418
Locus_12845_Transcript_1	GO:0000166	GO:0016491	GO:0008152
Locus_12849_Transcript_1	GO:0005576
Locus_12849_Transcript_2	GO:0005576
Locus_1284_Transcript_1	GO:0005622	GO:0008270
Locus_1284_Transcript_10	GO:0005622	GO:0008270
Locus_1284_Transcript_2	GO:0005622	GO:0008270
Locus_1284_Transcript_3	GO:0005622	GO:0008270
Locus_1284_Transcript_4	GO:0005622	GO:0008270
Locus_1284_Transcript_5	GO:0005622	GO:0008270
Locus_1284_Transcript_8	GO:0005622	GO:0008270
Locus_12855_Transcript_1	GO:0004866
Locus_12855_Transcript_2	GO:0004866
Locus_12855_Transcript_3	GO:0004866
Locus_12858_Transcript_1	GO:0000166	GO:0003676
Locus_12858_Transcript_2	GO:0000166	GO:0003676
Locus_12858_Transcript_4	GO:0000166	GO:0003676
Locus_1285_Transcript_1	GO:0005515
Locus_12862_Transcript_1	GO:0005524
Locus_12869_Transcript_1	GO:0005921
Locus_12871_Transcript_1	GO:0004725	GO:0016791	GO:0006470	GO:0016311
Locus_12872_Transcript_1	GO:0004871	GO:0005525	GO:0019001	GO:0007165	GO:0007186
Locus_12879_Transcript_1	GO:0008076	GO:0016020	GO:0005216	GO:0005249	GO:0006811	GO:0006813	GO:0055085
Locus_1287_Transcript_2	GO:0005515
Locus_1287_Transcript_3	GO:0005515
Locus_1287_Transcript_4	GO:0005515
Locus_1287_Transcript_5	GO:0005515
Locus_12880_Transcript_1	GO:0005515
Locus_12889_Transcript_1	GO:0003824	GO:0008152
Locus_12889_Transcript_2	GO:0003824	GO:0008152
Locus_12889_Transcript_3	GO:0003824	GO:0008152
Locus_1288_Transcript_1	GO:0020037
Locus_1288_Transcript_2	GO:0020037
Locus_1288_Transcript_3	GO:0020037
Locus_1288_Transcript_4	GO:0020037
Locus_1288_Transcript_5	GO:0020037
Locus_1290_Transcript_10	GO:0008270
Locus_12911_Transcript_1	GO:0005622	GO:0003676	GO:0008270
Locus_12912_Transcript_1	GO:0005622	GO:0003676	GO:0008270
Locus_12921_Transcript_1	GO:0005622	GO:0005840	GO:0015935	GO:0003735	GO:0006412
Locus_12921_Transcript_2	GO:0005622	GO:0005840	GO:0015935	GO:0003735	GO:0006412
Locus_12921_Transcript_3	GO:0005622	GO:0005840	GO:0015935	GO:0003735	GO:0006412
Locus_12921_Transcript_4	GO:0005622	GO:0005840	GO:0015935	GO:0003735	GO:0006412
Locus_12922_Transcript_1	GO:0004222	GO:0006508
Locus_12922_Transcript_2	GO:0004222	GO:0006508
Locus_12930_Transcript_1	GO:0005794	GO:0006810
Locus_12932_Transcript_1	GO:0005524
Locus_12936_Transcript_1	GO:0005622	GO:0003676	GO:0008270
Locus_12936_Transcript_2	GO:0005622	GO:0003676	GO:0008270
Locus_12937_Transcript_1	GO:0004725	GO:0016791	GO:0006470	GO:0016311
Locus_12939_Transcript_1	GO:0000166	GO:0003676
Locus_12941_Transcript_1	GO:0005515
Locus_12941_Transcript_6	GO:0005515
Locus_12944_Transcript_3	GO:0005739	GO:0009235
Locus_12944_Transcript_4	GO:0005739	GO:0009235
Locus_12944_Transcript_6	GO:0005739	GO:0009235
Locus_12944_Transcript_7	GO:0005739	GO:0009235
Locus_12946_Transcript_1	GO:0003677	GO:0003899	GO:0006351
Locus_12946_Transcript_2	GO:0003677	GO:0003899	GO:0006351
Locus_12946_Transcript_3	GO:0003677	GO:0003899	GO:0006351
Locus_12962_Transcript_1	GO:0005509	GO:0005515
Locus_12962_Transcript_2	GO:0005509	GO:0005515
Locus_12962_Transcript_3	GO:0005509	GO:0005515
Locus_12964_Transcript_1	GO:0051087
Locus_12965_Transcript_1	GO:0005680	GO:0030071	GO:0031145
Locus_12965_Transcript_2	GO:0005680	GO:0030071	GO:0031145
Locus_12965_Transcript_3	GO:0005680	GO:0030071	GO:0031145
Locus_12967_Transcript_1	GO:0030246
Locus_12969_Transcript_1	GO:0005515
Locus_12975_Transcript_1	GO:0004672	GO:0005515	GO:0005524	GO:0016772	GO:0006468	GO:0007165
Locus_1297_Transcript_1	GO:0005672	GO:0006367
Locus_1297_Transcript_2	GO:0005672	GO:0006367
Locus_12980_Transcript_1	GO:0005622	GO:0005840	GO:0003735	GO:0006412
Locus_12980_Transcript_2	GO:0005622	GO:0005840	GO:0003735	GO:0006412
Locus_12980_Transcript_3	GO:0005622	GO:0005840	GO:0003735	GO:0006412
Locus_12980_Transcript_4	GO:0005622	GO:0005840	GO:0003735	GO:0006412
Locus_12980_Transcript_5	GO:0005622	GO:0005840	GO:0003735	GO:0006412
Locus_12981_Transcript_1	GO:0030246
Locus_12981_Transcript_2	GO:0005488	GO:0005529
Locus_1298_Transcript_1	GO:0005515
Locus_1298_Transcript_2	GO:0005515
Locus_12993_Transcript_1	GO:0016020	GO:0005215	GO:0006810
Locus_12993_Transcript_2	GO:0016020	GO:0005215	GO:0006810
Locus_12993_Transcript_3	GO:0016020	GO:0005215	GO:0006810
Locus_12993_Transcript_4	GO:0016020	GO:0005215	GO:0006810
Locus_12996_Transcript_1	GO:0004197	GO:0008234	GO:0006508	GO:0006915
Locus_12996_Transcript_2	GO:0004197	GO:0008234	GO:0006508	GO:0006915
Locus_12996_Transcript_3	GO:0004197	GO:0008234	GO:0006508	GO:0006915
Locus_12996_Transcript_4	GO:0004197	GO:0008234	GO:0006508	GO:0006915
Locus_12_Transcript_1	GO:0000166	GO:0016491	GO:0008152
Locus_12_Transcript_2	GO:0000166	GO:0016491	GO:0008152
Locus_12_Transcript_3	GO:0000166	GO:0016491	GO:0008152
Locus_12_Transcript_4	GO:0000166	GO:0016491	GO:0008152
Locus_1300_Transcript_1	GO:0005515
Locus_13011_Transcript_1	GO:0016491	GO:0055114
Locus_13011_Transcript_2	GO:0016491	GO:0055114
Locus_13011_Transcript_3	GO:0016491	GO:0055114
Locus_13011_Transcript_4	GO:0016491	GO:0055114
Locus_13011_Transcript_5	GO:0016491	GO:0055114
Locus_13013_Transcript_1	GO:0003676	GO:0015074
Locus_13030_Transcript_1	GO:0016491	GO:0055114
Locus_13034_Transcript_1	GO:0005515
Locus_13034_Transcript_2	GO:0005515
Locus_13034_Transcript_4	GO:0005515
Locus_13034_Transcript_5	GO:0005515
Locus_13034_Transcript_6	GO:0005515
Locus_13034_Transcript_7	GO:0005515
Locus_13034_Transcript_8	GO:0005515
Locus_13034_Transcript_9	GO:0005515
Locus_13039_Transcript_1	GO:0005525
Locus_13039_Transcript_2	GO:0005525
Locus_13039_Transcript_3	GO:0005525
Locus_13044_Transcript_1	GO:0005576	GO:0008061	GO:0006030
Locus_13044_Transcript_2	GO:0005576	GO:0008061	GO:0006030
Locus_13044_Transcript_3	GO:0005576	GO:0008061	GO:0006030
Locus_13044_Transcript_4	GO:0005576	GO:0008061	GO:0006030
Locus_13052_Transcript_1	GO:0005524	GO:0016887
Locus_13078_Transcript_1	GO:0005085	GO:0007264
Locus_13078_Transcript_2	GO:0005085	GO:0007264
Locus_1307_Transcript_1	GO:0005622	GO:0005525	GO:0007264
Locus_1307_Transcript_2	GO:0005622	GO:0005525	GO:0007264
Locus_1307_Transcript_3	GO:0005622	GO:0005525	GO:0007264
Locus_1307_Transcript_4	GO:0005622	GO:0005525	GO:0007264
Locus_1307_Transcript_5	GO:0005622	GO:0005525	GO:0007264
Locus_1307_Transcript_6	GO:0005622	GO:0005525	GO:0007264
Locus_1307_Transcript_7	GO:0005622	GO:0005525	GO:0007264
Locus_13081_Transcript_1	GO:0005515
Locus_13081_Transcript_2	GO:0005515
Locus_13084_Transcript_1	GO:0005509	GO:0005515
Locus_13084_Transcript_2	GO:0005509	GO:0005515
Locus_13084_Transcript_3	GO:0005509	GO:0005515
Locus_13096_Transcript_1	GO:0005509
Locus_13096_Transcript_2	GO:0005509
Locus_13096_Transcript_3	GO:0005509
Locus_13096_Transcript_4	GO:0005509
Locus_13096_Transcript_5	GO:0005509
Locus_13096_Transcript_6	GO:0005509
Locus_13096_Transcript_7	GO:0005509
Locus_13099_Transcript_1	GO:0030246	GO:0005975
Locus_130_Transcript_10	GO:0005622	GO:0005840	GO:0016020	GO:0003735	GO:0019843	GO:0006412
Locus_130_Transcript_11	GO:0005622	GO:0005840	GO:0016020	GO:0003735	GO:0019843	GO:0006412
Locus_130_Transcript_12	GO:0005622	GO:0005840	GO:0016020	GO:0003735	GO:0019843	GO:0006412
Locus_130_Transcript_13	GO:0005622	GO:0005840	GO:0003735	GO:0019843	GO:0006412
Locus_130_Transcript_14	GO:0005622	GO:0005840	GO:0016020	GO:0003735	GO:0019843	GO:0006412
Locus_130_Transcript_5	GO:0016020
Locus_130_Transcript_6	GO:0005622	GO:0005840	GO:0003735	GO:0019843	GO:0006412
Locus_130_Transcript_7	GO:0005622	GO:0005840	GO:0016020	GO:0003735	GO:0019843	GO:0006412
Locus_130_Transcript_8	GO:0005622	GO:0005840	GO:0016020	GO:0003735	GO:0019843	GO:0006412
Locus_130_Transcript_9	GO:0005622	GO:0005840	GO:0003735	GO:0019843	GO:0006412
Locus_13103_Transcript_1	GO:0016021	GO:0055085
Locus_13103_Transcript_2	GO:0016021	GO:0055085
Locus_13110_Transcript_1	GO:0003824	GO:0008152
Locus_13110_Transcript_2	GO:0003824	GO:0008152
Locus_13110_Transcript_3	GO:0003824	GO:0008152
Locus_13110_Transcript_4	GO:0003824	GO:0008152
Locus_13110_Transcript_5	GO:0003824	GO:0008152
Locus_13110_Transcript_6	GO:0003824	GO:0008152
Locus_13110_Transcript_7	GO:0003824	GO:0008152
Locus_13110_Transcript_8	GO:0003824	GO:0008152
Locus_13110_Transcript_9	GO:0003824	GO:0008152
Locus_13113_Transcript_1	GO:0016592	GO:0001104	GO:0006357
Locus_13118_Transcript_1	GO:0003824	GO:0008152
Locus_13128_Transcript_1	GO:0005488
Locus_13128_Transcript_2	GO:0005488
Locus_13128_Transcript_3	GO:0030246
Locus_13128_Transcript_4	GO:0030246
Locus_13128_Transcript_5	GO:0030246
Locus_13128_Transcript_6	GO:0030246
Locus_13133_Transcript_1	GO:0005515
Locus_1313_Transcript_1	GO:0005515
Locus_13148_Transcript_1	GO:0005515
Locus_13148_Transcript_2	GO:0005515
Locus_13148_Transcript_3	GO:0005515
Locus_13148_Transcript_4	GO:0005515
Locus_13152_Transcript_1	GO:0003677	GO:0004803	GO:0006313	GO:0015074
Locus_13152_Transcript_3	GO:0003677	GO:0004803	GO:0006313	GO:0015074
Locus_13152_Transcript_5	GO:0003677	GO:0004803	GO:0005515	GO:0006313	GO:0015074
Locus_13152_Transcript_7	GO:0003677	GO:0004803	GO:0006313	GO:0015074
Locus_13156_Transcript_1	GO:0005524	GO:0051082	GO:0006457	GO:0044267
Locus_1315_Transcript_1	GO:0030246
Locus_1315_Transcript_2	GO:0030246
Locus_13166_Transcript_2	GO:0016020	GO:0005215	GO:0006810
Locus_13166_Transcript_3	GO:0016020	GO:0005215	GO:0006810
Locus_13166_Transcript_4	GO:0016020	GO:0005215	GO:0006810
Locus_13166_Transcript_5	GO:0016020	GO:0005215	GO:0006810
Locus_13166_Transcript_6	GO:0016020	GO:0005215	GO:0006810
Locus_13168_Transcript_1	GO:0042626
Locus_13168_Transcript_2	GO:0042626
Locus_13168_Transcript_3	GO:0042626
Locus_13168_Transcript_4	GO:0042626
Locus_13168_Transcript_5	GO:0033178	GO:0042626	GO:0046961	GO:0015991
Locus_13168_Transcript_6	GO:0042626
Locus_13168_Transcript_7	GO:0042626
Locus_13168_Transcript_8	GO:0042626
Locus_1316_Transcript_1	GO:0005515
Locus_13171_Transcript_1	GO:0005737	GO:0003993	GO:0004725	GO:0004726	GO:0006470
Locus_13184_Transcript_1	GO:0005622	GO:0005515	GO:0008270
Locus_13187_Transcript_1	GO:0044237
Locus_13188_Transcript_2	GO:0000975
Locus_13188_Transcript_3	GO:0000975
Locus_13188_Transcript_4	GO:0000975
Locus_13198_Transcript_1	GO:0005515
Locus_13203_Transcript_1	GO:0004672	GO:0004713	GO:0005524	GO:0016772	GO:0006468
Locus_13214_Transcript_1	GO:0005509	GO:0005515
Locus_13217_Transcript_1	GO:0005509	GO:0005515
Locus_13217_Transcript_2	GO:0005509	GO:0005515
Locus_13220_Transcript_1	GO:0005509
Locus_13224_Transcript_1	GO:0043626	GO:0003677	GO:0030337	GO:0006275
Locus_13224_Transcript_2	GO:0043626	GO:0003677	GO:0030337	GO:0006275
Locus_13224_Transcript_3	GO:0043626	GO:0003677	GO:0030337	GO:0006275
Locus_13224_Transcript_4	GO:0043626	GO:0003677	GO:0030337	GO:0006275
Locus_13224_Transcript_5	GO:0043626	GO:0003677	GO:0030337	GO:0006275
Locus_1322_Transcript_2	GO:0005515
Locus_1322_Transcript_3	GO:0005515
Locus_1322_Transcript_4	GO:0005515
Locus_1322_Transcript_5	GO:0005515
Locus_13237_Transcript_1	GO:0016491	GO:0008152
Locus_13239_Transcript_1	GO:0004197	GO:0008234	GO:0006508
Locus_13240_Transcript_1	GO:0005515
Locus_13240_Transcript_2	GO:0005515
Locus_13248_Transcript_1	GO:0008168	GO:0008152
Locus_13248_Transcript_2	GO:0008168	GO:0008152
Locus_13251_Transcript_1	GO:0004221	GO:0006511
Locus_13254_Transcript_1	GO:0000166	GO:0016491	GO:0008152
Locus_13254_Transcript_2	GO:0000166	GO:0016491	GO:0008152
Locus_13254_Transcript_3	GO:0000166	GO:0016491	GO:0008152
Locus_13254_Transcript_4	GO:0000166	GO:0016491	GO:0008152
Locus_13257_Transcript_1	GO:0005622	GO:0003824	GO:0005515	GO:0016070
Locus_13257_Transcript_2	GO:0005622	GO:0003824	GO:0005515	GO:0016070
Locus_1325_Transcript_1	GO:0008236	GO:0006508
Locus_1325_Transcript_2	GO:0008236	GO:0006508
Locus_1326_Transcript_1	GO:0005921
Locus_1326_Transcript_2	GO:0005921
Locus_13272_Transcript_1	GO:0003824	GO:0030976
Locus_13272_Transcript_2	GO:0003824	GO:0030976
Locus_13277_Transcript_1	GO:0030246
Locus_13278_Transcript_1	GO:0000172	GO:0030677	GO:0003723	GO:0004540	GO:0006364	GO:0006379	GO:0008033
Locus_13278_Transcript_2	GO:0000172	GO:0005655	GO:0030677	GO:0003723	GO:0004540	GO:0006364	GO:0006379	GO:0008033
Locus_13278_Transcript_3	GO:0000172	GO:0005655	GO:0030677	GO:0003723	GO:0004540	GO:0006364	GO:0006379	GO:0008033
Locus_13281_Transcript_1	GO:0005515
Locus_13281_Transcript_2	GO:0005515
Locus_13285_Transcript_1	GO:0003676	GO:0004386	GO:0005524	GO:0016817
Locus_13288_Transcript_2	GO:0016702	GO:0046872	GO:0055114
Locus_13288_Transcript_3	GO:0016702	GO:0046872	GO:0055114
Locus_13288_Transcript_4	GO:0016702	GO:0046872	GO:0055114
Locus_13288_Transcript_5	GO:0016702	GO:0046872	GO:0055114
Locus_13294_Transcript_1	GO:0005515
Locus_13294_Transcript_2	GO:0005515
Locus_13294_Transcript_3	GO:0005515
Locus_13295_Transcript_1	GO:0003723
Locus_13297_Transcript_1	GO:0005764	GO:0006629
Locus_13297_Transcript_2	GO:0005764	GO:0016787	GO:0006629
Locus_13297_Transcript_3	GO:0005764	GO:0016787	GO:0006629
Locus_13297_Transcript_4	GO:0005764	GO:0016787	GO:0006629
Locus_13299_Transcript_1	GO:0005874	GO:0043234	GO:0003924	GO:0005525	GO:0006184	GO:0007017	GO:0051258
Locus_13307_Transcript_1	GO:0005622	GO:0003676	GO:0008270
Locus_13310_Transcript_1	GO:0000166	GO:0003824	GO:0050662	GO:0044237
Locus_13311_Transcript_1	GO:0005622	GO:0005840	GO:0003735	GO:0006412
Locus_13311_Transcript_2	GO:0005622	GO:0005840	GO:0003735	GO:0006412
Locus_13313_Transcript_1	GO:0042719	GO:0006626	GO:0045039
Locus_13313_Transcript_2	GO:0042719	GO:0006626	GO:0045039
Locus_13313_Transcript_3	GO:0042719	GO:0006626	GO:0045039
Locus_13313_Transcript_4	GO:0042719	GO:0006626	GO:0045039
Locus_13316_Transcript_1	GO:0005634	GO:0003677	GO:0003899	GO:0006351
Locus_13316_Transcript_2	GO:0005634	GO:0003677	GO:0003899	GO:0006351
Locus_13316_Transcript_3	GO:0005634	GO:0003677	GO:0003899	GO:0006351
Locus_13316_Transcript_4	GO:0005634	GO:0003677	GO:0003899	GO:0006351
Locus_13326_Transcript_1	GO:0005634	GO:0003723	GO:0042255
Locus_13326_Transcript_3	GO:0005634	GO:0003723	GO:0042255
Locus_13326_Transcript_4	GO:0005634	GO:0003723	GO:0042255
Locus_13330_Transcript_1	GO:0016021
Locus_13330_Transcript_2	GO:0016021
Locus_13330_Transcript_3	GO:0016021
Locus_13330_Transcript_4	GO:0016021
Locus_13330_Transcript_5	GO:0016021
Locus_13330_Transcript_6	GO:0016021
Locus_13330_Transcript_7	GO:0016021
Locus_13332_Transcript_5	GO:0008430	GO:0045454
Locus_13332_Transcript_6	GO:0000775	GO:0005634	GO:0007049	GO:0007067
Locus_1333_Transcript_1	GO:0005515
Locus_1333_Transcript_2	GO:0005515
Locus_13340_Transcript_1	GO:0004867
Locus_13340_Transcript_2	GO:0004867
Locus_13344_Transcript_1	GO:0005634	GO:0003677	GO:0005524	GO:0006260	GO:0006270	GO:0006270
Locus_13344_Transcript_2	GO:0005634	GO:0003677	GO:0005524	GO:0006260	GO:0006270	GO:0006270
Locus_13344_Transcript_3	GO:0005634	GO:0003677	GO:0005524	GO:0006260	GO:0006270	GO:0006270
Locus_13344_Transcript_4	GO:0005634	GO:0003677	GO:0005524	GO:0006260	GO:0006270
Locus_13344_Transcript_5	GO:0005634	GO:0003677	GO:0005524	GO:0006260	GO:0006270	GO:0006270
Locus_13345_Transcript_4	GO:0016020	GO:0004366	GO:0016746	GO:0008152	GO:0008654	GO:0044255
Locus_13348_Transcript_1	GO:0005622	GO:0000166	GO:0003676	GO:0006810
Locus_13348_Transcript_2	GO:0005622	GO:0000166	GO:0003676	GO:0006810
Locus_13358_Transcript_1	GO:0005515
Locus_13358_Transcript_2	GO:0005515
Locus_13361_Transcript_1	GO:0005515
Locus_13363_Transcript_1	GO:0005576	GO:0005509	GO:0007155
Locus_13366_Transcript_1	GO:0016021	GO:0055085
Locus_13368_Transcript_1	GO:0042981	GO:0043065
Locus_13372_Transcript_1	GO:0000166	GO:0003676
Locus_13372_Transcript_2	GO:0000166	GO:0003676
Locus_13372_Transcript_3	GO:0000166	GO:0003676
Locus_13387_Transcript_1	GO:0005488
Locus_13387_Transcript_3	GO:0005488
Locus_13387_Transcript_5	GO:0030246
Locus_13387_Transcript_6	GO:0005488
Locus_13387_Transcript_7	GO:0030246
Locus_13387_Transcript_9	GO:0030246
Locus_13388_Transcript_1	GO:0003824	GO:0004553	GO:0005975
Locus_13390_Transcript_1	GO:0003676	GO:0008270
Locus_13390_Transcript_2	GO:0003676	GO:0008270
Locus_13391_Transcript_1	GO:0003676	GO:0003677	GO:0004386	GO:0005524	GO:0016787
Locus_13391_Transcript_2	GO:0003676	GO:0003677	GO:0004386	GO:0005524	GO:0016787
Locus_13391_Transcript_3	GO:0003676	GO:0003677	GO:0004386	GO:0005524	GO:0016787
Locus_13391_Transcript_4	GO:0003676	GO:0003677	GO:0004386	GO:0005524	GO:0016787
Locus_13394_Transcript_1	GO:0005515	GO:0008270
Locus_13394_Transcript_2	GO:0005515	GO:0008270
Locus_13394_Transcript_3	GO:0005515	GO:0008270
Locus_13395_Transcript_1	GO:0008234	GO:0006508
Locus_13395_Transcript_2	GO:0008234	GO:0006508
Locus_1339_Transcript_1	GO:0003700	GO:0043565	GO:0046983	GO:0006355
Locus_1339_Transcript_2	GO:0003700	GO:0043565	GO:0046983	GO:0006355
Locus_1339_Transcript_3	GO:0003700	GO:0043565	GO:0046983	GO:0006355
Locus_1339_Transcript_4	GO:0003700	GO:0043565	GO:0046983	GO:0006355
Locus_1339_Transcript_5	GO:0003700	GO:0043565	GO:0006355
Locus_1339_Transcript_6	GO:0003700	GO:0043565	GO:0006355
Locus_133_Transcript_1	GO:0005515
Locus_133_Transcript_10	GO:0005515
Locus_133_Transcript_12	GO:0005515
Locus_133_Transcript_13	GO:0005515
Locus_133_Transcript_4	GO:0005515
Locus_133_Transcript_6	GO:0005515
Locus_133_Transcript_7	GO:0005515
Locus_133_Transcript_8	GO:0005515
Locus_133_Transcript_9	GO:0005515
Locus_13406_Transcript_1	GO:0016020	GO:0005215	GO:0006810	GO:0055085
Locus_13406_Transcript_2	GO:0016020	GO:0005215	GO:0006810	GO:0055085
Locus_13407_Transcript_1	GO:0004672	GO:0004674	GO:0004713	GO:0005524	GO:0016772	GO:0006468
Locus_1340_Transcript_1	GO:0005874	GO:0043234	GO:0003924	GO:0005198	GO:0005525	GO:0006184	GO:0007017	GO:0007018	GO:0051258
Locus_13410_Transcript_1	GO:0004672	GO:0004713	GO:0005524	GO:0016772	GO:0006468
Locus_13417_Transcript_2	GO:0005758	GO:0005507	GO:0016531	GO:0006825
Locus_13417_Transcript_3	GO:0005758	GO:0005507	GO:0016531	GO:0006825
Locus_13417_Transcript_5	GO:0005758	GO:0005507	GO:0016531	GO:0006825
Locus_13417_Transcript_6	GO:0005758	GO:0005507	GO:0016531	GO:0006825
Locus_13417_Transcript_7	GO:0005758	GO:0005507	GO:0016531	GO:0006825
Locus_13418_Transcript_1	GO:0005515
Locus_13419_Transcript_2	GO:0005509
Locus_13419_Transcript_3	GO:0005509
Locus_13419_Transcript_4	GO:0005509
Locus_13420_Transcript_1	GO:0005515
Locus_13420_Transcript_2	GO:0005515
Locus_13429_Transcript_1	GO:0000795	GO:0007130
Locus_13431_Transcript_2	GO:0051536
Locus_13431_Transcript_4	GO:0051536
Locus_13442_Transcript_1	GO:0003824	GO:0004356	GO:0006807
Locus_13452_Transcript_1	GO:0005488
Locus_13454_Transcript_1	GO:0008168	GO:0006139
Locus_13454_Transcript_2	GO:0008168	GO:0006139
Locus_13462_Transcript_1	GO:0000166	GO:0008270	GO:0016491	GO:0016747	GO:0055114
Locus_13466_Transcript_1	GO:0004602	GO:0006979	GO:0055114
Locus_13466_Transcript_2	GO:0004602	GO:0006979	GO:0055114
Locus_13466_Transcript_3	GO:0004602	GO:0006979	GO:0055114
Locus_13466_Transcript_4	GO:0004602	GO:0006979	GO:0055114
Locus_13469_Transcript_1	GO:0003677	GO:0043565
Locus_13484_Transcript_1	GO:0005506	GO:0009055	GO:0016705	GO:0020037	GO:0055114
Locus_13484_Transcript_2	GO:0005506	GO:0009055	GO:0016705	GO:0020037	GO:0055114
Locus_13484_Transcript_3	GO:0005506	GO:0009055	GO:0016705	GO:0020037	GO:0055114
Locus_13484_Transcript_4	GO:0005506	GO:0009055	GO:0016705	GO:0020037	GO:0055114
Locus_13484_Transcript_5	GO:0005506	GO:0009055	GO:0016705	GO:0020037	GO:0055114
Locus_13494_Transcript_1	GO:0000166	GO:0003676
Locus_13494_Transcript_2	GO:0000166	GO:0003676
Locus_13494_Transcript_3	GO:0000166	GO:0003676
Locus_13497_Transcript_1	GO:0003824	GO:0004252	GO:0005515	GO:0006508
Locus_13500_Transcript_1	GO:0016787
Locus_13507_Transcript_1	GO:0005509
Locus_13507_Transcript_2	GO:0005509
Locus_13509_Transcript_1	GO:0005515
Locus_13509_Transcript_2	GO:0016021	GO:0003779	GO:0005515
Locus_13515_Transcript_1	GO:0000166	GO:0003676
Locus_1351_Transcript_1	GO:0004013	GO:0006730
Locus_1351_Transcript_2	GO:0004013	GO:0006730
Locus_1351_Transcript_3	GO:0004013	GO:0006730
Locus_1351_Transcript_4	GO:0004013	GO:0006730
Locus_13528_Transcript_1	GO:0004222	GO:0005515	GO:0006508
Locus_13528_Transcript_2	GO:0004222	GO:0005515	GO:0006508
Locus_13528_Transcript_3	GO:0031012	GO:0004222	GO:0005515
Locus_13528_Transcript_4	GO:0031012	GO:0004222	GO:0005515	GO:0006508
Locus_13528_Transcript_5	GO:0031012	GO:0004222	GO:0005515	GO:0006508
Locus_13528_Transcript_6	GO:0031012	GO:0004222	GO:0005515	GO:0006508
Locus_1352_Transcript_1	GO:0005622	GO:0005515	GO:0008270
Locus_1352_Transcript_2	GO:0005622	GO:0005515	GO:0008270
Locus_1352_Transcript_3	GO:0005622	GO:0005515	GO:0008270
Locus_1352_Transcript_4	GO:0005622	GO:0005515	GO:0008270
Locus_1352_Transcript_5	GO:0005622	GO:0005515	GO:0008270
Locus_13538_Transcript_10	GO:0003677	GO:0003682
Locus_13538_Transcript_11	GO:0003677	GO:0003682	GO:0031072
Locus_13538_Transcript_2	GO:0003677	GO:0003682	GO:0031072
Locus_13538_Transcript_3	GO:0003677	GO:0003682	GO:0031072
Locus_13538_Transcript_4	GO:0003677	GO:0003682	GO:0031072
Locus_13538_Transcript_5	GO:0003677	GO:0003682	GO:0031072
Locus_13538_Transcript_6	GO:0003677	GO:0003682	GO:0031072
Locus_13538_Transcript_7	GO:0003677	GO:0005515	GO:0031072
Locus_13538_Transcript_8	GO:0003677	GO:0003682	GO:0031072
Locus_13538_Transcript_9	GO:0003677	GO:0003682	GO:0031072
Locus_13546_Transcript_1	GO:0005622	GO:0008270
Locus_13551_Transcript_1	GO:0016020	GO:0004222	GO:0008237	GO:0008270	GO:0006508
Locus_13554_Transcript_1	GO:0005615	GO:0005102	GO:0007165
Locus_13554_Transcript_2	GO:0005615	GO:0005102	GO:0007165
Locus_13554_Transcript_3	GO:0005615	GO:0005102	GO:0007165
Locus_1355_Transcript_1	GO:0005634
Locus_1355_Transcript_2	GO:0005634
Locus_1355_Transcript_3	GO:0005634
Locus_1355_Transcript_4	GO:0005634
Locus_1355_Transcript_5	GO:0005634
Locus_1355_Transcript_6	GO:0005634
Locus_13563_Transcript_1	GO:0030704
Locus_13563_Transcript_2	GO:0030704
Locus_13565_Transcript_1	GO:0003824	GO:0008484	GO:0008152
Locus_13586_Transcript_1	GO:0008270
Locus_13588_Transcript_1	GO:0019904
Locus_13599_Transcript_1	GO:0005509
Locus_13599_Transcript_2	GO:0005622	GO:0031224	GO:0004888	GO:0005515	GO:0007165	GO:0045087
Locus_13599_Transcript_3	GO:0005509
Locus_13599_Transcript_4	GO:0005622	GO:0031224	GO:0004888	GO:0005509	GO:0005515	GO:0007165	GO:0045087
Locus_13599_Transcript_5	GO:0005622	GO:0031224	GO:0004888	GO:0005515	GO:0007165	GO:0045087
Locus_13599_Transcript_6	GO:0005622	GO:0031224	GO:0004888	GO:0005509	GO:0005515	GO:0007165	GO:0045087
Locus_1359_Transcript_10	GO:0005634
Locus_1359_Transcript_11	GO:0005634
Locus_1359_Transcript_12	GO:0005515
Locus_1359_Transcript_13	GO:0005515
Locus_1359_Transcript_15	GO:0005634
Locus_1359_Transcript_6	GO:0005515
Locus_1359_Transcript_8	GO:0005634
Locus_1359_Transcript_9	GO:0005634
Locus_13604_Transcript_1	GO:0003723	GO:0004809	GO:0008033
Locus_13604_Transcript_2	GO:0003723	GO:0004809	GO:0008033
Locus_13604_Transcript_3	GO:0003723	GO:0004809	GO:0008033
Locus_13604_Transcript_4	GO:0003723	GO:0004809	GO:0008033
Locus_13623_Transcript_1	GO:0016020	GO:0008378	GO:0006486
Locus_13623_Transcript_2	GO:0016020	GO:0008378	GO:0006486
Locus_13623_Transcript_3	GO:0016020	GO:0008378	GO:0006486
Locus_13624_Transcript_1	GO:0008796	GO:0016787
Locus_13624_Transcript_2	GO:0008796	GO:0016787
Locus_13624_Transcript_3	GO:0008796	GO:0016787
Locus_13638_Transcript_1	GO:0000166
Locus_13638_Transcript_2	GO:0000166
Locus_13642_Transcript_1	GO:0004611	GO:0005525	GO:0017076	GO:0006094
Locus_13642_Transcript_2	GO:0004611	GO:0005525	GO:0017076	GO:0006094
Locus_13642_Transcript_3	GO:0004611	GO:0005525	GO:0017076	GO:0006094
Locus_13642_Transcript_4	GO:0004611	GO:0005525	GO:0017076	GO:0006094
Locus_13642_Transcript_5	GO:0004611	GO:0005525	GO:0017076	GO:0006094
Locus_13647_Transcript_1	GO:0008430
Locus_13647_Transcript_2	GO:0008430
Locus_13647_Transcript_3	GO:0008430
Locus_13648_Transcript_1	GO:0005669	GO:0003677	GO:0006352
Locus_13648_Transcript_2	GO:0005669	GO:0003677	GO:0006352
Locus_13648_Transcript_4	GO:0005669	GO:0003677	GO:0006352
Locus_13648_Transcript_7	GO:0005669	GO:0003677	GO:0006352
Locus_1364_Transcript_1	GO:0005576	GO:0008061	GO:0030246	GO:0006030
Locus_1364_Transcript_2	GO:0005576	GO:0008061	GO:0030246	GO:0006030
Locus_1364_Transcript_3	GO:0005576	GO:0008061	GO:0030246	GO:0006030
Locus_1364_Transcript_4	GO:0005576	GO:0008061	GO:0030246	GO:0006030
Locus_13653_Transcript_1	GO:0004725	GO:0016791	GO:0006470	GO:0016311
Locus_13654_Transcript_2	GO:0005515	GO:0008270
Locus_13654_Transcript_3	GO:0005515	GO:0008270
Locus_13654_Transcript_4	GO:0005515	GO:0008270
Locus_13654_Transcript_5	GO:0005515	GO:0008270
Locus_13654_Transcript_6	GO:0005515	GO:0008270
Locus_13654_Transcript_7	GO:0005515	GO:0008270
Locus_13655_Transcript_1	GO:0005622	GO:0003676	GO:0008270
Locus_13658_Transcript_1	GO:0005622	GO:0016020	GO:0003924	GO:0005525	GO:0006184	GO:0006886	GO:0006913	GO:0007165	GO:0007264	GO:0015031
Locus_13658_Transcript_2	GO:0005622	GO:0016020	GO:0003924	GO:0005525	GO:0006184	GO:0006886	GO:0006913	GO:0007165	GO:0007264	GO:0015031
Locus_13658_Transcript_3	GO:0005622	GO:0016020	GO:0003924	GO:0005525	GO:0006184	GO:0006886	GO:0006913	GO:0007165	GO:0007264	GO:0015031
Locus_13658_Transcript_4	GO:0005622	GO:0016020	GO:0003924	GO:0005525	GO:0006184	GO:0006886	GO:0006913	GO:0007165	GO:0007264	GO:0015031
Locus_1365_Transcript_1	GO:0003700	GO:0043565	GO:0006355
Locus_1365_Transcript_2	GO:0003700	GO:0043565	GO:0046983	GO:0006355
Locus_1365_Transcript_4	GO:0003700	GO:0043565	GO:0006355
Locus_1365_Transcript_5	GO:0003700	GO:0043565	GO:0046983	GO:0006355
Locus_1365_Transcript_6	GO:0003700	GO:0043565	GO:0046983	GO:0006355
Locus_13661_Transcript_2	GO:0005743	GO:0016651	GO:0022900
Locus_13661_Transcript_4	GO:0005743	GO:0016651	GO:0022900
Locus_13662_Transcript_1	GO:0016491	GO:0008152
Locus_13662_Transcript_2	GO:0016491	GO:0008152
Locus_13662_Transcript_3	GO:0016491	GO:0008152
Locus_13662_Transcript_4	GO:0016491	GO:0008152
Locus_13662_Transcript_5	GO:0016491	GO:0008152
Locus_13664_Transcript_3	GO:0005515	GO:0008270
Locus_13668_Transcript_1	GO:0016788
Locus_13668_Transcript_2	GO:0016788
Locus_13684_Transcript_1	GO:0008080
Locus_13684_Transcript_2	GO:0008080
Locus_13684_Transcript_3	GO:0008080
Locus_13686_Transcript_10	GO:0005622	GO:0005515	GO:0006396
Locus_13686_Transcript_2	GO:0005622	GO:0005515	GO:0006396
Locus_13686_Transcript_3	GO:0005622	GO:0005515	GO:0006396
Locus_13686_Transcript_4	GO:0005622	GO:0005515	GO:0006396
Locus_13686_Transcript_5	GO:0005622	GO:0005515	GO:0006396
Locus_13686_Transcript_6	GO:0005622	GO:0005515	GO:0006396
Locus_13686_Transcript_7	GO:0005622	GO:0005515	GO:0006396
Locus_13686_Transcript_8	GO:0005622	GO:0005515	GO:0006396
Locus_13686_Transcript_9	GO:0005622	GO:0005515	GO:0006396
Locus_1368_Transcript_1	GO:0005874	GO:0043234	GO:0003924	GO:0005198	GO:0005525	GO:0006184	GO:0007017	GO:0007018	GO:0051258
Locus_1368_Transcript_2	GO:0005874	GO:0043234	GO:0003924	GO:0005198	GO:0005525	GO:0006184	GO:0007017	GO:0007018	GO:0051258
Locus_1368_Transcript_3	GO:0005874	GO:0043234	GO:0003924	GO:0005198	GO:0005525	GO:0006184	GO:0007017	GO:0007018	GO:0051258
Locus_1368_Transcript_4	GO:0005874	GO:0043234	GO:0003924	GO:0005198	GO:0005525	GO:0006184	GO:0007017	GO:0007018	GO:0051258
Locus_13691_Transcript_1	GO:0005777	GO:0003997	GO:0016627	GO:0050660	GO:0006631	GO:0006635	GO:0055114
Locus_13696_Transcript_1	GO:0005737	GO:0000166	GO:0004827	GO:0005524	GO:0006433
Locus_13696_Transcript_2	GO:0005737	GO:0000166	GO:0004827	GO:0005524	GO:0006433
Locus_13696_Transcript_3	GO:0005737	GO:0000166	GO:0004827	GO:0005524	GO:0006433
Locus_13696_Transcript_4	GO:0005737	GO:0000166	GO:0004827	GO:0005524	GO:0006433
Locus_13696_Transcript_5	GO:0005737	GO:0000166	GO:0004827	GO:0005524	GO:0006433
Locus_13696_Transcript_6	GO:0005737	GO:0000166	GO:0004827	GO:0005524	GO:0006433
Locus_13696_Transcript_7	GO:0005737	GO:0000166	GO:0004827	GO:0005524	GO:0006433
Locus_13698_Transcript_1	GO:0005634
Locus_13698_Transcript_2	GO:0005634
Locus_13698_Transcript_3	GO:0005634
Locus_13698_Transcript_4	GO:0005634
Locus_13699_Transcript_2	GO:0005761	GO:0015935	GO:0006915
Locus_13699_Transcript_3	GO:0005761	GO:0015935	GO:0006915
Locus_13699_Transcript_4	GO:0005761	GO:0015935	GO:0006915
Locus_13699_Transcript_5	GO:0005761	GO:0015935	GO:0006915
Locus_13699_Transcript_6	GO:0005761	GO:0015935	GO:0006915
Locus_13699_Transcript_7	GO:0005761	GO:0015935	GO:0006915
Locus_13699_Transcript_8	GO:0005761	GO:0015935	GO:0006915
Locus_13704_Transcript_3	GO:0005515
Locus_13707_Transcript_1	GO:0005634
Locus_1370_Transcript_1	GO:0000166	GO:0016491	GO:0008152
Locus_1370_Transcript_2	GO:0000166	GO:0016491	GO:0008152
Locus_1370_Transcript_3	GO:0000166	GO:0016491	GO:0008152
Locus_13713_Transcript_1	GO:0005515
Locus_13719_Transcript_1	GO:0005515
Locus_13732_Transcript_1	GO:0005507	GO:0008131	GO:0048038	GO:0009308	GO:0055114
Locus_13732_Transcript_2	GO:0005507	GO:0008131	GO:0048038	GO:0009308	GO:0055114
Locus_13734_Transcript_1	GO:0005515
Locus_13734_Transcript_3	GO:0005515
Locus_13734_Transcript_4	GO:0005515
Locus_13734_Transcript_6	GO:0005515
Locus_13734_Transcript_7	GO:0005515
Locus_13734_Transcript_8	GO:0005515
Locus_13735_Transcript_2	GO:0004672	GO:0004713	GO:0005524	GO:0016772	GO:0016891	GO:0006397	GO:0006468
Locus_13735_Transcript_3	GO:0004672	GO:0004713	GO:0005524	GO:0016772	GO:0016891	GO:0006397	GO:0006468
Locus_13735_Transcript_4	GO:0004672	GO:0004713	GO:0005524	GO:0016772	GO:0016891	GO:0006397	GO:0006468
Locus_1373_Transcript_1	GO:0004222
Locus_1373_Transcript_2	GO:0004222
Locus_1373_Transcript_3	GO:0004222
Locus_1374_Transcript_1	GO:0003824	GO:0004252	GO:0006508
Locus_13750_Transcript_1	GO:0005515
Locus_13750_Transcript_2	GO:0005515
Locus_13750_Transcript_3	GO:0005515
Locus_13754_Transcript_1	GO:0005615	GO:0005102	GO:0007165
Locus_13754_Transcript_2	GO:0005615	GO:0005102	GO:0007165
Locus_13754_Transcript_3	GO:0005615	GO:0005102	GO:0007165
Locus_13757_Transcript_1	GO:0005515
Locus_13757_Transcript_2	GO:0005515
Locus_13757_Transcript_3	GO:0005515
Locus_13757_Transcript_4	GO:0005515
Locus_13762_Transcript_1	GO:0005622	GO:0005525	GO:0006886	GO:0007264	GO:0015031
Locus_13764_Transcript_1	GO:0005622
Locus_13764_Transcript_2	GO:0005622	GO:0005515	GO:0008270
Locus_13764_Transcript_3	GO:0005622	GO:0005515	GO:0008270
Locus_13772_Transcript_1	GO:0005509
Locus_13776_Transcript_1	GO:0005506	GO:0016491	GO:0006633	GO:0055114
Locus_13776_Transcript_2	GO:0005506	GO:0016491	GO:0006633	GO:0055114
Locus_13776_Transcript_3	GO:0005506	GO:0016491	GO:0006633	GO:0055114
Locus_13776_Transcript_4	GO:0005506	GO:0016491	GO:0006633	GO:0055114
Locus_13779_Transcript_1	GO:0009055	GO:0015035	GO:0006662	GO:0045454
Locus_13779_Transcript_2	GO:0009055	GO:0015035	GO:0006662	GO:0045454
Locus_13779_Transcript_3	GO:0009055	GO:0015035	GO:0006662	GO:0045454
Locus_1378_Transcript_1	GO:0005622	GO:0005840	GO:0003735	GO:0006412
Locus_13791_Transcript_1	GO:0038032
Locus_13796_Transcript_1	GO:0005515
Locus_1379_Transcript_10	GO:0005576	GO:0005615	GO:0004866
Locus_1379_Transcript_11	GO:0005576	GO:0005615	GO:0004866
Locus_1379_Transcript_12	GO:0005576	GO:0005615	GO:0004866
Locus_1379_Transcript_13	GO:0005576	GO:0005615	GO:0004866
Locus_1379_Transcript_14	GO:0005576	GO:0005615	GO:0004866
Locus_1379_Transcript_15	GO:0005576	GO:0005615	GO:0004866
Locus_1379_Transcript_6	GO:0005576	GO:0005615	GO:0004866
Locus_1379_Transcript_7	GO:0005576	GO:0005615	GO:0004866
Locus_1379_Transcript_8	GO:0005576	GO:0005615	GO:0004866
Locus_1379_Transcript_9	GO:0005576	GO:0005615	GO:0004866
Locus_13805_Transcript_1	GO:0003824	GO:0004553	GO:0004568	GO:0043169	GO:0005975	GO:0006032
Locus_13805_Transcript_2	GO:0003824	GO:0004553	GO:0004568	GO:0043169	GO:0005975	GO:0006032
Locus_13805_Transcript_3	GO:0003824	GO:0004553	GO:0004568	GO:0043169	GO:0005975	GO:0006032
Locus_13808_Transcript_1	GO:0003824	GO:0004336	GO:0043169	GO:0005975	GO:0006683
Locus_13813_Transcript_1	GO:0005643	GO:0016973
Locus_13820_Transcript_1	GO:0005622	GO:0005515	GO:0008270
Locus_13820_Transcript_2	GO:0005622	GO:0005515	GO:0008270
Locus_13821_Transcript_1	GO:0003993
Locus_13825_Transcript_1	GO:0009055	GO:0015035	GO:0045454
Locus_13825_Transcript_2	GO:0009055	GO:0015035	GO:0045454
Locus_13826_Transcript_1	GO:0005515
Locus_13826_Transcript_2	GO:0005515
Locus_13826_Transcript_3	GO:0005515
Locus_13826_Transcript_4	GO:0005515
Locus_13826_Transcript_5	GO:0005515
Locus_1382_Transcript_1	GO:0003824	GO:0004252	GO:0006508
Locus_1382_Transcript_2	GO:0003824	GO:0004252	GO:0006508
Locus_1382_Transcript_3	GO:0003824	GO:0004252	GO:0006508
Locus_1382_Transcript_4	GO:0003824	GO:0004252	GO:0006508
Locus_1382_Transcript_5	GO:0003824	GO:0004252	GO:0006508
Locus_1382_Transcript_6	GO:0003824	GO:0004252	GO:0006508
Locus_1382_Transcript_7	GO:0003824	GO:0004252	GO:0006508
Locus_1382_Transcript_8	GO:0003824	GO:0004252	GO:0006508
Locus_13836_Transcript_1	GO:0005515
Locus_13836_Transcript_2	GO:0005515
Locus_13836_Transcript_3	GO:0005515
Locus_13843_Transcript_1	GO:0016810	GO:0016811	GO:0006807
Locus_13846_Transcript_1	GO:0000166	GO:0008270	GO:0016491	GO:0055114
Locus_13846_Transcript_2	GO:0000166	GO:0008270	GO:0016491	GO:0016747	GO:0055114
Locus_13846_Transcript_3	GO:0000166	GO:0008270	GO:0016491	GO:0016747	GO:0055114
Locus_13846_Transcript_4	GO:0000166	GO:0008270	GO:0016491	GO:0016747	GO:0055114
Locus_13846_Transcript_5	GO:0000166	GO:0008270	GO:0016491	GO:0016747	GO:0055114
Locus_13846_Transcript_6	GO:0000166	GO:0008270	GO:0016491	GO:0016747	GO:0055114
Locus_13846_Transcript_7	GO:0000166	GO:0008270	GO:0016491	GO:0016747	GO:0055114
Locus_13846_Transcript_8	GO:0000166	GO:0008270	GO:0016491	GO:0016747	GO:0055114
Locus_13846_Transcript_9	GO:0000166	GO:0008270	GO:0016491	GO:0016747	GO:0055114
Locus_13847_Transcript_1	GO:0005783
Locus_13847_Transcript_2	GO:0005783
Locus_13847_Transcript_3	GO:0005783
Locus_13847_Transcript_4	GO:0005783
Locus_13858_Transcript_1	GO:0006508
Locus_13867_Transcript_1	GO:0016021	GO:0055085
Locus_13867_Transcript_2	GO:0016021	GO:0055085
Locus_13867_Transcript_3	GO:0016021	GO:0055085
Locus_13867_Transcript_4	GO:0016021	GO:0055085
Locus_13867_Transcript_5	GO:0016021	GO:0055085
Locus_13867_Transcript_6	GO:0016021	GO:0055085
Locus_13867_Transcript_7	GO:0016021	GO:0055085
Locus_1386_Transcript_1	GO:0005874	GO:0043234	GO:0003924	GO:0005198	GO:0005525	GO:0006184	GO:0007017	GO:0007018	GO:0051258
Locus_1386_Transcript_2	GO:0005874	GO:0043234	GO:0003924	GO:0005198	GO:0005525	GO:0006184	GO:0007017	GO:0007018	GO:0051258
Locus_1386_Transcript_3	GO:0005874	GO:0043234	GO:0003924	GO:0005198	GO:0005525	GO:0006184	GO:0007017	GO:0007018	GO:0051258
Locus_13871_Transcript_1	GO:0016021	GO:0007186
Locus_13877_Transcript_1	GO:0016428
Locus_13879_Transcript_1	GO:0016491
Locus_13879_Transcript_2	GO:0016491
Locus_1387_Transcript_1	GO:0003824	GO:0008152
Locus_1387_Transcript_2	GO:0003824	GO:0008152
Locus_1387_Transcript_3	GO:0003824	GO:0008152
Locus_1387_Transcript_4	GO:0003824	GO:0008152
Locus_1387_Transcript_5	GO:0003824	GO:0008152
Locus_1387_Transcript_6	GO:0003824	GO:0008152
Locus_1387_Transcript_7	GO:0003824	GO:0008152
Locus_13888_Transcript_3	GO:0003723	GO:0006396
Locus_13889_Transcript_1	GO:0005622	GO:0003676	GO:0008270
Locus_13889_Transcript_2	GO:0005622	GO:0003676	GO:0008270
Locus_13889_Transcript_3	GO:0005622	GO:0003676	GO:0008270
Locus_1388_Transcript_10	GO:0005515
Locus_1388_Transcript_11	GO:0005515
Locus_1388_Transcript_12	GO:0005515
Locus_1388_Transcript_13	GO:0005515
Locus_1388_Transcript_14	GO:0005515
Locus_1388_Transcript_5	GO:0005515
Locus_1388_Transcript_6	GO:0005515
Locus_1388_Transcript_7	GO:0005515
Locus_1388_Transcript_8	GO:0005515
Locus_1388_Transcript_9	GO:0005515
Locus_13894_Transcript_1	GO:0005622	GO:0005089	GO:0035023
Locus_13925_Transcript_1	GO:0005509	GO:0005515
Locus_13928_Transcript_1	GO:0005634	GO:0008270	GO:0006281	GO:0006355
Locus_13928_Transcript_2	GO:0005634	GO:0005515	GO:0008270	GO:0006281	GO:0006355
Locus_13928_Transcript_3	GO:0005634	GO:0008270	GO:0006281	GO:0006355
Locus_13928_Transcript_4	GO:0005634	GO:0005515	GO:0008270	GO:0006281	GO:0006355
Locus_13929_Transcript_1	GO:0005524	GO:0016773	GO:0005975
Locus_1392_Transcript_1	GO:0009055	GO:0016491	GO:0050662
Locus_13941_Transcript_1	GO:0003824	GO:0008152
Locus_13941_Transcript_2	GO:0003824	GO:0008152
Locus_1394_Transcript_1	GO:0033178	GO:0045261	GO:0000166	GO:0005524	GO:0008553	GO:0016820	GO:0017111	GO:0046933	GO:0015986	GO:0015991	GO:0015992	GO:0046034
Locus_1394_Transcript_10	GO:0033178	GO:0045261	GO:0000166	GO:0005524	GO:0008553	GO:0016820	GO:0017111	GO:0046933	GO:0015986	GO:0015991	GO:0015992	GO:0046034
Locus_1394_Transcript_2	GO:0033178	GO:0045261	GO:0000166	GO:0005524	GO:0008553	GO:0016820	GO:0017111	GO:0046933	GO:0015986	GO:0015991	GO:0015992	GO:0046034
Locus_1394_Transcript_3	GO:0033178	GO:0045261	GO:0000166	GO:0005524	GO:0008553	GO:0016820	GO:0017111	GO:0046933	GO:0015986	GO:0015991	GO:0015992	GO:0046034
Locus_1394_Transcript_4	GO:0033178	GO:0045261	GO:0000166	GO:0005524	GO:0008553	GO:0016820	GO:0017111	GO:0046933	GO:0015986	GO:0015991	GO:0015992	GO:0046034
Locus_1394_Transcript_5	GO:0033178	GO:0045261	GO:0000166	GO:0005524	GO:0008553	GO:0016820	GO:0017111	GO:0046933	GO:0015986	GO:0015991	GO:0015992	GO:0046034
Locus_1394_Transcript_6	GO:0033178	GO:0045261	GO:0000166	GO:0005524	GO:0008553	GO:0016820	GO:0017111	GO:0046933	GO:0015986	GO:0015991	GO:0015992	GO:0046034
Locus_1394_Transcript_7	GO:0033178	GO:0045261	GO:0000166	GO:0005524	GO:0008553	GO:0016820	GO:0017111	GO:0046933	GO:0015986	GO:0015991	GO:0015992	GO:0046034
Locus_1394_Transcript_8	GO:0033178	GO:0045261	GO:0000166	GO:0005524	GO:0008553	GO:0016820	GO:0017111	GO:0046933	GO:0015986	GO:0015991	GO:0015992	GO:0046034
Locus_1394_Transcript_9	GO:0016469	GO:0033178	GO:0045261	GO:0000166	GO:0005524	GO:0008553	GO:0016820	GO:0017111	GO:0046933	GO:0046961	GO:0015986	GO:0015991	GO:0015992	GO:0046034
Locus_13954_Transcript_1	GO:0005515
Locus_13954_Transcript_2	GO:0005515
Locus_13954_Transcript_3	GO:0005515
Locus_13958_Transcript_1	GO:0005737	GO:0003824	GO:0005515	GO:0009072
Locus_13958_Transcript_2	GO:0005737	GO:0003824	GO:0005515	GO:0009072
Locus_13958_Transcript_3	GO:0005737	GO:0003824	GO:0005515	GO:0009072
Locus_13958_Transcript_4	GO:0005737	GO:0003824	GO:0005515	GO:0009072
Locus_13959_Transcript_1	GO:0005515	GO:0035091	GO:0007154
Locus_13963_Transcript_1	GO:0019901	GO:0000079
Locus_13963_Transcript_2	GO:0019901	GO:0000079
Locus_13963_Transcript_3	GO:0019901	GO:0000079
Locus_13963_Transcript_4	GO:0019901	GO:0000079
Locus_13963_Transcript_5	GO:0019901	GO:0000079
Locus_13963_Transcript_6	GO:0019901	GO:0000079
Locus_13963_Transcript_7	GO:0019901	GO:0000079
Locus_13963_Transcript_8	GO:0019901	GO:0000079
Locus_13971_Transcript_1	GO:0030246
Locus_13979_Transcript_1	GO:0003824	GO:0004674	GO:0005524	GO:0016772
Locus_13979_Transcript_2	GO:0003824	GO:0004674	GO:0005524	GO:0016772
Locus_13979_Transcript_3	GO:0003824	GO:0004674	GO:0005524	GO:0016772
Locus_13979_Transcript_4	GO:0003824	GO:0004674	GO:0005524	GO:0016772
Locus_13986_Transcript_1	GO:0004386
Locus_13993_Transcript_1	GO:0005509
Locus_13993_Transcript_2	GO:0005509
Locus_13993_Transcript_3	GO:0005509
Locus_13993_Transcript_4	GO:0005509
Locus_1399_Transcript_1	GO:0005524	GO:0051082	GO:0006457	GO:0044267
Locus_1399_Transcript_10	GO:0005524	GO:0051082	GO:0006457	GO:0044267
Locus_1399_Transcript_2	GO:0005524	GO:0051082	GO:0006457	GO:0044267
Locus_1399_Transcript_3	GO:0005524	GO:0051082	GO:0006457	GO:0044267
Locus_1399_Transcript_4	GO:0005524	GO:0051082	GO:0006457	GO:0044267
Locus_1399_Transcript_5	GO:0005524	GO:0051082	GO:0006457	GO:0044267
Locus_1399_Transcript_6	GO:0005524	GO:0051082	GO:0006457	GO:0044267
Locus_1399_Transcript_7	GO:0005524	GO:0051082	GO:0006457	GO:0044267
Locus_1399_Transcript_8	GO:0005524	GO:0051082	GO:0006457	GO:0044267
Locus_1399_Transcript_9	GO:0005524	GO:0051082	GO:0006457	GO:0044267
Locus_14005_Transcript_1	GO:0016021	GO:0008565	GO:0015031
Locus_14005_Transcript_10	GO:0016021	GO:0008565	GO:0015031
Locus_14005_Transcript_2	GO:0016021	GO:0008565	GO:0015031
Locus_14005_Transcript_3	GO:0016021	GO:0008565	GO:0015031
Locus_14005_Transcript_5	GO:0016021	GO:0008565	GO:0015031
Locus_14005_Transcript_6	GO:0016021	GO:0008565	GO:0015031
Locus_14005_Transcript_7	GO:0016021	GO:0008565	GO:0015031
Locus_14005_Transcript_8	GO:0016021	GO:0008565	GO:0015031
Locus_14005_Transcript_9	GO:0016021	GO:0008565	GO:0015031
Locus_1400_Transcript_1	GO:0000334	GO:0005506	GO:0055114
Locus_1400_Transcript_2	GO:0000334	GO:0005506	GO:0055114
Locus_1400_Transcript_3	GO:0000334	GO:0005506	GO:0055114
Locus_1400_Transcript_4	GO:0000334	GO:0005506	GO:0055114
Locus_14018_Transcript_2	GO:0005506	GO:0009055	GO:0016705	GO:0020037	GO:0055114
Locus_14024_Transcript_2	GO:0055085
Locus_14024_Transcript_3	GO:0055085
Locus_14024_Transcript_4	GO:0055085
Locus_14025_Transcript_2	GO:0003755	GO:0006457
Locus_14025_Transcript_3	GO:0003755	GO:0006457
Locus_14025_Transcript_4	GO:0003755	GO:0006457
Locus_14029_Transcript_1	GO:0003876	GO:0019239	GO:0006188	GO:0009168
Locus_1402_Transcript_1	GO:0005622	GO:0016020	GO:0003924	GO:0005525	GO:0006184	GO:0007165	GO:0007264	GO:0015031
Locus_1402_Transcript_2	GO:0005622	GO:0016020	GO:0003924	GO:0005525	GO:0006184	GO:0007165	GO:0007264	GO:0015031
Locus_1402_Transcript_3	GO:0005622	GO:0016020	GO:0003924	GO:0005525	GO:0006184	GO:0007165	GO:0007264	GO:0015031
Locus_1402_Transcript_4	GO:0005622	GO:0016020	GO:0003924	GO:0005525	GO:0006184	GO:0007165	GO:0007264	GO:0015031
Locus_1402_Transcript_5	GO:0005622	GO:0016020	GO:0003924	GO:0005525	GO:0006184	GO:0007165	GO:0007264	GO:0015031
Locus_1402_Transcript_6	GO:0005622	GO:0016020	GO:0003924	GO:0005525	GO:0006184	GO:0007165	GO:0007264	GO:0015031
Locus_1402_Transcript_7	GO:0005622	GO:0016020	GO:0003924	GO:0005525	GO:0006184	GO:0007165	GO:0007264	GO:0015031
Locus_1402_Transcript_8	GO:0005622	GO:0016020	GO:0003924	GO:0005525	GO:0006184	GO:0007165	GO:0007264	GO:0015031
Locus_14038_Transcript_1	GO:0016020	GO:0004714	GO:0005524	GO:0006468	GO:0007169
Locus_14038_Transcript_2	GO:0016020	GO:0004714	GO:0005524	GO:0006468	GO:0007169
Locus_14041_Transcript_1	GO:0003840
Locus_14047_Transcript_1	GO:0016491	GO:0016620	GO:0008152	GO:0055114
Locus_14047_Transcript_2	GO:0016491	GO:0016620	GO:0008152	GO:0055114
Locus_14047_Transcript_3	GO:0016491	GO:0016620	GO:0008152	GO:0055114
Locus_14047_Transcript_4	GO:0016491	GO:0016620	GO:0008152	GO:0055114
Locus_14047_Transcript_5	GO:0016491	GO:0016620	GO:0008152	GO:0055114
Locus_14053_Transcript_1	GO:0008612
Locus_14056_Transcript_1	GO:0005801	GO:0006810	GO:0006888
Locus_14066_Transcript_1	GO:0005515
Locus_14066_Transcript_2	GO:0005515
Locus_14066_Transcript_3	GO:0005515
Locus_14066_Transcript_4	GO:0005515
Locus_14066_Transcript_5	GO:0005515
Locus_14066_Transcript_6	GO:0005515
Locus_14066_Transcript_7	GO:0005515
Locus_14077_Transcript_1	GO:0003676	GO:0004386	GO:0005524
Locus_14085_Transcript_1	GO:0016021	GO:0007186
Locus_14086_Transcript_1	GO:0005875
Locus_14087_Transcript_1	GO:0005622	GO:0003746	GO:0003924	GO:0005525	GO:0006414
Locus_14087_Transcript_2	GO:0005622	GO:0003746	GO:0003924	GO:0005525	GO:0006414
Locus_14087_Transcript_3	GO:0005622	GO:0003746	GO:0003924	GO:0005525	GO:0006414
Locus_14087_Transcript_4	GO:0005622	GO:0003746	GO:0003924	GO:0005525	GO:0006414
Locus_14121_Transcript_1	GO:0000166	GO:0005524	GO:0017111
Locus_14121_Transcript_2	GO:0000166	GO:0005524	GO:0017111
Locus_14121_Transcript_3	GO:0000166	GO:0005524	GO:0017111
Locus_14123_Transcript_10	GO:0004407	GO:0016575
Locus_14123_Transcript_11	GO:0004407	GO:0016575
Locus_14123_Transcript_12	GO:0004407	GO:0016575
Locus_14123_Transcript_4	GO:0004407	GO:0016575
Locus_14123_Transcript_5	GO:0004407	GO:0016575
Locus_14123_Transcript_6	GO:0004407	GO:0016575
Locus_14123_Transcript_7	GO:0004407	GO:0016575
Locus_14123_Transcript_8	GO:0004407	GO:0016575
Locus_14123_Transcript_9	GO:0004407	GO:0016575
Locus_14132_Transcript_1	GO:0003824	GO:0004560	GO:0043169	GO:0005975	GO:0006004
Locus_14132_Transcript_2	GO:0003824	GO:0004560	GO:0043169	GO:0005975	GO:0006004
Locus_14132_Transcript_3	GO:0003824	GO:0004560	GO:0043169	GO:0005975	GO:0006004
Locus_14132_Transcript_4	GO:0003824	GO:0004560	GO:0043169	GO:0005975	GO:0006004
Locus_14134_Transcript_1	GO:0015934	GO:0003735	GO:0006412
Locus_14134_Transcript_2	GO:0015934	GO:0003735	GO:0006412
Locus_14138_Transcript_1	GO:0000166	GO:0003676
Locus_14142_Transcript_1	GO:0016021	GO:0004930	GO:0007186
Locus_14148_Transcript_1	GO:0003824
Locus_14148_Transcript_2	GO:0003824	GO:0004663	GO:0018344
Locus_14169_Transcript_1	GO:0005515
Locus_14175_Transcript_2	GO:0004222	GO:0008237	GO:0008270	GO:0006508
Locus_14175_Transcript_3	GO:0004222	GO:0008237	GO:0008270	GO:0006508
Locus_14175_Transcript_4	GO:0004222	GO:0008237	GO:0008270	GO:0006508
Locus_14175_Transcript_5	GO:0004222	GO:0008237	GO:0008270	GO:0006508
Locus_14176_Transcript_1	GO:0005515
Locus_14178_Transcript_1	GO:0008080
Locus_14178_Transcript_2	GO:0008080
Locus_1417_Transcript_1	GO:0005634	GO:0003677	GO:0003700	GO:0003707	GO:0008270	GO:0043565	GO:0006355	GO:0043401
Locus_14181_Transcript_1	GO:0004602	GO:0006979	GO:0055114
Locus_14191_Transcript_1	GO:0016746	GO:0008152
Locus_14191_Transcript_2	GO:0016746	GO:0008152
Locus_14191_Transcript_3	GO:0016746	GO:0008152
Locus_14191_Transcript_4	GO:0016746	GO:0008152
Locus_14191_Transcript_5	GO:0016746	GO:0008152
Locus_14191_Transcript_6	GO:0016746	GO:0008152
Locus_14191_Transcript_7	GO:0016746	GO:0008152
Locus_14191_Transcript_8	GO:0016746	GO:0008152
Locus_14193_Transcript_1	GO:0003676
Locus_14193_Transcript_2	GO:0003676
Locus_14193_Transcript_3	GO:0003676
Locus_14193_Transcript_4	GO:0003676
Locus_14193_Transcript_5	GO:0003676
Locus_14193_Transcript_6	GO:0003676
Locus_14193_Transcript_7	GO:0003676
Locus_14195_Transcript_1	GO:0003824	GO:0043169	GO:0005975
Locus_1419_Transcript_1	GO:0008234	GO:0006508
Locus_1419_Transcript_2	GO:0008234	GO:0006508
Locus_1419_Transcript_3	GO:0008234	GO:0006508
Locus_14209_Transcript_1	GO:0005102	GO:0005515	GO:0007165
Locus_1420_Transcript_1	GO:0004601	GO:0020037	GO:0006979	GO:0055114
Locus_1420_Transcript_2	GO:0004601	GO:0020037	GO:0006979	GO:0055114
Locus_1420_Transcript_3	GO:0004601	GO:0020037	GO:0006979	GO:0055114
Locus_1420_Transcript_4	GO:0004601	GO:0020037	GO:0006979	GO:0055114
Locus_1420_Transcript_5	GO:0004601	GO:0020037	GO:0006979	GO:0055114
Locus_1420_Transcript_6	GO:0004601	GO:0020037	GO:0006979	GO:0055114
Locus_14214_Transcript_1	GO:0005622	GO:0003723	GO:0019843
Locus_14214_Transcript_2	GO:0003723
Locus_14214_Transcript_3	GO:0005622	GO:0003723	GO:0019843
Locus_14214_Transcript_4	GO:0005622	GO:0003723	GO:0019843
Locus_14214_Transcript_5	GO:0005622	GO:0003723	GO:0019843
Locus_1421_Transcript_3	GO:0005524
Locus_14224_Transcript_3	GO:0005515
Locus_14224_Transcript_4	GO:0005515
Locus_14224_Transcript_5	GO:0005515
Locus_14224_Transcript_6	GO:0005515
Locus_14224_Transcript_7	GO:0005515
Locus_14224_Transcript_8	GO:0005515
Locus_14227_Transcript_1	GO:0004252	GO:0006508
Locus_14233_Transcript_1	GO:0003676	GO:0005524	GO:0008026	GO:0016818	GO:0006139
Locus_14236_Transcript_1	GO:0016787	GO:0016812	GO:0006777
Locus_14239_Transcript_1	GO:0005634	GO:0030529	GO:0006364
Locus_14239_Transcript_2	GO:0005634	GO:0030529	GO:0006364
Locus_14239_Transcript_3	GO:0005634	GO:0030529	GO:0006364
Locus_14239_Transcript_4	GO:0005634	GO:0030529	GO:0006364
Locus_14239_Transcript_5	GO:0005634	GO:0030529	GO:0006364
Locus_1423_Transcript_1	GO:0004871	GO:0005515	GO:0046983	GO:0006355	GO:0007165
Locus_14242_Transcript_1	GO:0005515
Locus_14256_Transcript_1	GO:0005529
Locus_14256_Transcript_2	GO:0005529
Locus_14256_Transcript_3	GO:0030246
Locus_1425_Transcript_1	GO:0005515
Locus_14263_Transcript_1	GO:0005509
Locus_14263_Transcript_2	GO:0005509
Locus_14268_Transcript_2	GO:0003824	GO:0016791	GO:0008152
Locus_14268_Transcript_3	GO:0003824	GO:0016791	GO:0008152
Locus_14268_Transcript_4	GO:0003824	GO:0016791	GO:0008152
Locus_14268_Transcript_5	GO:0003824	GO:0016791	GO:0008152
Locus_14268_Transcript_6	GO:0003824	GO:0016791	GO:0008152
Locus_14268_Transcript_7	GO:0003824	GO:0016791	GO:0008152
Locus_14269_Transcript_1	GO:0016020	GO:0016021	GO:0022857	GO:0022891	GO:0055085
Locus_14269_Transcript_2	GO:0016020	GO:0016021	GO:0022857	GO:0022891	GO:0055085
Locus_14270_Transcript_1	GO:0016787
Locus_14270_Transcript_2	GO:0016787
Locus_14275_Transcript_1	GO:0005622	GO:0005634	GO:0003723	GO:0005515	GO:0006396	GO:0006397
Locus_14275_Transcript_2	GO:0005622	GO:0005634	GO:0003723	GO:0005515	GO:0006396	GO:0006397
Locus_14275_Transcript_3	GO:0005622	GO:0005634	GO:0003723	GO:0005515	GO:0006396	GO:0006397
Locus_14275_Transcript_4	GO:0005622	GO:0005634	GO:0003723	GO:0005515	GO:0006396	GO:0006397
Locus_14278_Transcript_1	GO:0008146
Locus_14278_Transcript_2	GO:0008146
Locus_14278_Transcript_3	GO:0008146
Locus_14278_Transcript_4	GO:0008146
Locus_14279_Transcript_1	GO:0033180	GO:0016820	GO:0015991
Locus_14279_Transcript_2	GO:0033180	GO:0016820	GO:0015991
Locus_14279_Transcript_3	GO:0033180	GO:0016820	GO:0015991
Locus_14279_Transcript_4	GO:0033180	GO:0016820	GO:0015991
Locus_1427_Transcript_1	GO:0004531	GO:0006259
Locus_1427_Transcript_2	GO:0004531	GO:0006259
Locus_1427_Transcript_3	GO:0004531	GO:0006259
Locus_14280_Transcript_1	GO:0003755	GO:0006457
Locus_14288_Transcript_1	GO:0016021	GO:0055085
Locus_14304_Transcript_1	GO:0005622	GO:0008270
Locus_14309_Transcript_1	GO:0005515
Locus_14309_Transcript_2	GO:0005515
Locus_14309_Transcript_3	GO:0005515
Locus_14309_Transcript_4	GO:0005515
Locus_1430_Transcript_10	GO:0033178	GO:0046961	GO:0015991
Locus_1430_Transcript_11	GO:0033178	GO:0046961	GO:0015991
Locus_1430_Transcript_12	GO:0033178	GO:0046961	GO:0015991
Locus_1430_Transcript_13	GO:0033178	GO:0046961	GO:0015991
Locus_1430_Transcript_14	GO:0033178	GO:0046961	GO:0015991
Locus_1430_Transcript_15	GO:0033178	GO:0046961	GO:0015991
Locus_1430_Transcript_5	GO:0033178	GO:0046961	GO:0015991
Locus_1430_Transcript_6	GO:0033178	GO:0046961	GO:0015991
Locus_1430_Transcript_7	GO:0033178	GO:0046961	GO:0015991
Locus_1430_Transcript_8	GO:0033178	GO:0046961	GO:0015991
Locus_1430_Transcript_9	GO:0033178	GO:0046961	GO:0015991
Locus_14314_Transcript_1	GO:0004725	GO:0006470
Locus_14314_Transcript_2	GO:0004725	GO:0016791	GO:0006470	GO:0016311
Locus_14314_Transcript_3	GO:0004725	GO:0016791	GO:0006470	GO:0016311
Locus_14314_Transcript_4	GO:0004725	GO:0016791	GO:0006470	GO:0016311
Locus_14314_Transcript_5	GO:0004725	GO:0016791	GO:0006470	GO:0016311
Locus_14316_Transcript_1	GO:0003824	GO:0004553	GO:0043169	GO:0005975
Locus_14320_Transcript_1	GO:0016021	GO:0055085
Locus_14320_Transcript_2	GO:0016020	GO:0005215	GO:0006810
Locus_14320_Transcript_3	GO:0016021	GO:0055085
Locus_14320_Transcript_4	GO:0016021	GO:0055085
Locus_14320_Transcript_5	GO:0016021	GO:0055085
Locus_14328_Transcript_1	GO:0005622	GO:0005525	GO:0006886
Locus_1432_Transcript_1	GO:0005515
Locus_1432_Transcript_2	GO:0005515
Locus_1432_Transcript_3	GO:0005515
Locus_1432_Transcript_4	GO:0005515
Locus_14338_Transcript_1	GO:0016592	GO:0001104	GO:0006357
Locus_14338_Transcript_2	GO:0016592	GO:0001104	GO:0006357
Locus_14338_Transcript_3	GO:0016592	GO:0001104	GO:0006357
Locus_14340_Transcript_1	GO:0016021
Locus_14340_Transcript_2	GO:0016021
Locus_14345_Transcript_1	GO:0008146
Locus_14346_Transcript_1	GO:0008113	GO:0055114
Locus_14355_Transcript_1	GO:0010508
Locus_14355_Transcript_2	GO:0010508
Locus_14355_Transcript_3	GO:0010508
Locus_14355_Transcript_4	GO:0010508
Locus_14355_Transcript_5	GO:0010508
Locus_14357_Transcript_1	GO:0000166	GO:0016491	GO:0008152
Locus_14357_Transcript_2	GO:0000166	GO:0016491	GO:0008152
Locus_14357_Transcript_3	GO:0000166	GO:0016491	GO:0008152
Locus_14357_Transcript_4	GO:0000166	GO:0016491	GO:0008152
Locus_14363_Transcript_1	GO:0005739	GO:0003954	GO:0008137
Locus_14365_Transcript_1	GO:0005743	GO:0005751	GO:0004129
Locus_14365_Transcript_2	GO:0005743	GO:0005751	GO:0004129
Locus_1436_Transcript_1	GO:0005576	GO:0030414
Locus_14371_Transcript_2	GO:0003723	GO:0008168	GO:0008757	GO:0006364
Locus_14371_Transcript_3	GO:0003723	GO:0008168	GO:0008757	GO:0006364
Locus_14371_Transcript_5	GO:0003723	GO:0008168	GO:0008757	GO:0006364
Locus_14371_Transcript_6	GO:0003723	GO:0008168	GO:0008757	GO:0006364
Locus_14372_Transcript_1	GO:0005622	GO:0016881	GO:0006464
Locus_14375_Transcript_1	GO:0005515
Locus_14379_Transcript_1	GO:0005515
Locus_14386_Transcript_1	GO:0005515
Locus_14388_Transcript_1	GO:0005739	GO:0004322	GO:0006879	GO:0055114
Locus_14388_Transcript_2	GO:0005739	GO:0004322	GO:0006879	GO:0055114
Locus_14388_Transcript_3	GO:0005739	GO:0004322	GO:0008199	GO:0016226	GO:0055114
Locus_14388_Transcript_4	GO:0005739	GO:0004322	GO:0006879	GO:0055114
Locus_14388_Transcript_5	GO:0005739	GO:0004322	GO:0008199	GO:0016226	GO:0055114
Locus_14388_Transcript_6	GO:0005739	GO:0004322	GO:0006879	GO:0055114
Locus_1438_Transcript_1	GO:0008146
Locus_1438_Transcript_2	GO:0008146
Locus_1438_Transcript_3	GO:0008146
Locus_1438_Transcript_4	GO:0008146
Locus_1438_Transcript_5	GO:0008146
Locus_1438_Transcript_6	GO:0008146
Locus_1438_Transcript_7	GO:0008146
Locus_1438_Transcript_8	GO:0008146
Locus_1438_Transcript_9	GO:0008146
Locus_1439_Transcript_2	GO:0005634	GO:0051090
Locus_1439_Transcript_3	GO:0005634	GO:0051090
Locus_1439_Transcript_4	GO:0005634	GO:0051090
Locus_1439_Transcript_5	GO:0005634	GO:0051090
Locus_1439_Transcript_7	GO:0005634	GO:0051090
Locus_143_Transcript_1	GO:0003700	GO:0043565	GO:0006355
Locus_143_Transcript_10	GO:0003700	GO:0043565	GO:0006355
Locus_143_Transcript_2	GO:0003700	GO:0043565	GO:0006355
Locus_143_Transcript_4	GO:0003700	GO:0043565	GO:0006355
Locus_143_Transcript_5	GO:0003700	GO:0043565	GO:0006355
Locus_143_Transcript_6	GO:0003700	GO:0043565	GO:0006355
Locus_143_Transcript_7	GO:0003700	GO:0043565	GO:0006355
Locus_143_Transcript_8	GO:0003700	GO:0043565	GO:0006355
Locus_143_Transcript_9	GO:0003700	GO:0043565	GO:0006355
Locus_14407_Transcript_1	GO:0005622	GO:0031224	GO:0004888	GO:0005515	GO:0007165	GO:0045087
Locus_1440_Transcript_1	GO:0046933	GO:0015986
Locus_1440_Transcript_2	GO:0046933	GO:0015986
Locus_1440_Transcript_3	GO:0046933	GO:0015986
Locus_1440_Transcript_4	GO:0046933	GO:0015986
Locus_14412_Transcript_1	GO:0030246
Locus_14412_Transcript_2	GO:0005488	GO:0005529
Locus_14412_Transcript_3	GO:0030246
Locus_14414_Transcript_1	GO:0004672	GO:0004674	GO:0004713	GO:0005524	GO:0016772	GO:0006468
Locus_1441_Transcript_2	GO:0005515	GO:0051260
Locus_1441_Transcript_3	GO:0008076	GO:0016020	GO:0005249	GO:0005515	GO:0006813
Locus_14427_Transcript_1	GO:0008287	GO:0003824	GO:0004722	GO:0006470
Locus_14428_Transcript_2	GO:0005634	GO:0003676	GO:0003677	GO:0006260
Locus_14428_Transcript_3	GO:0005634	GO:0003676	GO:0003677	GO:0006260
Locus_14436_Transcript_1	GO:0005509
Locus_14436_Transcript_2	GO:0005509
Locus_14436_Transcript_3	GO:0005509
Locus_14438_Transcript_1	GO:0015629	GO:0005198	GO:0045296	GO:0007155
Locus_14439_Transcript_1	GO:0016020	GO:0005044
Locus_14442_Transcript_1	GO:0005524	GO:0030983	GO:0006298
Locus_1444_Transcript_1	GO:0005488	GO:0005515
Locus_1444_Transcript_2	GO:0005488	GO:0005515
Locus_1444_Transcript_3	GO:0005488	GO:0005515
Locus_1444_Transcript_4	GO:0005488	GO:0005515
Locus_1444_Transcript_5	GO:0005488	GO:0005515
Locus_1444_Transcript_6	GO:0005488	GO:0005515
Locus_1444_Transcript_7	GO:0005488	GO:0005515
Locus_14450_Transcript_1	GO:0016020
Locus_14450_Transcript_2	GO:0016020
Locus_14450_Transcript_3	GO:0016020
Locus_14450_Transcript_4	GO:0016020
Locus_14450_Transcript_5	GO:0016020
Locus_14450_Transcript_6	GO:0016020
Locus_14462_Transcript_1	GO:0016020	GO:0005272	GO:0006814
Locus_14462_Transcript_2	GO:0016020	GO:0005272	GO:0006814
Locus_14466_Transcript_1	GO:0000287	GO:0008193	GO:0006400
Locus_1446_Transcript_1	GO:0005215	GO:0008289	GO:0006810
Locus_1446_Transcript_2	GO:0005215	GO:0005488	GO:0008289	GO:0006810
Locus_14470_Transcript_1	GO:0003913	GO:0006281
Locus_14486_Transcript_1	GO:0005874	GO:0043234	GO:0005198	GO:0005525	GO:0007017	GO:0007018	GO:0051258
Locus_14486_Transcript_2	GO:0005874	GO:0043234	GO:0005198	GO:0005525	GO:0007017	GO:0007018	GO:0051258
Locus_14486_Transcript_3	GO:0005874	GO:0043234	GO:0005198	GO:0005525	GO:0007017	GO:0007018	GO:0051258
Locus_14489_Transcript_1	GO:0005622	GO:0008270
Locus_14493_Transcript_1	GO:0004672	GO:0004674	GO:0004713	GO:0005524	GO:0016772	GO:0006468
Locus_14493_Transcript_2	GO:0004672	GO:0004674	GO:0004713	GO:0005524	GO:0016772	GO:0006468
Locus_14494_Transcript_1	GO:0005839	GO:0004175	GO:0004298	GO:0051603
Locus_14496_Transcript_1	GO:0016788	GO:0009058
Locus_14496_Transcript_2	GO:0016788	GO:0009058
Locus_144_Transcript_1	GO:0005515
Locus_144_Transcript_2	GO:0005515
Locus_14509_Transcript_1	GO:0005737	GO:0008270	GO:0008898	GO:0047150	GO:0009086
Locus_14509_Transcript_2	GO:0005737	GO:0008270	GO:0008898	GO:0047150	GO:0009086
Locus_14509_Transcript_3	GO:0005737	GO:0008270	GO:0008898	GO:0047150	GO:0009086
Locus_1450_Transcript_1	GO:0005509
Locus_1450_Transcript_2	GO:0005509
Locus_1450_Transcript_3	GO:0005509
Locus_14513_Transcript_1	GO:0005515
Locus_14513_Transcript_2	GO:0005515
Locus_14513_Transcript_3	GO:0005515
Locus_14513_Transcript_4	GO:0005515
Locus_14513_Transcript_5	GO:0005515
Locus_14515_Transcript_1	GO:0016021	GO:0055085
Locus_14516_Transcript_1	GO:0008146
Locus_14525_Transcript_1	GO:0016881
Locus_14525_Transcript_2	GO:0016881
Locus_14525_Transcript_3	GO:0016881
Locus_14525_Transcript_4	GO:0016881
Locus_14525_Transcript_6	GO:0016881
Locus_14525_Transcript_7	GO:0016881
Locus_14536_Transcript_1	GO:0016757
Locus_14536_Transcript_2	GO:0016757
Locus_14536_Transcript_3	GO:0016757
Locus_14536_Transcript_4	GO:0016757
Locus_14547_Transcript_1	GO:0005787	GO:0016021	GO:0008233	GO:0006465
Locus_14547_Transcript_2	GO:0005787	GO:0016021	GO:0008233	GO:0006465
Locus_14550_Transcript_1	GO:0005622	GO:0005515	GO:0008270
Locus_14557_Transcript_1	GO:0005215	GO:0005488	GO:0006810
Locus_14558_Transcript_1	GO:0005506	GO:0009055	GO:0020037
Locus_14558_Transcript_2	GO:0005506	GO:0009055	GO:0020037
Locus_14567_Transcript_1	GO:0005622	GO:0005840	GO:0003735	GO:0006412
Locus_14567_Transcript_2	GO:0005622	GO:0005840	GO:0003735	GO:0006412
Locus_14567_Transcript_3	GO:0005622	GO:0005840	GO:0003735	GO:0006412
Locus_14570_Transcript_1	GO:0005634	GO:0003677	GO:0003899	GO:0008270	GO:0032549	GO:0006351
Locus_14570_Transcript_2	GO:0005634	GO:0003677	GO:0003899	GO:0008270	GO:0032549	GO:0006351
Locus_14572_Transcript_1	GO:0000166	GO:0008173	GO:0006396
Locus_14572_Transcript_2	GO:0000166	GO:0008173	GO:0006396
Locus_14573_Transcript_1	GO:0003824	GO:0016779	GO:0009058
Locus_14573_Transcript_2	GO:0003824	GO:0016779	GO:0009058
Locus_14577_Transcript_1	GO:0005886	GO:0016020	GO:0005509	GO:0007155	GO:0007156
Locus_14577_Transcript_2	GO:0005886	GO:0016020	GO:0016021	GO:0004129	GO:0005507	GO:0005509	GO:0009055	GO:0007155	GO:0007156	GO:0022900
Locus_14577_Transcript_3	GO:0005886	GO:0016020	GO:0005509	GO:0007155	GO:0007156
Locus_14583_Transcript_1	GO:0016491	GO:0055114
Locus_14583_Transcript_2	GO:0016491	GO:0055114
Locus_14583_Transcript_4	GO:0016491	GO:0055114
Locus_1458_Transcript_12	GO:0016459	GO:0003774	GO:0005524
Locus_1458_Transcript_15	GO:0016459	GO:0003774	GO:0005524	GO:0016758
Locus_1458_Transcript_17	GO:0016459	GO:0003774	GO:0005524	GO:0016758
Locus_1458_Transcript_18	GO:0016459	GO:0003774	GO:0005524	GO:0016758
Locus_1458_Transcript_19	GO:0016459	GO:0003774	GO:0005524	GO:0016758
Locus_1458_Transcript_20	GO:0016459	GO:0003774	GO:0005524	GO:0016758
Locus_1458_Transcript_21	GO:0016459	GO:0003774	GO:0005524	GO:0016758
Locus_1458_Transcript_23	GO:0016459	GO:0003774	GO:0005524	GO:0016758
Locus_14593_Transcript_3	GO:0005515
Locus_14593_Transcript_4	GO:0005515
Locus_14593_Transcript_5	GO:0005515
Locus_14593_Transcript_7	GO:0005515
Locus_145_Transcript_1	GO:0003676	GO:0008270
Locus_145_Transcript_2	GO:0003676	GO:0008270
Locus_145_Transcript_3	GO:0003676	GO:0008270
Locus_145_Transcript_4	GO:0003676	GO:0008270
Locus_145_Transcript_5	GO:0003676	GO:0008270
Locus_145_Transcript_6	GO:0003676	GO:0008270
Locus_145_Transcript_7	GO:0003676	GO:0008270
Locus_145_Transcript_8	GO:0003676	GO:0008270
Locus_145_Transcript_9	GO:0003676	GO:0008270
Locus_14600_Transcript_1	GO:0005524	GO:0051082	GO:0006457	GO:0044267
Locus_14600_Transcript_2	GO:0005524	GO:0051082	GO:0006457	GO:0044267
Locus_14600_Transcript_3	GO:0005524	GO:0051082	GO:0006457	GO:0044267
Locus_14600_Transcript_4	GO:0005524	GO:0051082	GO:0006457	GO:0044267
Locus_14601_Transcript_1	GO:0003950	GO:0004842	GO:0005515	GO:0046872	GO:0016567
Locus_14607_Transcript_1	GO:0005622	GO:0003676	GO:0008270
Locus_14612_Transcript_1	GO:0016020	GO:0005044
Locus_14617_Transcript_1	GO:0004197	GO:0005515	GO:0008234	GO:0006508	GO:0006915	GO:0042981
Locus_14617_Transcript_2	GO:0004197	GO:0005515	GO:0008234	GO:0006508	GO:0006915	GO:0042981
Locus_14617_Transcript_3	GO:0004197	GO:0005515	GO:0008234	GO:0006508	GO:0006915	GO:0042981
Locus_14617_Transcript_4	GO:0004197	GO:0005515	GO:0008234	GO:0006508	GO:0006915	GO:0042981
Locus_14617_Transcript_5	GO:0004197	GO:0005515	GO:0008234	GO:0006508	GO:0006915	GO:0042981
Locus_14617_Transcript_6	GO:0004197	GO:0005515	GO:0008234	GO:0006508	GO:0006915	GO:0042981
Locus_14617_Transcript_7	GO:0004197	GO:0005515	GO:0008234	GO:0006508	GO:0006915	GO:0042981
Locus_14620_Transcript_1	GO:0003677	GO:0004518	GO:0006259
Locus_14623_Transcript_1	GO:0030126	GO:0005198	GO:0006890
Locus_14623_Transcript_2	GO:0030126	GO:0005198	GO:0006890
Locus_14623_Transcript_3	GO:0030126	GO:0005198	GO:0006890
Locus_14626_Transcript_1	GO:0005794	GO:0016021	GO:0001733	GO:0009058
Locus_14626_Transcript_2	GO:0005794	GO:0016021	GO:0001733	GO:0009058
Locus_14626_Transcript_3	GO:0005794	GO:0016021	GO:0001733	GO:0009058
Locus_14626_Transcript_4	GO:0005794	GO:0016021	GO:0001733	GO:0009058
Locus_14628_Transcript_1	GO:0005515	GO:0008270
Locus_1462_Transcript_1	GO:0004550	GO:0005524	GO:0006165	GO:0006183	GO:0006228	GO:0006241
Locus_1462_Transcript_2	GO:0004550	GO:0005524	GO:0006165	GO:0006183	GO:0006228	GO:0006241
Locus_1462_Transcript_3	GO:0004550	GO:0005524	GO:0006165	GO:0006183	GO:0006228	GO:0006241
Locus_1462_Transcript_4	GO:0004550	GO:0005524	GO:0006165	GO:0006183	GO:0006228	GO:0006241
Locus_14630_Transcript_1	GO:0005622	GO:0005840	GO:0003735	GO:0006412
Locus_14630_Transcript_2	GO:0005622	GO:0005840	GO:0003735	GO:0006412
Locus_14631_Transcript_1	GO:0016791
Locus_1463_Transcript_1	GO:0005515
Locus_1463_Transcript_2	GO:0005515
Locus_1463_Transcript_3	GO:0005515
Locus_14642_Transcript_1	GO:0005515
Locus_14644_Transcript_1	GO:0004725	GO:0016791	GO:0006470	GO:0016311
Locus_14644_Transcript_2	GO:0004725	GO:0016791	GO:0006470	GO:0016311
Locus_14644_Transcript_3	GO:0004725	GO:0016791	GO:0006470	GO:0016311
Locus_14648_Transcript_1	GO:0003824	GO:0003937	GO:0004643	GO:0006164
Locus_1464_Transcript_1	GO:0016491	GO:0008152
Locus_1465_Transcript_1	GO:0005783	GO:0016021
Locus_1465_Transcript_2	GO:0005783	GO:0016021
Locus_1465_Transcript_3	GO:0005783	GO:0016021
Locus_1465_Transcript_4	GO:0005783	GO:0016021
Locus_1465_Transcript_5	GO:0005783	GO:0016021
Locus_1465_Transcript_6	GO:0005783	GO:0016021
Locus_14669_Transcript_1	GO:0005506	GO:0017172	GO:0046439	GO:0055114
Locus_14670_Transcript_1	GO:0016020	GO:0005215	GO:0006810
Locus_14673_Transcript_2	GO:0016787
Locus_14673_Transcript_3	GO:0016787
Locus_14673_Transcript_4	GO:0016787
Locus_14673_Transcript_5	GO:0016787
Locus_14673_Transcript_6	GO:0016787
Locus_14682_Transcript_1	GO:0000166	GO:0003676	GO:0006281	GO:0006310
Locus_14682_Transcript_2	GO:0000166	GO:0003676	GO:0006281	GO:0006310
Locus_14682_Transcript_3	GO:0000166	GO:0003676	GO:0006281	GO:0006310
Locus_14687_Transcript_1	GO:0005622	GO:0016020	GO:0003924	GO:0005525	GO:0006184	GO:0007165	GO:0007264	GO:0015031
Locus_14695_Transcript_1	GO:0000015	GO:0000287	GO:0004634	GO:0006096
Locus_14695_Transcript_2	GO:0000015	GO:0000287	GO:0004634	GO:0006096
Locus_14695_Transcript_3	GO:0000015	GO:0000287	GO:0004634	GO:0006096
Locus_146_Transcript_1	GO:0005524
Locus_1470_Transcript_1	GO:0000166	GO:0016491	GO:0008152
Locus_14713_Transcript_1	GO:0005198
Locus_14717_Transcript_1	GO:0004672	GO:0004713	GO:0005515	GO:0005524	GO:0016772	GO:0006468
Locus_14725_Transcript_1	GO:0000166	GO:0005524	GO:0017111
Locus_14725_Transcript_2	GO:0000166	GO:0005524	GO:0017111
Locus_14727_Transcript_1	GO:0005515	GO:0008270
Locus_14731_Transcript_1	GO:0005783	GO:0016021	GO:0016758
Locus_14736_Transcript_1	GO:0005509	GO:0030234
Locus_14736_Transcript_3	GO:0005509	GO:0030234
Locus_14739_Transcript_1	GO:0005488	GO:0005529
Locus_14739_Transcript_2	GO:0030246
Locus_14739_Transcript_3	GO:0030246
Locus_14742_Transcript_1	GO:0003677	GO:0006310	GO:0015074
Locus_14745_Transcript_1	GO:0004672	GO:0004674	GO:0004713	GO:0005524	GO:0016772	GO:0006468
Locus_14751_Transcript_1	GO:0016021	GO:0055085
Locus_14752_Transcript_1	GO:0016020	GO:0005515
Locus_14752_Transcript_3	GO:0016020	GO:0005515
Locus_14752_Transcript_4	GO:0016020	GO:0005515
Locus_14762_Transcript_1	GO:0016020	GO:0016021	GO:0045211	GO:0005230	GO:0006810	GO:0006811
Locus_14762_Transcript_2	GO:0016020	GO:0016021	GO:0045211	GO:0005230	GO:0006810	GO:0006811
Locus_14762_Transcript_3	GO:0016020	GO:0016021	GO:0045211	GO:0005230	GO:0006810	GO:0006811
Locus_14768_Transcript_1	GO:0046983
Locus_1476_Transcript_1	GO:0008138	GO:0016791	GO:0006470	GO:0016311
Locus_1476_Transcript_2	GO:0008138	GO:0016791	GO:0006470	GO:0016311
Locus_1476_Transcript_3	GO:0004725	GO:0008138	GO:0016791	GO:0006470	GO:0016311
Locus_1476_Transcript_4	GO:0008138	GO:0016791	GO:0006470	GO:0016311
Locus_1476_Transcript_5	GO:0003676	GO:0005524	GO:0008026	GO:0008138	GO:0016791	GO:0006470	GO:0016311
Locus_1476_Transcript_6	GO:0008138	GO:0016791	GO:0006470	GO:0016311
Locus_14772_Transcript_10	GO:0005515
Locus_14772_Transcript_11	GO:0005515
Locus_14772_Transcript_12	GO:0005515
Locus_14772_Transcript_3	GO:0005515
Locus_14772_Transcript_4	GO:0005515
Locus_14772_Transcript_5	GO:0005515
Locus_14772_Transcript_6	GO:0005515
Locus_14772_Transcript_7	GO:0005515
Locus_14772_Transcript_8	GO:0005515
Locus_14772_Transcript_9	GO:0005515
Locus_14778_Transcript_1	GO:0005515
Locus_14784_Transcript_1	GO:0016021	GO:0055085
Locus_14785_Transcript_1	GO:0008138	GO:0006470
Locus_14785_Transcript_2	GO:0008138	GO:0006470
Locus_14788_Transcript_1	GO:0003824	GO:0004222	GO:0008237	GO:0008270	GO:0046872	GO:0006508
Locus_14788_Transcript_2	GO:0003824	GO:0004222	GO:0008237	GO:0008270	GO:0046872	GO:0006508
Locus_14788_Transcript_3	GO:0003824	GO:0004222	GO:0008237	GO:0008270	GO:0046872	GO:0006508
Locus_14788_Transcript_4	GO:0003824	GO:0004222	GO:0008237	GO:0008270	GO:0046872	GO:0006508
Locus_14791_Transcript_10	GO:0005509
Locus_14791_Transcript_2	GO:0005509
Locus_14791_Transcript_3	GO:0005509
Locus_14791_Transcript_4	GO:0005509
Locus_14791_Transcript_6	GO:0005509
Locus_14791_Transcript_7	GO:0005509
Locus_14791_Transcript_8	GO:0005509
Locus_14791_Transcript_9	GO:0005509
Locus_14799_Transcript_1	GO:0005102	GO:0007165
Locus_14799_Transcript_2	GO:0005615	GO:0005102	GO:0007165
Locus_14799_Transcript_3	GO:0005102	GO:0007165
Locus_14799_Transcript_4	GO:0005615	GO:0005102	GO:0007165
Locus_147_Transcript_1	GO:0003824	GO:0005515
Locus_147_Transcript_2	GO:0003824	GO:0005515
Locus_147_Transcript_3	GO:0003824	GO:0005515
Locus_147_Transcript_4	GO:0003824	GO:0005515
Locus_14807_Transcript_1	GO:0004185	GO:0006508
Locus_14807_Transcript_2	GO:0004185	GO:0006508
Locus_14807_Transcript_3	GO:0004185	GO:0006508
Locus_14809_Transcript_1	GO:0016021
Locus_14809_Transcript_2	GO:0016021
Locus_14809_Transcript_3	GO:0016021
Locus_14809_Transcript_4	GO:0016021
Locus_14809_Transcript_5	GO:0016021
Locus_14809_Transcript_6	GO:0016021
Locus_14809_Transcript_7	GO:0016021
Locus_14809_Transcript_9	GO:0016021
Locus_1480_Transcript_1	GO:0005488	GO:0005529
Locus_14813_Transcript_1	GO:0016021	GO:0004252
Locus_14813_Transcript_3	GO:0016021	GO:0004252
Locus_14813_Transcript_4	GO:0016021	GO:0004252
Locus_14814_Transcript_1	GO:0030286	GO:0003777	GO:0007018
Locus_14816_Transcript_1	GO:0003677
Locus_14821_Transcript_1	GO:0005622	GO:0006886
Locus_14826_Transcript_1	GO:0016021	GO:0008324	GO:0006812	GO:0055085
Locus_14826_Transcript_2	GO:0016021	GO:0008324	GO:0006812	GO:0055085
Locus_14826_Transcript_3	GO:0016021	GO:0008324	GO:0006812	GO:0055085
Locus_14840_Transcript_1	GO:0005737	GO:0008239	GO:0006508
Locus_14840_Transcript_2	GO:0005737	GO:0008239	GO:0006508
Locus_14840_Transcript_3	GO:0005737	GO:0008239	GO:0006508
Locus_14840_Transcript_4	GO:0005737	GO:0008239	GO:0006508
Locus_14840_Transcript_5	GO:0005737	GO:0008239	GO:0006508
Locus_14841_Transcript_1	GO:0042719	GO:0006626	GO:0045039
Locus_14841_Transcript_2	GO:0042719	GO:0006626	GO:0045039
Locus_14844_Transcript_1	GO:0005509	GO:0005515
Locus_14848_Transcript_1	GO:0005622	GO:0003677	GO:0043565
Locus_14848_Transcript_2	GO:0005622	GO:0003677	GO:0043565
Locus_14848_Transcript_3	GO:0005622	GO:0003677	GO:0043565
Locus_1484_Transcript_1	GO:0003824	GO:0008762	GO:0016491	GO:0016614	GO:0050660	GO:0055114
Locus_1484_Transcript_3	GO:0003824	GO:0008762	GO:0016491	GO:0016614	GO:0050660	GO:0055114
Locus_1484_Transcript_4	GO:0003824	GO:0008762	GO:0016491	GO:0016614	GO:0050660	GO:0055114
Locus_14851_Transcript_1	GO:0005576	GO:0030414
Locus_14855_Transcript_1	GO:0008603	GO:0007165
Locus_14855_Transcript_2	GO:0008603	GO:0007165
Locus_1485_Transcript_1	GO:0005509
Locus_1485_Transcript_2	GO:0005509
Locus_1485_Transcript_3	GO:0005509
Locus_1485_Transcript_4	GO:0005509
Locus_1485_Transcript_5	GO:0005509
Locus_1485_Transcript_6	GO:0005509
Locus_14861_Transcript_1	GO:0030246
Locus_14867_Transcript_1	GO:0003824	GO:0043169	GO:0005975
Locus_14867_Transcript_2	GO:0003824	GO:0043169	GO:0005975
Locus_1486_Transcript_1	GO:0003924	GO:0004672	GO:0004674	GO:0004713	GO:0005524	GO:0005525	GO:0016772	GO:0006468
Locus_1486_Transcript_2	GO:0003924	GO:0004672	GO:0004674	GO:0004713	GO:0005524	GO:0005525	GO:0016772	GO:0006468
Locus_1486_Transcript_3	GO:0003924	GO:0004672	GO:0004674	GO:0004713	GO:0005524	GO:0005525	GO:0016772	GO:0006468
Locus_1486_Transcript_4	GO:0003924	GO:0004672	GO:0004674	GO:0004713	GO:0005524	GO:0005525	GO:0016772	GO:0006468
Locus_14877_Transcript_1	GO:0005488
Locus_14877_Transcript_2	GO:0005488
Locus_14885_Transcript_1	GO:0005515
Locus_14891_Transcript_2	GO:0005622	GO:0031224	GO:0004888	GO:0005515	GO:0007165	GO:0045087
Locus_14891_Transcript_3	GO:0005622	GO:0031224	GO:0004888	GO:0005515	GO:0007165	GO:0045087
Locus_14896_Transcript_1	GO:0003677	GO:0003899	GO:0032549	GO:0006351
Locus_14896_Transcript_2	GO:0003677	GO:0003899	GO:0032549	GO:0006351
Locus_14896_Transcript_3	GO:0003677	GO:0003899	GO:0032549	GO:0006351
Locus_14896_Transcript_4	GO:0003677	GO:0003899	GO:0032549	GO:0006351
Locus_14896_Transcript_5	GO:0003677	GO:0003899	GO:0032549	GO:0006351
Locus_14896_Transcript_6	GO:0003677	GO:0003899	GO:0032549	GO:0006351
Locus_1489_Transcript_10	GO:0003779	GO:0005509	GO:0005515
Locus_1489_Transcript_11	GO:0003779	GO:0005509	GO:0005515
Locus_1489_Transcript_3	GO:0005509
Locus_1489_Transcript_4	GO:0003779	GO:0005509	GO:0005515
Locus_1489_Transcript_5	GO:0003779	GO:0005515
Locus_1489_Transcript_6	GO:0005515
Locus_1489_Transcript_7	GO:0003779	GO:0005509	GO:0005515
Locus_1489_Transcript_8	GO:0003779	GO:0005509	GO:0005515
Locus_1489_Transcript_9	GO:0003779	GO:0005509	GO:0005515
Locus_14904_Transcript_1	GO:0005506	GO:0016491	GO:0016705	GO:0016706	GO:0031418	GO:0055114
Locus_1490_Transcript_1	GO:0005515
Locus_14911_Transcript_1	GO:0016491	GO:0055114
Locus_14915_Transcript_1	GO:0005634	GO:0006950	GO:0051726
Locus_14915_Transcript_2	GO:0005634	GO:0006950	GO:0051726
Locus_14915_Transcript_3	GO:0005634	GO:0006950	GO:0051726
Locus_14920_Transcript_1	GO:0005672	GO:0006367
Locus_14921_Transcript_1	GO:0005737	GO:0000049
Locus_14921_Transcript_2	GO:0005737	GO:0000049
Locus_14924_Transcript_1	GO:0008234	GO:0006508
Locus_14924_Transcript_2	GO:0008234	GO:0006508
Locus_14928_Transcript_1	GO:0005515
Locus_14931_Transcript_1	GO:0045454
Locus_14932_Transcript_2	GO:0016021	GO:0055085
Locus_14932_Transcript_3	GO:0016021	GO:0055085
Locus_14932_Transcript_4	GO:0016021	GO:0055085
Locus_14932_Transcript_5	GO:0016021	GO:0055085
Locus_14934_Transcript_1	GO:0001671	GO:0051087	GO:0006950
Locus_14938_Transcript_1	GO:0005576
Locus_1494_Transcript_15	GO:0016491	GO:0016627	GO:0050660	GO:0006099	GO:0022900	GO:0055114
Locus_1494_Transcript_16	GO:0016491	GO:0016627	GO:0050660	GO:0006099	GO:0022900	GO:0055114
Locus_1494_Transcript_17	GO:0009055	GO:0016491	GO:0016627	GO:0050660	GO:0006099	GO:0022900	GO:0055114
Locus_1494_Transcript_18	GO:0016491	GO:0016627	GO:0050660	GO:0006099	GO:0022900	GO:0055114
Locus_1494_Transcript_19	GO:0016491	GO:0016627	GO:0050660	GO:0006099	GO:0022900	GO:0055114
Locus_1494_Transcript_2	GO:0016627	GO:0050660	GO:0022900	GO:0055114
Locus_1494_Transcript_20	GO:0016491	GO:0016627	GO:0050660	GO:0006099	GO:0022900	GO:0055114
Locus_1494_Transcript_21	GO:0016491	GO:0016627	GO:0050660	GO:0006099	GO:0022900	GO:0055114
Locus_1494_Transcript_22	GO:0016491	GO:0016627	GO:0050660	GO:0006099	GO:0022900	GO:0055114
Locus_1494_Transcript_23	GO:0016491	GO:0016627	GO:0050660	GO:0006099	GO:0022900	GO:0055114
Locus_1494_Transcript_24	GO:0016491	GO:0016627	GO:0050660	GO:0006099	GO:0022900	GO:0055114
Locus_1494_Transcript_4	GO:0016491	GO:0016627	GO:0050660	GO:0022900	GO:0055114
Locus_14958_Transcript_1	GO:0000166	GO:0016491	GO:0008152
Locus_14965_Transcript_1	GO:0005515	GO:0008270
Locus_14975_Transcript_1	GO:0003755	GO:0006457
Locus_14975_Transcript_2	GO:0003755	GO:0006457
Locus_14980_Transcript_1	GO:0016592	GO:0001104	GO:0006357
Locus_14980_Transcript_2	GO:0016592	GO:0001104	GO:0006357
Locus_14981_Transcript_1	GO:0005622	GO:0016020	GO:0003924	GO:0005525	GO:0006184	GO:0007165	GO:0007264	GO:0015031
Locus_14989_Transcript_1	GO:0016021
Locus_14989_Transcript_2	GO:0016021
Locus_14990_Transcript_2	GO:0005525
Locus_14990_Transcript_3	GO:0005525
Locus_14990_Transcript_4	GO:0005525
Locus_14990_Transcript_5	GO:0005525
Locus_14990_Transcript_6	GO:0005525
Locus_14998_Transcript_1	GO:0005575	GO:0003824	GO:0016740	GO:0051536	GO:0051539	GO:0009451	GO:0043412
Locus_14998_Transcript_2	GO:0005575	GO:0003824	GO:0016740	GO:0051536	GO:0051539	GO:0009451	GO:0043412
Locus_14998_Transcript_3	GO:0005575	GO:0003824	GO:0016740	GO:0051536	GO:0051539	GO:0009451	GO:0043412
Locus_149_Transcript_1	GO:0005622	GO:0005840	GO:0003735	GO:0006412
Locus_149_Transcript_2	GO:0005622	GO:0005840	GO:0003735	GO:0006412
Locus_15006_Transcript_1	GO:0000166	GO:0004512	GO:0006021	GO:0008654
Locus_15006_Transcript_2	GO:0000166	GO:0004512	GO:0006021	GO:0008654
Locus_15006_Transcript_3	GO:0000166	GO:0004512	GO:0006021	GO:0008654
Locus_15006_Transcript_4	GO:0000166	GO:0004512	GO:0006021	GO:0008654
Locus_15006_Transcript_5	GO:0000166	GO:0004512	GO:0006021	GO:0008654
Locus_15006_Transcript_6	GO:0000166	GO:0004512	GO:0006021	GO:0008654
Locus_15006_Transcript_7	GO:0000166	GO:0004512	GO:0006021	GO:0008654
Locus_15007_Transcript_1	GO:0004672	GO:0004674	GO:0004713	GO:0005524	GO:0016772	GO:0006468
Locus_15007_Transcript_2	GO:0004672	GO:0004674	GO:0004713	GO:0005524	GO:0016772	GO:0006468
Locus_15017_Transcript_1	GO:0005515
Locus_15017_Transcript_2	GO:0005515
Locus_15017_Transcript_3	GO:0005515
Locus_1501_Transcript_1	GO:0016491	GO:0055114
Locus_1501_Transcript_2	GO:0016491	GO:0055114
Locus_1501_Transcript_3	GO:0016491	GO:0055114
Locus_1501_Transcript_4	GO:0016491	GO:0051287	GO:0055114
Locus_1501_Transcript_5	GO:0016491	GO:0051287	GO:0055114
Locus_15023_Transcript_1	GO:0000287	GO:0016616	GO:0051287	GO:0055114
Locus_15035_Transcript_1	GO:0000166	GO:0016491	GO:0008152
Locus_15041_Transcript_1	GO:0008236	GO:0006508
Locus_15041_Transcript_2	GO:0008236	GO:0006508
Locus_15058_Transcript_1	GO:0016020	GO:0005215	GO:0006810
Locus_15068_Transcript_1	GO:0005506	GO:0009055	GO:0016705	GO:0020037	GO:0055114
Locus_15070_Transcript_1	GO:0005515
Locus_15070_Transcript_2	GO:0003824	GO:0004252	GO:0005515	GO:0006508
Locus_15070_Transcript_3	GO:0005515
Locus_15070_Transcript_4	GO:0003824	GO:0004252	GO:0005515	GO:0006508
Locus_15070_Transcript_5	GO:0003824	GO:0004252	GO:0005515	GO:0006508
Locus_15074_Transcript_1	GO:0016627	GO:0055114
Locus_15074_Transcript_2	GO:0003995	GO:0016627	GO:0050660	GO:0008152	GO:0055114
Locus_15074_Transcript_3	GO:0003995	GO:0016627	GO:0050660	GO:0008152	GO:0055114
Locus_15079_Transcript_1	GO:0000166	GO:0003676
Locus_15079_Transcript_2	GO:0000166	GO:0003676
Locus_15079_Transcript_3	GO:0000166	GO:0003676
Locus_1507_Transcript_1	GO:0005839	GO:0004298	GO:0051603
Locus_1507_Transcript_2	GO:0005839	GO:0004298	GO:0051603
Locus_1507_Transcript_3	GO:0005839	GO:0004298	GO:0051603
Locus_1507_Transcript_4	GO:0005839	GO:0004298	GO:0051603
Locus_1507_Transcript_5	GO:0005839	GO:0004298	GO:0051603
Locus_1507_Transcript_6	GO:0005839	GO:0004298	GO:0051603
Locus_15083_Transcript_1	GO:0003676	GO:0005524	GO:0008026
Locus_15085_Transcript_1	GO:0004623	GO:0005509	GO:0006644	GO:0016042
Locus_15085_Transcript_2	GO:0004623	GO:0005509	GO:0006644	GO:0016042
Locus_15090_Transcript_1	GO:0005622	GO:0016020	GO:0003924	GO:0005525	GO:0006184	GO:0006886	GO:0006913	GO:0007165	GO:0007264	GO:0015031
Locus_150_Transcript_1	GO:0016491	GO:0008152
Locus_1510_Transcript_10	GO:0016021	GO:0006810
Locus_1510_Transcript_11	GO:0016021	GO:0006810
Locus_1510_Transcript_2	GO:0016021	GO:0006810
Locus_1510_Transcript_3	GO:0016021	GO:0006810
Locus_1510_Transcript_5	GO:0016021	GO:0006810
Locus_1510_Transcript_6	GO:0016021	GO:0006810
Locus_1510_Transcript_7	GO:0016021	GO:0006810
Locus_1510_Transcript_8	GO:0016021	GO:0006810
Locus_15128_Transcript_1	GO:0005525
Locus_15128_Transcript_2	GO:0005525
Locus_15133_Transcript_1	GO:0016020	GO:0005044
Locus_1513_Transcript_1	GO:0004672	GO:0004713	GO:0005515	GO:0005524	GO:0016772	GO:0006468	GO:0007165
Locus_15147_Transcript_1	GO:0005506	GO:0009055	GO:0016705	GO:0020037	GO:0055114
Locus_15147_Transcript_2	GO:0005506	GO:0009055	GO:0016705	GO:0020037	GO:0055114
Locus_15147_Transcript_3	GO:0005506	GO:0009055	GO:0016705	GO:0020037	GO:0055114
Locus_15156_Transcript_1	GO:0005524	GO:0016773	GO:0005975
Locus_15156_Transcript_2	GO:0005524	GO:0016773	GO:0005975
Locus_15156_Transcript_3	GO:0005524	GO:0016773	GO:0005975
Locus_15159_Transcript_1	GO:0004000	GO:0019239	GO:0009168
Locus_15159_Transcript_2	GO:0019239	GO:0009168
Locus_1515_Transcript_17	GO:0005515	GO:0008270
Locus_15162_Transcript_1	GO:0016787	GO:0008152
Locus_15164_Transcript_1	GO:0005622	GO:0003676	GO:0008270
Locus_15171_Transcript_1	GO:0005515
Locus_15171_Transcript_2	GO:0005515
Locus_15171_Transcript_3	GO:0005515
Locus_15171_Transcript_4	GO:0005515
Locus_15171_Transcript_5	GO:0005515
Locus_15171_Transcript_6	GO:0005515
Locus_15172_Transcript_1	GO:0016491	GO:0016616	GO:0050662	GO:0055114
Locus_15175_Transcript_1	GO:0000166
Locus_15176_Transcript_1	GO:0030246	GO:0005975	GO:0008152
Locus_15176_Transcript_2	GO:0005737	GO:0004360	GO:0030246	GO:0005975	GO:0008152	GO:0016051
Locus_15176_Transcript_3	GO:0030246	GO:0005975	GO:0008152
Locus_15176_Transcript_4	GO:0005737	GO:0004360	GO:0030246	GO:0005975	GO:0008152	GO:0016051
Locus_15179_Transcript_1	GO:0004725	GO:0006470
Locus_15179_Transcript_2	GO:0004725	GO:0006470
Locus_15184_Transcript_1	GO:0008270	GO:0008745	GO:0009253
Locus_15184_Transcript_2	GO:0008270	GO:0008745	GO:0009253
Locus_15184_Transcript_3	GO:0008270	GO:0008745	GO:0009253
Locus_15184_Transcript_4	GO:0008270	GO:0008745	GO:0009253
Locus_15184_Transcript_5	GO:0008270	GO:0008745	GO:0009253
Locus_15184_Transcript_6	GO:0008270	GO:0008745	GO:0009253
Locus_15184_Transcript_7	GO:0008270	GO:0008745	GO:0009253
Locus_1518_Transcript_10	GO:0004867
Locus_1518_Transcript_12	GO:0004867
Locus_1518_Transcript_5	GO:0004867
Locus_1518_Transcript_6	GO:0004867
Locus_1518_Transcript_8	GO:0004867
Locus_15193_Transcript_1	GO:0005945	GO:0003872	GO:0006096
Locus_15199_Transcript_1	GO:0004066	GO:0006529
Locus_151_Transcript_1	GO:0005515
Locus_15202_Transcript_1	GO:0005509
Locus_15207_Transcript_2	GO:0030246
Locus_15207_Transcript_3	GO:0030246
Locus_15207_Transcript_4	GO:0030246
Locus_15211_Transcript_1	GO:0005515	GO:0008270
Locus_15212_Transcript_1	GO:0005509	GO:0005515
Locus_15212_Transcript_2	GO:0005509	GO:0005515
Locus_15212_Transcript_3	GO:0005509	GO:0005515
Locus_15221_Transcript_2	GO:0005622	GO:0005515	GO:0008270
Locus_1522_Transcript_1	GO:0008234	GO:0006508
Locus_1522_Transcript_2	GO:0008234
Locus_15235_Transcript_1	GO:0008270
Locus_15236_Transcript_1	GO:0016020	GO:0017153	GO:0006835
Locus_15236_Transcript_2	GO:0016020	GO:0017153	GO:0006835
Locus_15236_Transcript_3	GO:0016020	GO:0017153	GO:0006835
Locus_15236_Transcript_4	GO:0016020	GO:0017153	GO:0006835
Locus_15236_Transcript_5	GO:0016020	GO:0017153	GO:0006835
Locus_15236_Transcript_6	GO:0016020	GO:0017153	GO:0006835
Locus_15236_Transcript_7	GO:0016020	GO:0017153	GO:0006835
Locus_15240_Transcript_1	GO:0004518	GO:0005524	GO:0008270	GO:0006281
Locus_15244_Transcript_1	GO:0003824	GO:0004252	GO:0006508
Locus_15244_Transcript_2	GO:0003824	GO:0004252	GO:0006508
Locus_15249_Transcript_1	GO:0005515
Locus_15251_Transcript_1	GO:0003676	GO:0004386	GO:0005524	GO:0008026
Locus_15256_Transcript_1	GO:0005515
Locus_15264_Transcript_1	GO:0000975	GO:0003700	GO:0005515	GO:0006355
Locus_15264_Transcript_2	GO:0000975	GO:0003700	GO:0005515	GO:0006355
Locus_15267_Transcript_1	GO:0005509
Locus_15267_Transcript_2	GO:0005509
Locus_15267_Transcript_3	GO:0005509
Locus_15267_Transcript_4	GO:0005509
Locus_15268_Transcript_1	GO:0008168	GO:0001510	GO:0009452
Locus_15274_Transcript_1	GO:0045454
Locus_15274_Transcript_2	GO:0045454
Locus_15286_Transcript_1	GO:0016020	GO:0046873	GO:0030001	GO:0055085
Locus_1528_Transcript_1	GO:0005622	GO:0005840	GO:0003735	GO:0006412
Locus_15292_Transcript_1	GO:0000166
Locus_15294_Transcript_2	GO:0004347	GO:0006094	GO:0006096
Locus_15294_Transcript_3	GO:0004347	GO:0006094	GO:0006096
Locus_15294_Transcript_4	GO:0004347	GO:0006094	GO:0006096
Locus_15294_Transcript_5	GO:0004347	GO:0006094	GO:0006096
Locus_15294_Transcript_6	GO:0004347	GO:0006094	GO:0006096
Locus_15299_Transcript_1	GO:0003677
Locus_15299_Transcript_2	GO:0003677
Locus_15310_Transcript_1	GO:0005515
Locus_15312_Transcript_1	GO:0005622
Locus_15317_Transcript_1	GO:0005488	GO:0005529
Locus_15317_Transcript_2	GO:0005488	GO:0005529
Locus_15317_Transcript_3	GO:0005488	GO:0005529
Locus_1531_Transcript_1	GO:0003677	GO:0003899	GO:0046983	GO:0006351
Locus_1531_Transcript_2	GO:0003677	GO:0003899	GO:0046983	GO:0006351
Locus_1531_Transcript_3	GO:0003677	GO:0003899	GO:0046983	GO:0006351
Locus_1531_Transcript_4	GO:0003677	GO:0003899	GO:0046983	GO:0006351
Locus_1531_Transcript_5	GO:0003677	GO:0003899	GO:0046983	GO:0006351
Locus_1531_Transcript_6	GO:0003677	GO:0003899	GO:0046983	GO:0006351
Locus_1531_Transcript_7	GO:0003677	GO:0003899	GO:0046983	GO:0006351
Locus_1531_Transcript_8	GO:0003677	GO:0003899	GO:0046983	GO:0006351
Locus_15321_Transcript_1	GO:0005515
Locus_15324_Transcript_1	GO:0005515
Locus_15326_Transcript_1	GO:0005515
Locus_15326_Transcript_2	GO:0005515
Locus_15326_Transcript_3	GO:0005515
Locus_15328_Transcript_1	GO:0016021	GO:0005328	GO:0006836
Locus_15328_Transcript_2	GO:0016021	GO:0005328	GO:0006836
Locus_15328_Transcript_3	GO:0016021	GO:0005328	GO:0006836
Locus_15328_Transcript_4	GO:0016021	GO:0005328	GO:0006836
Locus_15328_Transcript_5	GO:0016021	GO:0005328	GO:0006836
Locus_15328_Transcript_6	GO:0016021	GO:0005328	GO:0006836
Locus_15328_Transcript_7	GO:0016021	GO:0005328	GO:0006836
Locus_1532_Transcript_10	GO:0000166	GO:0003676	GO:0003723
Locus_1532_Transcript_11	GO:0000166	GO:0003676	GO:0003723
Locus_1532_Transcript_2	GO:0000166	GO:0003676	GO:0003723
Locus_1532_Transcript_3	GO:0000166	GO:0003676	GO:0003723
Locus_1532_Transcript_4	GO:0000166	GO:0003676	GO:0003723
Locus_1532_Transcript_5	GO:0000166	GO:0003676	GO:0003723
Locus_1532_Transcript_6	GO:0003723
Locus_1532_Transcript_7	GO:0000166	GO:0003676	GO:0003723
Locus_1532_Transcript_8	GO:0000166	GO:0003676	GO:0003723
Locus_1532_Transcript_9	GO:0000166	GO:0003676	GO:0003723
Locus_15335_Transcript_1	GO:0030246
Locus_15335_Transcript_2	GO:0005488
Locus_15337_Transcript_1	GO:0004781
Locus_15337_Transcript_2	GO:0004020	GO:0004781	GO:0005524	GO:0000103
Locus_15337_Transcript_3	GO:0004020	GO:0004781	GO:0005524	GO:0000103
Locus_15337_Transcript_4	GO:0004020	GO:0004781	GO:0005524	GO:0000103
Locus_15350_Transcript_1	GO:0005515	GO:0030246
Locus_15355_Transcript_1	GO:0005509	GO:0005515
Locus_15357_Transcript_1	GO:0016020	GO:0005215	GO:0006810	GO:0055085
Locus_15362_Transcript_1	GO:0004553	GO:0005975
Locus_15363_Transcript_2	GO:0005515
Locus_15363_Transcript_3	GO:0005515
Locus_15367_Transcript_1	GO:0005506	GO:0009055	GO:0016705	GO:0020037	GO:0055114
Locus_15367_Transcript_2	GO:0005506	GO:0009055	GO:0016705	GO:0020037	GO:0055114
Locus_1536_Transcript_1	GO:0005874	GO:0000226
Locus_15371_Transcript_1	GO:0005634
Locus_15371_Transcript_2	GO:0005634
Locus_15371_Transcript_3	GO:0005634
Locus_15371_Transcript_4	GO:0005634
Locus_15379_Transcript_1	GO:0003824	GO:0008762	GO:0016491	GO:0016614	GO:0050660	GO:0055114
Locus_1537_Transcript_1	GO:0005874	GO:0043234	GO:0003924	GO:0005198	GO:0005525	GO:0006184	GO:0007017	GO:0007018	GO:0051258
Locus_1537_Transcript_2	GO:0005874	GO:0043234	GO:0003924	GO:0005198	GO:0005525	GO:0006184	GO:0007017	GO:0007018	GO:0051258
Locus_1537_Transcript_3	GO:0005874	GO:0043234	GO:0003924	GO:0005198	GO:0005525	GO:0006184	GO:0007017	GO:0007018	GO:0051258
Locus_1537_Transcript_4	GO:0005874	GO:0043234	GO:0003924	GO:0005198	GO:0005525	GO:0006184	GO:0007017	GO:0007018	GO:0051258
Locus_1537_Transcript_5	GO:0005874	GO:0043234	GO:0003924	GO:0005198	GO:0005525	GO:0006184	GO:0007017	GO:0007018	GO:0051258
Locus_1537_Transcript_6	GO:0005874	GO:0043234	GO:0003924	GO:0005198	GO:0005525	GO:0006184	GO:0007017	GO:0007018	GO:0051258
Locus_15385_Transcript_1	GO:0005764	GO:0003824	GO:0004348	GO:0043169	GO:0005975	GO:0006665	GO:0007040
Locus_15386_Transcript_2	GO:0005515
Locus_15386_Transcript_3	GO:0005515
Locus_15386_Transcript_4	GO:0005515
Locus_1538_Transcript_1	GO:0003824	GO:0004252	GO:0006508
Locus_153_Transcript_1	GO:0004867
Locus_153_Transcript_2	GO:0004867
Locus_153_Transcript_3	GO:0004867
Locus_153_Transcript_4	GO:0004867
Locus_15400_Transcript_1	GO:0003779	GO:0007010
Locus_15404_Transcript_1	GO:0005874	GO:0043234	GO:0005198	GO:0005525	GO:0007017	GO:0007018	GO:0051258
Locus_15404_Transcript_2	GO:0005874	GO:0043234	GO:0005198	GO:0005525	GO:0007017	GO:0007018	GO:0051258
Locus_15415_Transcript_1	GO:0003677	GO:0005515	GO:0008270
Locus_15417_Transcript_1	GO:0005506	GO:0009055	GO:0016705	GO:0020037	GO:0055114
Locus_15417_Transcript_2	GO:0005506	GO:0009055	GO:0016705	GO:0020037	GO:0055114
Locus_1541_Transcript_1	GO:0005515
Locus_1541_Transcript_2	GO:0005515
Locus_1541_Transcript_3	GO:0005515
Locus_1541_Transcript_4	GO:0005515
Locus_1541_Transcript_5	GO:0005515
Locus_1541_Transcript_6	GO:0005515
Locus_1542_Transcript_1	GO:0005515
Locus_1542_Transcript_2	GO:0005515
Locus_1542_Transcript_3	GO:0005515
Locus_1542_Transcript_4	GO:0005515
Locus_15444_Transcript_1	GO:0016021
Locus_15444_Transcript_2	GO:0016021
Locus_15446_Transcript_1	GO:0004725	GO:0016791	GO:0006470	GO:0016311
Locus_15446_Transcript_2	GO:0004725	GO:0016791	GO:0006470	GO:0016311
Locus_15446_Transcript_4	GO:0004725	GO:0016791	GO:0006470	GO:0016311
Locus_15446_Transcript_5	GO:0004725	GO:0016791	GO:0006470	GO:0016311
Locus_15446_Transcript_6	GO:0004725	GO:0016791	GO:0006470	GO:0016311
Locus_15446_Transcript_7	GO:0004725	GO:0016791	GO:0006470	GO:0016311
Locus_15446_Transcript_8	GO:0004725	GO:0016791	GO:0006470	GO:0016311
Locus_15446_Transcript_9	GO:0004725	GO:0016791	GO:0006470	GO:0016311
Locus_15447_Transcript_1	GO:0016491	GO:0016706	GO:0055114
Locus_15451_Transcript_1	GO:0003824	GO:0008152
Locus_15453_Transcript_1	GO:0005737	GO:0016021	GO:0016627	GO:0006629
Locus_15453_Transcript_2	GO:0005737	GO:0016021	GO:0016627	GO:0006629
Locus_15453_Transcript_3	GO:0005737	GO:0016021	GO:0016627	GO:0006629
Locus_15453_Transcript_4	GO:0005737	GO:0016021	GO:0016627	GO:0006629
Locus_15453_Transcript_5	GO:0005737	GO:0016021	GO:0016627	GO:0006629
Locus_15457_Transcript_1	GO:0005515
Locus_15457_Transcript_2	GO:0005515
Locus_15460_Transcript_1	GO:0046930	GO:0015267	GO:0006812	GO:0046931	GO:0052331
Locus_15466_Transcript_1	GO:0005515
Locus_15466_Transcript_2	GO:0005515
Locus_1546_Transcript_1	GO:0000166	GO:0016491	GO:0008152
Locus_1546_Transcript_2	GO:0000166	GO:0016491	GO:0008152
Locus_1546_Transcript_3	GO:0000166	GO:0016491	GO:0008152
Locus_15472_Transcript_10	GO:0006511
Locus_15472_Transcript_11	GO:0006511
Locus_15472_Transcript_12	GO:0006511
Locus_15472_Transcript_3	GO:0006511
Locus_15472_Transcript_4	GO:0006511
Locus_15472_Transcript_5	GO:0006511
Locus_15472_Transcript_6	GO:0006511
Locus_15472_Transcript_7	GO:0006511
Locus_15472_Transcript_8	GO:0006511
Locus_15472_Transcript_9	GO:0006511
Locus_15475_Transcript_1	GO:0016772	GO:0016310
Locus_15478_Transcript_1	GO:0016020	GO:0005415	GO:0006810
Locus_15480_Transcript_1	GO:0016020	GO:0016021	GO:0045211	GO:0005230	GO:0006810	GO:0006811
Locus_15480_Transcript_2	GO:0016020	GO:0016021	GO:0045211	GO:0005230	GO:0006810	GO:0006811
Locus_15480_Transcript_3	GO:0016020	GO:0016021	GO:0045211	GO:0005230	GO:0006810	GO:0006811
Locus_15480_Transcript_4	GO:0016020	GO:0016021	GO:0045211	GO:0005230	GO:0006810	GO:0006811
Locus_15480_Transcript_5	GO:0016020	GO:0016021	GO:0045211	GO:0005230	GO:0006810	GO:0006811
Locus_15490_Transcript_1	GO:0005622	GO:0003676	GO:0004527
Locus_15490_Transcript_2	GO:0005622	GO:0003676	GO:0004527
Locus_15491_Transcript_1	GO:0005488	GO:0005515
Locus_15491_Transcript_2	GO:0005488	GO:0005515
Locus_15491_Transcript_3	GO:0005488	GO:0005515
Locus_15491_Transcript_4	GO:0005488	GO:0005515
Locus_15491_Transcript_5	GO:0005488	GO:0005515
Locus_15494_Transcript_1	GO:0003824	GO:0004497	GO:0005507	GO:0016715	GO:0055114
Locus_1549_Transcript_1	GO:0005515
Locus_1549_Transcript_2	GO:0005515
Locus_1549_Transcript_3	GO:0005515
Locus_1549_Transcript_4	GO:0005515
Locus_1549_Transcript_5	GO:0005515
Locus_1549_Transcript_6	GO:0005515
Locus_1549_Transcript_7	GO:0005515
Locus_15500_Transcript_1	GO:0005764	GO:0003824	GO:0004348	GO:0043169	GO:0005975	GO:0006665	GO:0007040
Locus_15500_Transcript_2	GO:0005764	GO:0003824	GO:0004348	GO:0043169	GO:0005975	GO:0006665	GO:0007040
Locus_15501_Transcript_1	GO:0004645	GO:0008184	GO:0030170	GO:0005975
Locus_15501_Transcript_2	GO:0008184	GO:0005975
Locus_15505_Transcript_1	GO:0005507	GO:0016491	GO:0055114
Locus_15508_Transcript_1	GO:0003824	GO:0008152
Locus_15515_Transcript_1	GO:0004222	GO:0006508
Locus_15517_Transcript_1	GO:0003824	GO:0008270	GO:0016787
Locus_15517_Transcript_2	GO:0003824	GO:0008270	GO:0016787
Locus_15522_Transcript_1	GO:0004672	GO:0004674	GO:0004713	GO:0005524	GO:0016772	GO:0006468
Locus_15523_Transcript_1	GO:0008234	GO:0006508
Locus_15545_Transcript_1	GO:0016021	GO:0005328	GO:0006836
Locus_15545_Transcript_2	GO:0016021	GO:0005328	GO:0006836
Locus_15545_Transcript_3	GO:0016021	GO:0005328	GO:0006836
Locus_15545_Transcript_4	GO:0016021	GO:0005328	GO:0006836
Locus_15545_Transcript_5	GO:0016021	GO:0005328	GO:0006836
Locus_15546_Transcript_1	GO:0000166	GO:0016491
Locus_1554_Transcript_1	GO:0008234	GO:0006508
Locus_15563_Transcript_1	GO:0015629	GO:0005198	GO:0007155
Locus_15566_Transcript_1	GO:0004725	GO:0016791	GO:0006470	GO:0016311
Locus_15566_Transcript_2	GO:0004725	GO:0016791	GO:0006470	GO:0016311
Locus_15568_Transcript_1	GO:0005622	GO:0008270
Locus_15584_Transcript_1	GO:0016151	GO:0006807
Locus_15585_Transcript_2	GO:0005737	GO:0034227
Locus_15585_Transcript_3	GO:0005737	GO:0034227
Locus_15601_Transcript_10	GO:0003824
Locus_15601_Transcript_11	GO:0003824
Locus_15601_Transcript_4	GO:0003824
Locus_15601_Transcript_5	GO:0003824
Locus_15601_Transcript_6	GO:0003824
Locus_15601_Transcript_7	GO:0003824
Locus_15601_Transcript_8	GO:0003824
Locus_15601_Transcript_9	GO:0003824
Locus_15608_Transcript_1	GO:0016020	GO:0003824
Locus_1560_Transcript_1	GO:0005634	GO:0000166	GO:0003676	GO:0003723	GO:0008270
Locus_1560_Transcript_2	GO:0005634	GO:0000166	GO:0003676	GO:0003723	GO:0008270
Locus_1560_Transcript_3	GO:0005634	GO:0000166	GO:0003676	GO:0003723	GO:0008270
Locus_1560_Transcript_4	GO:0005634	GO:0000166	GO:0003676	GO:0003723	GO:0008270
Locus_1560_Transcript_5	GO:0005634	GO:0000166	GO:0003676	GO:0003723	GO:0008270
Locus_1560_Transcript_6	GO:0005634	GO:0000166	GO:0003676	GO:0003723	GO:0008270
Locus_15612_Transcript_1	GO:0016020	GO:0005044
Locus_15612_Transcript_2	GO:0016020	GO:0005044
Locus_15612_Transcript_3	GO:0016020	GO:0005044
Locus_15623_Transcript_1	GO:0005737	GO:0000166	GO:0004812	GO:0004830	GO:0005524	GO:0006418	GO:0006436
Locus_15623_Transcript_2	GO:0005737	GO:0000166	GO:0004812	GO:0004830	GO:0005524	GO:0006418	GO:0006436
Locus_15627_Transcript_1	GO:0016021
Locus_15627_Transcript_2	GO:0016021
Locus_15627_Transcript_3	GO:0016021
Locus_15627_Transcript_4	GO:0016021
Locus_15631_Transcript_2	GO:0007099	GO:0010457
Locus_15632_Transcript_1	GO:0005515
Locus_15632_Transcript_2	GO:0005515
Locus_1563_Transcript_1	GO:0005576	GO:0004623	GO:0005509	GO:0006644	GO:0016042
Locus_1563_Transcript_2	GO:0005576	GO:0004623	GO:0005509	GO:0006644	GO:0016042
Locus_1563_Transcript_3	GO:0005576	GO:0004623	GO:0005509	GO:0006644	GO:0016042
Locus_15650_Transcript_1	GO:0003676	GO:0003723	GO:0004523	GO:0016070
Locus_15652_Transcript_1	GO:0003676	GO:0004386	GO:0005524
Locus_15652_Transcript_2	GO:0003676	GO:0004386	GO:0005524
Locus_15652_Transcript_3	GO:0003676	GO:0004386	GO:0005524
Locus_15655_Transcript_1	GO:0005871	GO:0005488	GO:0019894
Locus_15658_Transcript_2	GO:0016020	GO:0005525	GO:0016817
Locus_15658_Transcript_3	GO:0016020	GO:0005525	GO:0016817
Locus_15665_Transcript_1	GO:0016020	GO:0007218
Locus_15668_Transcript_1	GO:0005102	GO:0007165
Locus_15672_Transcript_1	GO:0005622	GO:0005515	GO:0008270
Locus_15688_Transcript_1	GO:0008812	GO:0016614	GO:0050660	GO:0006066	GO:0055114
Locus_15688_Transcript_2	GO:0008812	GO:0016614	GO:0050660	GO:0006066	GO:0055114
Locus_15688_Transcript_3	GO:0008812	GO:0016614	GO:0050660	GO:0006066	GO:0055114
Locus_15688_Transcript_4	GO:0008812	GO:0016614	GO:0050660	GO:0006066	GO:0055114
Locus_15688_Transcript_5	GO:0008812	GO:0016614	GO:0050660	GO:0006066	GO:0055114
Locus_1568_Transcript_11	GO:0000166	GO:0016491	GO:0008152
Locus_1568_Transcript_4	GO:0000166	GO:0016491	GO:0008152
Locus_1568_Transcript_5	GO:0000166	GO:0016491	GO:0008152
Locus_1568_Transcript_6	GO:0000166	GO:0016491	GO:0008152
Locus_1568_Transcript_9	GO:0000166	GO:0016491	GO:0008152
Locus_15691_Transcript_1	GO:0005488	GO:0008237	GO:0008270	GO:0006508	GO:0019370
Locus_15691_Transcript_2	GO:0005488	GO:0008237	GO:0008270	GO:0006508	GO:0019370
Locus_15691_Transcript_3	GO:0005488	GO:0008237	GO:0008270	GO:0006508	GO:0019370
Locus_15691_Transcript_4	GO:0005488	GO:0008237	GO:0008270	GO:0006508	GO:0019370
Locus_15697_Transcript_1	GO:0016810	GO:0016811	GO:0006807
Locus_156_Transcript_1	GO:0005838	GO:0006508
Locus_156_Transcript_10	GO:0005838	GO:0006508
Locus_156_Transcript_2	GO:0005838	GO:0006508
Locus_156_Transcript_3	GO:0005838	GO:0006508
Locus_156_Transcript_4	GO:0005838	GO:0006508
Locus_156_Transcript_5	GO:0005838	GO:0006508
Locus_156_Transcript_6	GO:0005838	GO:0006508
Locus_156_Transcript_7	GO:0005838	GO:0006508
Locus_156_Transcript_8	GO:0005838	GO:0006508
Locus_156_Transcript_9	GO:0005838	GO:0006508
Locus_15700_Transcript_1	GO:0005622	GO:0016020	GO:0003924	GO:0005525	GO:0006184	GO:0006886	GO:0006913	GO:0007165	GO:0007264	GO:0015031
Locus_15705_Transcript_1	GO:0005634	GO:0016747	GO:0006355
Locus_15717_Transcript_1	GO:0005874	GO:0043234	GO:0005198	GO:0005525	GO:0007017	GO:0007018	GO:0051258
Locus_1571_Transcript_1	GO:0016020
Locus_1572_Transcript_1	GO:0004197	GO:0005515	GO:0008234	GO:0006508	GO:0006915	GO:0007165	GO:0042981
Locus_1572_Transcript_2	GO:0004197	GO:0005515	GO:0008234	GO:0006508	GO:0006915	GO:0007165	GO:0042981
Locus_15730_Transcript_1	GO:0004672	GO:0005524	GO:0016772	GO:0006468
Locus_15735_Transcript_1	GO:0003824	GO:0004553	GO:0043169	GO:0005975
Locus_15740_Transcript_1	GO:0005952	GO:0008603	GO:0001932
Locus_15748_Transcript_1	GO:0005515
Locus_15748_Transcript_2	GO:0005515
Locus_15748_Transcript_3	GO:0005515
Locus_15748_Transcript_4	GO:0005515
Locus_15748_Transcript_5	GO:0005515
Locus_15750_Transcript_2	GO:0005737	GO:0000166	GO:0004812	GO:0005524	GO:0006418
Locus_15752_Transcript_1	GO:0005525	GO:0000917
Locus_15752_Transcript_2	GO:0005525	GO:0000917
Locus_15753_Transcript_2	GO:0005515
Locus_15753_Transcript_3	GO:0005515
Locus_15753_Transcript_4	GO:0005515
Locus_15753_Transcript_5	GO:0005515
Locus_15754_Transcript_1	GO:0003824	GO:0004553	GO:0004559	GO:0008270	GO:0005975
Locus_1575_Transcript_1	GO:0008270	GO:0008745	GO:0009253
Locus_1575_Transcript_2	GO:0008270	GO:0008745	GO:0009253
Locus_1575_Transcript_3	GO:0008270	GO:0008745	GO:0009253
Locus_15768_Transcript_1	GO:0005102	GO:0007165
Locus_15781_Transcript_1	GO:0003676	GO:0004386	GO:0005524
Locus_15781_Transcript_2	GO:0003676	GO:0004386	GO:0005524	GO:0008026
Locus_15781_Transcript_3	GO:0003676	GO:0004386	GO:0005524	GO:0008026
Locus_15781_Transcript_4	GO:0003676	GO:0004386	GO:0005524	GO:0008026
Locus_15787_Transcript_1	GO:0005622	GO:0005515	GO:0007165
Locus_15791_Transcript_1	GO:0005509
Locus_15791_Transcript_2	GO:0005509
Locus_15794_Transcript_1	GO:0005506	GO:0009055	GO:0016705	GO:0020037	GO:0055114
Locus_15794_Transcript_2	GO:0005506	GO:0009055	GO:0016705	GO:0020037	GO:0055114
Locus_15794_Transcript_3	GO:0005506	GO:0009055	GO:0016705	GO:0020037	GO:0055114
Locus_15798_Transcript_1	GO:0004197	GO:0008234	GO:0006508	GO:0050790
Locus_15798_Transcript_2	GO:0004197	GO:0008234	GO:0006508	GO:0050790
Locus_15798_Transcript_3	GO:0004197	GO:0008234	GO:0006508	GO:0050790
Locus_15798_Transcript_4	GO:0004197	GO:0008234	GO:0006508	GO:0050790
Locus_157_Transcript_1	GO:0005622	GO:0005840	GO:0003735	GO:0006412
Locus_157_Transcript_2	GO:0005622	GO:0005840	GO:0003735	GO:0006412
Locus_157_Transcript_3	GO:0005622	GO:0005840	GO:0003735	GO:0006412
Locus_15802_Transcript_1	GO:0031461	GO:0031625	GO:0006511
Locus_15802_Transcript_2	GO:0031461	GO:0031625	GO:0006511
Locus_15802_Transcript_3	GO:0031461	GO:0031625	GO:0006511
Locus_15802_Transcript_4	GO:0031461	GO:0031625	GO:0006511
Locus_15805_Transcript_1	GO:0008612
Locus_15807_Transcript_1	GO:0005737	GO:0006914
Locus_1580_Transcript_1	GO:0005506	GO:0009055	GO:0016705	GO:0020037	GO:0055114
Locus_15826_Transcript_1	GO:0046930	GO:0015267	GO:0006812	GO:0046931	GO:0052331
Locus_15826_Transcript_2	GO:0046930	GO:0015267	GO:0006812	GO:0046931	GO:0052331
Locus_15829_Transcript_1	GO:0005515
Locus_15829_Transcript_2	GO:0005515
Locus_15833_Transcript_1	GO:0005506	GO:0009055	GO:0016705	GO:0020037	GO:0055114
Locus_15840_Transcript_1	GO:0000166
Locus_15840_Transcript_2	GO:0000166
Locus_15854_Transcript_2	GO:0004091
Locus_15854_Transcript_3	GO:0004091
Locus_15866_Transcript_1	GO:0008612
Locus_15875_Transcript_1	GO:0005102	GO:0007165
Locus_1588_Transcript_1	GO:0004197	GO:0008234	GO:0006508	GO:0006915
Locus_1588_Transcript_3	GO:0004197	GO:0008234	GO:0006508	GO:0006915
Locus_15890_Transcript_1	GO:0008233	GO:0006508
Locus_15891_Transcript_1	GO:0005840	GO:0003735	GO:0006412
Locus_15893_Transcript_1	GO:0004672	GO:0004674	GO:0004713	GO:0005524	GO:0016772	GO:0006468
Locus_15893_Transcript_2	GO:0004672	GO:0004674	GO:0004713	GO:0005524	GO:0016772	GO:0006468
Locus_15893_Transcript_3	GO:0004672	GO:0004674	GO:0004713	GO:0005524	GO:0016772	GO:0006468
Locus_15893_Transcript_4	GO:0004672	GO:0004674	GO:0004713	GO:0005524	GO:0016772	GO:0006468
Locus_158_Transcript_1	GO:0005744	GO:0015450	GO:0006886
Locus_158_Transcript_2	GO:0005744	GO:0015450	GO:0006886
Locus_158_Transcript_3	GO:0005744	GO:0015450	GO:0006886
Locus_15902_Transcript_1	GO:0005509
Locus_15909_Transcript_1	GO:0009058
Locus_15917_Transcript_1	GO:0003676	GO:0043141
Locus_15917_Transcript_2	GO:0008270	GO:0043141
Locus_15917_Transcript_3	GO:0003676	GO:0043141
Locus_15917_Transcript_4	GO:0003676	GO:0008270
Locus_15917_Transcript_5	GO:0003676	GO:0008270	GO:0043141
Locus_15919_Transcript_2	GO:0003824	GO:0008484	GO:0008152
Locus_15924_Transcript_1	GO:0005622	GO:0003676	GO:0008270
Locus_15932_Transcript_1	GO:0005515
Locus_15944_Transcript_1	GO:0005634
Locus_15946_Transcript_1	GO:0016020	GO:0005525	GO:0016817
Locus_15946_Transcript_2	GO:0016020	GO:0005525	GO:0016817
Locus_15946_Transcript_3	GO:0016020	GO:0005525	GO:0016817
Locus_15947_Transcript_1	GO:0015629	GO:0005198	GO:0007155
Locus_15958_Transcript_1	GO:0003676	GO:0008270
Locus_15958_Transcript_2	GO:0003676	GO:0008270
Locus_15958_Transcript_3	GO:0003676	GO:0008270
Locus_15963_Transcript_1	GO:0005515
Locus_15963_Transcript_2	GO:0005515
Locus_15963_Transcript_3	GO:0005515
Locus_15964_Transcript_1	GO:0005515
Locus_15966_Transcript_1	GO:0016020	GO:0005044
Locus_15978_Transcript_1	GO:0016779	GO:0009058
Locus_15978_Transcript_2	GO:0016779	GO:0009058
Locus_15978_Transcript_3	GO:0016779	GO:0009058
Locus_1597_Transcript_10	GO:0009055	GO:0016491	GO:0051536	GO:0051537	GO:0006099	GO:0055114
Locus_1597_Transcript_11	GO:0009055	GO:0016491	GO:0051536	GO:0051537	GO:0006099	GO:0055114
Locus_1597_Transcript_12	GO:0009055	GO:0016491	GO:0051536	GO:0051537	GO:0006099	GO:0055114
Locus_1597_Transcript_2	GO:0009055	GO:0051536	GO:0051537
Locus_1597_Transcript_5	GO:0009055	GO:0016491	GO:0051536	GO:0051537	GO:0006099	GO:0055114
Locus_1597_Transcript_6	GO:0009055	GO:0016491	GO:0051536	GO:0051537	GO:0006099	GO:0055114
Locus_1597_Transcript_7	GO:0009055	GO:0016491	GO:0051536	GO:0051537	GO:0006099	GO:0055114
Locus_1597_Transcript_8	GO:0009055	GO:0016491	GO:0051536	GO:0051537	GO:0006099	GO:0055114
Locus_1597_Transcript_9	GO:0009055	GO:0016491	GO:0051536	GO:0051537	GO:0006099	GO:0055114
Locus_15983_Transcript_1	GO:0005515
Locus_15983_Transcript_2	GO:0005515
Locus_15983_Transcript_3	GO:0005515
Locus_15984_Transcript_2	GO:0004672	GO:0004674	GO:0004713	GO:0005524	GO:0016772	GO:0006468
Locus_15984_Transcript_3	GO:0004672	GO:0004674	GO:0004713	GO:0005524	GO:0016772	GO:0006468
Locus_15991_Transcript_1	GO:0030246
Locus_15993_Transcript_1	GO:0005515
Locus_15998_Transcript_1	GO:0016021
Locus_1599_Transcript_1	GO:0008270
Locus_1599_Transcript_2	GO:0008270
Locus_1599_Transcript_3	GO:0008270
Locus_1599_Transcript_4	GO:0008270
Locus_1599_Transcript_5	GO:0008270
Locus_1599_Transcript_6	GO:0008270
Locus_1599_Transcript_7	GO:0008270
Locus_1599_Transcript_8	GO:0008270
Locus_16011_Transcript_2	GO:0000166	GO:0003677	GO:0005524	GO:0017111	GO:0006260
Locus_16011_Transcript_3	GO:0000166	GO:0003677	GO:0005524	GO:0017111	GO:0006260
Locus_16013_Transcript_1	GO:0004602	GO:0006979	GO:0055114
Locus_16013_Transcript_2	GO:0004602	GO:0006979	GO:0055114
Locus_16013_Transcript_3	GO:0004602	GO:0006979	GO:0055114
Locus_16014_Transcript_1	GO:0005509
Locus_16014_Transcript_2	GO:0005509
Locus_16021_Transcript_1	GO:0030286	GO:0003777	GO:0007018
Locus_16021_Transcript_2	GO:0030286	GO:0003777	GO:0007018
Locus_16022_Transcript_1	GO:0016020	GO:0005247	GO:0005515	GO:0006821	GO:0055085
Locus_16023_Transcript_1	GO:0008233	GO:0006508
Locus_16024_Transcript_1	GO:0005509	GO:0005515
Locus_16024_Transcript_2	GO:0005509	GO:0005515
Locus_16024_Transcript_4	GO:0005509	GO:0005515
Locus_16024_Transcript_5	GO:0005509	GO:0005515
Locus_1602_Transcript_1	GO:0008146
Locus_1602_Transcript_2	GO:0008146
Locus_1602_Transcript_3	GO:0008146
Locus_1602_Transcript_4	GO:0008146
Locus_1602_Transcript_5	GO:0008146
Locus_16033_Transcript_1	GO:0043565
Locus_16033_Transcript_2	GO:0043565
Locus_16033_Transcript_3	GO:0043565
Locus_16033_Transcript_4	GO:0043565
Locus_16033_Transcript_5	GO:0043565
Locus_16037_Transcript_1	GO:0005576	GO:0005615
Locus_16041_Transcript_1	GO:0005488
Locus_16048_Transcript_1	GO:0003723	GO:0006396
Locus_16049_Transcript_1	GO:0000159	GO:0005488	GO:0008601	GO:0007165
Locus_1604_Transcript_1	GO:0016021
Locus_1604_Transcript_2	GO:0016021
Locus_1604_Transcript_4	GO:0016021
Locus_1604_Transcript_5	GO:0016021
Locus_16053_Transcript_3	GO:0004222	GO:0006508
Locus_16054_Transcript_1	GO:0005509
Locus_16054_Transcript_2	GO:0005509
Locus_1605_Transcript_10	GO:0003924	GO:0005525
Locus_1605_Transcript_11	GO:0003924	GO:0005525
Locus_1605_Transcript_12	GO:0003924	GO:0005525
Locus_1605_Transcript_13	GO:0003924	GO:0005525
Locus_1605_Transcript_5	GO:0003924	GO:0005525
Locus_1605_Transcript_6	GO:0003924	GO:0005525
Locus_1605_Transcript_7	GO:0003924	GO:0005525
Locus_1605_Transcript_8	GO:0003924	GO:0005525
Locus_1605_Transcript_9	GO:0003924	GO:0005525
Locus_16065_Transcript_2	GO:0003723	GO:0006396
Locus_16069_Transcript_1	GO:0004497	GO:0005506	GO:0009055	GO:0016705	GO:0020037	GO:0055114
Locus_1606_Transcript_4	GO:0005102	GO:0005515	GO:0007165
Locus_16073_Transcript_1	GO:0005858	GO:0030286	GO:0003777	GO:0016887	GO:0001539	GO:0007018
Locus_16089_Transcript_2	GO:0005515
Locus_16089_Transcript_3	GO:0005515
Locus_16089_Transcript_4	GO:0005515
Locus_16089_Transcript_5	GO:0005515
Locus_16089_Transcript_6	GO:0005515
Locus_16089_Transcript_7	GO:0005515
Locus_16089_Transcript_8	GO:0005515
Locus_16089_Transcript_9	GO:0005515
Locus_16095_Transcript_1	GO:0016020	GO:0016491	GO:0055114
Locus_16095_Transcript_2	GO:0016020	GO:0016491	GO:0055114
Locus_16095_Transcript_3	GO:0016020	GO:0016491	GO:0055114
Locus_16098_Transcript_1	GO:0004672	GO:0005524	GO:0016772	GO:0006468
Locus_160_Transcript_1	GO:0005622	GO:0005840	GO:0003735	GO:0006412
Locus_160_Transcript_2	GO:0005622	GO:0005840	GO:0003735	GO:0006412
Locus_160_Transcript_3	GO:0005622	GO:0005840	GO:0003735	GO:0006412
Locus_16103_Transcript_3	GO:0005515
Locus_16129_Transcript_1	GO:0005839	GO:0004298	GO:0051603
Locus_16129_Transcript_2	GO:0005839	GO:0004298	GO:0051603
Locus_16129_Transcript_3	GO:0005839	GO:0004298	GO:0051603
Locus_16131_Transcript_1	GO:0016787
Locus_16131_Transcript_2	GO:0016787
Locus_16131_Transcript_3	GO:0016787
Locus_16136_Transcript_1	GO:0016787
Locus_16139_Transcript_1	GO:0016881
Locus_16141_Transcript_1	GO:0003824	GO:0043169	GO:0005975
Locus_16141_Transcript_2	GO:0003824	GO:0043169	GO:0005975
Locus_16141_Transcript_3	GO:0003824	GO:0043169	GO:0005975
Locus_16141_Transcript_4	GO:0003824	GO:0043169	GO:0005975
Locus_16141_Transcript_5	GO:0003824	GO:0043169	GO:0005975
Locus_16141_Transcript_6	GO:0003824	GO:0043169	GO:0005975
Locus_16141_Transcript_7	GO:0003824	GO:0043169	GO:0005975
Locus_16144_Transcript_1	GO:0016021	GO:0055085
Locus_16146_Transcript_1	GO:0004573	GO:0009311
Locus_16146_Transcript_2	GO:0004573	GO:0009311
Locus_16153_Transcript_1	GO:0005509	GO:0005544
Locus_16159_Transcript_1	GO:0016021	GO:0007186
Locus_16159_Transcript_2	GO:0016021	GO:0007186
Locus_16159_Transcript_3	GO:0016021	GO:0007186
Locus_16172_Transcript_2	GO:0005509
Locus_16172_Transcript_4	GO:0005509
Locus_16172_Transcript_5	GO:0005509
Locus_16172_Transcript_6	GO:0005509
Locus_16172_Transcript_8	GO:0005509
Locus_16174_Transcript_1	GO:0005737	GO:0030126	GO:0005198	GO:0006886	GO:0016192
Locus_16174_Transcript_2	GO:0005737	GO:0030126	GO:0005198	GO:0006886	GO:0016192
Locus_16174_Transcript_3	GO:0005737	GO:0030126	GO:0005198	GO:0006886	GO:0016192
Locus_16174_Transcript_4	GO:0005737	GO:0030126	GO:0005198	GO:0006886	GO:0016192
Locus_16180_Transcript_1	GO:0006457
Locus_16182_Transcript_1	GO:0016020	GO:0005525	GO:0016817
Locus_16185_Transcript_1	GO:0016020	GO:0008375
Locus_16188_Transcript_1	GO:0000166	GO:0005524	GO:0016887	GO:0017111
Locus_16188_Transcript_2	GO:0000166	GO:0005524	GO:0016887	GO:0017111
Locus_16188_Transcript_4	GO:0000166	GO:0005524	GO:0016887	GO:0017111
Locus_16191_Transcript_1	GO:0005764	GO:0016787	GO:0006629
Locus_16191_Transcript_2	GO:0005764	GO:0016787	GO:0006629
Locus_16193_Transcript_1	GO:0004672	GO:0004674	GO:0004713	GO:0005524	GO:0016772	GO:0006468
Locus_16193_Transcript_2	GO:0004672	GO:0004674	GO:0004713	GO:0005524	GO:0016772	GO:0006468
Locus_16196_Transcript_1	GO:0003824	GO:0004553	GO:0005975
Locus_16197_Transcript_1	GO:0030246
Locus_1619_Transcript_2	GO:0005622	GO:0003677	GO:0004518	GO:0004519	GO:0006281
Locus_1619_Transcript_3	GO:0005622	GO:0003677	GO:0004518	GO:0004519	GO:0006281
Locus_1619_Transcript_5	GO:0005622	GO:0003677	GO:0004518	GO:0004519	GO:0006281
Locus_1619_Transcript_6	GO:0005622	GO:0003677	GO:0004518	GO:0004519	GO:0006281
Locus_161_Transcript_1	GO:0003676	GO:0003677	GO:0006355
Locus_161_Transcript_2	GO:0003676	GO:0003677	GO:0006355
Locus_161_Transcript_3	GO:0003676	GO:0003677	GO:0006355
Locus_161_Transcript_4	GO:0003676	GO:0003677	GO:0006355
Locus_161_Transcript_5	GO:0003676	GO:0003677	GO:0006355
Locus_161_Transcript_6	GO:0003676	GO:0003677	GO:0006355
Locus_161_Transcript_7	GO:0003676	GO:0003677	GO:0006355
Locus_161_Transcript_8	GO:0003676	GO:0003677	GO:0006355
Locus_161_Transcript_9	GO:0003676	GO:0003677	GO:0006355
Locus_16203_Transcript_1	GO:0003824	GO:0008152
Locus_16205_Transcript_1	GO:0016020	GO:0005525	GO:0016817
Locus_16205_Transcript_2	GO:0016020	GO:0005525	GO:0016817
Locus_16209_Transcript_1	GO:0016020	GO:0005215	GO:0006810	GO:0055085
Locus_16209_Transcript_2	GO:0016020	GO:0005215	GO:0006810	GO:0055085
Locus_16209_Transcript_3	GO:0016020	GO:0005215	GO:0006810	GO:0055085
Locus_16209_Transcript_4	GO:0016020	GO:0005215	GO:0006810	GO:0055085
Locus_16209_Transcript_5	GO:0016020	GO:0005215	GO:0006810	GO:0055085
Locus_16209_Transcript_6	GO:0016020	GO:0005215	GO:0006810	GO:0055085
Locus_16209_Transcript_7	GO:0016020	GO:0005215	GO:0006810	GO:0055085
Locus_1620_Transcript_14	GO:0003677	GO:0008270	GO:0008745	GO:0009253
Locus_1620_Transcript_19	GO:0003677	GO:0008270	GO:0008745	GO:0009253
Locus_1620_Transcript_20	GO:0008270	GO:0008745	GO:0009253
Locus_1620_Transcript_21	GO:0008270	GO:0008745	GO:0009253
Locus_1620_Transcript_22	GO:0008270	GO:0008745	GO:0009253
Locus_1620_Transcript_23	GO:0003677	GO:0008270	GO:0008745	GO:0009253
Locus_16210_Transcript_1	GO:0005515
Locus_16210_Transcript_2	GO:0005515
Locus_16210_Transcript_3	GO:0005515
Locus_16210_Transcript_4	GO:0005515
Locus_16210_Transcript_5	GO:0005515
Locus_16215_Transcript_1	GO:0003950
Locus_16217_Transcript_1	GO:0030246
Locus_16217_Transcript_2	GO:0030246
Locus_16217_Transcript_3	GO:0030246
Locus_16217_Transcript_4	GO:0030246
Locus_16237_Transcript_1	GO:0005622	GO:0016020	GO:0003924	GO:0005525	GO:0006184	GO:0007165	GO:0007264	GO:0015031
Locus_16237_Transcript_2	GO:0005622	GO:0016020	GO:0003924	GO:0005525	GO:0006184	GO:0007165	GO:0007264	GO:0015031
Locus_16239_Transcript_1	GO:0046983
Locus_16242_Transcript_1	GO:0008236	GO:0006508
Locus_16242_Transcript_2	GO:0008236	GO:0006508
Locus_16251_Transcript_1	GO:0005515
Locus_16259_Transcript_1	GO:0005515	GO:0008270
Locus_1625_Transcript_1	GO:0005784	GO:0030176	GO:0006613
Locus_1625_Transcript_2	GO:0005784	GO:0030176	GO:0006613
Locus_1625_Transcript_3	GO:0005784	GO:0030176	GO:0006613
Locus_1625_Transcript_4	GO:0005784	GO:0030176	GO:0006613
Locus_1625_Transcript_5	GO:0005784	GO:0030176	GO:0006613
Locus_1625_Transcript_6	GO:0005784	GO:0030176	GO:0006613
Locus_16263_Transcript_1	GO:0005515
Locus_16263_Transcript_3	GO:0005515
Locus_16263_Transcript_4	GO:0005515
Locus_16263_Transcript_5	GO:0005515
Locus_16263_Transcript_6	GO:0005515
Locus_16278_Transcript_1	GO:0030173	GO:0006891
Locus_16278_Transcript_2	GO:0030173	GO:0006891
Locus_16278_Transcript_3	GO:0030173	GO:0006891
Locus_16278_Transcript_4	GO:0030173	GO:0006891
Locus_16278_Transcript_5	GO:0030173	GO:0006891
Locus_16278_Transcript_6	GO:0030173	GO:0006891
Locus_1627_Transcript_1	GO:0003824	GO:0008152
Locus_16281_Transcript_1	GO:0005525
Locus_16285_Transcript_1	GO:0004725	GO:0016791	GO:0006470	GO:0016311
Locus_1628_Transcript_1	GO:0005515	GO:0007165
Locus_16291_Transcript_1	GO:0016592	GO:0001104	GO:0006357
Locus_16291_Transcript_2	GO:0016592	GO:0001104	GO:0006357
Locus_16291_Transcript_3	GO:0016592	GO:0001104	GO:0006357
Locus_16291_Transcript_4	GO:0016592	GO:0001104	GO:0006357
Locus_16294_Transcript_1	GO:0005515
Locus_16295_Transcript_1	GO:0005777	GO:0003997	GO:0016627	GO:0050660	GO:0006631	GO:0006635	GO:0055114
Locus_16295_Transcript_2	GO:0005777	GO:0003997	GO:0016627	GO:0050660	GO:0006631	GO:0006635	GO:0055114
Locus_16295_Transcript_3	GO:0005777	GO:0003997	GO:0016627	GO:0050660	GO:0006631	GO:0006635	GO:0055114
Locus_16295_Transcript_4	GO:0005777	GO:0003997	GO:0016627	GO:0050660	GO:0006631	GO:0006635	GO:0055114
Locus_16297_Transcript_1	GO:0005515
Locus_16297_Transcript_2	GO:0005515
Locus_16297_Transcript_3	GO:0005515
Locus_16297_Transcript_4	GO:0005515
Locus_16297_Transcript_5	GO:0005515
Locus_16306_Transcript_1	GO:0000123
Locus_16306_Transcript_2	GO:0000123
Locus_16306_Transcript_3	GO:0000123
Locus_16321_Transcript_1	GO:0005634	GO:0003677	GO:0008270	GO:0006351	GO:0006357	GO:0032784
Locus_16321_Transcript_2	GO:0005634	GO:0003676	GO:0003677	GO:0008270	GO:0006351	GO:0006355	GO:0006357	GO:0032784
Locus_16321_Transcript_3	GO:0005634	GO:0003677	GO:0008270	GO:0006351	GO:0006357	GO:0032784
Locus_16322_Transcript_1	GO:0031461	GO:0031625	GO:0006511
Locus_16323_Transcript_1	GO:0003922	GO:0005524	GO:0016462	GO:0006164	GO:0006177
Locus_16323_Transcript_2	GO:0003922	GO:0005524	GO:0016462	GO:0006164	GO:0006177
Locus_16324_Transcript_1	GO:0016020	GO:0016021	GO:0005230	GO:0006810	GO:0006811
Locus_16332_Transcript_1	GO:0016020	GO:0045281	GO:0000104	GO:0009055	GO:0016627	GO:0006099
Locus_16332_Transcript_2	GO:0016020	GO:0045281	GO:0000104	GO:0009055	GO:0016627	GO:0006099
Locus_16348_Transcript_1	GO:0005643	GO:0016973
Locus_1634_Transcript_10	GO:0016459	GO:0003774	GO:0005515	GO:0005524
Locus_1634_Transcript_12	GO:0016459	GO:0003774	GO:0005515	GO:0005524
Locus_1634_Transcript_13	GO:0016459	GO:0003774	GO:0005515	GO:0005524
Locus_1634_Transcript_14	GO:0016459	GO:0003774	GO:0005515	GO:0005524
Locus_1634_Transcript_15	GO:0016459	GO:0003774	GO:0005515	GO:0005524
Locus_1634_Transcript_6	GO:0016459	GO:0003774	GO:0005515	GO:0005524
Locus_1634_Transcript_7	GO:0016459	GO:0003774	GO:0005515	GO:0005524
Locus_1634_Transcript_8	GO:0016459	GO:0003774	GO:0005515	GO:0005524
Locus_1634_Transcript_9	GO:0016459	GO:0003774	GO:0005515	GO:0005524
Locus_16360_Transcript_1	GO:0016021	GO:0007186
Locus_16360_Transcript_2	GO:0016021	GO:0007186
Locus_16360_Transcript_4	GO:0016021	GO:0007186
Locus_16360_Transcript_6	GO:0016021	GO:0007186
Locus_16360_Transcript_7	GO:0016021	GO:0007186
Locus_16361_Transcript_1	GO:0003824	GO:0016831	GO:0030170	GO:0019752
Locus_16361_Transcript_2	GO:0003824	GO:0016831	GO:0030170	GO:0019752
Locus_16363_Transcript_1	GO:0005874	GO:0043234	GO:0003924	GO:0005198	GO:0005525	GO:0006184	GO:0007017	GO:0007018	GO:0051258
Locus_16370_Transcript_1	GO:0000166	GO:0003676
Locus_16377_Transcript_1	GO:0005874	GO:0043234	GO:0005525	GO:0007017	GO:0051258
Locus_16386_Transcript_1	GO:0004252	GO:0006508
Locus_16386_Transcript_2	GO:0004252	GO:0006508
Locus_16386_Transcript_3	GO:0004252	GO:0006508
Locus_16388_Transcript_1	GO:0008233	GO:0006508
Locus_16388_Transcript_2	GO:0008233	GO:0006508
Locus_16388_Transcript_3	GO:0008233	GO:0006508
Locus_16388_Transcript_4	GO:0008233	GO:0006508
Locus_16388_Transcript_5	GO:0008233	GO:0006508
Locus_16396_Transcript_1	GO:0005488	GO:0016772	GO:0016773	GO:0046854	GO:0048015
Locus_16396_Transcript_2	GO:0005488	GO:0016772	GO:0016773	GO:0046854	GO:0048015
Locus_16396_Transcript_3	GO:0005488	GO:0016772	GO:0016773	GO:0046854	GO:0048015
Locus_163_Transcript_1	GO:0005622	GO:0005840	GO:0015935	GO:0003723	GO:0003735	GO:0006412
Locus_163_Transcript_2	GO:0005622	GO:0005840	GO:0015935	GO:0003723	GO:0003735	GO:0006412
Locus_163_Transcript_3	GO:0005622	GO:0005840	GO:0015935	GO:0003723	GO:0003735	GO:0006412
Locus_16400_Transcript_1	GO:0003824	GO:0004252	GO:0006508
Locus_16400_Transcript_2	GO:0003824	GO:0004252	GO:0006508
Locus_16407_Transcript_1	GO:0003723	GO:0005525
Locus_16407_Transcript_2	GO:0003723	GO:0005525
Locus_16407_Transcript_3	GO:0003723	GO:0005525
Locus_16407_Transcript_4	GO:0003723	GO:0005525
Locus_16407_Transcript_5	GO:0003723	GO:0005525
Locus_16408_Transcript_1	GO:0004725	GO:0016791	GO:0006470	GO:0016311
Locus_16418_Transcript_1	GO:0016021	GO:0005328	GO:0006836
Locus_16419_Transcript_1	GO:0005102	GO:0007165
Locus_16421_Transcript_1	GO:0004725	GO:0016791	GO:0016311
Locus_16421_Transcript_3	GO:0004725	GO:0016791	GO:0016311
Locus_1642_Transcript_1	GO:0005634	GO:0003677	GO:0003700	GO:0003707	GO:0006355	GO:0043401
Locus_1642_Transcript_4	GO:0005634	GO:0003677	GO:0003700	GO:0003707	GO:0006355	GO:0043401
Locus_1642_Transcript_5	GO:0005634	GO:0003677	GO:0003700	GO:0003707	GO:0006355	GO:0043401
Locus_16430_Transcript_1	GO:0003676	GO:0003677	GO:0006355
Locus_16430_Transcript_2	GO:0003676	GO:0003677	GO:0006355
Locus_16430_Transcript_3	GO:0003676	GO:0003677	GO:0006355
Locus_16430_Transcript_4	GO:0003676	GO:0003677	GO:0006355
Locus_16430_Transcript_5	GO:0003676	GO:0003677	GO:0006355
Locus_16430_Transcript_6	GO:0003676	GO:0003677	GO:0006355
Locus_16430_Transcript_7	GO:0003676	GO:0003677	GO:0006355
Locus_16434_Transcript_1	GO:0005839	GO:0019773	GO:0004175	GO:0004298	GO:0006511	GO:0051603
Locus_16438_Transcript_2	GO:0016702	GO:0046872	GO:0055114
Locus_16439_Transcript_1	GO:0003824	GO:0006464
Locus_16440_Transcript_1	GO:0000166	GO:0016616	GO:0048037	GO:0055114
Locus_16441_Transcript_1	GO:0005515
Locus_16441_Transcript_2	GO:0005515
Locus_16449_Transcript_1	GO:0006457
Locus_16454_Transcript_1	GO:0009055	GO:0015035	GO:0045454
Locus_16459_Transcript_1	GO:0008233	GO:0006508
Locus_16459_Transcript_2	GO:0008233	GO:0006508
Locus_16459_Transcript_3	GO:0008233	GO:0006508
Locus_16461_Transcript_1	GO:0005779	GO:0005515	GO:0008270	GO:0007031	GO:0016558
Locus_16461_Transcript_2	GO:0005779	GO:0005515	GO:0008270	GO:0007031	GO:0016558
Locus_16461_Transcript_3	GO:0005779	GO:0005515	GO:0008270	GO:0007031	GO:0016558
Locus_16483_Transcript_1	GO:0005634	GO:0000166	GO:0003677	GO:0005524	GO:0017111	GO:0006260	GO:0006270
Locus_16483_Transcript_2	GO:0005634	GO:0000166	GO:0003677	GO:0005524	GO:0017111	GO:0006260	GO:0006270
Locus_16483_Transcript_3	GO:0005634	GO:0000166	GO:0003677	GO:0005524	GO:0017111	GO:0006260	GO:0006270
Locus_16483_Transcript_4	GO:0005634	GO:0000166	GO:0003677	GO:0005524	GO:0017111	GO:0006260	GO:0006270
Locus_16483_Transcript_5	GO:0005634	GO:0000166	GO:0003677	GO:0005524	GO:0017111	GO:0006260	GO:0006270
Locus_16484_Transcript_1	GO:0003677	GO:0005524	GO:0006260
Locus_16488_Transcript_1	GO:0005622	GO:0005515	GO:0007165
Locus_1649_Transcript_2	GO:0004180	GO:0030246
Locus_1649_Transcript_3	GO:0004180	GO:0030246
Locus_1649_Transcript_5	GO:0004180	GO:0030246
Locus_1649_Transcript_6	GO:0004180	GO:0030246
Locus_1649_Transcript_7	GO:0004180	GO:0030246
Locus_1649_Transcript_8	GO:0004180	GO:0030246
Locus_16502_Transcript_1	GO:0008410	GO:0008152	GO:0046952
Locus_16502_Transcript_2	GO:0008410	GO:0008152
Locus_16511_Transcript_1	GO:0005515
Locus_16511_Transcript_2	GO:0005515
Locus_16511_Transcript_3	GO:0005515
Locus_16511_Transcript_4	GO:0005515
Locus_16511_Transcript_5	GO:0005515
Locus_16515_Transcript_1	GO:0008021	GO:0016020	GO:0005215	GO:0005515	GO:0006810
Locus_16519_Transcript_1	GO:0004180	GO:0004181	GO:0004672	GO:0004713	GO:0005524	GO:0008270	GO:0016772	GO:0006468	GO:0006508
Locus_16519_Transcript_2	GO:0004180	GO:0004181	GO:0004672	GO:0004713	GO:0005524	GO:0008270	GO:0016772	GO:0006468	GO:0006508
Locus_16519_Transcript_3	GO:0004180	GO:0004181	GO:0004672	GO:0004713	GO:0005524	GO:0008270	GO:0016772	GO:0006468	GO:0006508
Locus_16519_Transcript_4	GO:0004672	GO:0004713	GO:0005524	GO:0016772	GO:0006468
Locus_16519_Transcript_5	GO:0004180	GO:0004181	GO:0008270	GO:0006508
Locus_16519_Transcript_6	GO:0004180	GO:0004181	GO:0004672	GO:0004713	GO:0005524	GO:0008270	GO:0016772	GO:0006468	GO:0006508
Locus_16519_Transcript_7	GO:0004180	GO:0004181	GO:0008270	GO:0006508
Locus_16519_Transcript_8	GO:0004180	GO:0004181	GO:0004672	GO:0004713	GO:0005524	GO:0008270	GO:0016772	GO:0006468	GO:0006508
Locus_1651_Transcript_1	GO:0004601	GO:0020037	GO:0006979	GO:0055114
Locus_1651_Transcript_2	GO:0004601	GO:0020037	GO:0006979	GO:0055114
Locus_1651_Transcript_3	GO:0004601	GO:0020037	GO:0006979	GO:0055114
Locus_1651_Transcript_4	GO:0004601	GO:0020037	GO:0006979	GO:0055114
Locus_1651_Transcript_5	GO:0004601	GO:0020037	GO:0006979	GO:0055114
Locus_1651_Transcript_6	GO:0004601	GO:0020037	GO:0006979	GO:0055114
Locus_1651_Transcript_8	GO:0004601	GO:0020037	GO:0006979	GO:0055114
Locus_1651_Transcript_9	GO:0004601	GO:0020037	GO:0006979	GO:0055114
Locus_16534_Transcript_1	GO:0005488
Locus_16536_Transcript_1	GO:0005507	GO:0016491	GO:0055114
Locus_16538_Transcript_1	GO:0016020	GO:0016021	GO:0004888	GO:0004930	GO:0007166	GO:0007186
Locus_1653_Transcript_1	GO:0003824	GO:0016301	GO:0016772
Locus_1653_Transcript_2	GO:0003824	GO:0016301	GO:0016772
Locus_1653_Transcript_3	GO:0003824	GO:0016301	GO:0016772
Locus_1653_Transcript_4	GO:0003824	GO:0016301	GO:0016772
Locus_1653_Transcript_5	GO:0003824	GO:0016301	GO:0016772
Locus_1653_Transcript_6	GO:0003824	GO:0016301	GO:0016772
Locus_16543_Transcript_1	GO:0005515
Locus_16545_Transcript_1	GO:0005506	GO:0051536	GO:0016226
Locus_16545_Transcript_2	GO:0005506	GO:0051536	GO:0016226
Locus_16556_Transcript_1	GO:0005515
Locus_16556_Transcript_2	GO:0005515
Locus_16557_Transcript_1	GO:0003677	GO:0004803	GO:0006313	GO:0015074
Locus_16561_Transcript_1	GO:0016020	GO:0005044
Locus_16563_Transcript_1	GO:0030117	GO:0005488	GO:0006886	GO:0016192
Locus_16566_Transcript_1	GO:0008440
Locus_16567_Transcript_1	GO:0003924	GO:0005525
Locus_16567_Transcript_2	GO:0003924	GO:0005525
Locus_16575_Transcript_1	GO:0016491	GO:0016620	GO:0008152	GO:0055114
Locus_16575_Transcript_2	GO:0016491	GO:0016620	GO:0008152	GO:0055114
Locus_16580_Transcript_1	GO:0005515
Locus_16586_Transcript_1	GO:0003896	GO:0016779	GO:0006269
Locus_1658_Transcript_1	GO:0003676	GO:0005515
Locus_1658_Transcript_2	GO:0003676	GO:0005515
Locus_1658_Transcript_3	GO:0003676	GO:0005515
Locus_1658_Transcript_4	GO:0003676	GO:0005515
Locus_1658_Transcript_5	GO:0003676	GO:0005515
Locus_1658_Transcript_6	GO:0003676	GO:0005515
Locus_16595_Transcript_1	GO:0003676	GO:0004386	GO:0005524
Locus_16603_Transcript_1	GO:0005622	GO:0003676	GO:0004527
Locus_1661_Transcript_20	GO:0016021
Locus_1661_Transcript_45	GO:0016021
Locus_1661_Transcript_46	GO:0005869	GO:0007017
Locus_1661_Transcript_47	GO:0016021
Locus_1661_Transcript_50	GO:0016021
Locus_1661_Transcript_51	GO:0016021
Locus_1661_Transcript_52	GO:0005869	GO:0007017
Locus_1661_Transcript_53	GO:0016021
Locus_16620_Transcript_1	GO:0016020	GO:0005215	GO:0006810
Locus_16622_Transcript_1	GO:0005634	GO:0003723	GO:0004652	GO:0016779	GO:0006351	GO:0031123	GO:0043631
Locus_16622_Transcript_2	GO:0005634	GO:0003723	GO:0004652	GO:0016779	GO:0006351	GO:0031123	GO:0043631
Locus_16622_Transcript_3	GO:0005634	GO:0003723	GO:0004652	GO:0016779	GO:0006351	GO:0031123	GO:0043631
Locus_16624_Transcript_1	GO:0005515	GO:0008017
Locus_16624_Transcript_2	GO:0005515	GO:0008017
Locus_16624_Transcript_3	GO:0005515
Locus_16624_Transcript_4	GO:0005515	GO:0008017
Locus_16624_Transcript_5	GO:0005515	GO:0008017
Locus_16624_Transcript_6	GO:0005515	GO:0008017
Locus_16624_Transcript_7	GO:0005515	GO:0008017
Locus_16624_Transcript_8	GO:0005515	GO:0008017
Locus_16624_Transcript_9	GO:0005515	GO:0008017
Locus_16627_Transcript_1	GO:0003779	GO:0000902	GO:0007010
Locus_1662_Transcript_5	GO:0005576	GO:0005515	GO:0030414
Locus_16632_Transcript_1	GO:0005515
Locus_16632_Transcript_2	GO:0005515
Locus_16632_Transcript_3	GO:0005515
Locus_16632_Transcript_4	GO:0005515
Locus_16632_Transcript_5	GO:0005515
Locus_16632_Transcript_6	GO:0005515
Locus_16632_Transcript_7	GO:0005515
Locus_16632_Transcript_8	GO:0005515
Locus_16634_Transcript_1	GO:0005524	GO:0051085
Locus_16638_Transcript_1	GO:0033177	GO:0033179	GO:0015078	GO:0015991
Locus_16638_Transcript_2	GO:0033177	GO:0033179	GO:0015078	GO:0015991
Locus_16640_Transcript_1	GO:0000166	GO:0016491	GO:0008152
Locus_16649_Transcript_1	GO:0005515
Locus_16652_Transcript_1	GO:0003824	GO:0008152
Locus_16660_Transcript_1	GO:0016740
Locus_16661_Transcript_1	GO:0005515	GO:0008270
Locus_16673_Transcript_1	GO:0016020	GO:0016627	GO:0006784	GO:0055114
Locus_16673_Transcript_2	GO:0016020	GO:0003824	GO:0016627	GO:0006784	GO:0055114
Locus_16673_Transcript_3	GO:0016020	GO:0003824	GO:0016627	GO:0006784	GO:0055114
Locus_16673_Transcript_4	GO:0016020	GO:0003824	GO:0016627	GO:0006784	GO:0055114
Locus_16675_Transcript_1	GO:0005524	GO:0051082	GO:0006457	GO:0044267
Locus_16675_Transcript_2	GO:0005524	GO:0051082	GO:0006457	GO:0044267
Locus_16678_Transcript_1	GO:0003824	GO:0004553	GO:0043169	GO:0005975
Locus_16678_Transcript_2	GO:0003824	GO:0004553	GO:0043169	GO:0005975
Locus_16678_Transcript_3	GO:0003824	GO:0004553	GO:0043169	GO:0005975
Locus_16678_Transcript_4	GO:0003824	GO:0004553	GO:0043169	GO:0005975
Locus_1667_Transcript_1	GO:0016787	GO:0008152
Locus_1667_Transcript_2	GO:0016787	GO:0008152
Locus_1667_Transcript_3	GO:0016787	GO:0008152
Locus_1667_Transcript_4	GO:0016787	GO:0008152
Locus_1667_Transcript_5	GO:0016787	GO:0008152
Locus_1667_Transcript_6	GO:0016787	GO:0008152
Locus_1667_Transcript_7	GO:0016787	GO:0008152
Locus_16681_Transcript_1	GO:0030118	GO:0005543	GO:0005545	GO:0030276	GO:0048268
Locus_16682_Transcript_1	GO:0003824	GO:0008270	GO:0016787
Locus_16684_Transcript_1	GO:0006904	GO:0016192
Locus_16684_Transcript_2	GO:0006904	GO:0016192
Locus_16696_Transcript_1	GO:0005622	GO:0003723	GO:0003725	GO:0004525	GO:0006396	GO:0016075
Locus_16696_Transcript_2	GO:0005622	GO:0003723	GO:0003725	GO:0004525	GO:0006396	GO:0016075
Locus_16698_Transcript_1	GO:0003676	GO:0004386	GO:0005524
Locus_166_Transcript_1	GO:0005622	GO:0005840	GO:0003735	GO:0006414
Locus_16706_Transcript_3	GO:0005874	GO:0043234	GO:0003924	GO:0005525	GO:0006184	GO:0007017	GO:0051258
Locus_16710_Transcript_1	GO:0005515
Locus_16710_Transcript_2	GO:0005515
Locus_16710_Transcript_3	GO:0005515
Locus_16715_Transcript_1	GO:0005515
Locus_16715_Transcript_2	GO:0005515
Locus_16715_Transcript_3	GO:0005515
Locus_16718_Transcript_1	GO:0030246
Locus_16718_Transcript_2	GO:0030246
Locus_16718_Transcript_3	GO:0030246
Locus_16731_Transcript_1	GO:0005525
Locus_16733_Transcript_1	GO:0005764	GO:0016787	GO:0006629
Locus_1673_Transcript_1	GO:0033177	GO:0033179	GO:0015078	GO:0015991
Locus_1673_Transcript_2	GO:0033177	GO:0033179	GO:0015078	GO:0015991
Locus_1673_Transcript_3	GO:0033177	GO:0033179	GO:0015078	GO:0015991
Locus_1673_Transcript_4	GO:0033177	GO:0033179	GO:0015078	GO:0015991
Locus_1673_Transcript_5	GO:0033177	GO:0033179	GO:0015078	GO:0015991
Locus_1673_Transcript_6	GO:0033177	GO:0033179	GO:0015078	GO:0015991
Locus_16744_Transcript_1	GO:0003723	GO:0003964	GO:0006278
Locus_16751_Transcript_1	GO:0030246
Locus_16751_Transcript_2	GO:0005488
Locus_16761_Transcript_1	GO:0003676	GO:0006457
Locus_16762_Transcript_3	GO:0005515
Locus_16767_Transcript_1	GO:0003755	GO:0006457
Locus_16767_Transcript_2	GO:0003755	GO:0006457
Locus_16767_Transcript_3	GO:0003755	GO:0006457
Locus_16775_Transcript_1	GO:0005576	GO:0008061	GO:0030246	GO:0006030	GO:0007155
Locus_16775_Transcript_2	GO:0005576	GO:0008061	GO:0030246	GO:0006030	GO:0007155
Locus_16778_Transcript_1	GO:0004091	GO:0018738	GO:0046294
Locus_16780_Transcript_1	GO:0016772	GO:0016787	GO:0008152
Locus_16784_Transcript_1	GO:0003723	GO:0003964	GO:0006278
Locus_16784_Transcript_2	GO:0003723	GO:0003964	GO:0006278
Locus_16784_Transcript_3	GO:0003723	GO:0003964	GO:0006278
Locus_16784_Transcript_5	GO:0003723	GO:0003964	GO:0006278
Locus_16784_Transcript_8	GO:0003723	GO:0003964	GO:0006278
Locus_16787_Transcript_1	GO:0005488
Locus_16787_Transcript_2	GO:0005488
Locus_16792_Transcript_1	GO:0016021	GO:0008750	GO:0050661	GO:0055114
Locus_16793_Transcript_1	GO:0016021	GO:0008750	GO:0050661	GO:0055114
Locus_16797_Transcript_1	GO:0005515
Locus_16806_Transcript_1	GO:0005634	GO:0003676	GO:0008270
Locus_16806_Transcript_2	GO:0005634	GO:0003676	GO:0008270
Locus_16806_Transcript_3	GO:0005634	GO:0003676	GO:0008270
Locus_16806_Transcript_4	GO:0005634	GO:0003676	GO:0008270
Locus_16806_Transcript_5	GO:0005634	GO:0003676	GO:0008270
Locus_16806_Transcript_6	GO:0005634	GO:0003676	GO:0008270
Locus_16806_Transcript_7	GO:0005634	GO:0003676	GO:0008270
Locus_1680_Transcript_1	GO:0000166	GO:0003676
Locus_1680_Transcript_2	GO:0000166	GO:0003676
Locus_1680_Transcript_3	GO:0000166	GO:0003676
Locus_1680_Transcript_4	GO:0000166	GO:0003676
Locus_1680_Transcript_5	GO:0000166	GO:0003676
Locus_16810_Transcript_1	GO:0003824	GO:0004573	GO:0009311
Locus_16819_Transcript_1	GO:0047617	GO:0006637
Locus_16819_Transcript_2	GO:0047617	GO:0006637
Locus_16823_Transcript_1	GO:0030904	GO:0007034
Locus_16823_Transcript_2	GO:0030904	GO:0007034
Locus_16823_Transcript_3	GO:0030904	GO:0007034
Locus_16823_Transcript_4	GO:0030904	GO:0007034
Locus_16831_Transcript_1	GO:0005737	GO:0003723	GO:0006355
Locus_16831_Transcript_2	GO:0005737	GO:0003723	GO:0006355
Locus_16831_Transcript_3	GO:0005622	GO:0005737	GO:0003723	GO:0003824	GO:0006355	GO:0016070
Locus_16831_Transcript_4	GO:0005622	GO:0005737	GO:0003723	GO:0003824	GO:0006355	GO:0016070
Locus_16832_Transcript_1	GO:0005515
Locus_16838_Transcript_1	GO:0005634
Locus_16838_Transcript_2	GO:0005634
Locus_16838_Transcript_3	GO:0005634
Locus_16838_Transcript_4	GO:0005634
Locus_16838_Transcript_5	GO:0005634
Locus_1683_Transcript_1	GO:0005515
Locus_16842_Transcript_1	GO:0005737	GO:0000049	GO:0000166	GO:0000287	GO:0004812	GO:0004826	GO:0005524	GO:0006418	GO:0006432	GO:0008033	GO:0043039
Locus_16842_Transcript_2	GO:0005737	GO:0000049	GO:0000166	GO:0000287	GO:0004812	GO:0004826	GO:0005524	GO:0006418	GO:0006432	GO:0008033	GO:0043039
Locus_16842_Transcript_3	GO:0005737	GO:0000049	GO:0000166	GO:0000287	GO:0004812	GO:0004826	GO:0005524	GO:0006418	GO:0006432	GO:0008033	GO:0043039
Locus_16842_Transcript_4	GO:0005737	GO:0000049	GO:0000166	GO:0000287	GO:0004812	GO:0004826	GO:0005524	GO:0006418	GO:0006432	GO:0008033	GO:0043039
Locus_16842_Transcript_5	GO:0005737	GO:0000049	GO:0000166	GO:0000287	GO:0004812	GO:0004826	GO:0005524	GO:0006418	GO:0006432	GO:0008033	GO:0043039
Locus_16842_Transcript_6	GO:0005737	GO:0000049	GO:0000166	GO:0000287	GO:0004812	GO:0004826	GO:0005524	GO:0006418	GO:0006432	GO:0008033	GO:0043039
Locus_16848_Transcript_1	GO:0005515	GO:0008270
Locus_16851_Transcript_1	GO:0003700	GO:0043565	GO:0006355
Locus_16859_Transcript_1	GO:0004609	GO:0008654
Locus_16859_Transcript_2	GO:0004609	GO:0008654
Locus_16859_Transcript_3	GO:0004609	GO:0008654
Locus_16859_Transcript_4	GO:0004609	GO:0008654
Locus_16859_Transcript_5	GO:0004609	GO:0008654
Locus_1686_Transcript_1	GO:0008146
Locus_16871_Transcript_1	GO:0005102	GO:0007165
Locus_16871_Transcript_2	GO:0005102	GO:0007165
Locus_16885_Transcript_1	GO:0016020	GO:0016021	GO:0005230	GO:0006810	GO:0006811
Locus_16888_Transcript_1	GO:0004672	GO:0004674	GO:0004713	GO:0005524	GO:0016772	GO:0006468
Locus_16888_Transcript_2	GO:0004672	GO:0004674	GO:0004713	GO:0005524	GO:0016772	GO:0006468
Locus_16888_Transcript_3	GO:0004672	GO:0004674	GO:0004713	GO:0005524	GO:0016772	GO:0006468
Locus_16888_Transcript_4	GO:0004672	GO:0004674	GO:0004713	GO:0005524	GO:0016772	GO:0006468
Locus_16888_Transcript_5	GO:0004672	GO:0004674	GO:0004713	GO:0005524	GO:0016772	GO:0006468
Locus_16891_Transcript_2	GO:0005515
Locus_16897_Transcript_1	GO:0016021	GO:0006810	GO:0016192
Locus_16897_Transcript_2	GO:0016021	GO:0006810	GO:0016192
Locus_16898_Transcript_1	GO:0000166	GO:0003676
Locus_16898_Transcript_2	GO:0000166	GO:0003676
Locus_16898_Transcript_4	GO:0000166	GO:0003676
Locus_16902_Transcript_1	GO:0005622	GO:0016881	GO:0006464
Locus_16909_Transcript_1	GO:0005615	GO:0005102	GO:0007165
Locus_16914_Transcript_1	GO:0005737	GO:0004514	GO:0004516	GO:0009435
Locus_1691_Transcript_10	GO:0005515
Locus_1691_Transcript_11	GO:0005515
Locus_1691_Transcript_12	GO:0005515
Locus_1691_Transcript_3	GO:0005515
Locus_1691_Transcript_4	GO:0005515
Locus_1691_Transcript_5	GO:0005515
Locus_1691_Transcript_6	GO:0005515
Locus_1691_Transcript_8	GO:0005515
Locus_1691_Transcript_9	GO:0005515
Locus_16929_Transcript_1	GO:0005488
Locus_16929_Transcript_2	GO:0005488
Locus_16932_Transcript_1	GO:0016020	GO:0008378	GO:0006486
Locus_16935_Transcript_1	GO:0005856
Locus_16948_Transcript_1	GO:0005789	GO:0016758
Locus_16948_Transcript_2	GO:0005789	GO:0016758
Locus_16948_Transcript_3	GO:0005789	GO:0016758
Locus_16948_Transcript_4	GO:0005789	GO:0016758
Locus_1694_Transcript_2	GO:0000166	GO:0016491	GO:0055114
Locus_1694_Transcript_3	GO:0000166	GO:0016491	GO:0055114
Locus_1694_Transcript_4	GO:0000166	GO:0016491	GO:0055114
Locus_1694_Transcript_5	GO:0000166	GO:0016491	GO:0055114
Locus_1694_Transcript_7	GO:0000166	GO:0016491	GO:0055114
Locus_1694_Transcript_9	GO:0000166	GO:0016491	GO:0055114
Locus_16950_Transcript_1	GO:0016020	GO:0004222	GO:0008270	GO:0006508	GO:0007155
Locus_16950_Transcript_2	GO:0016020	GO:0004222	GO:0008270	GO:0006508	GO:0007155
Locus_16951_Transcript_1	GO:0005488	GO:0005529
Locus_16951_Transcript_2	GO:0030246
Locus_16956_Transcript_1	GO:0016539
Locus_16963_Transcript_1	GO:0016592	GO:0001104	GO:0006357
Locus_16963_Transcript_2	GO:0016592	GO:0001104	GO:0006357
Locus_16963_Transcript_3	GO:0016592	GO:0001104	GO:0006357
Locus_16963_Transcript_4	GO:0016592	GO:0001104	GO:0006357
Locus_16964_Transcript_1	GO:0004867
Locus_16964_Transcript_2	GO:0004867
Locus_16964_Transcript_3	GO:0004867
Locus_16964_Transcript_4	GO:0004867
Locus_16964_Transcript_5	GO:0004867
Locus_16973_Transcript_1	GO:0005737	GO:0004414	GO:0009086
Locus_16973_Transcript_2	GO:0005737	GO:0004414	GO:0009086
Locus_16973_Transcript_3	GO:0005737	GO:0004414	GO:0009086
Locus_16973_Transcript_4	GO:0005737	GO:0004414	GO:0009086
Locus_16973_Transcript_5	GO:0005737	GO:0004414	GO:0009086
Locus_16976_Transcript_1	GO:0000062
Locus_16976_Transcript_2	GO:0000062	GO:0005488
Locus_16976_Transcript_3	GO:0000062
Locus_16976_Transcript_4	GO:0000062
Locus_16976_Transcript_5	GO:0000062
Locus_16976_Transcript_6	GO:0000062
Locus_16976_Transcript_7	GO:0000062
Locus_16978_Transcript_1	GO:0004221	GO:0008270	GO:0006511
Locus_16978_Transcript_2	GO:0004221	GO:0008270	GO:0006511
Locus_16978_Transcript_3	GO:0004221	GO:0008270	GO:0006511
Locus_16978_Transcript_4	GO:0004221	GO:0008270	GO:0006511
Locus_16978_Transcript_5	GO:0004221	GO:0008270	GO:0006511
Locus_1699_Transcript_1	GO:0005524	GO:0016773	GO:0005975
Locus_1699_Transcript_2	GO:0005524	GO:0016773	GO:0005975
Locus_1699_Transcript_3	GO:0005524	GO:0016773	GO:0005975
Locus_1699_Transcript_4	GO:0005524	GO:0016773	GO:0005975
Locus_169_Transcript_6	GO:0016020	GO:0005509	GO:0007156
Locus_16_Transcript_1	GO:0005578	GO:0016020	GO:0043395
Locus_17013_Transcript_1	GO:0016651	GO:0055114
Locus_17016_Transcript_1	GO:0005515
Locus_17023_Transcript_1	GO:0003723	GO:0003964	GO:0006278
Locus_17033_Transcript_1	GO:0005515
Locus_17033_Transcript_2	GO:0005515
Locus_17035_Transcript_1	GO:0008305	GO:0007155
Locus_17038_Transcript_1	GO:0016021	GO:0007186
Locus_17039_Transcript_2	GO:0003824	GO:0043169	GO:0005975
Locus_17039_Transcript_5	GO:0003824	GO:0004553	GO:0043169	GO:0005975
Locus_1703_Transcript_1	GO:0004222	GO:0008237	GO:0008270	GO:0006508
Locus_1703_Transcript_2	GO:0004222	GO:0008237	GO:0008270	GO:0006508
Locus_1703_Transcript_3	GO:0004222	GO:0008237	GO:0008270	GO:0006508
Locus_1703_Transcript_4	GO:0004222	GO:0008237	GO:0008270	GO:0006508
Locus_1703_Transcript_5	GO:0004222	GO:0008237	GO:0008270	GO:0006508
Locus_17048_Transcript_2	GO:0004602	GO:0006979	GO:0055114
Locus_17049_Transcript_1	GO:0003824	GO:0008152
Locus_17053_Transcript_1	GO:0005622	GO:0005515	GO:0008270
Locus_17053_Transcript_2	GO:0005622	GO:0005515	GO:0008270
Locus_17057_Transcript_1	GO:0005509	GO:0005515
Locus_17057_Transcript_2	GO:0005509	GO:0005515
Locus_17057_Transcript_3	GO:0005509	GO:0005515
Locus_17058_Transcript_1	GO:0003824	GO:0008484	GO:0008152
Locus_17058_Transcript_2	GO:0003824	GO:0008484	GO:0008152
Locus_17058_Transcript_3	GO:0003824	GO:0008484	GO:0008152
Locus_1705_Transcript_1	GO:0016020	GO:0004504	GO:0005507	GO:0005515	GO:0006518	GO:0055114
Locus_1705_Transcript_2	GO:0016020	GO:0004504	GO:0005507	GO:0005515	GO:0006518	GO:0055114
Locus_1705_Transcript_3	GO:0016020	GO:0004504	GO:0005507	GO:0005515	GO:0006518	GO:0055114
Locus_17063_Transcript_1	GO:0005515
Locus_17063_Transcript_2	GO:0005515
Locus_17063_Transcript_3	GO:0005515
Locus_17063_Transcript_4	GO:0005515
Locus_17091_Transcript_1	GO:0003824	GO:0016831	GO:0030170	GO:0019752
Locus_17092_Transcript_1	GO:0016020	GO:0004366	GO:0016746	GO:0008152	GO:0008654	GO:0044255
Locus_17097_Transcript_1	GO:0016787	GO:0009166
Locus_17102_Transcript_1	GO:0005515
Locus_17102_Transcript_2	GO:0005515
Locus_17102_Transcript_3	GO:0005515
Locus_17102_Transcript_4	GO:0005515
Locus_17102_Transcript_5	GO:0005515
Locus_17102_Transcript_6	GO:0005515
Locus_17102_Transcript_7	GO:0005515
Locus_17102_Transcript_8	GO:0005515
Locus_17102_Transcript_9	GO:0005515
Locus_17119_Transcript_1	GO:0005515	GO:0016772	GO:0016773
Locus_17120_Transcript_1	GO:0003824	GO:0008108	GO:0008270	GO:0006012
Locus_17120_Transcript_2	GO:0003824	GO:0008108	GO:0008270	GO:0006012
Locus_17143_Transcript_1	GO:0005515
Locus_17143_Transcript_2	GO:0005515
Locus_17143_Transcript_3	GO:0005515
Locus_17144_Transcript_1	GO:0003824	GO:0004075	GO:0005524	GO:0016874	GO:0046872	GO:0008152
Locus_17144_Transcript_2	GO:0004075	GO:0005524	GO:0016874	GO:0046872
Locus_1716_Transcript_1	GO:0000166	GO:0004470	GO:0016491	GO:0016616	GO:0016619	GO:0046872	GO:0051287	GO:0006108	GO:0055114
Locus_1716_Transcript_2	GO:0000166	GO:0004470	GO:0016491	GO:0016616	GO:0016619	GO:0046872	GO:0051287	GO:0006108	GO:0055114
Locus_1716_Transcript_3	GO:0000166	GO:0004470	GO:0016491	GO:0016616	GO:0016619	GO:0046872	GO:0051287	GO:0006108	GO:0055114
Locus_1716_Transcript_4	GO:0000166	GO:0004470	GO:0016491	GO:0016616	GO:0016619	GO:0046872	GO:0051287	GO:0006108	GO:0055114
Locus_1716_Transcript_5	GO:0000166	GO:0004470	GO:0016491	GO:0016616	GO:0016619	GO:0046872	GO:0051287	GO:0006108	GO:0055114
Locus_17172_Transcript_1	GO:0004140	GO:0005524	GO:0015937
Locus_17172_Transcript_2	GO:0004140	GO:0005524	GO:0015937
Locus_17173_Transcript_1	GO:0003723	GO:0003964	GO:0006278
Locus_17173_Transcript_2	GO:0003723	GO:0003964	GO:0006278
Locus_1717_Transcript_10	GO:0016614	GO:0050660	GO:0055114
Locus_1717_Transcript_11	GO:0016614	GO:0050660	GO:0055114
Locus_1717_Transcript_12	GO:0016614	GO:0050660	GO:0055114
Locus_1717_Transcript_13	GO:0016614	GO:0050660	GO:0055114
Locus_1717_Transcript_14	GO:0016614	GO:0050660	GO:0055114
Locus_1717_Transcript_5	GO:0016614	GO:0050660	GO:0055114
Locus_1717_Transcript_6	GO:0016614	GO:0055114
Locus_1717_Transcript_7	GO:0016614	GO:0050660	GO:0055114
Locus_1717_Transcript_8	GO:0016614	GO:0050660	GO:0055114
Locus_1717_Transcript_9	GO:0016614	GO:0050660	GO:0055114
Locus_17183_Transcript_1	GO:0016021	GO:0008324	GO:0006812	GO:0055085
Locus_17183_Transcript_2	GO:0016021	GO:0008324	GO:0006812	GO:0055085
Locus_17183_Transcript_3	GO:0016021	GO:0008324	GO:0006812	GO:0055085
Locus_17183_Transcript_4	GO:0016021	GO:0008324	GO:0006812	GO:0055085
Locus_17183_Transcript_5	GO:0016021	GO:0008324	GO:0006812	GO:0055085
Locus_17187_Transcript_1	GO:0005515
Locus_171_Transcript_1	GO:0005634	GO:0006334
Locus_171_Transcript_2	GO:0005634	GO:0006334
Locus_1720_Transcript_1	GO:0004672	GO:0004674	GO:0004713	GO:0005524	GO:0016772	GO:0006468
Locus_1721_Transcript_1	GO:0005515
Locus_1721_Transcript_2	GO:0005515
Locus_1721_Transcript_3	GO:0005515
Locus_1721_Transcript_4	GO:0005515
Locus_1721_Transcript_5	GO:0005515
Locus_17220_Transcript_1	GO:0000166	GO:0016491	GO:0008152
Locus_17222_Transcript_1	GO:0003676
Locus_17222_Transcript_2	GO:0003676
Locus_17222_Transcript_3	GO:0003676
Locus_17222_Transcript_4	GO:0003676
Locus_17230_Transcript_1	GO:0005622
Locus_17233_Transcript_1	GO:0005515
Locus_17245_Transcript_1	GO:0005509
Locus_17245_Transcript_2	GO:0005509
Locus_17245_Transcript_3	GO:0005509
Locus_17245_Transcript_4	GO:0005509
Locus_17253_Transcript_1	GO:0003824	GO:0004497	GO:0004500	GO:0005507	GO:0016715	GO:0006584	GO:0055114
Locus_17253_Transcript_2	GO:0003824	GO:0004497	GO:0004500	GO:0005507	GO:0016715	GO:0006584	GO:0055114
Locus_1725_Transcript_1	GO:0005515	GO:0016758
Locus_1725_Transcript_2	GO:0005515	GO:0016758
Locus_1725_Transcript_3	GO:0005515	GO:0016758
Locus_1725_Transcript_4	GO:0005515	GO:0016758
Locus_1725_Transcript_5	GO:0005515	GO:0016758
Locus_1725_Transcript_6	GO:0005515	GO:0016758
Locus_1725_Transcript_7	GO:0005515	GO:0016758
Locus_17263_Transcript_1	GO:0005515
Locus_17266_Transcript_1	GO:0004491	GO:0016491	GO:0008152	GO:0055114
Locus_17269_Transcript_1	GO:0005576	GO:0005102	GO:0007275	GO:0016055
Locus_17275_Transcript_1	GO:0005515
Locus_17275_Transcript_2	GO:0005515
Locus_17280_Transcript_1	GO:0016020	GO:0005215	GO:0006810
Locus_17280_Transcript_2	GO:0016020	GO:0005215	GO:0006810
Locus_17280_Transcript_3	GO:0016020	GO:0005215	GO:0006810
Locus_17280_Transcript_5	GO:0016020	GO:0005215	GO:0006810
Locus_17280_Transcript_6	GO:0016020	GO:0005215	GO:0006810
Locus_17280_Transcript_7	GO:0016020	GO:0005215	GO:0006810
Locus_17288_Transcript_1	GO:0005515
Locus_17295_Transcript_1	GO:0016020	GO:0005215	GO:0006810
Locus_17295_Transcript_2	GO:0016020	GO:0005215	GO:0006810
Locus_17304_Transcript_1	GO:0016021	GO:0055085
Locus_17304_Transcript_2	GO:0016021	GO:0055085
Locus_17304_Transcript_3	GO:0016021	GO:0055085
Locus_17304_Transcript_4	GO:0016021	GO:0055085
Locus_17306_Transcript_1	GO:0005488
Locus_17308_Transcript_1	GO:0000166	GO:0016491	GO:0008152
Locus_17311_Transcript_1	GO:0004499	GO:0050660	GO:0050661	GO:0055114
Locus_17311_Transcript_2	GO:0004499	GO:0050660	GO:0050661	GO:0055114
Locus_17311_Transcript_3	GO:0004499	GO:0050660	GO:0050661	GO:0055114
Locus_17314_Transcript_1	GO:0000166	GO:0003676
Locus_17314_Transcript_2	GO:0000166	GO:0003676
Locus_17319_Transcript_1	GO:0005488
Locus_17319_Transcript_2	GO:0005488
Locus_17319_Transcript_3	GO:0005488
Locus_1731_Transcript_1	GO:0005615	GO:0005515	GO:0019239	GO:0009168
Locus_1731_Transcript_2	GO:0005615	GO:0005515	GO:0019239	GO:0009168
Locus_1731_Transcript_3	GO:0005615	GO:0005515	GO:0019239	GO:0009168
Locus_1731_Transcript_4	GO:0005615	GO:0005515	GO:0019239	GO:0009168
Locus_1731_Transcript_5	GO:0005615	GO:0005515	GO:0019239	GO:0009168
Locus_1731_Transcript_6	GO:0005615	GO:0005515	GO:0019239	GO:0009168
Locus_17321_Transcript_1	GO:0005634	GO:0003677	GO:0003700	GO:0043565	GO:0006355
Locus_17323_Transcript_1	GO:0005622	GO:0003677
Locus_17348_Transcript_1	GO:0004089	GO:0008270	GO:0006730
Locus_17351_Transcript_1	GO:0005622	GO:0003676	GO:0008270
Locus_17351_Transcript_2	GO:0005622	GO:0003676	GO:0008270
Locus_17351_Transcript_3	GO:0003676	GO:0008270
Locus_17351_Transcript_4	GO:0005622	GO:0003676	GO:0008270
Locus_17353_Transcript_1	GO:0005515
Locus_17353_Transcript_2	GO:0005515
Locus_17353_Transcript_4	GO:0005515
Locus_17353_Transcript_5	GO:0005515
Locus_17353_Transcript_6	GO:0005515
Locus_17357_Transcript_1	GO:0004674	GO:0005524	GO:0016772	GO:0006468
Locus_17357_Transcript_2	GO:0004674	GO:0005524	GO:0016772	GO:0006468
Locus_17357_Transcript_3	GO:0004674	GO:0005524	GO:0016772	GO:0006468
Locus_17357_Transcript_4	GO:0004674	GO:0005524	GO:0016772	GO:0006468
Locus_17357_Transcript_5	GO:0004674	GO:0005524	GO:0016772	GO:0006468
Locus_17361_Transcript_1	GO:0004725	GO:0016791	GO:0006470	GO:0016311
Locus_17366_Transcript_1	GO:0005515
Locus_17366_Transcript_2	GO:0005515
Locus_17366_Transcript_3	GO:0005515
Locus_17366_Transcript_4	GO:0005515
Locus_17366_Transcript_5	GO:0005515
Locus_17366_Transcript_6	GO:0005515
Locus_17366_Transcript_8	GO:0005515
Locus_1736_Transcript_1	GO:0016788	GO:0006629
Locus_1736_Transcript_2	GO:0016788	GO:0006629
Locus_1736_Transcript_3	GO:0016788	GO:0006629
Locus_1736_Transcript_4	GO:0016788	GO:0006629
Locus_1736_Transcript_5	GO:0016788	GO:0006629
Locus_17373_Transcript_1	GO:0005634	GO:0003677	GO:0003899	GO:0006351
Locus_17379_Transcript_1	GO:0016021	GO:0055085
Locus_17379_Transcript_2	GO:0016021	GO:0055085
Locus_17379_Transcript_3	GO:0016021	GO:0055085
Locus_17379_Transcript_4	GO:0016021	GO:0055085
Locus_17379_Transcript_5	GO:0016021	GO:0055085
Locus_17381_Transcript_2	GO:0000166	GO:0016491	GO:0008152
Locus_17381_Transcript_3	GO:0000166	GO:0016491	GO:0008152
Locus_17381_Transcript_4	GO:0000166	GO:0016491	GO:0008152
Locus_17381_Transcript_5	GO:0000166	GO:0016491	GO:0008152
Locus_17381_Transcript_6	GO:0000166	GO:0016491	GO:0008152
Locus_17386_Transcript_1	GO:0003824	GO:0030151	GO:0030170
Locus_17390_Transcript_1	GO:0005515	GO:0008270
Locus_17390_Transcript_2	GO:0005515	GO:0008270
Locus_17395_Transcript_1	GO:0005506	GO:0009055	GO:0016705	GO:0020037	GO:0055114
Locus_17395_Transcript_2	GO:0005506	GO:0009055	GO:0016705	GO:0020037	GO:0055114
Locus_17395_Transcript_4	GO:0005506	GO:0009055	GO:0016705	GO:0020037	GO:0055114
Locus_17395_Transcript_5	GO:0005506	GO:0009055	GO:0016705	GO:0020037	GO:0055114
Locus_17395_Transcript_6	GO:0005506	GO:0009055	GO:0016705	GO:0020037	GO:0055114
Locus_17395_Transcript_7	GO:0005506	GO:0009055	GO:0016705	GO:0020037	GO:0055114
Locus_17399_Transcript_1	GO:0005515
Locus_1739_Transcript_1	GO:0005515
Locus_1739_Transcript_2	GO:0005515
Locus_1739_Transcript_3	GO:0005515
Locus_173_Transcript_1	GO:0005622	GO:0005840	GO:0003735	GO:0006412
Locus_173_Transcript_2	GO:0005622	GO:0005840	GO:0003735	GO:0006412
Locus_17406_Transcript_1	GO:0003676	GO:0004386	GO:0005524	GO:0008026	GO:0016817
Locus_17406_Transcript_2	GO:0003676	GO:0004386	GO:0005524	GO:0008026	GO:0016817
Locus_1741_Transcript_1	GO:0008235	GO:0008239	GO:0016805	GO:0006508
Locus_1741_Transcript_2	GO:0008235	GO:0008239	GO:0016805	GO:0006508
Locus_1741_Transcript_3	GO:0008235	GO:0008239	GO:0016805	GO:0006508
Locus_1741_Transcript_4	GO:0008235	GO:0008239	GO:0016805	GO:0006508
Locus_17420_Transcript_1	GO:0005783	GO:0005788	GO:0009306
Locus_17429_Transcript_1	GO:0005044	GO:0008234	GO:0030247	GO:0006508	GO:0006955
Locus_1742_Transcript_1	GO:0005509
Locus_1742_Transcript_2	GO:0005509
Locus_1742_Transcript_3	GO:0005509
Locus_1742_Transcript_4	GO:0005509
Locus_1742_Transcript_5	GO:0005509
Locus_1742_Transcript_6	GO:0005509
Locus_1742_Transcript_7	GO:0005509
Locus_1742_Transcript_8	GO:0005509
Locus_1743_Transcript_1	GO:0005506	GO:0009055	GO:0016705	GO:0020037	GO:0055114
Locus_1743_Transcript_2	GO:0005506	GO:0009055	GO:0016705	GO:0020037	GO:0055114
Locus_1743_Transcript_3	GO:0005506	GO:0009055	GO:0016705	GO:0020037	GO:0055114
Locus_1743_Transcript_4	GO:0005506	GO:0009055	GO:0016705	GO:0020037	GO:0055114
Locus_17456_Transcript_1	GO:0003677	GO:0006310	GO:0015074
Locus_17459_Transcript_1	GO:0005622	GO:0003676	GO:0004527
Locus_17459_Transcript_2	GO:0005622	GO:0003676	GO:0004527
Locus_17461_Transcript_1	GO:0005515
Locus_1746_Transcript_1	GO:0005506	GO:0051536	GO:0016226
Locus_1746_Transcript_2	GO:0005506	GO:0051536	GO:0016226
Locus_17472_Transcript_1	GO:0005509	GO:0005515
Locus_17476_Transcript_1	GO:0005515
Locus_17476_Transcript_2	GO:0005515
Locus_17480_Transcript_1	GO:0005515	GO:0008270
Locus_17491_Transcript_1	GO:0005515
Locus_17495_Transcript_1	GO:0005515
Locus_17495_Transcript_2	GO:0005515
Locus_17495_Transcript_3	GO:0005515
Locus_17503_Transcript_1	GO:0016881
Locus_17503_Transcript_2	GO:0016881
Locus_17510_Transcript_1	GO:0043022	GO:0042256
Locus_17510_Transcript_2	GO:0043022	GO:0042256
Locus_17510_Transcript_3	GO:0043022	GO:0042256
Locus_17519_Transcript_1	GO:0005576
Locus_17519_Transcript_2	GO:0005576	GO:0005615
Locus_17519_Transcript_3	GO:0005576	GO:0005615
Locus_17522_Transcript_1	GO:0005634	GO:0003677	GO:0003700	GO:0043565	GO:0006355
Locus_17524_Transcript_1	GO:0005694	GO:0003677	GO:0003918	GO:0005524	GO:0006259	GO:0006265
Locus_17527_Transcript_1	GO:0005515	GO:0008270
Locus_17529_Transcript_1	GO:0005509	GO:0005515
Locus_17530_Transcript_3	GO:0005634	GO:0003677	GO:0003700	GO:0044212	GO:0006355	GO:0006915	GO:0051262
Locus_17534_Transcript_1	GO:0030117	GO:0005488	GO:0006886	GO:0016192
Locus_17535_Transcript_1	GO:0005576	GO:0006953
Locus_17539_Transcript_1	GO:0016020	GO:0008417	GO:0006486
Locus_17539_Transcript_2	GO:0016020	GO:0008417	GO:0006486
Locus_1753_Transcript_1	GO:0033178	GO:0033180	GO:0005524	GO:0016820	GO:0015991	GO:0015992	GO:0046034
Locus_1753_Transcript_10	GO:0033178	GO:0033180	GO:0005524	GO:0016820	GO:0015991	GO:0015992	GO:0046034
Locus_1753_Transcript_2	GO:0033178	GO:0033180	GO:0005524	GO:0016820	GO:0015991
Locus_1753_Transcript_3	GO:0033178	GO:0033180	GO:0005524	GO:0016820	GO:0015991	GO:0015992	GO:0046034
Locus_1753_Transcript_4	GO:0033178	GO:0033180	GO:0005524	GO:0016820	GO:0015991	GO:0015992	GO:0046034
Locus_1753_Transcript_5	GO:0033178	GO:0033180	GO:0005524	GO:0016820	GO:0015991	GO:0015992	GO:0046034
Locus_1753_Transcript_6	GO:0033178	GO:0033180	GO:0005524	GO:0016820	GO:0015991	GO:0015992	GO:0046034
Locus_1753_Transcript_7	GO:0033178	GO:0033180	GO:0005524	GO:0016820	GO:0015991	GO:0015992	GO:0046034
Locus_1753_Transcript_8	GO:0033178	GO:0033180	GO:0005524	GO:0016820	GO:0015991	GO:0015992	GO:0046034
Locus_1753_Transcript_9	GO:0016469	GO:0033178	GO:0033180	GO:0005524	GO:0016820	GO:0046933	GO:0046961	GO:0015991	GO:0015992	GO:0046034
Locus_17542_Transcript_1	GO:0005509	GO:0005515
Locus_17558_Transcript_1	GO:0016021	GO:0055085
Locus_17558_Transcript_2	GO:0016021	GO:0055085
Locus_17558_Transcript_3	GO:0016021	GO:0055085
Locus_17558_Transcript_4	GO:0016021	GO:0055085
Locus_17558_Transcript_5	GO:0016021	GO:0055085
Locus_17562_Transcript_1	GO:0008233	GO:0006508
Locus_17565_Transcript_2	GO:0005634	GO:0005737	GO:0046983	GO:0045892
Locus_17569_Transcript_1	GO:0030246
Locus_17569_Transcript_2	GO:0030246
Locus_17569_Transcript_3	GO:0030246
Locus_17571_Transcript_1	GO:0005488
Locus_17571_Transcript_2	GO:0005488
Locus_17574_Transcript_1	GO:0016881
Locus_17574_Transcript_2	GO:0016881
Locus_17579_Transcript_1	GO:0005509
Locus_17579_Transcript_2	GO:0005509
Locus_17579_Transcript_3	GO:0005509
Locus_17589_Transcript_1	GO:0009058
Locus_17591_Transcript_1	GO:0004725	GO:0016791	GO:0006470	GO:0016311
Locus_17591_Transcript_2	GO:0004725	GO:0016791	GO:0006470	GO:0016311
Locus_17592_Transcript_1	GO:0003755	GO:0006457
Locus_17592_Transcript_2	GO:0003755	GO:0006457
Locus_17592_Transcript_3	GO:0003755	GO:0006457
Locus_17600_Transcript_1	GO:0003824	GO:0004222	GO:0008270	GO:0046872	GO:0006508
Locus_17600_Transcript_10	GO:0003824	GO:0004222	GO:0008270	GO:0046872	GO:0006508
Locus_17600_Transcript_2	GO:0003824	GO:0004222	GO:0008270	GO:0046872	GO:0006508
Locus_17600_Transcript_3	GO:0003824	GO:0004222	GO:0008270	GO:0046872	GO:0006508
Locus_17600_Transcript_4	GO:0003824	GO:0004222	GO:0008270	GO:0046872	GO:0006508
Locus_17600_Transcript_5	GO:0003824	GO:0004222	GO:0008270	GO:0046872	GO:0006508
Locus_17600_Transcript_6	GO:0003824	GO:0004222	GO:0008270	GO:0046872	GO:0006508
Locus_17600_Transcript_7	GO:0003824	GO:0004222	GO:0008270	GO:0046872	GO:0006508
Locus_17600_Transcript_8	GO:0003824	GO:0004222	GO:0008270	GO:0046872	GO:0006508
Locus_17600_Transcript_9	GO:0003824	GO:0004222	GO:0008270	GO:0046872	GO:0006508
Locus_17604_Transcript_1	GO:0016787	GO:0008152
Locus_1760_Transcript_1	GO:0005515
Locus_1760_Transcript_2	GO:0005515
Locus_17612_Transcript_1	GO:0003824	GO:0004731	GO:0006139	GO:0009116
Locus_17618_Transcript_1	GO:0008013
Locus_17620_Transcript_1	GO:0000808	GO:0005634	GO:0003677	GO:0006260
Locus_17620_Transcript_2	GO:0000808	GO:0005634	GO:0003677	GO:0006260
Locus_17632_Transcript_1	GO:0005515
Locus_17633_Transcript_1	GO:0004197	GO:0008234	GO:0006508	GO:0006915
Locus_17634_Transcript_1	GO:0005622	GO:0016020	GO:0003924	GO:0005525	GO:0006184	GO:0007165	GO:0007264	GO:0015031
Locus_17634_Transcript_2	GO:0005622	GO:0016020	GO:0003924	GO:0005525	GO:0006184	GO:0007165	GO:0007264	GO:0015031
Locus_1763_Transcript_1	GO:0005509	GO:0005515
Locus_1763_Transcript_2	GO:0005509	GO:0005515
Locus_17649_Transcript_1	GO:0005622	GO:0003676	GO:0008270
Locus_17649_Transcript_2	GO:0005622	GO:0003676	GO:0008270
Locus_1764_Transcript_1	GO:0005509	GO:0005515
Locus_1764_Transcript_2	GO:0005509	GO:0005515
Locus_1764_Transcript_3	GO:0005509	GO:0005515
Locus_17655_Transcript_1	GO:0004478	GO:0005524	GO:0006556	GO:0015948
Locus_17655_Transcript_2	GO:0004478	GO:0005524	GO:0006556	GO:0015948
Locus_17655_Transcript_3	GO:0004478	GO:0005524	GO:0006556	GO:0015948
Locus_17655_Transcript_4	GO:0004478	GO:0005524	GO:0006556	GO:0015948
Locus_1766_Transcript_20	GO:0016471	GO:0016820	GO:0015992
Locus_1766_Transcript_22	GO:0016471	GO:0016820	GO:0015992
Locus_1766_Transcript_23	GO:0016471	GO:0016820	GO:0015992
Locus_1766_Transcript_25	GO:0016471	GO:0016820	GO:0015992
Locus_17676_Transcript_1	GO:0005488
Locus_17676_Transcript_2	GO:0005488
Locus_17676_Transcript_3	GO:0005488
Locus_17683_Transcript_1	GO:0008967	GO:0016787	GO:0008152
Locus_17683_Transcript_2	GO:0008967	GO:0016787	GO:0008152
Locus_17692_Transcript_1	GO:0016020	GO:0008324	GO:0006812	GO:0055085
Locus_17696_Transcript_1	GO:0016021	GO:0055085
Locus_1769_Transcript_1	GO:0005634	GO:0003677	GO:0003700	GO:0003707	GO:0008270	GO:0043565	GO:0006355	GO:0043401
Locus_1769_Transcript_2	GO:0005634	GO:0003677	GO:0003700	GO:0003707	GO:0008270	GO:0043565	GO:0006355	GO:0043401
Locus_1769_Transcript_3	GO:0005634	GO:0003677	GO:0003700	GO:0003707	GO:0008270	GO:0043565	GO:0006355	GO:0043401
Locus_1769_Transcript_4	GO:0005634	GO:0003677	GO:0003700	GO:0003707	GO:0008270	GO:0043565	GO:0006355	GO:0043401
Locus_1769_Transcript_5	GO:0005634	GO:0003677	GO:0003700	GO:0003707	GO:0008270	GO:0043565	GO:0006355	GO:0043401
Locus_1769_Transcript_6	GO:0005634	GO:0003677	GO:0003700	GO:0003707	GO:0008270	GO:0043565	GO:0006355	GO:0043401
Locus_1769_Transcript_7	GO:0005634	GO:0003677	GO:0003700	GO:0003707	GO:0008270	GO:0043565	GO:0006355	GO:0043401
Locus_176_Transcript_1	GO:0000166	GO:0004345	GO:0050661	GO:0006006	GO:0055114
Locus_176_Transcript_2	GO:0000166	GO:0004345	GO:0050661	GO:0006006	GO:0055114
Locus_176_Transcript_3	GO:0000166	GO:0004345	GO:0050661	GO:0006006	GO:0055114
Locus_17700_Transcript_1	GO:0003779	GO:0005488	GO:0000902	GO:0007010
Locus_17700_Transcript_2	GO:0003779	GO:0000902	GO:0007010
Locus_17700_Transcript_3	GO:0003779	GO:0005488	GO:0000902	GO:0007010
Locus_17700_Transcript_4	GO:0003779	GO:0005488	GO:0000902	GO:0007010
Locus_17700_Transcript_5	GO:0003779	GO:0000902	GO:0007010
Locus_17701_Transcript_1	GO:0005785	GO:0000166	GO:0003924	GO:0005047	GO:0005525	GO:0017111	GO:0006184	GO:0006614	GO:0006810	GO:0006886
Locus_1770_Transcript_1	GO:0000049
Locus_1770_Transcript_3	GO:0000049
Locus_1770_Transcript_4	GO:0000049
Locus_1770_Transcript_5	GO:0000049
Locus_1770_Transcript_6	GO:0000049
Locus_17711_Transcript_1	GO:0003824	GO:0008152
Locus_17711_Transcript_2	GO:0003824	GO:0008152
Locus_17727_Transcript_1	GO:0005515
Locus_17727_Transcript_2	GO:0005515
Locus_17727_Transcript_3	GO:0005515
Locus_17729_Transcript_1	GO:0004411	GO:0006559	GO:0006570	GO:0055114
Locus_17729_Transcript_2	GO:0004411	GO:0006559	GO:0006570	GO:0055114
Locus_17738_Transcript_1	GO:0005839	GO:0004175	GO:0004298	GO:0051603
Locus_1773_Transcript_1	GO:0004197	GO:0008234	GO:0006508	GO:0050790
Locus_1773_Transcript_2	GO:0004197	GO:0008234	GO:0006508	GO:0050790
Locus_1773_Transcript_3	GO:0004197	GO:0008234	GO:0006508	GO:0050790
Locus_1773_Transcript_4	GO:0004197	GO:0008234	GO:0006508	GO:0050790
Locus_1773_Transcript_5	GO:0004197	GO:0008234	GO:0006508	GO:0050790
Locus_1773_Transcript_6	GO:0004197	GO:0008234	GO:0006508	GO:0050790
Locus_1773_Transcript_7	GO:0004197	GO:0008234	GO:0006508	GO:0050790
Locus_17748_Transcript_1	GO:0005515
Locus_1774_Transcript_1	GO:0004197	GO:0050790
Locus_1774_Transcript_2	GO:0004197	GO:0050790
Locus_1774_Transcript_3	GO:0004197	GO:0050790
Locus_17760_Transcript_1	GO:0016020	GO:0016021	GO:0004888	GO:0004930	GO:0007166	GO:0007186
Locus_1776_Transcript_1	GO:0005515
Locus_1776_Transcript_2	GO:0005515
Locus_17772_Transcript_1	GO:0004611	GO:0004613	GO:0005525	GO:0017076	GO:0006094
Locus_17773_Transcript_1	GO:0008168
Locus_17773_Transcript_2	GO:0008168
Locus_17773_Transcript_3	GO:0008168
Locus_17773_Transcript_4	GO:0008168
Locus_17780_Transcript_1	GO:0003676	GO:0003677	GO:0004003	GO:0004386	GO:0005524	GO:0016787	GO:0006289
Locus_17780_Transcript_2	GO:0003676	GO:0003677	GO:0004003	GO:0004386	GO:0005524	GO:0016787	GO:0006289
Locus_17780_Transcript_3	GO:0003676	GO:0003677	GO:0004003	GO:0004386	GO:0005524	GO:0016787	GO:0006289
Locus_17780_Transcript_4	GO:0003676	GO:0003677	GO:0004003	GO:0004386	GO:0005524	GO:0016787	GO:0006289
Locus_17781_Transcript_1	GO:0004725	GO:0006470
Locus_17781_Transcript_2	GO:0004725	GO:0006470
Locus_17797_Transcript_1	GO:0005515
Locus_17797_Transcript_2	GO:0005515
Locus_1779_Transcript_1	GO:0003824	GO:0008484	GO:0008152
Locus_1779_Transcript_3	GO:0003824	GO:0008484	GO:0008152
Locus_1779_Transcript_4	GO:0003824	GO:0008484	GO:0008152
Locus_1779_Transcript_5	GO:0003824	GO:0008484	GO:0008152
Locus_177_Transcript_2	GO:0005874	GO:0043234	GO:0003924	GO:0005198	GO:0005525	GO:0006184	GO:0007017	GO:0007018	GO:0051258
Locus_17800_Transcript_1	GO:0016020	GO:0005044
Locus_1780_Transcript_1	GO:0005515
Locus_1780_Transcript_2	GO:0005515
Locus_1780_Transcript_3	GO:0005515
Locus_1780_Transcript_4	GO:0005515
Locus_1780_Transcript_5	GO:0005515
Locus_1780_Transcript_6	GO:0005515
Locus_17813_Transcript_1	GO:0015031
Locus_17823_Transcript_1	GO:0016272	GO:0051082	GO:0006457
Locus_17823_Transcript_2	GO:0016272	GO:0051082	GO:0006457
Locus_17830_Transcript_1	GO:0005515
Locus_17841_Transcript_1	GO:0004611	GO:0005525	GO:0017076	GO:0006094
Locus_17846_Transcript_1	GO:0003824	GO:0008270	GO:0016787	GO:0016810
Locus_17851_Transcript_1	GO:0008270	GO:0008745	GO:0009253
Locus_17851_Transcript_2	GO:0008270	GO:0008745	GO:0009253
Locus_17851_Transcript_3	GO:0008270	GO:0008745	GO:0009253
Locus_17866_Transcript_1	GO:0004181	GO:0008270	GO:0006508
Locus_17866_Transcript_2	GO:0004181	GO:0008270	GO:0006508
Locus_17869_Transcript_1	GO:0016020	GO:0016021	GO:0004888	GO:0004930	GO:0007166	GO:0007186
Locus_17886_Transcript_1	GO:0016021
Locus_1788_Transcript_1	GO:0005509
Locus_1788_Transcript_2	GO:0005509
Locus_17892_Transcript_1	GO:0016020	GO:0003824	GO:0016798	GO:0043169	GO:0005975
Locus_17892_Transcript_2	GO:0016020	GO:0003824	GO:0016798	GO:0043169	GO:0005975
Locus_17892_Transcript_3	GO:0016020	GO:0003824	GO:0016798	GO:0043169	GO:0005975
Locus_17893_Transcript_1	GO:0016592	GO:0001104	GO:0006357
Locus_17893_Transcript_2	GO:0016592	GO:0001104	GO:0006357
Locus_17893_Transcript_3	GO:0016592	GO:0001104	GO:0006357
Locus_178_Transcript_1	GO:0005856
Locus_178_Transcript_10	GO:0005737	GO:0005856	GO:0019898	GO:0008092
Locus_178_Transcript_11	GO:0005737	GO:0005856	GO:0019898	GO:0008092
Locus_178_Transcript_12	GO:0005737	GO:0005856	GO:0019898	GO:0008092
Locus_178_Transcript_13	GO:0005737	GO:0005856	GO:0019898	GO:0008092
Locus_178_Transcript_14	GO:0005737	GO:0005856	GO:0019898	GO:0008092
Locus_178_Transcript_15	GO:0005737	GO:0005856	GO:0019898	GO:0008092
Locus_178_Transcript_2	GO:0005856	GO:0005488
Locus_178_Transcript_6	GO:0005737	GO:0005856	GO:0019898	GO:0008092
Locus_178_Transcript_7	GO:0005737	GO:0005856	GO:0019898	GO:0008092
Locus_178_Transcript_8	GO:0005737	GO:0005856	GO:0019898	GO:0008092
Locus_178_Transcript_9	GO:0005737	GO:0005856	GO:0019898	GO:0008092
Locus_17901_Transcript_1	GO:0055085
Locus_17905_Transcript_1	GO:0005515
Locus_17905_Transcript_2	GO:0005515
Locus_17907_Transcript_1	GO:0005515
Locus_17907_Transcript_2	GO:0005515
Locus_17907_Transcript_3	GO:0005515
Locus_17907_Transcript_4	GO:0005515
Locus_17907_Transcript_5	GO:0005515
Locus_17907_Transcript_6	GO:0005515
Locus_1790_Transcript_1	GO:0003824	GO:0008081	GO:0046872
Locus_17912_Transcript_1	GO:0030246
Locus_17915_Transcript_1	GO:0005509
Locus_17915_Transcript_2	GO:0005509
Locus_17915_Transcript_3	GO:0005509
Locus_17915_Transcript_4	GO:0005509
Locus_17917_Transcript_1	GO:0003677	GO:0006310	GO:0015074
Locus_17917_Transcript_2	GO:0003677	GO:0006310	GO:0015074
Locus_17918_Transcript_1	GO:0005622	GO:0005525	GO:0006886	GO:0007264
Locus_17918_Transcript_2	GO:0005622	GO:0005525	GO:0006886	GO:0007264
Locus_17918_Transcript_3	GO:0005622	GO:0005525	GO:0006886	GO:0007264
Locus_17924_Transcript_1	GO:0016491	GO:0016620	GO:0008152	GO:0055114
Locus_17926_Transcript_1	GO:0004672	GO:0004674	GO:0004713	GO:0005524	GO:0016772	GO:0006468
Locus_17931_Transcript_1	GO:0005488	GO:0005515
Locus_17934_Transcript_1	GO:0034453
Locus_17944_Transcript_1	GO:0005524
Locus_17949_Transcript_1	GO:0016021
Locus_17951_Transcript_2	GO:0004725	GO:0008138	GO:0016791	GO:0006470	GO:0016311
Locus_17951_Transcript_3	GO:0004725	GO:0008138	GO:0016791	GO:0006470	GO:0016311
Locus_1795_Transcript_1	GO:0004784	GO:0046872	GO:0006801	GO:0055114
Locus_1795_Transcript_2	GO:0004784	GO:0046872	GO:0006801	GO:0055114
Locus_1795_Transcript_3	GO:0004784	GO:0046872	GO:0006801	GO:0055114
Locus_1795_Transcript_4	GO:0004784	GO:0046872	GO:0006801	GO:0055114
Locus_1796_Transcript_1	GO:0003824	GO:0004252	GO:0006508
Locus_1796_Transcript_2	GO:0003824	GO:0004252	GO:0006508
Locus_1796_Transcript_3	GO:0003824	GO:0004252	GO:0006508
Locus_1796_Transcript_4	GO:0003824	GO:0004252	GO:0006508
Locus_1796_Transcript_5	GO:0003824	GO:0004252	GO:0006508
Locus_17974_Transcript_1	GO:0000166	GO:0005524	GO:0009055	GO:0016887	GO:0017111	GO:0051536
Locus_17974_Transcript_2	GO:0000166	GO:0005524	GO:0009055	GO:0016887	GO:0017111	GO:0051536
Locus_17974_Transcript_3	GO:0000166	GO:0005524	GO:0009055	GO:0016887	GO:0017111	GO:0051536
Locus_17974_Transcript_4	GO:0000166	GO:0005524	GO:0009055	GO:0016887	GO:0017111	GO:0051536
Locus_17974_Transcript_5	GO:0000166	GO:0005524	GO:0009055	GO:0016887	GO:0017111	GO:0051536
Locus_17974_Transcript_6	GO:0000166	GO:0005524	GO:0009055	GO:0016887	GO:0017111	GO:0051536
Locus_17981_Transcript_1	GO:0005083
Locus_17981_Transcript_2	GO:0005083
Locus_17989_Transcript_1	GO:0005515
Locus_17989_Transcript_2	GO:0005515
Locus_17989_Transcript_3	GO:0005515
Locus_1798_Transcript_1	GO:0030246
Locus_1798_Transcript_2	GO:0005488	GO:0005529
Locus_17991_Transcript_1	GO:0003723	GO:0004826	GO:0005515
Locus_17991_Transcript_2	GO:0003723	GO:0004826	GO:0005515
Locus_17991_Transcript_3	GO:0003723	GO:0004826	GO:0005515
Locus_17994_Transcript_1	GO:0005507	GO:0016491	GO:0055114
Locus_17994_Transcript_2	GO:0005507	GO:0016491	GO:0055114
Locus_17994_Transcript_3	GO:0005507	GO:0016491	GO:0055114
Locus_17996_Transcript_1	GO:0000245	GO:0000398
Locus_17996_Transcript_2	GO:0000245	GO:0000398
Locus_17996_Transcript_3	GO:0000245	GO:0000398
Locus_1799_Transcript_1	GO:0003824	GO:0004252	GO:0006508
Locus_18004_Transcript_1	GO:0005839	GO:0004298	GO:0051603
Locus_18005_Transcript_1	GO:0003676	GO:0003677	GO:0003899	GO:0008270	GO:0006351
Locus_18005_Transcript_2	GO:0003676	GO:0003677	GO:0003899	GO:0008270	GO:0006351
Locus_18009_Transcript_1	GO:0016021	GO:0055085
Locus_18014_Transcript_1	GO:0005622	GO:0004198	GO:0008270	GO:0006508
Locus_18014_Transcript_2	GO:0005622	GO:0004198	GO:0008270	GO:0006508
Locus_18016_Transcript_1	GO:0005515
Locus_18016_Transcript_2	GO:0005515
Locus_18016_Transcript_3	GO:0005515
Locus_1801_Transcript_4	GO:0005622	GO:0000166	GO:0003676	GO:0008270
Locus_1801_Transcript_6	GO:0005622	GO:0000166	GO:0003676	GO:0008270
Locus_1801_Transcript_7	GO:0005622	GO:0000166	GO:0003676	GO:0008270
Locus_1801_Transcript_9	GO:0005622	GO:0000166	GO:0003676	GO:0008270
Locus_18033_Transcript_1	GO:0003677	GO:0003723	GO:0005488	GO:0005515	GO:0016070
Locus_18037_Transcript_1	GO:0003676
Locus_18049_Transcript_1	GO:0016020	GO:0005525	GO:0016817
Locus_1804_Transcript_1	GO:0003779	GO:0007010
Locus_1804_Transcript_2	GO:0003779	GO:0007010
Locus_1804_Transcript_3	GO:0003779	GO:0007010
Locus_18054_Transcript_1	GO:0003874	GO:0006729
Locus_18078_Transcript_1	GO:0016020	GO:0008324	GO:0006812	GO:0055085
Locus_18079_Transcript_1	GO:0005515
Locus_1807_Transcript_22	GO:0016020	GO:0007155
Locus_1807_Transcript_23	GO:0016020	GO:0007155
Locus_1807_Transcript_25	GO:0016020	GO:0007155
Locus_1807_Transcript_8	GO:0016020	GO:0007155
Locus_18080_Transcript_1	GO:0016020	GO:0000166	GO:0005524	GO:0016887	GO:0017111	GO:0006810
Locus_18080_Transcript_2	GO:0016020	GO:0000166	GO:0005524	GO:0016887	GO:0017111	GO:0006810
Locus_18080_Transcript_3	GO:0016020	GO:0000166	GO:0005524	GO:0016887	GO:0017111	GO:0006810
Locus_18080_Transcript_4	GO:0016020
Locus_18080_Transcript_5	GO:0016020	GO:0000166	GO:0005524	GO:0016887	GO:0017111	GO:0006810
Locus_18086_Transcript_1	GO:0008168
Locus_18086_Transcript_2	GO:0008168
Locus_18086_Transcript_3	GO:0008168
Locus_18086_Transcript_4	GO:0008168
Locus_18086_Transcript_5	GO:0008168
Locus_1808_Transcript_1	GO:0005515	GO:0008270
Locus_1809_Transcript_10	GO:0042578	GO:0005975
Locus_1809_Transcript_11	GO:0042132	GO:0042578	GO:0005975
Locus_1809_Transcript_12	GO:0042132	GO:0042578	GO:0005975
Locus_1809_Transcript_13	GO:0042132	GO:0042578	GO:0005975
Locus_1809_Transcript_4	GO:0042132	GO:0042578	GO:0005975
Locus_1809_Transcript_5	GO:0042132	GO:0042578	GO:0005975
Locus_1809_Transcript_6	GO:0042578	GO:0005975
Locus_1809_Transcript_7	GO:0042132	GO:0042578	GO:0005975
Locus_1809_Transcript_8	GO:0042132	GO:0042578	GO:0005975
Locus_1809_Transcript_9	GO:0042132	GO:0042578	GO:0005975
Locus_18100_Transcript_3	GO:0006508
Locus_18100_Transcript_4	GO:0006508
Locus_18100_Transcript_5	GO:0006508
Locus_18100_Transcript_6	GO:0006508
Locus_18100_Transcript_7	GO:0006508
Locus_18100_Transcript_9	GO:0006508
Locus_1810_Transcript_1	GO:0005576	GO:0005515	GO:0030414
Locus_1810_Transcript_2	GO:0005576	GO:0005515	GO:0030414
Locus_18113_Transcript_1	GO:0005737	GO:0003676	GO:0008168	GO:0008276	GO:0006479	GO:0032259
Locus_18120_Transcript_2	GO:0005739	GO:0047961
Locus_18120_Transcript_4	GO:0005739	GO:0047961
Locus_18120_Transcript_5	GO:0005739	GO:0047961
Locus_18120_Transcript_6	GO:0005739	GO:0047961
Locus_18120_Transcript_7	GO:0005739	GO:0047961
Locus_18120_Transcript_8	GO:0005739	GO:0047961
Locus_18124_Transcript_1	GO:0006357	GO:0032784
Locus_18127_Transcript_1	GO:0005576	GO:0005515	GO:0030414
Locus_18127_Transcript_2	GO:0005576	GO:0005515	GO:0030414
Locus_18127_Transcript_3	GO:0005576	GO:0005515	GO:0030414
Locus_18129_Transcript_1	GO:0033588	GO:0006357
Locus_18129_Transcript_2	GO:0033588	GO:0006357
Locus_1812_Transcript_1	GO:0003824	GO:0005524	GO:0046872	GO:0008152
Locus_1812_Transcript_2	GO:0003824	GO:0005524	GO:0046872	GO:0008152
Locus_1812_Transcript_3	GO:0003824	GO:0005524	GO:0046872	GO:0008152
Locus_1812_Transcript_4	GO:0003824	GO:0005524	GO:0046872	GO:0008152
Locus_1812_Transcript_5	GO:0003824	GO:0005524	GO:0046872	GO:0008152
Locus_1812_Transcript_6	GO:0003824	GO:0005524	GO:0046872	GO:0008152
Locus_18136_Transcript_1	GO:0003824	GO:0016992	GO:0051536	GO:0051539	GO:0009107
Locus_18142_Transcript_1	GO:0005506	GO:0009055	GO:0016705	GO:0020037	GO:0055114
Locus_18144_Transcript_1	GO:0005515
Locus_18144_Transcript_2	GO:0005515
Locus_1814_Transcript_1	GO:0031012	GO:0004222
Locus_1814_Transcript_2	GO:0031012	GO:0004222
Locus_1814_Transcript_4	GO:0031012	GO:0004222
Locus_1814_Transcript_5	GO:0031012	GO:0004222
Locus_18152_Transcript_1	GO:0005215	GO:0005488	GO:0008289	GO:0006810
Locus_18152_Transcript_2	GO:0005215	GO:0005488	GO:0008289	GO:0006810
Locus_18152_Transcript_3	GO:0005215	GO:0005488	GO:0008289	GO:0006810
Locus_18162_Transcript_1	GO:0046872	GO:0006801	GO:0030001	GO:0055114
Locus_18162_Transcript_2	GO:0046872	GO:0006801	GO:0030001	GO:0055114
Locus_18164_Transcript_1	GO:0008168	GO:0006139
Locus_18168_Transcript_1	GO:0005737	GO:0000166	GO:0004812	GO:0005524	GO:0006418
Locus_18169_Transcript_1	GO:0016787
Locus_18173_Transcript_1	GO:0005622	GO:0008270
Locus_18173_Transcript_2	GO:0005622	GO:0008270
Locus_18173_Transcript_3	GO:0005622	GO:0008270
Locus_18173_Transcript_4	GO:0005622	GO:0008270
Locus_18173_Transcript_5	GO:0005622	GO:0008270
Locus_18176_Transcript_1	GO:0005488	GO:0005529
Locus_18181_Transcript_1	GO:0008270
Locus_18182_Transcript_1	GO:0003676
Locus_18182_Transcript_2	GO:0003676
Locus_18186_Transcript_1	GO:0016192
Locus_18186_Transcript_2	GO:0016192
Locus_18199_Transcript_1	GO:0005515	GO:0008270
Locus_18204_Transcript_1	GO:0005515
Locus_18209_Transcript_1	GO:0003824
Locus_1821_Transcript_1	GO:0003824	GO:0008152
Locus_1821_Transcript_2	GO:0003824	GO:0008152
Locus_1821_Transcript_3	GO:0003824	GO:0008152
Locus_1821_Transcript_4	GO:0003824	GO:0008152
Locus_1821_Transcript_5	GO:0003824	GO:0008152
Locus_1821_Transcript_6	GO:0003824	GO:0008152
Locus_18221_Transcript_1	GO:0005515
Locus_1822_Transcript_1	GO:0003824	GO:0004252	GO:0006508
Locus_1822_Transcript_2	GO:0016020	GO:0003824	GO:0004252	GO:0005044	GO:0005515	GO:0030246	GO:0006508
Locus_1822_Transcript_3	GO:0016020	GO:0003824	GO:0004252	GO:0005044	GO:0005515	GO:0030246	GO:0006508
Locus_1822_Transcript_4	GO:0003824	GO:0004252	GO:0006508
Locus_1822_Transcript_5	GO:0016020	GO:0003824	GO:0004252	GO:0005044	GO:0005515	GO:0030246	GO:0006508
Locus_1822_Transcript_6	GO:0016020	GO:0003824	GO:0004252	GO:0005044	GO:0005515	GO:0030246	GO:0006508
Locus_18245_Transcript_1	GO:0016491	GO:0008152
Locus_18245_Transcript_2	GO:0016491	GO:0008152
Locus_18245_Transcript_3	GO:0016491	GO:0008152
Locus_18245_Transcript_4	GO:0016491	GO:0008152
Locus_18245_Transcript_5	GO:0016491	GO:0008152
Locus_18245_Transcript_6	GO:0016491	GO:0008152
Locus_18247_Transcript_1	GO:0004672	GO:0004674	GO:0004713	GO:0005524	GO:0016772	GO:0006468
Locus_18249_Transcript_1	GO:0003824	GO:0016831	GO:0030170	GO:0019752
Locus_18249_Transcript_2	GO:0003824	GO:0016831	GO:0030170	GO:0019752
Locus_18252_Transcript_1	GO:0016020	GO:0005509
Locus_18252_Transcript_2	GO:0016020	GO:0005509
Locus_1826_Transcript_1	GO:0004222	GO:0006508
Locus_1826_Transcript_2	GO:0004222	GO:0006508
Locus_1826_Transcript_3	GO:0004222	GO:0006508
Locus_18271_Transcript_1	GO:0005515
Locus_18271_Transcript_2	GO:0005515
Locus_18271_Transcript_3	GO:0005515
Locus_18276_Transcript_3	GO:0005739	GO:0006412
Locus_18286_Transcript_1	GO:0000159	GO:0008601	GO:0007165
Locus_18290_Transcript_1	GO:0016021	GO:0007186
Locus_18292_Transcript_1	GO:0005102	GO:0007165
Locus_18298_Transcript_1	GO:0008234	GO:0006508
Locus_1829_Transcript_1	GO:0003677	GO:0009007	GO:0006310	GO:0015074	GO:0032775
Locus_1829_Transcript_3	GO:0003677	GO:0006310	GO:0015074
Locus_1829_Transcript_4	GO:0003677	GO:0009007	GO:0006310	GO:0015074	GO:0032775
Locus_1829_Transcript_5	GO:0003677	GO:0006310	GO:0015074
Locus_18303_Transcript_1	GO:0005874	GO:0043234	GO:0003924	GO:0005525	GO:0006184	GO:0007017	GO:0051258
Locus_18303_Transcript_2	GO:0005874	GO:0043234	GO:0003924	GO:0005525	GO:0006184	GO:0007017	GO:0051258
Locus_18306_Transcript_1	GO:0005622	GO:0005525	GO:0007264
Locus_18306_Transcript_2	GO:0005622	GO:0005525	GO:0007264
Locus_1830_Transcript_1	GO:0005634	GO:0003677	GO:0003700	GO:0043565	GO:0046983	GO:0006355
Locus_1830_Transcript_2	GO:0005634	GO:0003677	GO:0003700	GO:0043565	GO:0046983	GO:0006355
Locus_1830_Transcript_3	GO:0005634	GO:0003677	GO:0003700	GO:0043565	GO:0006355
Locus_1830_Transcript_4	GO:0005634	GO:0003677	GO:0003700	GO:0043565	GO:0046983	GO:0006355
Locus_1831_Transcript_10	GO:0005783
Locus_1831_Transcript_11	GO:0005783
Locus_1831_Transcript_2	GO:0005783
Locus_1831_Transcript_3	GO:0005783
Locus_1831_Transcript_4	GO:0005783
Locus_1831_Transcript_5	GO:0005783
Locus_1831_Transcript_6	GO:0005783
Locus_1831_Transcript_7	GO:0005783
Locus_1831_Transcript_8	GO:0005783
Locus_1831_Transcript_9	GO:0005783
Locus_18325_Transcript_1	GO:0005102	GO:0007165
Locus_18326_Transcript_1	GO:0005515
Locus_18326_Transcript_2	GO:0005515
Locus_18330_Transcript_1	GO:0003950	GO:0008270
Locus_18336_Transcript_1	GO:0003937	GO:0004643	GO:0006164
Locus_1833_Transcript_1	GO:0016021
Locus_1833_Transcript_4	GO:0016021
Locus_18349_Transcript_1	GO:0016491	GO:0055114
Locus_18352_Transcript_1	GO:0005634	GO:0003700	GO:0006355
Locus_18355_Transcript_2	GO:0005515
Locus_18355_Transcript_3	GO:0005515
Locus_18356_Transcript_1	GO:0005515
Locus_18358_Transcript_1	GO:0016021	GO:0055085
Locus_18358_Transcript_2	GO:0016021	GO:0055085
Locus_18358_Transcript_3	GO:0016021	GO:0055085
Locus_18363_Transcript_1	GO:0005509	GO:0005515
Locus_18363_Transcript_2	GO:0005509	GO:0005515
Locus_18363_Transcript_3	GO:0005509	GO:0005515
Locus_1836_Transcript_1	GO:0008430	GO:0045454
Locus_1836_Transcript_2	GO:0008430	GO:0045454
Locus_1836_Transcript_3	GO:0008430	GO:0045454
Locus_18374_Transcript_1	GO:0005622	GO:0006810	GO:0006888
Locus_18374_Transcript_2	GO:0005622	GO:0006810	GO:0006888
Locus_18374_Transcript_3	GO:0005622	GO:0006810	GO:0006888
Locus_18374_Transcript_4	GO:0005622	GO:0006810	GO:0006888
Locus_18375_Transcript_1	GO:0005515
Locus_18375_Transcript_2	GO:0005515
Locus_18383_Transcript_1	GO:0004672	GO:0004674	GO:0004713	GO:0005524	GO:0016772	GO:0006468
Locus_18383_Transcript_2	GO:0004672	GO:0004674	GO:0004713	GO:0005524	GO:0016772	GO:0006468
Locus_18383_Transcript_4	GO:0004672	GO:0004674	GO:0004713	GO:0005524	GO:0016772	GO:0006468
Locus_183_Transcript_1	GO:0005622	GO:0005840	GO:0003735	GO:0006414	GO:0042254
Locus_183_Transcript_2	GO:0005622	GO:0005840	GO:0003735	GO:0006414	GO:0042254
Locus_183_Transcript_3	GO:0005622	GO:0005840	GO:0003735	GO:0006414	GO:0042254
Locus_183_Transcript_4	GO:0005622	GO:0005840	GO:0003735	GO:0006414	GO:0042254
Locus_183_Transcript_5	GO:0005622	GO:0005840	GO:0003735	GO:0006414	GO:0042254
Locus_183_Transcript_6	GO:0005622	GO:0005840	GO:0003735	GO:0006414	GO:0042254
Locus_183_Transcript_7	GO:0005622	GO:0005840	GO:0003735	GO:0006414	GO:0042254
Locus_183_Transcript_8	GO:0005622	GO:0005840	GO:0003735	GO:0006414	GO:0042254
Locus_18403_Transcript_1	GO:0016853
Locus_18403_Transcript_2	GO:0016853
Locus_18403_Transcript_3	GO:0016853
Locus_18411_Transcript_1	GO:0016491	GO:0008152	GO:0055114
Locus_18419_Transcript_1	GO:0031012	GO:0004222	GO:0008237	GO:0008270	GO:0006508
Locus_1841_Transcript_1	GO:0004795	GO:0009088
Locus_1841_Transcript_2	GO:0003824	GO:0030170	GO:0008152
Locus_1841_Transcript_3	GO:0004795	GO:0009088
Locus_1841_Transcript_4	GO:0004795	GO:0009088
Locus_1841_Transcript_5	GO:0004795	GO:0009088
Locus_18424_Transcript_1	GO:0005622	GO:0016020	GO:0003924	GO:0005525	GO:0006184	GO:0006886	GO:0006913	GO:0007165	GO:0007264	GO:0015031
Locus_18424_Transcript_2	GO:0005622	GO:0016020	GO:0003924	GO:0005525	GO:0006184	GO:0006886	GO:0006913	GO:0007165	GO:0007264	GO:0015031
Locus_18424_Transcript_3	GO:0005622	GO:0016020	GO:0003924	GO:0005525	GO:0006184	GO:0006886	GO:0006913	GO:0007165	GO:0007264	GO:0015031
Locus_18426_Transcript_1	GO:0005739
Locus_18432_Transcript_2	GO:0005515
Locus_18432_Transcript_3	GO:0005515
Locus_18437_Transcript_1	GO:0005515
Locus_18437_Transcript_2	GO:0005515
Locus_18437_Transcript_3	GO:0005515
Locus_18444_Transcript_1	GO:0003676	GO:0004386	GO:0005515	GO:0005524	GO:0008026
Locus_18444_Transcript_2	GO:0003676	GO:0004386	GO:0005515	GO:0005524	GO:0008026
Locus_1844_Transcript_10	GO:0003676	GO:0004386	GO:0005524	GO:0008026
Locus_1844_Transcript_11	GO:0003676	GO:0004386	GO:0005524	GO:0008026
Locus_1844_Transcript_12	GO:0003676	GO:0004386	GO:0005524	GO:0008026
Locus_1844_Transcript_2	GO:0003676	GO:0004386	GO:0005524
Locus_1844_Transcript_3	GO:0003676	GO:0004386	GO:0005524	GO:0008026
Locus_1844_Transcript_4	GO:0003676	GO:0004386	GO:0005524	GO:0008026
Locus_1844_Transcript_6	GO:0003676	GO:0004386	GO:0005524	GO:0008026
Locus_1844_Transcript_7	GO:0003676	GO:0004386	GO:0005524	GO:0008026
Locus_1844_Transcript_8	GO:0003676	GO:0004386	GO:0005524	GO:0008026
Locus_1844_Transcript_9	GO:0003676	GO:0004386	GO:0005524	GO:0008026
Locus_18454_Transcript_1	GO:0016757	GO:0005975
Locus_18454_Transcript_2	GO:0016757	GO:0005975
Locus_18454_Transcript_3	GO:0016757	GO:0005975
Locus_18457_Transcript_1	GO:0000287	GO:0030976
Locus_18468_Transcript_1	GO:0016757
Locus_18468_Transcript_2	GO:0016757
Locus_18468_Transcript_3	GO:0016757
Locus_18469_Transcript_1	GO:0003676	GO:0015074
Locus_18469_Transcript_2	GO:0003676	GO:0008234	GO:0006508	GO:0015074
Locus_18469_Transcript_3	GO:0003676	GO:0008234	GO:0006508	GO:0015074
Locus_18475_Transcript_1	GO:0005509	GO:0005515
Locus_18477_Transcript_1	GO:0005515
Locus_18479_Transcript_1	GO:0072546
Locus_18479_Transcript_2	GO:0072546
Locus_1850_Transcript_1	GO:0003824	GO:0004252	GO:0005515	GO:0006508
Locus_1850_Transcript_2	GO:0003824	GO:0004252	GO:0005515	GO:0006508
Locus_1850_Transcript_5	GO:0003824	GO:0004252	GO:0005515	GO:0006508
Locus_18513_Transcript_1	GO:0004221	GO:0008270	GO:0006511
Locus_18513_Transcript_2	GO:0004221	GO:0008270	GO:0006511
Locus_18513_Transcript_3	GO:0004221	GO:0006511
Locus_18513_Transcript_4	GO:0004221	GO:0008270	GO:0006511
Locus_18513_Transcript_5	GO:0004221	GO:0008270	GO:0006511
Locus_18526_Transcript_1	GO:0016020
Locus_1852_Transcript_1	GO:0000166	GO:0016491	GO:0008152
Locus_1852_Transcript_2	GO:0000166	GO:0016491	GO:0008152
Locus_1852_Transcript_3	GO:0000166	GO:0016491	GO:0008152
Locus_18534_Transcript_2	GO:0000287	GO:0016616	GO:0051287	GO:0055114
Locus_18534_Transcript_3	GO:0000287	GO:0016616	GO:0051287	GO:0055114
Locus_1853_Transcript_1	GO:0003824	GO:0004018	GO:0009152
Locus_1853_Transcript_2	GO:0003824	GO:0004018	GO:0009152
Locus_18540_Transcript_1	GO:0016491	GO:0055114
Locus_18540_Transcript_2	GO:0016491	GO:0055114
Locus_18548_Transcript_1	GO:0016021	GO:0015299	GO:0015385	GO:0006812	GO:0006814	GO:0006885	GO:0055085
Locus_18548_Transcript_2	GO:0016021	GO:0015299	GO:0015385	GO:0006812	GO:0006814	GO:0006885	GO:0055085
Locus_18548_Transcript_3	GO:0016021	GO:0015299	GO:0015385	GO:0006812	GO:0006814	GO:0006885	GO:0055085
Locus_18548_Transcript_5	GO:0016021	GO:0015299	GO:0015385	GO:0006812	GO:0006814	GO:0006885	GO:0055085
Locus_18548_Transcript_6	GO:0016021	GO:0015299	GO:0015385	GO:0006812	GO:0006814	GO:0006885	GO:0055085
Locus_1855_Transcript_2	GO:0046930	GO:0015267	GO:0006812	GO:0046931	GO:0052331
Locus_1855_Transcript_3	GO:0046930	GO:0015267	GO:0006812	GO:0046931	GO:0052331
Locus_1855_Transcript_4	GO:0046930	GO:0015267	GO:0006812	GO:0046931	GO:0052331
Locus_1855_Transcript_5	GO:0046930	GO:0015267	GO:0006812	GO:0046931	GO:0052331
Locus_18565_Transcript_10	GO:0008270	GO:0017025	GO:0006352	GO:0006355
Locus_18565_Transcript_11	GO:0008270	GO:0017025	GO:0006352	GO:0006355
Locus_18565_Transcript_13	GO:0008270	GO:0017025	GO:0006352	GO:0006355
Locus_18565_Transcript_4	GO:0008270	GO:0017025	GO:0006352	GO:0006355
Locus_18565_Transcript_6	GO:0008270	GO:0017025	GO:0006352	GO:0006355
Locus_18565_Transcript_7	GO:0008270	GO:0017025	GO:0006352	GO:0006355
Locus_18565_Transcript_9	GO:0008270	GO:0017025	GO:0006352	GO:0006355
Locus_18566_Transcript_1	GO:0016021	GO:0015031
Locus_18582_Transcript_1	GO:0005515
Locus_1858_Transcript_1	GO:0005515
Locus_1858_Transcript_2	GO:0005515
Locus_1859_Transcript_1	GO:0005674	GO:0003824	GO:0005524	GO:0006367
Locus_1859_Transcript_2	GO:0005674	GO:0003824	GO:0005524	GO:0006367
Locus_18604_Transcript_1	GO:0005622
Locus_18606_Transcript_10	GO:0004672	GO:0004674	GO:0004713	GO:0005524	GO:0016772	GO:0006468
Locus_18606_Transcript_11	GO:0004672	GO:0004674	GO:0004713	GO:0005524	GO:0016772	GO:0006468
Locus_18606_Transcript_2	GO:0004672	GO:0004674	GO:0004713	GO:0005524	GO:0016772	GO:0006468
Locus_18606_Transcript_3	GO:0004672	GO:0004674	GO:0004713	GO:0005524	GO:0016772	GO:0006468
Locus_18606_Transcript_4	GO:0004672	GO:0004674	GO:0004713	GO:0005524	GO:0016772	GO:0006468
Locus_18606_Transcript_5	GO:0004672	GO:0004674	GO:0004713	GO:0005524	GO:0016772	GO:0006468
Locus_18606_Transcript_6	GO:0004672	GO:0004674	GO:0004713	GO:0005524	GO:0016772	GO:0006468
Locus_18606_Transcript_7	GO:0004672	GO:0004674	GO:0004713	GO:0005524	GO:0016772	GO:0006468
Locus_18606_Transcript_8	GO:0004672	GO:0004674	GO:0004713	GO:0005524	GO:0016772	GO:0006468
Locus_18606_Transcript_9	GO:0004672	GO:0004674	GO:0004713	GO:0005524	GO:0016772	GO:0006468
Locus_18610_Transcript_1	GO:0003824	GO:0004497	GO:0005507	GO:0016715	GO:0055114
Locus_18610_Transcript_2	GO:0003824	GO:0004497	GO:0005507	GO:0016715	GO:0055114
Locus_18610_Transcript_3	GO:0003824	GO:0004497	GO:0005507	GO:0016715	GO:0055114
Locus_18610_Transcript_4	GO:0003824	GO:0004497	GO:0005507	GO:0016715	GO:0055114
Locus_18610_Transcript_5	GO:0003824	GO:0004497	GO:0005507	GO:0016715	GO:0055114
Locus_18610_Transcript_6	GO:0003824	GO:0004497	GO:0005507	GO:0016715	GO:0055114
Locus_18612_Transcript_1	GO:0005615	GO:0005102	GO:0005515	GO:0007165
Locus_18614_Transcript_1	GO:0005509	GO:0005515
Locus_18614_Transcript_2	GO:0005509	GO:0005515
Locus_18614_Transcript_3	GO:0005509	GO:0005515
Locus_18618_Transcript_1	GO:0005524
Locus_18631_Transcript_1	GO:0016020	GO:0008378	GO:0006486
Locus_18635_Transcript_1	GO:0008234	GO:0006508
Locus_18635_Transcript_2	GO:0008234	GO:0006508
Locus_18635_Transcript_3	GO:0008234	GO:0006508
Locus_18635_Transcript_4	GO:0004197	GO:0008234	GO:0006508
Locus_18642_Transcript_1	GO:0016020	GO:0005215	GO:0006810	GO:0055085
Locus_18644_Transcript_1	GO:0005509	GO:0005515
Locus_18644_Transcript_2	GO:0005509	GO:0005515
Locus_18644_Transcript_3	GO:0005509	GO:0005515
Locus_18649_Transcript_1	GO:0005044	GO:0016788	GO:0030247	GO:0006955
Locus_18649_Transcript_2	GO:0005044	GO:0016788	GO:0030247	GO:0006955
Locus_18656_Transcript_1	GO:0003723	GO:0003964	GO:0006278
Locus_18658_Transcript_1	GO:0016491	GO:0055114
Locus_18658_Transcript_2	GO:0016491	GO:0055114
Locus_18665_Transcript_1	GO:0005737	GO:0000287	GO:0008253
Locus_18665_Transcript_2	GO:0005737	GO:0000287	GO:0008253
Locus_18665_Transcript_3	GO:0005737	GO:0000287	GO:0008253
Locus_18667_Transcript_1	GO:0016020	GO:0016758	GO:0005975
Locus_18668_Transcript_1	GO:0016020	GO:0004714	GO:0005524	GO:0006468	GO:0007169
Locus_18672_Transcript_1	GO:0004185	GO:0006508
Locus_18672_Transcript_2	GO:0004185	GO:0006508
Locus_18672_Transcript_3	GO:0004185	GO:0006508
Locus_18672_Transcript_4	GO:0004185	GO:0006508
Locus_18672_Transcript_5	GO:0004185	GO:0006508
Locus_18680_Transcript_1	GO:0003684	GO:0005515	GO:0006289	GO:0043161
Locus_18680_Transcript_2	GO:0003684	GO:0005515	GO:0006289	GO:0043161
Locus_18681_Transcript_1	GO:0005622	GO:0016020	GO:0003924	GO:0005525	GO:0006184	GO:0006886	GO:0006913	GO:0007165	GO:0007264	GO:0015031
Locus_18681_Transcript_2	GO:0005622	GO:0016020	GO:0003924	GO:0005525	GO:0006184	GO:0006886	GO:0006913	GO:0007165	GO:0007264	GO:0015031
Locus_18681_Transcript_3	GO:0005622	GO:0016020	GO:0003924	GO:0005525	GO:0006184	GO:0006886	GO:0006913	GO:0007165	GO:0007264	GO:0015031
Locus_1869_Transcript_1	GO:0008374	GO:0006629
Locus_1869_Transcript_2	GO:0008374	GO:0006629
Locus_18700_Transcript_1	GO:0003824	GO:0043169	GO:0005975
Locus_18703_Transcript_1	GO:0005102	GO:0007165
Locus_1870_Transcript_1	GO:0008374	GO:0006629
Locus_18718_Transcript_1	GO:0000166	GO:0003676
Locus_18718_Transcript_2	GO:0000166	GO:0003676
Locus_18718_Transcript_3	GO:0000166	GO:0003676
Locus_18718_Transcript_4	GO:0000166	GO:0003676
Locus_18718_Transcript_5	GO:0000166	GO:0003676
Locus_18724_Transcript_1	GO:0005622	GO:0005840	GO:0003735	GO:0006412
Locus_18724_Transcript_2	GO:0005622	GO:0005840	GO:0003735	GO:0006412
Locus_18733_Transcript_1	GO:0003676	GO:0004386	GO:0005524
Locus_18735_Transcript_1	GO:0003824	GO:0005515	GO:0006629
Locus_18735_Transcript_2	GO:0003824	GO:0005515	GO:0006629
Locus_18735_Transcript_3	GO:0003824	GO:0005515	GO:0006629
Locus_1873_Transcript_1	GO:0005874	GO:0043234	GO:0003924	GO:0005198	GO:0005525	GO:0006184	GO:0007017	GO:0007018	GO:0051258
Locus_1873_Transcript_2	GO:0005874	GO:0043234	GO:0003924	GO:0005198	GO:0005525	GO:0006184	GO:0007017	GO:0007018	GO:0051258
Locus_1873_Transcript_3	GO:0005874	GO:0043234	GO:0003924	GO:0005198	GO:0005525	GO:0006184	GO:0007017	GO:0007018	GO:0051258
Locus_1873_Transcript_4	GO:0005874	GO:0043234	GO:0003924	GO:0005198	GO:0005525	GO:0006184	GO:0007017	GO:0007018	GO:0051258
Locus_1873_Transcript_5	GO:0005874	GO:0043234	GO:0003924	GO:0005198	GO:0005525	GO:0006184	GO:0007017	GO:0007018	GO:0051258
Locus_1873_Transcript_6	GO:0005874	GO:0043234	GO:0003924	GO:0005198	GO:0005525	GO:0006184	GO:0007017	GO:0007018	GO:0051258
Locus_1873_Transcript_7	GO:0005874	GO:0043234	GO:0003924	GO:0005198	GO:0005525	GO:0006184	GO:0007017	GO:0007018	GO:0051258
Locus_1873_Transcript_8	GO:0005874	GO:0043234	GO:0003924	GO:0005198	GO:0005525	GO:0006184	GO:0007017	GO:0007018	GO:0051258
Locus_1873_Transcript_9	GO:0005874	GO:0043234	GO:0003924	GO:0005198	GO:0005525	GO:0006184	GO:0007017	GO:0007018	GO:0051258
Locus_18740_Transcript_1	GO:0005615	GO:0019239	GO:0009168
Locus_18740_Transcript_3	GO:0005615	GO:0019239	GO:0009168
Locus_18743_Transcript_1	GO:0004222	GO:0008237	GO:0008270	GO:0006508
Locus_18743_Transcript_2	GO:0004222	GO:0008237	GO:0008270	GO:0006508
Locus_18743_Transcript_3	GO:0004222	GO:0008237	GO:0008270	GO:0006508
Locus_1874_Transcript_1	GO:0005515
Locus_18751_Transcript_1	GO:0004835	GO:0006464
Locus_18751_Transcript_2	GO:0004835	GO:0006464
Locus_18751_Transcript_3	GO:0004835	GO:0006464
Locus_18758_Transcript_1	GO:0046983
Locus_18769_Transcript_1	GO:0005576	GO:0030414
Locus_18771_Transcript_1	GO:0005515
Locus_18773_Transcript_1	GO:0005515
Locus_18775_Transcript_1	GO:0016746
Locus_18780_Transcript_1	GO:0016491	GO:0055114
Locus_18794_Transcript_1	GO:0005506	GO:0009055	GO:0016705	GO:0020037	GO:0055114
Locus_18798_Transcript_1	GO:0003723
Locus_18801_Transcript_1	GO:0003677	GO:0003899	GO:0006351
Locus_1880_Transcript_1	GO:0008199	GO:0016491	GO:0046914	GO:0006826	GO:0006879	GO:0055114
Locus_1880_Transcript_2	GO:0008199	GO:0016491	GO:0046914	GO:0006826	GO:0006879	GO:0055114
Locus_1880_Transcript_3	GO:0008199	GO:0016491	GO:0046914	GO:0006826	GO:0006879	GO:0055114
Locus_1880_Transcript_4	GO:0008199	GO:0016491	GO:0046914	GO:0006826	GO:0006879	GO:0055114
Locus_18818_Transcript_1	GO:0003824	GO:0016747	GO:0008152
Locus_18818_Transcript_2	GO:0003824	GO:0016747	GO:0008152
Locus_18826_Transcript_1	GO:0005515
Locus_18827_Transcript_1	GO:0003676	GO:0003723	GO:0008270
Locus_18827_Transcript_2	GO:0003676	GO:0003723	GO:0008270
Locus_18828_Transcript_1	GO:0003824	GO:0016853	GO:0030246	GO:0005975	GO:0019318
Locus_18828_Transcript_2	GO:0003824	GO:0016853	GO:0030246	GO:0005975	GO:0019318
Locus_18828_Transcript_3	GO:0003824	GO:0016853	GO:0030246	GO:0005975	GO:0019318
Locus_18834_Transcript_1	GO:0016020	GO:0005509	GO:0005515	GO:0007155
Locus_18840_Transcript_1	GO:0005515
Locus_18846_Transcript_1	GO:0005737	GO:0000166	GO:0003676	GO:0004813	GO:0005524	GO:0006419
Locus_18852_Transcript_1	GO:0000166	GO:0008270	GO:0016491	GO:0016747	GO:0055114
Locus_18852_Transcript_2	GO:0000166	GO:0008270	GO:0016491	GO:0016747	GO:0055114
Locus_18852_Transcript_3	GO:0000166	GO:0008270	GO:0016491	GO:0016747	GO:0055114
Locus_18852_Transcript_4	GO:0000166	GO:0008270	GO:0016491	GO:0016747	GO:0055114
Locus_18852_Transcript_5	GO:0000166	GO:0008270	GO:0016491	GO:0016747	GO:0055114
Locus_18852_Transcript_6	GO:0000166	GO:0008270	GO:0016491	GO:0016747	GO:0055114
Locus_18852_Transcript_7	GO:0000166	GO:0008270	GO:0016491	GO:0016747	GO:0055114
Locus_18856_Transcript_1	GO:0003677
Locus_18856_Transcript_3	GO:0003677
Locus_18856_Transcript_4	GO:0003677
Locus_18870_Transcript_1	GO:0000166	GO:0003824	GO:0004329	GO:0004488	GO:0005524	GO:0009396	GO:0055114
Locus_18870_Transcript_2	GO:0004329	GO:0005524	GO:0009396
Locus_18870_Transcript_3	GO:0000166	GO:0003824	GO:0004329	GO:0004488	GO:0005524	GO:0009396	GO:0055114
Locus_18870_Transcript_5	GO:0000166	GO:0003824	GO:0004329	GO:0004488	GO:0005524	GO:0009396	GO:0055114
Locus_18870_Transcript_6	GO:0000166	GO:0003824	GO:0004329	GO:0004488	GO:0005524	GO:0009396	GO:0055114
Locus_18874_Transcript_1	GO:0005615
Locus_18877_Transcript_1	GO:0004866
Locus_18877_Transcript_3	GO:0004866
Locus_18877_Transcript_4	GO:0004866
Locus_18877_Transcript_5	GO:0004866
Locus_18877_Transcript_6	GO:0004866
Locus_18878_Transcript_1	GO:0005515
Locus_1887_Transcript_2	GO:0005622
Locus_1888_Transcript_1	GO:0005856	GO:0003779	GO:0005515	GO:0030833
Locus_18893_Transcript_1	GO:0005622	GO:0005089	GO:0005515	GO:0005543	GO:0035023
Locus_18894_Transcript_1	GO:0016020	GO:0005044
Locus_18896_Transcript_1	GO:0005509
Locus_1889_Transcript_10	GO:0016020	GO:0015031
Locus_1889_Transcript_11	GO:0016020	GO:0015031
Locus_1889_Transcript_12	GO:0016020	GO:0015031
Locus_1889_Transcript_2	GO:0016020	GO:0015450	GO:0015031
Locus_1889_Transcript_3	GO:0016020	GO:0015031
Locus_1889_Transcript_4	GO:0016020	GO:0015031
Locus_1889_Transcript_5	GO:0016020	GO:0015031
Locus_1889_Transcript_6	GO:0016020	GO:0015031
Locus_1889_Transcript_7	GO:0016020	GO:0015031
Locus_1889_Transcript_8	GO:0016020	GO:0015031
Locus_1889_Transcript_9	GO:0016020	GO:0015031
Locus_188_Transcript_1	GO:0005509
Locus_188_Transcript_10	GO:0005509
Locus_188_Transcript_2	GO:0005509
Locus_188_Transcript_3	GO:0005509
Locus_188_Transcript_4	GO:0005509
Locus_188_Transcript_5	GO:0005509
Locus_188_Transcript_6	GO:0005509
Locus_188_Transcript_7	GO:0005509
Locus_188_Transcript_8	GO:0005509
Locus_188_Transcript_9	GO:0005509
Locus_18902_Transcript_1	GO:0005515
Locus_18908_Transcript_1	GO:0005515
Locus_18908_Transcript_2	GO:0005515
Locus_18912_Transcript_1	GO:0030127	GO:0008270	GO:0006886	GO:0006888
Locus_1891_Transcript_10	GO:0005739	GO:0016507	GO:0000166	GO:0003824	GO:0003857	GO:0004300	GO:0016491	GO:0016616	GO:0050662	GO:0006631	GO:0006635	GO:0008152	GO:0055114
Locus_1891_Transcript_11	GO:0005739	GO:0016507	GO:0000166	GO:0003824	GO:0003857	GO:0004300	GO:0016491	GO:0016616	GO:0050662	GO:0006631	GO:0006635	GO:0008152	GO:0055114
Locus_1891_Transcript_2	GO:0003857	GO:0016491	GO:0016616	GO:0050662	GO:0006631	GO:0055114
Locus_1891_Transcript_3	GO:0005739	GO:0016507	GO:0000166	GO:0003824	GO:0003857	GO:0004300	GO:0016491	GO:0016616	GO:0050662	GO:0006631	GO:0006635	GO:0008152	GO:0055114
Locus_1891_Transcript_4	GO:0000166	GO:0003857	GO:0016491	GO:0016616	GO:0050662	GO:0006631	GO:0055114
Locus_1891_Transcript_5	GO:0005739	GO:0016507	GO:0000166	GO:0003824	GO:0003857	GO:0004300	GO:0016491	GO:0016616	GO:0050662	GO:0006631	GO:0006635	GO:0008152	GO:0055114
Locus_1891_Transcript_6	GO:0003824	GO:0008152
Locus_1891_Transcript_7	GO:0000166	GO:0003857	GO:0016491	GO:0016616	GO:0050662	GO:0006631	GO:0055114
Locus_1891_Transcript_8	GO:0005739	GO:0016507	GO:0000166	GO:0003824	GO:0003857	GO:0004300	GO:0016491	GO:0016616	GO:0050662	GO:0006631	GO:0006635	GO:0008152	GO:0055114
Locus_1891_Transcript_9	GO:0005739	GO:0016507	GO:0000166	GO:0003824	GO:0003857	GO:0004300	GO:0016491	GO:0016616	GO:0050662	GO:0006631	GO:0006635	GO:0008152	GO:0055114
Locus_18927_Transcript_1	GO:0004672	GO:0004713	GO:0005524	GO:0016772	GO:0006468
Locus_18928_Transcript_1	GO:0005643	GO:0005488	GO:0008565	GO:0006886
Locus_18933_Transcript_1	GO:0003676	GO:0004386	GO:0005524
Locus_18933_Transcript_2	GO:0003676	GO:0004386	GO:0005524
Locus_18937_Transcript_2	GO:0016787
Locus_18937_Transcript_3	GO:0016787
Locus_18937_Transcript_4	GO:0016787
Locus_18937_Transcript_5	GO:0016787
Locus_18945_Transcript_1	GO:0005525	GO:0007264
Locus_18946_Transcript_1	GO:0016787
Locus_1894_Transcript_1	GO:0005509	GO:0005515
Locus_1894_Transcript_2	GO:0005509	GO:0005515
Locus_1894_Transcript_3	GO:0005509	GO:0005515
Locus_1894_Transcript_4	GO:0005509	GO:0005515
Locus_1894_Transcript_5	GO:0005509	GO:0005515
Locus_1894_Transcript_6	GO:0005509	GO:0005515
Locus_1894_Transcript_7	GO:0005509	GO:0005515
Locus_18955_Transcript_1	GO:0016020	GO:0016021	GO:0045211	GO:0005230	GO:0006810	GO:0006811
Locus_18964_Transcript_1	GO:0016491	GO:0055114
Locus_18968_Transcript_1	GO:0005515
Locus_18976_Transcript_1	GO:0003723	GO:0003725	GO:0005524	GO:0016740	GO:0006955	GO:0051607
Locus_18978_Transcript_1	GO:0005622	GO:0005089	GO:0035023
Locus_18982_Transcript_1	GO:0005515
Locus_18982_Transcript_2	GO:0005515
Locus_18984_Transcript_1	GO:0005525
Locus_18999_Transcript_1	GO:0016020	GO:0016021	GO:0045211	GO:0005230	GO:0006810	GO:0006811
Locus_18999_Transcript_2	GO:0016020	GO:0016021	GO:0045211	GO:0005230	GO:0006810	GO:0006811
Locus_18999_Transcript_3	GO:0016020	GO:0016021	GO:0045211	GO:0005230	GO:0006810	GO:0006811
Locus_18999_Transcript_4	GO:0016020	GO:0016021	GO:0045211	GO:0005230	GO:0006810	GO:0006811
Locus_1899_Transcript_1	GO:0030131	GO:0005515	GO:0006886	GO:0016192
Locus_1899_Transcript_2	GO:0030131	GO:0005515	GO:0006886	GO:0016192
Locus_189_Transcript_19	GO:0016020	GO:0016021	GO:0005230	GO:0006810	GO:0006811
Locus_189_Transcript_20	GO:0016020	GO:0016021	GO:0005230	GO:0006810	GO:0006811
Locus_189_Transcript_21	GO:0016020	GO:0016021	GO:0005230	GO:0006810	GO:0006811
Locus_189_Transcript_23	GO:0016020	GO:0016021	GO:0005230	GO:0006810	GO:0006811
Locus_189_Transcript_24	GO:0016020	GO:0016021	GO:0005230	GO:0006810	GO:0006811
Locus_189_Transcript_25	GO:0016020	GO:0016021	GO:0005230	GO:0006810	GO:0006811
Locus_189_Transcript_26	GO:0016020	GO:0016021	GO:0005230	GO:0006810	GO:0006811
Locus_189_Transcript_27	GO:0016020	GO:0016021	GO:0005230	GO:0006810	GO:0006811
Locus_189_Transcript_28	GO:0016020	GO:0016021	GO:0005230	GO:0006810	GO:0006811
Locus_189_Transcript_29	GO:0016020	GO:0016021	GO:0005230	GO:0006810	GO:0006811
Locus_18_Transcript_1	GO:0008199	GO:0016491	GO:0046914	GO:0006826	GO:0006879	GO:0055114
Locus_18_Transcript_10	GO:0008199	GO:0016491	GO:0046914	GO:0006826	GO:0006879	GO:0055114
Locus_18_Transcript_3	GO:0008199	GO:0016491	GO:0046914	GO:0006826	GO:0006879	GO:0055114
Locus_18_Transcript_4	GO:0008199	GO:0016491	GO:0046914	GO:0006826	GO:0006879	GO:0055114
Locus_18_Transcript_5	GO:0008199	GO:0016491	GO:0046914	GO:0006826	GO:0006879	GO:0055114
Locus_18_Transcript_6	GO:0008199	GO:0016491	GO:0046914	GO:0006826	GO:0006879	GO:0055114
Locus_18_Transcript_7	GO:0008199	GO:0016491	GO:0046914	GO:0006826	GO:0006879	GO:0055114
Locus_18_Transcript_8	GO:0008199	GO:0016491	GO:0046914	GO:0006826	GO:0006879	GO:0055114
Locus_18_Transcript_9	GO:0008199	GO:0016491	GO:0046914	GO:0006826	GO:0006879	GO:0055114
Locus_19000_Transcript_1	GO:0005488
Locus_19001_Transcript_1	GO:0008119	GO:0008757
Locus_19001_Transcript_2	GO:0005737	GO:0008119	GO:0008152
Locus_19003_Transcript_1	GO:0046983	GO:0006355
Locus_19003_Transcript_2	GO:0046983	GO:0006355
Locus_19003_Transcript_4	GO:0046983	GO:0006355
Locus_19003_Transcript_5	GO:0046983	GO:0006355
Locus_19007_Transcript_1	GO:0005509	GO:0005515
Locus_19007_Transcript_2	GO:0005509	GO:0005515
Locus_19007_Transcript_3	GO:0005509	GO:0005515
Locus_19009_Transcript_1	GO:0005634	GO:0008270	GO:0006355	GO:0032786
Locus_19009_Transcript_2	GO:0005634	GO:0008270	GO:0006355	GO:0032786
Locus_1900_Transcript_10	GO:0005509	GO:0005515
Locus_1900_Transcript_11	GO:0005509	GO:0005515
Locus_1900_Transcript_12	GO:0005509	GO:0005515
Locus_1900_Transcript_13	GO:0005509	GO:0005515
Locus_1900_Transcript_15	GO:0005509	GO:0005515
Locus_1900_Transcript_6	GO:0005509	GO:0005515
Locus_1900_Transcript_7	GO:0005509	GO:0005515
Locus_1900_Transcript_8	GO:0005509	GO:0005515
Locus_19011_Transcript_1	GO:0005515	GO:0007165
Locus_19017_Transcript_1	GO:0003677	GO:0003899	GO:0006351
Locus_19030_Transcript_1	GO:0003824	GO:0008152
Locus_19032_Transcript_1	GO:0005515
Locus_19033_Transcript_1	GO:0004844	GO:0016799	GO:0006281	GO:0006284
Locus_19035_Transcript_1	GO:0016020	GO:0005215	GO:0006810
Locus_19035_Transcript_2	GO:0016020	GO:0005215	GO:0006810
Locus_19035_Transcript_3	GO:0016020	GO:0005215	GO:0006810
Locus_19035_Transcript_5	GO:0016020	GO:0005215	GO:0006810
Locus_19035_Transcript_6	GO:0016020	GO:0005215	GO:0006810
Locus_19035_Transcript_7	GO:0016020	GO:0005215	GO:0006810
Locus_19046_Transcript_1	GO:0005622	GO:0003676	GO:0004527
Locus_19048_Transcript_1	GO:0004672	GO:0016772	GO:0006468
Locus_19049_Transcript_1	GO:0005515
Locus_19052_Transcript_1	GO:0005509	GO:0005544
Locus_19052_Transcript_2	GO:0005509	GO:0005544
Locus_19057_Transcript_1	GO:0005515
Locus_19058_Transcript_1	GO:0005737	GO:0000166	GO:0004812	GO:0004828	GO:0005524	GO:0006418	GO:0006434
Locus_19058_Transcript_2	GO:0005737	GO:0000166	GO:0004812	GO:0004828	GO:0005524	GO:0006418	GO:0006434
Locus_19058_Transcript_3	GO:0005737	GO:0000166	GO:0004812	GO:0004828	GO:0005524	GO:0006418	GO:0006434
Locus_19058_Transcript_4	GO:0005737	GO:0000166	GO:0004812	GO:0004828	GO:0005524	GO:0006418	GO:0006434
Locus_19062_Transcript_1	GO:0000287	GO:0003824	GO:0016740	GO:0030976
Locus_19065_Transcript_1	GO:0003924	GO:0005525
Locus_19065_Transcript_2	GO:0003924	GO:0005525
Locus_19065_Transcript_3	GO:0003924	GO:0005525
Locus_19065_Transcript_4	GO:0003924	GO:0005525
Locus_1906_Transcript_10	GO:0000166	GO:0003824	GO:0005524	GO:0008641	GO:0006464
Locus_1906_Transcript_11	GO:0000166	GO:0003824	GO:0005524	GO:0008641	GO:0006464
Locus_1906_Transcript_12	GO:0000166	GO:0003824	GO:0005524	GO:0008641	GO:0006464
Locus_1906_Transcript_13	GO:0000166	GO:0003824	GO:0005524	GO:0008641	GO:0006464
Locus_1906_Transcript_14	GO:0000166	GO:0003824	GO:0005524	GO:0008641	GO:0006464
Locus_1906_Transcript_2	GO:0000166
Locus_1906_Transcript_5	GO:0000166	GO:0003824	GO:0005524	GO:0008641	GO:0006464
Locus_1906_Transcript_6	GO:0000166	GO:0003824
Locus_1906_Transcript_7	GO:0000166	GO:0003824	GO:0005524	GO:0008641	GO:0006464
Locus_1906_Transcript_8	GO:0000166	GO:0003824	GO:0005524	GO:0008641	GO:0006464
Locus_1906_Transcript_9	GO:0000166	GO:0003824	GO:0005524	GO:0008641	GO:0006464
Locus_19072_Transcript_1	GO:0016020
Locus_19077_Transcript_1	GO:0005515
Locus_19081_Transcript_1	GO:0008474	GO:0006464
Locus_19086_Transcript_1	GO:0009055	GO:0015035	GO:0006662	GO:0045454
Locus_19087_Transcript_1	GO:0005615	GO:0005102	GO:0007165
Locus_1908_Transcript_1	GO:0005874	GO:0043234	GO:0003924	GO:0005198	GO:0005525	GO:0006184	GO:0007017	GO:0007018	GO:0051258
Locus_1908_Transcript_2	GO:0005874	GO:0043234	GO:0003924	GO:0005198	GO:0005525	GO:0006184	GO:0007017	GO:0007018	GO:0051258
Locus_19090_Transcript_1	GO:0030246
Locus_19090_Transcript_2	GO:0005529
Locus_19090_Transcript_3	GO:0030246
Locus_19090_Transcript_4	GO:0030246
Locus_19095_Transcript_1	GO:0005840	GO:0003735	GO:0006412
Locus_19095_Transcript_2	GO:0005840	GO:0003735	GO:0006412
Locus_19095_Transcript_3	GO:0005840	GO:0003735	GO:0006412
Locus_19095_Transcript_4	GO:0005840	GO:0003735	GO:0006412
Locus_19095_Transcript_5	GO:0005840	GO:0003735	GO:0006412
Locus_19097_Transcript_1	GO:0000166	GO:0008270	GO:0016491	GO:0016747	GO:0055114
Locus_19097_Transcript_2	GO:0000166	GO:0008270	GO:0016491	GO:0016747	GO:0055114
Locus_19097_Transcript_3	GO:0000166	GO:0008270	GO:0016491	GO:0016747	GO:0055114
Locus_19098_Transcript_1	GO:0004788	GO:0005524	GO:0006772	GO:0009229
Locus_190_Transcript_10	GO:0005622	GO:0016020	GO:0003924	GO:0005525	GO:0006184	GO:0006886	GO:0006913	GO:0007165	GO:0007264	GO:0015031
Locus_190_Transcript_11	GO:0005622	GO:0016020	GO:0003924	GO:0005525	GO:0006184	GO:0006886	GO:0006913	GO:0007165	GO:0007264	GO:0015031
Locus_190_Transcript_12	GO:0005622	GO:0016020	GO:0003924	GO:0005525	GO:0006184	GO:0006886	GO:0006913	GO:0007165	GO:0007264	GO:0015031
Locus_190_Transcript_3	GO:0005622	GO:0016020	GO:0003924	GO:0005525	GO:0006184	GO:0006886	GO:0006913	GO:0007165	GO:0007264	GO:0015031
Locus_190_Transcript_4	GO:0005622	GO:0016020	GO:0003924	GO:0005525	GO:0006184	GO:0006886	GO:0006913	GO:0007165	GO:0007264	GO:0015031
Locus_190_Transcript_5	GO:0005622	GO:0016020	GO:0003924	GO:0005525	GO:0006184	GO:0006886	GO:0006913	GO:0007165	GO:0007264	GO:0015031
Locus_190_Transcript_6	GO:0005622	GO:0016020	GO:0003924	GO:0005525	GO:0006184	GO:0006886	GO:0006913	GO:0007165	GO:0007264	GO:0015031
Locus_190_Transcript_7	GO:0005622	GO:0016020	GO:0003924	GO:0005525	GO:0006184	GO:0006886	GO:0006913	GO:0007165	GO:0007264	GO:0015031
Locus_190_Transcript_8	GO:0005622	GO:0016020	GO:0003924	GO:0005525	GO:0006184	GO:0006886	GO:0006913	GO:0007165	GO:0007264	GO:0015031
Locus_190_Transcript_9	GO:0005622	GO:0016020	GO:0003924	GO:0005525	GO:0006184	GO:0006886	GO:0006913	GO:0007165	GO:0007264	GO:0015031
Locus_19100_Transcript_1	GO:0005509
Locus_19117_Transcript_1	GO:0016020	GO:0005509	GO:0007156
Locus_19117_Transcript_2	GO:0016020	GO:0005509	GO:0007156
Locus_19118_Transcript_1	GO:0005737	GO:0005515
Locus_19133_Transcript_1	GO:0005622	GO:0005840	GO:0003735	GO:0006412
Locus_19133_Transcript_2	GO:0005622	GO:0005840	GO:0003735	GO:0006412
Locus_1913_Transcript_1	GO:0030704
Locus_1913_Transcript_2	GO:0030704
Locus_1913_Transcript_3	GO:0030704
Locus_1913_Transcript_4	GO:0030704
Locus_19141_Transcript_1	GO:0005622	GO:0004842	GO:0006464
Locus_19141_Transcript_2	GO:0005622	GO:0004842	GO:0006464
Locus_19145_Transcript_1	GO:0005515	GO:0008270
Locus_19145_Transcript_2	GO:0005515	GO:0008270
Locus_19149_Transcript_1	GO:0005509
Locus_1914_Transcript_1	GO:0004672	GO:0005524	GO:0016772	GO:0006468
Locus_1914_Transcript_2	GO:0004672	GO:0005524	GO:0016772	GO:0006468
Locus_1914_Transcript_3	GO:0004672	GO:0005524	GO:0016772	GO:0006468
Locus_1914_Transcript_4	GO:0004672	GO:0005524	GO:0016772	GO:0006468
Locus_1914_Transcript_5	GO:0004672	GO:0005524	GO:0016772	GO:0006468
Locus_1914_Transcript_6	GO:0004672	GO:0005524	GO:0016772	GO:0006468
Locus_1914_Transcript_7	GO:0004672	GO:0005524	GO:0016772	GO:0006468
Locus_1914_Transcript_8	GO:0004672	GO:0005524	GO:0016772	GO:0006468
Locus_19152_Transcript_1	GO:0030286	GO:0003777	GO:0007018
Locus_19159_Transcript_1	GO:0003676
Locus_19173_Transcript_1	GO:0005515
Locus_1917_Transcript_1	GO:0004623	GO:0005509	GO:0006644	GO:0016042
Locus_1917_Transcript_2	GO:0004623	GO:0005509	GO:0006644	GO:0016042
Locus_19186_Transcript_1	GO:0005777	GO:0005053	GO:0005515	GO:0016558
Locus_19186_Transcript_2	GO:0005777	GO:0005053	GO:0005515	GO:0016558
Locus_19186_Transcript_3	GO:0005777	GO:0005053	GO:0005515	GO:0016558
Locus_19186_Transcript_4	GO:0005777	GO:0005053	GO:0005515	GO:0016558
Locus_1918_Transcript_1	GO:0016020	GO:0003824	GO:0004252	GO:0005044	GO:0005515	GO:0006508
Locus_1918_Transcript_10	GO:0016020	GO:0003824	GO:0004252	GO:0005044	GO:0005515	GO:0006508
Locus_1918_Transcript_3	GO:0016020	GO:0003824	GO:0004252	GO:0005044	GO:0005515	GO:0030246	GO:0006508
Locus_1918_Transcript_4	GO:0016020	GO:0005044	GO:0005515
Locus_1918_Transcript_5	GO:0016020	GO:0003824	GO:0004252	GO:0005044	GO:0005515	GO:0030246	GO:0006508
Locus_1918_Transcript_6	GO:0016020	GO:0003824	GO:0004252	GO:0005044	GO:0005515	GO:0006508
Locus_1918_Transcript_7	GO:0016020	GO:0003824	GO:0004252	GO:0005044	GO:0005515	GO:0006508
Locus_1918_Transcript_8	GO:0016020	GO:0003824	GO:0004252	GO:0005044	GO:0005515	GO:0006508
Locus_1918_Transcript_9	GO:0016020	GO:0003824	GO:0004252	GO:0005044	GO:0005515	GO:0006508
Locus_19191_Transcript_1	GO:0005488
Locus_19192_Transcript_1	GO:0009055	GO:0015035	GO:0016853	GO:0006662	GO:0045454
Locus_19194_Transcript_1	GO:0005515	GO:0035556
Locus_19194_Transcript_2	GO:0005515
Locus_19195_Transcript_1	GO:0016020	GO:0004888	GO:0042813	GO:0007166	GO:0016055
Locus_19199_Transcript_1	GO:0005741	GO:0006626
Locus_191_Transcript_2	GO:0005509
Locus_191_Transcript_3	GO:0005509
Locus_191_Transcript_6	GO:0005509
Locus_191_Transcript_7	GO:0005509
Locus_19201_Transcript_1	GO:0005576	GO:0005515	GO:0030414
Locus_1920_Transcript_1	GO:0030130	GO:0030132	GO:0005198	GO:0006886	GO:0016192
Locus_1920_Transcript_10	GO:0030130	GO:0030132	GO:0005198	GO:0006886	GO:0016192
Locus_1920_Transcript_2	GO:0030130	GO:0030132	GO:0005198	GO:0006886	GO:0016192
Locus_1920_Transcript_3	GO:0030130	GO:0030132	GO:0005198	GO:0006886	GO:0016192
Locus_1920_Transcript_4	GO:0030130	GO:0030132	GO:0005198	GO:0006886	GO:0016192
Locus_1920_Transcript_5	GO:0030130	GO:0030132	GO:0005198	GO:0006886	GO:0016192
Locus_1920_Transcript_6	GO:0030130	GO:0030132	GO:0005198	GO:0006886	GO:0016192
Locus_1920_Transcript_7	GO:0030130	GO:0030132	GO:0005198	GO:0006886	GO:0016192
Locus_1920_Transcript_8	GO:0030130	GO:0030132	GO:0005198	GO:0006886	GO:0016192
Locus_1920_Transcript_9	GO:0030130	GO:0030132	GO:0005198	GO:0006886	GO:0016192
Locus_19212_Transcript_1	GO:0005509	GO:0005515
Locus_19212_Transcript_2	GO:0005509	GO:0005515
Locus_19219_Transcript_1	GO:0003676	GO:0005524	GO:0008026
Locus_1921_Transcript_1	GO:0000166	GO:0003676
Locus_1921_Transcript_2	GO:0000166	GO:0003676
Locus_1921_Transcript_3	GO:0000166	GO:0003676
Locus_1921_Transcript_4	GO:0000166	GO:0003676
Locus_19224_Transcript_1	GO:0004221	GO:0006511
Locus_1922_Transcript_10	GO:0016020	GO:0016021	GO:0005230	GO:0006810	GO:0006811
Locus_1922_Transcript_12	GO:0004842	GO:0008270	GO:0046872	GO:0016567
Locus_1922_Transcript_14	GO:0004842	GO:0005515	GO:0008270	GO:0046872	GO:0016567
Locus_1922_Transcript_9	GO:0004842	GO:0005515	GO:0008270	GO:0046872	GO:0016567
Locus_19238_Transcript_1	GO:0005509
Locus_19245_Transcript_1	GO:0005622	GO:0005515	GO:0008270
Locus_19248_Transcript_1	GO:0005737	GO:0009331	GO:0000166	GO:0004367	GO:0016491	GO:0016614	GO:0016616	GO:0042803	GO:0050662	GO:0051287	GO:0005975	GO:0006072	GO:0046168	GO:0055114
Locus_19250_Transcript_1	GO:0008168	GO:0006479
Locus_19250_Transcript_2	GO:0008168	GO:0006479
Locus_19250_Transcript_3	GO:0008168	GO:0006479
Locus_19257_Transcript_1	GO:0016021	GO:0009607
Locus_19257_Transcript_2	GO:0016021	GO:0009607
Locus_19257_Transcript_3	GO:0016021	GO:0009607
Locus_19257_Transcript_4	GO:0016021	GO:0009607
Locus_19263_Transcript_1	GO:0032934
Locus_19263_Transcript_2	GO:0032934
Locus_19263_Transcript_3	GO:0032934
Locus_19264_Transcript_1	GO:0003676	GO:0004386	GO:0005524	GO:0008026
Locus_19264_Transcript_2	GO:0003676	GO:0004386	GO:0005524	GO:0008026
Locus_19264_Transcript_3	GO:0003676	GO:0004386	GO:0005524	GO:0008026
Locus_19279_Transcript_1	GO:0000166	GO:0016491	GO:0008152
Locus_19281_Transcript_1	GO:0005515
Locus_19283_Transcript_1	GO:0003779
Locus_19284_Transcript_1	GO:0009295	GO:0003677	GO:0005524	GO:0007059	GO:0030261
Locus_19288_Transcript_1	GO:0005737	GO:0000166	GO:0004812	GO:0004819	GO:0005524	GO:0016876	GO:0006412	GO:0006418	GO:0006425	GO:0043039
Locus_19288_Transcript_2	GO:0005737	GO:0000166	GO:0004812	GO:0004819	GO:0005524	GO:0016876	GO:0006412	GO:0006418	GO:0006425	GO:0043039
Locus_19288_Transcript_3	GO:0005737	GO:0000166	GO:0004812	GO:0004819	GO:0005524	GO:0016876	GO:0006412	GO:0006418	GO:0006425	GO:0043039
Locus_19288_Transcript_4	GO:0005737	GO:0000166	GO:0004812	GO:0004819	GO:0005524	GO:0016876	GO:0006412	GO:0006418	GO:0006425	GO:0043039
Locus_19288_Transcript_5	GO:0005737	GO:0000166	GO:0004812	GO:0004819	GO:0005524	GO:0016876	GO:0006412	GO:0006418	GO:0006425	GO:0043039
Locus_19288_Transcript_6	GO:0005737	GO:0000166	GO:0004812	GO:0004819	GO:0005524	GO:0016876	GO:0006412	GO:0006418	GO:0006425	GO:0043039
Locus_1928_Transcript_1	GO:0005488	GO:0005515
Locus_1928_Transcript_10	GO:0005488	GO:0005515
Locus_1928_Transcript_2	GO:0005488	GO:0005515
Locus_1928_Transcript_3	GO:0005488	GO:0005515
Locus_1928_Transcript_5	GO:0005488	GO:0005515
Locus_1928_Transcript_6	GO:0005488	GO:0005515
Locus_1928_Transcript_7	GO:0005488	GO:0005515
Locus_1928_Transcript_8	GO:0005488	GO:0005515
Locus_1928_Transcript_9	GO:0005488	GO:0005515
Locus_19296_Transcript_1	GO:0016020	GO:0015321	GO:0044341
Locus_1929_Transcript_1	GO:0005622	GO:0003676	GO:0008270
Locus_19306_Transcript_1	GO:0005634	GO:0003700	GO:0005515	GO:0043565	GO:0006355
Locus_1930_Transcript_10	GO:0003924	GO:0004672	GO:0004674	GO:0004713	GO:0005524	GO:0005525	GO:0016772	GO:0006468
Locus_1930_Transcript_11	GO:0003924	GO:0004672	GO:0004674	GO:0004713	GO:0005524	GO:0005525	GO:0016772	GO:0006468
Locus_1930_Transcript_12	GO:0003924	GO:0004672	GO:0004674	GO:0004713	GO:0005524	GO:0005525	GO:0016772	GO:0006468
Locus_1930_Transcript_13	GO:0003924	GO:0004672	GO:0004674	GO:0004713	GO:0005524	GO:0005525	GO:0016772	GO:0006468
Locus_1930_Transcript_14	GO:0003924	GO:0004672	GO:0004674	GO:0004713	GO:0005524	GO:0005525	GO:0016772	GO:0006468
Locus_1930_Transcript_15	GO:0003924	GO:0004672	GO:0004674	GO:0004713	GO:0005524	GO:0005525	GO:0016772	GO:0006468
Locus_1930_Transcript_16	GO:0003924	GO:0004672	GO:0004674	GO:0004713	GO:0005524	GO:0005525	GO:0016772	GO:0006468
Locus_1930_Transcript_17	GO:0003924	GO:0004672	GO:0004674	GO:0004713	GO:0005524	GO:0005525	GO:0016772	GO:0006468
Locus_1930_Transcript_18	GO:0003924	GO:0004672	GO:0004674	GO:0004713	GO:0005524	GO:0005525	GO:0016772	GO:0006468
Locus_1930_Transcript_9	GO:0003924	GO:0004672	GO:0004674	GO:0004713	GO:0005524	GO:0005525	GO:0016772	GO:0006468
Locus_19328_Transcript_1	GO:0003677	GO:0006306
Locus_19328_Transcript_2	GO:0003677	GO:0008168	GO:0006306
Locus_19328_Transcript_3	GO:0003677	GO:0008168	GO:0006306
Locus_19328_Transcript_4	GO:0003677	GO:0008168	GO:0006306
Locus_1932_Transcript_1	GO:0005739	GO:0003954	GO:0008137
Locus_19338_Transcript_1	GO:0004222	GO:0006508
Locus_19338_Transcript_2	GO:0004222	GO:0006508
Locus_1933_Transcript_1	GO:0005839	GO:0004298	GO:0051603
Locus_1933_Transcript_2	GO:0005839	GO:0004298	GO:0051603
Locus_19350_Transcript_1	GO:0016491	GO:0016620	GO:0008152	GO:0055114
Locus_19350_Transcript_2	GO:0009013	GO:0016491	GO:0016620	GO:0008152	GO:0009450	GO:0055114
Locus_19352_Transcript_1	GO:0019211
Locus_19355_Transcript_1	GO:0005576	GO:0005515	GO:0008061	GO:0006030
Locus_19355_Transcript_2	GO:0005576	GO:0005515	GO:0008061	GO:0006030
Locus_19355_Transcript_3	GO:0005576	GO:0005515	GO:0008061	GO:0006030
Locus_19355_Transcript_4	GO:0005576	GO:0005515	GO:0008061	GO:0006030
Locus_19355_Transcript_5	GO:0005576	GO:0005515	GO:0008061	GO:0006030
Locus_19355_Transcript_6	GO:0005576	GO:0005515	GO:0008061	GO:0006030
Locus_19356_Transcript_1	GO:0005515
Locus_19363_Transcript_1	GO:0005764	GO:0006629	GO:0006665
Locus_19366_Transcript_1	GO:0005515
Locus_19376_Transcript_1	GO:0016020	GO:0005044
Locus_19379_Transcript_1	GO:0005622	GO:0005840	GO:0003723	GO:0003735	GO:0006412
Locus_19379_Transcript_2	GO:0005622	GO:0005840	GO:0003723	GO:0003735	GO:0006412
Locus_1939_Transcript_1	GO:0005515	GO:0035091	GO:0007154
Locus_1939_Transcript_2	GO:0005515	GO:0035091	GO:0007154
Locus_1939_Transcript_3	GO:0005515	GO:0035091	GO:0007154
Locus_1939_Transcript_4	GO:0005515	GO:0035091	GO:0007154
Locus_1939_Transcript_5	GO:0005515	GO:0035091	GO:0007154
Locus_1939_Transcript_6	GO:0005515	GO:0035091	GO:0007154
Locus_193_Transcript_10	GO:0003824	GO:0004252	GO:0005515	GO:0006508
Locus_193_Transcript_11	GO:0003824	GO:0004252	GO:0005515	GO:0006508
Locus_193_Transcript_12	GO:0003824	GO:0004252	GO:0005515	GO:0006508
Locus_193_Transcript_3	GO:0003824	GO:0004252	GO:0005515	GO:0006508
Locus_193_Transcript_5	GO:0003824	GO:0004252	GO:0005515	GO:0006508
Locus_193_Transcript_6	GO:0003824	GO:0004252	GO:0005515	GO:0006508
Locus_193_Transcript_7	GO:0003824	GO:0004252	GO:0005515	GO:0006508
Locus_193_Transcript_8	GO:0003824	GO:0004252	GO:0005515	GO:0006508
Locus_193_Transcript_9	GO:0003824	GO:0004252	GO:0005515	GO:0006508
Locus_19404_Transcript_1	GO:0005622	GO:0016020	GO:0003924	GO:0005525	GO:0006184	GO:0006886	GO:0006913	GO:0007165	GO:0007264	GO:0015031
Locus_19404_Transcript_3	GO:0005622	GO:0016020	GO:0003924	GO:0005525	GO:0006184	GO:0006886	GO:0006913	GO:0007165	GO:0007264	GO:0015031
Locus_19404_Transcript_4	GO:0005622	GO:0016020	GO:0003924	GO:0005525	GO:0006184	GO:0006886	GO:0006913	GO:0007165	GO:0007264	GO:0015031
Locus_19404_Transcript_6	GO:0005622	GO:0016020	GO:0003924	GO:0005525	GO:0006184	GO:0006886	GO:0006913	GO:0007165	GO:0007264	GO:0015031
Locus_19404_Transcript_8	GO:0005622	GO:0016020	GO:0003924	GO:0005525	GO:0006184	GO:0006886	GO:0006913	GO:0007165	GO:0007264	GO:0015031
Locus_1940_Transcript_1	GO:0004326	GO:0005524	GO:0009058	GO:0009396
Locus_1940_Transcript_2	GO:0004326	GO:0005524	GO:0016874	GO:0009058	GO:0009396
Locus_1940_Transcript_3	GO:0004326	GO:0005524	GO:0016874	GO:0009058	GO:0009396
Locus_1940_Transcript_4	GO:0004326	GO:0005524	GO:0016874	GO:0009058	GO:0009396
Locus_19412_Transcript_1	GO:0005515
Locus_19412_Transcript_2	GO:0005515
Locus_19412_Transcript_3	GO:0005515
Locus_19414_Transcript_2	GO:0005506	GO:0016491	GO:0016706	GO:0055114
Locus_19414_Transcript_3	GO:0005506	GO:0016491	GO:0016706	GO:0055114
Locus_19414_Transcript_4	GO:0005506	GO:0016491	GO:0016706	GO:0055114
Locus_19414_Transcript_5	GO:0005506	GO:0016491	GO:0016706	GO:0055114
Locus_19428_Transcript_1	GO:0005515
Locus_19429_Transcript_1	GO:0000166	GO:0016491	GO:0008152
Locus_19438_Transcript_1	GO:0016021	GO:0022857	GO:0055085
Locus_1943_Transcript_2	GO:0003824	GO:0004252	GO:0006508
Locus_1943_Transcript_3	GO:0003824	GO:0004252	GO:0006508
Locus_1943_Transcript_4	GO:0003824	GO:0004252	GO:0006508
Locus_1943_Transcript_5	GO:0003824	GO:0004252	GO:0006508
Locus_1944_Transcript_1	GO:0005515
Locus_19453_Transcript_1	GO:0008168
Locus_19457_Transcript_1	GO:0005622	GO:0005085	GO:0007264
Locus_19459_Transcript_1	GO:0004491	GO:0016491	GO:0016620	GO:0008152	GO:0055114
Locus_19459_Transcript_2	GO:0004491	GO:0016491	GO:0016620	GO:0008152	GO:0055114
Locus_1945_Transcript_1	GO:0016020	GO:0003824	GO:0005524	GO:0015662	GO:0016820	GO:0006812	GO:0008152
Locus_1945_Transcript_2	GO:0016020	GO:0003824	GO:0005524	GO:0015662	GO:0016820	GO:0006812	GO:0008152
Locus_1945_Transcript_3	GO:0016020	GO:0003824	GO:0005524	GO:0015662	GO:0016820	GO:0006812	GO:0008152
Locus_1946_Transcript_2	GO:0046930	GO:0015267	GO:0006812	GO:0046931	GO:0052331
Locus_19474_Transcript_1	GO:0005515
Locus_19475_Transcript_1	GO:0005525
Locus_19476_Transcript_1	GO:0005578	GO:0005509	GO:0005515	GO:0007165
Locus_1947_Transcript_1	GO:0005874	GO:0043234	GO:0005198	GO:0005525	GO:0007017	GO:0007018	GO:0051258
Locus_1947_Transcript_2	GO:0005874	GO:0043234	GO:0005198	GO:0005525	GO:0007017	GO:0007018	GO:0051258
Locus_1947_Transcript_3	GO:0005874	GO:0043234	GO:0005198	GO:0005525	GO:0007017	GO:0007018	GO:0051258
Locus_1947_Transcript_4	GO:0005874	GO:0043234	GO:0005198	GO:0005525	GO:0007017	GO:0007018	GO:0051258
Locus_19484_Transcript_1	GO:0005515
Locus_19493_Transcript_1	GO:0003779
Locus_19501_Transcript_1	GO:0005509	GO:0005515
Locus_19518_Transcript_1	GO:0005737	GO:0000166	GO:0004813	GO:0005524	GO:0016876	GO:0006419	GO:0043039
Locus_19518_Transcript_2	GO:0005737	GO:0000166	GO:0004813	GO:0005524	GO:0016876	GO:0006419	GO:0043039
Locus_1952_Transcript_14	GO:0005515
Locus_19535_Transcript_1	GO:0005515
Locus_19535_Transcript_2	GO:0005515
Locus_19537_Transcript_1	GO:0007165
Locus_19538_Transcript_1	GO:0030246
Locus_19538_Transcript_2	GO:0030246
Locus_19538_Transcript_3	GO:0030246
Locus_19538_Transcript_4	GO:0005529
Locus_1953_Transcript_1	GO:0008270
Locus_1953_Transcript_10	GO:0008270
Locus_1953_Transcript_2	GO:0008270
Locus_1953_Transcript_3	GO:0008270
Locus_1953_Transcript_4	GO:0008270
Locus_1953_Transcript_5	GO:0008270
Locus_1953_Transcript_6	GO:0008270
Locus_1953_Transcript_7	GO:0008270
Locus_1953_Transcript_8	GO:0008270
Locus_1953_Transcript_9	GO:0008270
Locus_19544_Transcript_1	GO:0005576	GO:0005833	GO:0005506	GO:0019825	GO:0020037	GO:0015671
Locus_19549_Transcript_1	GO:0003995	GO:0016627	GO:0050660	GO:0008152	GO:0055114
Locus_1954_Transcript_1	GO:0005634	GO:0004402	GO:0006348	GO:0016568	GO:0016573
Locus_1954_Transcript_2	GO:0005634	GO:0004402	GO:0006348	GO:0016568	GO:0016573
Locus_1954_Transcript_3	GO:0005634	GO:0004402	GO:0006348	GO:0016568	GO:0016573
Locus_1954_Transcript_4	GO:0005634	GO:0004402	GO:0006348	GO:0016568	GO:0016573
Locus_1954_Transcript_6	GO:0005634	GO:0004402	GO:0006348	GO:0016568	GO:0016573
Locus_1954_Transcript_7	GO:0005634	GO:0004402	GO:0006348	GO:0016568	GO:0016573
Locus_1954_Transcript_8	GO:0005634	GO:0004402	GO:0006348	GO:0016568	GO:0016573
Locus_1954_Transcript_9	GO:0005634	GO:0004402	GO:0006348	GO:0016568	GO:0016573
Locus_19554_Transcript_1	GO:0005515	GO:0008270	GO:0006396
Locus_19557_Transcript_1	GO:0019901	GO:0000079	GO:0006355
Locus_1955_Transcript_1	GO:0000166	GO:0005524	GO:0016787	GO:0017111
Locus_1955_Transcript_10	GO:0000166	GO:0005524	GO:0016787	GO:0017111
Locus_1955_Transcript_5	GO:0000166	GO:0005524	GO:0016787	GO:0017111
Locus_1955_Transcript_7	GO:0000166	GO:0005524	GO:0016787	GO:0017111
Locus_1955_Transcript_9	GO:0000166	GO:0005524	GO:0016787	GO:0017111
Locus_19561_Transcript_1	GO:0016021	GO:0004930	GO:0007186
Locus_19561_Transcript_2	GO:0016021	GO:0004930	GO:0007186
Locus_19563_Transcript_1	GO:0005634	GO:0045892
Locus_19563_Transcript_2	GO:0005634	GO:0045892
Locus_19573_Transcript_1	GO:0004867
Locus_19575_Transcript_1	GO:0005515
Locus_19575_Transcript_2	GO:0005515
Locus_19575_Transcript_3	GO:0005515
Locus_19578_Transcript_1	GO:0030529	GO:0003723
Locus_19578_Transcript_2	GO:0030529	GO:0003723
Locus_19578_Transcript_3	GO:0030529	GO:0003723
Locus_1957_Transcript_1	GO:0005506	GO:0009055	GO:0016705	GO:0020037	GO:0055114
Locus_1957_Transcript_2	GO:0005506	GO:0009055	GO:0016705	GO:0020037	GO:0055114
Locus_1957_Transcript_3	GO:0005506	GO:0009055	GO:0016705	GO:0020037	GO:0055114
Locus_1957_Transcript_4	GO:0005506	GO:0009055	GO:0016705	GO:0020037	GO:0055114
Locus_1957_Transcript_5	GO:0005506	GO:0009055	GO:0016705	GO:0020037	GO:0055114
Locus_1957_Transcript_6	GO:0005506	GO:0009055	GO:0016705	GO:0020037	GO:0055114
Locus_19582_Transcript_1	GO:0008026	GO:0006310
Locus_19589_Transcript_1	GO:0005509
Locus_19589_Transcript_2	GO:0005509
Locus_19589_Transcript_3	GO:0005509
Locus_19590_Transcript_1	GO:0006886	GO:0016192
Locus_19595_Transcript_1	GO:0005737	GO:0005515
Locus_19599_Transcript_1	GO:0016740
Locus_19599_Transcript_2	GO:0016779	GO:0009058
Locus_19599_Transcript_3	GO:0016779	GO:0009058
Locus_19599_Transcript_4	GO:0016779	GO:0009058
Locus_19599_Transcript_5	GO:0016779	GO:0009058
Locus_19599_Transcript_6	GO:0016779	GO:0009058
Locus_1959_Transcript_10	GO:0005515
Locus_1959_Transcript_11	GO:0005515
Locus_1959_Transcript_12	GO:0005515
Locus_1959_Transcript_3	GO:0005515
Locus_1959_Transcript_4	GO:0005515
Locus_1959_Transcript_5	GO:0005515
Locus_1959_Transcript_6	GO:0005515
Locus_1959_Transcript_7	GO:0005515
Locus_1959_Transcript_8	GO:0005515
Locus_1959_Transcript_9	GO:0005515
Locus_19601_Transcript_1	GO:0004672	GO:0004674	GO:0005524	GO:0016772	GO:0006468
Locus_1961_Transcript_1	GO:0005515
Locus_1961_Transcript_2	GO:0005515
Locus_1961_Transcript_3	GO:0005515
Locus_1961_Transcript_4	GO:0005515
Locus_1962_Transcript_1	GO:0005840	GO:0003735	GO:0006412
Locus_19637_Transcript_1	GO:0004222	GO:0005524	GO:0006508
Locus_19637_Transcript_2	GO:0004222	GO:0005524	GO:0006508
Locus_19638_Transcript_1	GO:0005634	GO:0006281	GO:0006355
Locus_19643_Transcript_1	GO:0005515
Locus_19645_Transcript_1	GO:0005515
Locus_19645_Transcript_2	GO:0005515
Locus_19645_Transcript_3	GO:0005515
Locus_19645_Transcript_4	GO:0005515
Locus_19645_Transcript_5	GO:0005515
Locus_19645_Transcript_6	GO:0005515
Locus_19645_Transcript_7	GO:0005515
Locus_19645_Transcript_8	GO:0005515
Locus_19645_Transcript_9	GO:0005515
Locus_1965_Transcript_1	GO:0009966
Locus_1965_Transcript_2	GO:0009966
Locus_1965_Transcript_3	GO:0009966
Locus_19664_Transcript_1	GO:0005509	GO:0005515
Locus_19666_Transcript_2	GO:0004222	GO:0006508
Locus_19668_Transcript_1	GO:0005622	GO:0005840	GO:0003735	GO:0006412
Locus_19668_Transcript_2	GO:0005622	GO:0005840	GO:0003735	GO:0006412
Locus_19669_Transcript_1	GO:0005515
Locus_19670_Transcript_1	GO:0005515
Locus_19670_Transcript_2	GO:0005515
Locus_19670_Transcript_3	GO:0005515
Locus_19673_Transcript_1	GO:0005515
Locus_19675_Transcript_1	GO:0005839	GO:0004298	GO:0051603
Locus_1967_Transcript_10	GO:0005488	GO:0005515
Locus_1967_Transcript_11	GO:0005488	GO:0005515
Locus_1967_Transcript_12	GO:0005488	GO:0005515
Locus_1967_Transcript_3	GO:0005488	GO:0005515
Locus_1967_Transcript_4	GO:0005488	GO:0005515
Locus_1967_Transcript_5	GO:0005488	GO:0005515
Locus_1967_Transcript_6	GO:0005488	GO:0005515
Locus_1967_Transcript_7	GO:0005488	GO:0005515
Locus_1967_Transcript_8	GO:0005488	GO:0005515
Locus_1967_Transcript_9	GO:0005488	GO:0005515
Locus_19682_Transcript_1	GO:0004066	GO:0006529
Locus_196_Transcript_1	GO:0005622	GO:0005840	GO:0003735	GO:0006412
Locus_196_Transcript_2	GO:0005622	GO:0005840	GO:0003735	GO:0006412
Locus_19710_Transcript_1	GO:0003824	GO:0004553	GO:0005975
Locus_19719_Transcript_1	GO:0005509	GO:0005515
Locus_19724_Transcript_1	GO:0005515
Locus_19725_Transcript_1	GO:0003810	GO:0018149
Locus_19726_Transcript_1	GO:0005515
Locus_19735_Transcript_1	GO:0016020	GO:0016021	GO:0005215	GO:0005452	GO:0008509	GO:0006810	GO:0006820
Locus_19739_Transcript_1	GO:0003676	GO:0016787	GO:0046872
Locus_1973_Transcript_3	GO:0005488
Locus_1973_Transcript_4	GO:0005488
Locus_1973_Transcript_6	GO:0005488
Locus_1973_Transcript_7	GO:0005488
Locus_1973_Transcript_8	GO:0005488
Locus_19744_Transcript_1	GO:0003676	GO:0004386	GO:0005524	GO:0008026	GO:0016817	GO:0016818
Locus_19744_Transcript_2	GO:0003676	GO:0004386	GO:0005524	GO:0008026	GO:0016817	GO:0016818
Locus_19748_Transcript_1	GO:0005634	GO:0005737	GO:0003723	GO:0006397
Locus_19748_Transcript_2	GO:0005634	GO:0005737	GO:0003723	GO:0006397
Locus_19748_Transcript_3	GO:0005634	GO:0005737	GO:0003723	GO:0006397
Locus_19748_Transcript_4	GO:0005634	GO:0005737	GO:0003723	GO:0006397
Locus_19748_Transcript_5	GO:0005634	GO:0005737	GO:0003723	GO:0006397
Locus_19758_Transcript_1	GO:0005764	GO:0003824	GO:0004348	GO:0043169	GO:0005975	GO:0006665	GO:0007040
Locus_19758_Transcript_2	GO:0005764	GO:0003824	GO:0004348	GO:0043169	GO:0005975	GO:0006665	GO:0007040
Locus_19758_Transcript_3	GO:0005764	GO:0003824	GO:0004348	GO:0043169	GO:0005975	GO:0006665	GO:0007040
Locus_19758_Transcript_4	GO:0005764	GO:0003824	GO:0004348	GO:0043169	GO:0005975	GO:0006665	GO:0007040
Locus_19758_Transcript_5	GO:0005764	GO:0003824	GO:0004348	GO:0043169	GO:0005975	GO:0006665	GO:0007040
Locus_19762_Transcript_1	GO:0005634	GO:0008270	GO:0006355
Locus_19765_Transcript_1	GO:0016020	GO:0008137	GO:0009055
Locus_19784_Transcript_1	GO:0003700	GO:0043565	GO:0006355
Locus_19784_Transcript_2	GO:0003700	GO:0043565	GO:0006355
Locus_1978_Transcript_1	GO:0005622	GO:0003676	GO:0008270
Locus_1978_Transcript_2	GO:0005622	GO:0003676	GO:0008270
Locus_1978_Transcript_3	GO:0005622	GO:0003676	GO:0008270
Locus_19791_Transcript_1	GO:0016491	GO:0008152
Locus_1979_Transcript_1	GO:0003824	GO:0016747	GO:0032934	GO:0008152
Locus_1979_Transcript_2	GO:0003824	GO:0016747	GO:0032934	GO:0008152
Locus_1979_Transcript_3	GO:0003824	GO:0016747	GO:0032934	GO:0008152
Locus_1979_Transcript_4	GO:0003824	GO:0016747	GO:0032934	GO:0008152
Locus_1979_Transcript_5	GO:0003824	GO:0016747	GO:0032934	GO:0008152
Locus_1979_Transcript_6	GO:0003824	GO:0016747	GO:0032934	GO:0008152
Locus_1979_Transcript_7	GO:0003824	GO:0016747	GO:0032934	GO:0008152
Locus_19814_Transcript_1	GO:0005515
Locus_19815_Transcript_1	GO:0003677	GO:0005515	GO:0008270
Locus_19815_Transcript_2	GO:0003677	GO:0005515	GO:0008270
Locus_19815_Transcript_3	GO:0003677	GO:0005515	GO:0008270
Locus_19822_Transcript_1	GO:0016020	GO:0004888	GO:0005515	GO:0042813	GO:0007166	GO:0016055
Locus_19822_Transcript_2	GO:0016020	GO:0004888	GO:0005515	GO:0042813	GO:0007166	GO:0016055
Locus_19824_Transcript_1	GO:0005524	GO:0016773	GO:0006139
Locus_1982_Transcript_1	GO:0016021	GO:0043066
Locus_1982_Transcript_2	GO:0016021	GO:0043066
Locus_1982_Transcript_3	GO:0016021	GO:0043066
Locus_1982_Transcript_4	GO:0016021	GO:0043066
Locus_19832_Transcript_1	GO:0008234	GO:0006508
Locus_19841_Transcript_1	GO:0004871	GO:0007275	GO:0035556
Locus_19844_Transcript_10	GO:0030131	GO:0005515	GO:0006810	GO:0006886	GO:0016192
Locus_19844_Transcript_11	GO:0030131	GO:0005515	GO:0006810	GO:0006886	GO:0016192
Locus_19844_Transcript_12	GO:0030131	GO:0005515	GO:0006810	GO:0006886	GO:0016192
Locus_19844_Transcript_13	GO:0030131	GO:0005515	GO:0006810	GO:0006886	GO:0016192
Locus_19844_Transcript_14	GO:0030131	GO:0005515	GO:0006810	GO:0006886	GO:0016192
Locus_19844_Transcript_16	GO:0030131	GO:0005515	GO:0006810	GO:0006886	GO:0016192
Locus_19844_Transcript_17	GO:0030131	GO:0005515	GO:0006810	GO:0006886	GO:0016192
Locus_19844_Transcript_18	GO:0030131	GO:0005515	GO:0006810	GO:0006886	GO:0016192
Locus_19844_Transcript_3	GO:0030131	GO:0005515	GO:0006886	GO:0016192
Locus_19844_Transcript_6	GO:0030131	GO:0005515	GO:0006886	GO:0016192
Locus_19850_Transcript_1	GO:0000975
Locus_19854_Transcript_1	GO:0005509
Locus_19854_Transcript_2	GO:0005509
Locus_19857_Transcript_1	GO:0004672	GO:0005524	GO:0016772	GO:0006468
Locus_19861_Transcript_1	GO:0005921
Locus_19863_Transcript_1	GO:0003677	GO:0003899	GO:0032549	GO:0006351
Locus_1986_Transcript_1	GO:0005515	GO:0008270
Locus_19876_Transcript_1	GO:0005515
Locus_19876_Transcript_2	GO:0005515
Locus_1987_Transcript_2	GO:0016757
Locus_1987_Transcript_4	GO:0016757
Locus_1987_Transcript_5	GO:0016757
Locus_19882_Transcript_1	GO:0005509
Locus_19882_Transcript_2	GO:0005509
Locus_19882_Transcript_3	GO:0005509
Locus_19882_Transcript_4	GO:0005509
Locus_19885_Transcript_1	GO:0005634	GO:0008270
Locus_19885_Transcript_2	GO:0005634	GO:0008270
Locus_19885_Transcript_3	GO:0005634	GO:0008270
Locus_19885_Transcript_4	GO:0005634	GO:0008270
Locus_1988_Transcript_1	GO:0003824	GO:0004252	GO:0005515	GO:0006508
Locus_1988_Transcript_2	GO:0003824	GO:0004252	GO:0005515	GO:0006508
Locus_1988_Transcript_3	GO:0003824	GO:0004252	GO:0005515	GO:0006508
Locus_1988_Transcript_4	GO:0003824	GO:0004252	GO:0005515	GO:0006508
Locus_1988_Transcript_5	GO:0003824	GO:0004252	GO:0005515	GO:0006508
Locus_19890_Transcript_1	GO:0003824	GO:0004222	GO:0008270	GO:0046872	GO:0006508
Locus_19890_Transcript_2	GO:0003824	GO:0046872
Locus_19890_Transcript_3	GO:0003824	GO:0004222	GO:0008270	GO:0046872	GO:0006508
Locus_19891_Transcript_1	GO:0000775	GO:0005634	GO:0007049	GO:0007067
Locus_19893_Transcript_1	GO:0003824	GO:0016829	GO:0006099
Locus_19897_Transcript_2	GO:0030286	GO:0003777	GO:0007018
Locus_19899_Transcript_1	GO:0004725	GO:0016791	GO:0006470	GO:0016311
Locus_19899_Transcript_2	GO:0004725	GO:0016791	GO:0006470	GO:0016311
Locus_19899_Transcript_3	GO:0004725	GO:0016791	GO:0006470	GO:0016311
Locus_19899_Transcript_4	GO:0004725	GO:0016791	GO:0006470	GO:0016311
Locus_1989_Transcript_1	GO:0005102	GO:0007165
Locus_1989_Transcript_2	GO:0005102	GO:0007165
Locus_1989_Transcript_3	GO:0005102	GO:0007165
Locus_1989_Transcript_4	GO:0005102	GO:0007165
Locus_198_Transcript_1	GO:0005622	GO:0005840	GO:0015934	GO:0003723	GO:0003735	GO:0006412
Locus_198_Transcript_10	GO:0005622	GO:0015934	GO:0003723	GO:0003735	GO:0006412
Locus_198_Transcript_2	GO:0005622	GO:0015934	GO:0003723	GO:0003735	GO:0006412
Locus_198_Transcript_3	GO:0015934	GO:0003723	GO:0003735	GO:0006412
Locus_198_Transcript_4	GO:0005622	GO:0015934	GO:0003723	GO:0003735	GO:0006412
Locus_198_Transcript_5	GO:0005622	GO:0015934	GO:0003723	GO:0003735	GO:0006412
Locus_198_Transcript_6	GO:0005622	GO:0015934	GO:0003723	GO:0003735	GO:0006412
Locus_198_Transcript_7	GO:0005622	GO:0015934	GO:0003723	GO:0003735	GO:0006412
Locus_198_Transcript_8	GO:0005622	GO:0005840	GO:0015934	GO:0003723	GO:0003735	GO:0006412
Locus_1990_Transcript_1	GO:0005515
Locus_19916_Transcript_1	GO:0005515
Locus_1991_Transcript_1	GO:0003677	GO:0003887	GO:0016779	GO:0006281
Locus_19924_Transcript_1	GO:0020037
Locus_19928_Transcript_1	GO:0005615	GO:0005102	GO:0007165
Locus_19933_Transcript_1	GO:0008198	GO:0008270	GO:0016491	GO:0016701	GO:0006725	GO:0055114
Locus_19936_Transcript_1	GO:0016757
Locus_1993_Transcript_1	GO:0004096	GO:0020037	GO:0006979	GO:0055114
Locus_1993_Transcript_2	GO:0004096	GO:0020037	GO:0006979	GO:0055114
Locus_1993_Transcript_3	GO:0004096	GO:0020037	GO:0006979	GO:0055114
Locus_1993_Transcript_4	GO:0004096	GO:0020037	GO:0006979	GO:0055114
Locus_19957_Transcript_1	GO:0004725	GO:0016791	GO:0006470	GO:0016311
Locus_19961_Transcript_1	GO:0003676	GO:0015074
Locus_19968_Transcript_1	GO:0005515
Locus_19968_Transcript_2	GO:0005515
Locus_1996_Transcript_1	GO:0003723	GO:0003746	GO:0043022	GO:0006452	GO:0008612	GO:0045901	GO:0045905
Locus_1996_Transcript_2	GO:0003723	GO:0003746	GO:0043022	GO:0006452	GO:0008612	GO:0045901	GO:0045905
Locus_1996_Transcript_3	GO:0003723	GO:0003746	GO:0043022	GO:0006452	GO:0008612	GO:0045901	GO:0045905
Locus_1996_Transcript_4	GO:0003723	GO:0003746	GO:0043022	GO:0006452	GO:0008612	GO:0045901	GO:0045905
Locus_1996_Transcript_5	GO:0003723	GO:0003746	GO:0043022	GO:0006452	GO:0008612	GO:0045901	GO:0045905
Locus_1996_Transcript_6	GO:0003723	GO:0003746	GO:0043022	GO:0006452	GO:0008612	GO:0045901	GO:0045905
Locus_1996_Transcript_7	GO:0003723	GO:0003746	GO:0043022	GO:0006452	GO:0008612	GO:0045901	GO:0045905
Locus_1996_Transcript_8	GO:0003723	GO:0003746	GO:0043022	GO:0006452	GO:0008612	GO:0045901	GO:0045905
Locus_19978_Transcript_1	GO:0005856	GO:0005158	GO:0005488
Locus_19981_Transcript_1	GO:0016021	GO:0004930	GO:0007186
Locus_19989_Transcript_2	GO:0005622	GO:0005634	GO:0005515	GO:0006810	GO:0051028
Locus_19989_Transcript_3	GO:0005634	GO:0005737	GO:0000166	GO:0003723	GO:0005515	GO:0006406
Locus_19989_Transcript_4	GO:0005622	GO:0005634	GO:0005515	GO:0006810	GO:0051028
Locus_19989_Transcript_5	GO:0005622	GO:0005634	GO:0005737	GO:0000166	GO:0003723	GO:0005515	GO:0006406	GO:0006810	GO:0051028
Locus_19989_Transcript_6	GO:0005622	GO:0005634	GO:0005515	GO:0006810	GO:0051028
Locus_1998_Transcript_10	GO:0003824	GO:0004560	GO:0043169	GO:0005975	GO:0006004
Locus_1998_Transcript_2	GO:0003824	GO:0004560	GO:0043169	GO:0005975	GO:0006004
Locus_1998_Transcript_3	GO:0003824	GO:0004560	GO:0043169	GO:0005975	GO:0006004
Locus_1998_Transcript_4	GO:0003824	GO:0004560	GO:0043169	GO:0005975	GO:0006004
Locus_1998_Transcript_5	GO:0003824	GO:0004560	GO:0043169	GO:0005975	GO:0006004
Locus_1998_Transcript_6	GO:0003824	GO:0004560	GO:0043169	GO:0005975
Locus_1998_Transcript_7	GO:0003824	GO:0004560	GO:0043169	GO:0005975	GO:0006004
Locus_1998_Transcript_8	GO:0003824	GO:0004560	GO:0043169	GO:0005975	GO:0006004
Locus_1998_Transcript_9	GO:0003824	GO:0004560	GO:0043169	GO:0005975	GO:0006004
Locus_19990_Transcript_1	GO:0005576	GO:0005615	GO:0004866
Locus_19997_Transcript_10	GO:0008237	GO:0008270
Locus_19997_Transcript_11	GO:0008237	GO:0008270
Locus_19997_Transcript_12	GO:0008237	GO:0008270
Locus_19997_Transcript_13	GO:0008237	GO:0008270
Locus_19997_Transcript_4	GO:0008237	GO:0008270
Locus_19997_Transcript_5	GO:0008237	GO:0008270
Locus_19997_Transcript_6	GO:0008237	GO:0008270
Locus_19997_Transcript_7	GO:0008237	GO:0008270
Locus_19997_Transcript_8	GO:0008237	GO:0008270
Locus_19997_Transcript_9	GO:0008237	GO:0008270
Locus_19_Transcript_1	GO:0016020	GO:0055114
Locus_19_Transcript_2	GO:0008137	GO:0042773	GO:0055114
Locus_1_Transcript_1	GO:0045263	GO:0015078	GO:0015986
Locus_1_Transcript_2	GO:0045263	GO:0015078	GO:0015986
Locus_1_Transcript_3	GO:0045263	GO:0015078	GO:0015986
Locus_20002_Transcript_1	GO:0016491	GO:0046914	GO:0006744	GO:0055114
Locus_20002_Transcript_2	GO:0016491	GO:0046914	GO:0006744	GO:0055114
Locus_20002_Transcript_3	GO:0016491	GO:0046914	GO:0006744	GO:0055114
Locus_20002_Transcript_4	GO:0016491	GO:0046914	GO:0006744	GO:0055114
Locus_20003_Transcript_1	GO:0003676	GO:0046983
Locus_20014_Transcript_1	GO:0016491	GO:0055114
Locus_20021_Transcript_1	GO:0005622	GO:0003723	GO:0003725	GO:0004000	GO:0006396
Locus_20032_Transcript_1	GO:0003824	GO:0004807	GO:0008152
Locus_20035_Transcript_1	GO:0009890
Locus_20035_Transcript_2	GO:0009890
Locus_20046_Transcript_1	GO:0005515
Locus_20046_Transcript_2	GO:0005515
Locus_20046_Transcript_3	GO:0005515
Locus_20046_Transcript_4	GO:0005515
Locus_20046_Transcript_5	GO:0005515
Locus_20046_Transcript_6	GO:0005515
Locus_20046_Transcript_7	GO:0005515
Locus_20049_Transcript_1	GO:0005515	GO:0008060	GO:0008270	GO:0032312
Locus_20054_Transcript_1	GO:0008474	GO:0006464
Locus_20054_Transcript_2	GO:0008474	GO:0006464
Locus_20054_Transcript_3	GO:0008474	GO:0006464
Locus_20054_Transcript_4	GO:0008474	GO:0006464
Locus_20054_Transcript_5	GO:0008474	GO:0006464
Locus_20054_Transcript_6	GO:0008474	GO:0006464
Locus_20054_Transcript_7	GO:0008474	GO:0006464
Locus_20055_Transcript_1	GO:0004601	GO:0020037	GO:0006979	GO:0055114
Locus_20068_Transcript_3	GO:0003677	GO:0004803	GO:0006313	GO:0015074
Locus_20069_Transcript_1	GO:0016020	GO:0005215	GO:0006810	GO:0055085
Locus_20074_Transcript_1	GO:0005789	GO:0016021	GO:0006506
Locus_2007_Transcript_10	GO:0016788
Locus_2007_Transcript_11	GO:0016788
Locus_2007_Transcript_3	GO:0016788
Locus_2007_Transcript_5	GO:0016788
Locus_2007_Transcript_7	GO:0016788
Locus_20083_Transcript_1	GO:0016746
Locus_20083_Transcript_2	GO:0016746
Locus_20085_Transcript_1	GO:0005737	GO:0000166	GO:0004812	GO:0004823	GO:0005524	GO:0006418	GO:0006429
Locus_20086_Transcript_1	GO:0003824	GO:0016779	GO:0009058
Locus_20092_Transcript_1	GO:0032039	GO:0016180
Locus_20092_Transcript_2	GO:0032039	GO:0016180
Locus_20102_Transcript_1	GO:0004143	GO:0007205
Locus_20109_Transcript_1	GO:0000049	GO:0004831
Locus_2010_Transcript_1	GO:0008234	GO:0006508
Locus_2010_Transcript_2	GO:0008234	GO:0006508
Locus_2010_Transcript_3	GO:0008234	GO:0006508
Locus_2010_Transcript_4	GO:0008234	GO:0006508
Locus_2010_Transcript_5	GO:0008234	GO:0006508
Locus_2010_Transcript_6	GO:0008234	GO:0006508
Locus_2010_Transcript_7	GO:0008234	GO:0006508
Locus_20116_Transcript_1	GO:0016020	GO:0016021	GO:0004888	GO:0004930	GO:0007166	GO:0007186	GO:0007218	GO:0016525
Locus_20116_Transcript_2	GO:0016020	GO:0016021	GO:0004888	GO:0004930	GO:0007166	GO:0007186	GO:0007218	GO:0016525
Locus_2011_Transcript_1	GO:0006904	GO:0016192
Locus_20126_Transcript_1	GO:0005488	GO:0005529
Locus_20135_Transcript_1	GO:0044237
Locus_20135_Transcript_2	GO:0044237
Locus_20138_Transcript_1	GO:0008270
Locus_20138_Transcript_2	GO:0008270
Locus_20138_Transcript_3	GO:0008270
Locus_20138_Transcript_4	GO:0008270
Locus_20139_Transcript_1	GO:0000166	GO:0016491	GO:0008152
Locus_20139_Transcript_2	GO:0000166	GO:0016491	GO:0008152
Locus_20139_Transcript_3	GO:0000166	GO:0016491	GO:0008152
Locus_20139_Transcript_4	GO:0000166	GO:0016491	GO:0008152
Locus_20139_Transcript_5	GO:0000166	GO:0016491	GO:0008152
Locus_20139_Transcript_6	GO:0000166	GO:0016491	GO:0008152
Locus_20139_Transcript_7	GO:0000166	GO:0016491	GO:0008152
Locus_20148_Transcript_1	GO:0005794
Locus_20148_Transcript_2	GO:0005794
Locus_20148_Transcript_3	GO:0005794
Locus_20149_Transcript_1	GO:0005102	GO:0005509	GO:0005515	GO:0007165
Locus_20150_Transcript_1	GO:0005488	GO:0005515
Locus_20150_Transcript_3	GO:0005515
Locus_20150_Transcript_4	GO:0005515
Locus_20150_Transcript_5	GO:0005515
Locus_20150_Transcript_6	GO:0005515
Locus_20156_Transcript_1	GO:0005622	GO:0016020	GO:0003924	GO:0005525	GO:0006184	GO:0007165	GO:0007264	GO:0015031
Locus_20165_Transcript_1	GO:0003824	GO:0016831	GO:0030170	GO:0019752
Locus_20168_Transcript_1	GO:0005515	GO:0008270
Locus_20171_Transcript_1	GO:0005856	GO:0003779	GO:0005524	GO:0030833
Locus_20180_Transcript_1	GO:0007155
Locus_20186_Transcript_1	GO:0005622	GO:0008270
Locus_20189_Transcript_1	GO:0003676
Locus_20189_Transcript_2	GO:0003676	GO:0003723	GO:0006396
Locus_20189_Transcript_3	GO:0003676	GO:0003723	GO:0006396
Locus_20189_Transcript_4	GO:0003676	GO:0003723	GO:0006396
Locus_20194_Transcript_1	GO:0005515
Locus_20199_Transcript_1	GO:0000145	GO:0006904	GO:0015031
Locus_20199_Transcript_2	GO:0000145	GO:0006904	GO:0015031
Locus_20199_Transcript_3	GO:0000145	GO:0006904	GO:0015031
Locus_201_Transcript_1	GO:0030246
Locus_201_Transcript_2	GO:0030246
Locus_201_Transcript_3	GO:0030246
Locus_20218_Transcript_1	GO:0008168
Locus_20218_Transcript_2	GO:0008168
Locus_20219_Transcript_1	GO:0005515	GO:0008270
Locus_2021_Transcript_1	GO:0008168	GO:0006479
Locus_2021_Transcript_2	GO:0008168	GO:0006479
Locus_2021_Transcript_3	GO:0008168	GO:0006479
Locus_2021_Transcript_4	GO:0008168	GO:0006479
Locus_2021_Transcript_5	GO:0008168	GO:0006479
Locus_20229_Transcript_3	GO:0016746	GO:0008152
Locus_20237_Transcript_1	GO:0016787
Locus_20245_Transcript_1	GO:0005507	GO:0008131	GO:0048038	GO:0009308	GO:0055114
Locus_20245_Transcript_2	GO:0005507	GO:0008131	GO:0048038	GO:0009308	GO:0055114
Locus_20245_Transcript_4	GO:0005507	GO:0008131	GO:0048038	GO:0009308	GO:0055114
Locus_20245_Transcript_5	GO:0005507	GO:0008131	GO:0048038	GO:0009308	GO:0055114
Locus_20245_Transcript_6	GO:0005507	GO:0008131	GO:0048038	GO:0009308	GO:0055114
Locus_20247_Transcript_1	GO:0005515
Locus_2024_Transcript_1	GO:0005509
Locus_2024_Transcript_2	GO:0005509
Locus_2024_Transcript_3	GO:0005509
Locus_2024_Transcript_4	GO:0005509
Locus_2024_Transcript_5	GO:0005509
Locus_2024_Transcript_6	GO:0005509
Locus_2024_Transcript_7	GO:0005509
Locus_20252_Transcript_1	GO:0005739	GO:0003723	GO:0009022	GO:0016779	GO:0006396	GO:0042780
Locus_20252_Transcript_2	GO:0005739	GO:0003723	GO:0009022	GO:0016779	GO:0006396	GO:0042780
Locus_20259_Transcript_1	GO:0008270
Locus_2025_Transcript_1	GO:0005524
Locus_2025_Transcript_2	GO:0005515
Locus_2025_Transcript_3	GO:0005515	GO:0005524
Locus_2025_Transcript_4	GO:0005515	GO:0005524
Locus_2025_Transcript_6	GO:0005515	GO:0005524
Locus_2025_Transcript_7	GO:0005515	GO:0005524
Locus_20285_Transcript_1	GO:0003824	GO:0008152
Locus_20286_Transcript_1	GO:0000166
Locus_20288_Transcript_1	GO:0016020
Locus_20289_Transcript_1	GO:0005515
Locus_20289_Transcript_2	GO:0005515
Locus_20289_Transcript_3	GO:0005515
Locus_20289_Transcript_4	GO:0005515
Locus_20289_Transcript_5	GO:0005515
Locus_20294_Transcript_1	GO:0005515
Locus_20303_Transcript_1	GO:0005576	GO:0005515	GO:0008061	GO:0006030
Locus_20305_Transcript_1	GO:0003723	GO:0033897
Locus_20332_Transcript_1	GO:0003824	GO:0005975
Locus_20342_Transcript_1	GO:0016972	GO:0055114
Locus_20351_Transcript_1	GO:0005515
Locus_20364_Transcript_1	GO:0005509
Locus_2036_Transcript_1	GO:0003824	GO:0004252	GO:0006508
Locus_20373_Transcript_1	GO:0016021	GO:0008324	GO:0006812	GO:0055085
Locus_20374_Transcript_1	GO:0003924	GO:0005525
Locus_20375_Transcript_1	GO:0016020
Locus_20376_Transcript_1	GO:0003824	GO:0043169	GO:0005975
Locus_20377_Transcript_1	GO:0003676	GO:0016788
Locus_20384_Transcript_1	GO:0008236	GO:0006508
Locus_20386_Transcript_1	GO:0030131	GO:0005515	GO:0006810	GO:0006886	GO:0016192
Locus_20386_Transcript_2	GO:0030131	GO:0005515	GO:0006810	GO:0006886	GO:0016192
Locus_20386_Transcript_3	GO:0030131	GO:0005515	GO:0006810	GO:0006886	GO:0016192
Locus_20386_Transcript_4	GO:0030131	GO:0005515	GO:0006810	GO:0006886	GO:0016192
Locus_20386_Transcript_5	GO:0030131	GO:0005515	GO:0006810	GO:0006886	GO:0016192
Locus_20386_Transcript_6	GO:0030131	GO:0005515	GO:0006810	GO:0006886	GO:0016192
Locus_20386_Transcript_7	GO:0030131	GO:0005515	GO:0006810	GO:0006886	GO:0016192
Locus_20387_Transcript_1	GO:0004729	GO:0016491	GO:0006779	GO:0055114
Locus_20387_Transcript_2	GO:0004729	GO:0016491	GO:0006779	GO:0055114
Locus_20388_Transcript_1	GO:0005488
Locus_2038_Transcript_2	GO:0005215	GO:0005488	GO:0008289	GO:0006810
Locus_2038_Transcript_4	GO:0005215	GO:0008289	GO:0006810
Locus_2038_Transcript_5	GO:0005215	GO:0008289	GO:0006810
Locus_2038_Transcript_6	GO:0005215	GO:0005488	GO:0008289	GO:0006810
Locus_20397_Transcript_1	GO:0005622	GO:0005525	GO:0006886	GO:0007264	GO:0015031
Locus_20397_Transcript_2	GO:0005622	GO:0005525	GO:0006886	GO:0007264	GO:0015031
Locus_20397_Transcript_4	GO:0005622	GO:0005525	GO:0006886	GO:0007264	GO:0015031
Locus_20405_Transcript_1	GO:0005634	GO:0003677	GO:0003700	GO:0003707	GO:0004887	GO:0008270	GO:0043565	GO:0006355	GO:0043401
Locus_20406_Transcript_1	GO:0005488	GO:0005515
Locus_20410_Transcript_1	GO:0016272	GO:0051082	GO:0006457
Locus_20411_Transcript_1	GO:0016020	GO:0005044
Locus_20411_Transcript_2	GO:0016020	GO:0005044
Locus_20411_Transcript_3	GO:0016020	GO:0005044
Locus_20414_Transcript_1	GO:0005515
Locus_20423_Transcript_1	GO:0016787
Locus_20423_Transcript_2	GO:0016787
Locus_20423_Transcript_3	GO:0016787
Locus_20423_Transcript_4	GO:0016787
Locus_20423_Transcript_5	GO:0016787
Locus_20427_Transcript_2	GO:0016021
Locus_20427_Transcript_3	GO:0016021
Locus_20431_Transcript_1	GO:0016020	GO:0015321	GO:0044341
Locus_20433_Transcript_1	GO:0016021	GO:0007601
Locus_20439_Transcript_1	GO:0016787
Locus_20440_Transcript_1	GO:0005488	GO:0005515
Locus_20440_Transcript_2	GO:0005488	GO:0005515
Locus_20440_Transcript_3	GO:0005488	GO:0005515
Locus_20440_Transcript_4	GO:0005488	GO:0005515
Locus_20440_Transcript_5	GO:0005488	GO:0005515
Locus_20440_Transcript_6	GO:0005488	GO:0005515
Locus_20440_Transcript_7	GO:0005488	GO:0005515
Locus_20445_Transcript_1	GO:0016787	GO:0008152
Locus_20475_Transcript_1	GO:0008270	GO:0008745	GO:0009253
Locus_20475_Transcript_2	GO:0008270	GO:0008745	GO:0009253
Locus_20477_Transcript_1	GO:0005524	GO:0051082	GO:0006457	GO:0044267
Locus_2047_Transcript_1	GO:0003676	GO:0008270
Locus_2047_Transcript_2	GO:0003676	GO:0008270
Locus_20489_Transcript_1	GO:0005524	GO:0030983	GO:0006298
Locus_20500_Transcript_1	GO:0016021
Locus_20500_Transcript_2	GO:0016021
Locus_20500_Transcript_3	GO:0016021
Locus_2050_Transcript_1	GO:0004364	GO:0005515	GO:0008152
Locus_2050_Transcript_2	GO:0004364	GO:0005515	GO:0008152
Locus_20510_Transcript_1	GO:0003824	GO:0004252	GO:0006508
Locus_20511_Transcript_1	GO:0000166	GO:0003676	GO:0003723
Locus_20511_Transcript_2	GO:0000166	GO:0003676	GO:0003723
Locus_20511_Transcript_3	GO:0000166	GO:0003676	GO:0003723
Locus_20511_Transcript_4	GO:0000166	GO:0003676	GO:0003723
Locus_20511_Transcript_5	GO:0000166	GO:0003676	GO:0003723
Locus_20513_Transcript_1	GO:0005488	GO:0016070
Locus_20513_Transcript_2	GO:0005488	GO:0016070
Locus_20513_Transcript_3	GO:0005488	GO:0016070
Locus_20523_Transcript_1	GO:0005622	GO:0003723	GO:0003725
Locus_20523_Transcript_2	GO:0005622	GO:0003723	GO:0003725
Locus_20523_Transcript_3	GO:0005622	GO:0003723	GO:0003725
Locus_20523_Transcript_4	GO:0005622	GO:0003723	GO:0003725
Locus_20523_Transcript_5	GO:0005622	GO:0003723	GO:0003725
Locus_20528_Transcript_1	GO:0016614	GO:0050660	GO:0055114
Locus_20528_Transcript_2	GO:0016614	GO:0050660	GO:0055114
Locus_20529_Transcript_1	GO:0003824	GO:0004356	GO:0006542	GO:0006807
Locus_20537_Transcript_1	GO:0005622	GO:0005085	GO:0007264	GO:0051056
Locus_20539_Transcript_1	GO:0004221	GO:0005515	GO:0006511
Locus_20539_Transcript_2	GO:0004221	GO:0005515	GO:0006511
Locus_20547_Transcript_1	GO:0005741	GO:0016021	GO:0003924	GO:0006184	GO:0008053
Locus_2054_Transcript_1	GO:0005515
Locus_2054_Transcript_2	GO:0005515
Locus_2054_Transcript_3	GO:0005515
Locus_20556_Transcript_1	GO:0003676	GO:0008168	GO:0008276	GO:0006479	GO:0032259
Locus_20557_Transcript_1	GO:0005515
Locus_20562_Transcript_1	GO:0016020	GO:0016021	GO:0005215	GO:0005452	GO:0008509	GO:0006810	GO:0006820
Locus_20562_Transcript_2	GO:0016020	GO:0016021	GO:0005215	GO:0005452	GO:0008509	GO:0006810	GO:0006820
Locus_20562_Transcript_3	GO:0016020	GO:0016021	GO:0005452	GO:0006820
Locus_20574_Transcript_1	GO:0016020	GO:0000166	GO:0005524	GO:0016887	GO:0017111
Locus_2057_Transcript_1	GO:0004045	GO:0004725	GO:0006470
Locus_2057_Transcript_2	GO:0004045	GO:0004725	GO:0006470
Locus_2057_Transcript_3	GO:0004045	GO:0004725	GO:0006470
Locus_20585_Transcript_1	GO:0019904
Locus_20585_Transcript_2	GO:0019904
Locus_2059_Transcript_1	GO:0008234	GO:0006508
Locus_20606_Transcript_1	GO:0005515
Locus_20606_Transcript_2	GO:0005515
Locus_2060_Transcript_1	GO:0016020	GO:0004725	GO:0016791	GO:0006470	GO:0007154	GO:0016311
Locus_2060_Transcript_2	GO:0016020	GO:0004725	GO:0016791	GO:0006470	GO:0007154	GO:0016311
Locus_2060_Transcript_3	GO:0016020	GO:0004725	GO:0016791	GO:0006470	GO:0007154	GO:0016311
Locus_2060_Transcript_4	GO:0004725	GO:0016791	GO:0006470	GO:0016311
Locus_2060_Transcript_5	GO:0016020	GO:0004725	GO:0016791	GO:0006470	GO:0007154	GO:0016311
Locus_20612_Transcript_1	GO:0004674	GO:0005515	GO:0016772	GO:0016773
Locus_20612_Transcript_2	GO:0004674	GO:0005515	GO:0016772	GO:0016773	GO:0000077	GO:0000723	GO:0006281	GO:0006974	GO:0010212	GO:0016572	GO:0090399
Locus_20612_Transcript_3	GO:0004674	GO:0005515	GO:0016772	GO:0016773	GO:0000077	GO:0000723	GO:0006281	GO:0006974	GO:0010212	GO:0016572	GO:0090399
Locus_20623_Transcript_1	GO:0005515
Locus_20623_Transcript_2	GO:0005515
Locus_20623_Transcript_3	GO:0005515
Locus_20623_Transcript_4	GO:0005515
Locus_20623_Transcript_5	GO:0005515
Locus_20624_Transcript_2	GO:0005622	GO:0005515	GO:0008270
Locus_20624_Transcript_3	GO:0005622	GO:0005515	GO:0008270
Locus_20626_Transcript_1	GO:0016881
Locus_2062_Transcript_1	GO:0016021
Locus_20633_Transcript_1	GO:0005488	GO:0005515	GO:0006886	GO:0016192
Locus_20633_Transcript_2	GO:0005488	GO:0005515	GO:0006886	GO:0016192
Locus_20633_Transcript_3	GO:0005488	GO:0005515	GO:0006886	GO:0016192
Locus_20633_Transcript_4	GO:0005488	GO:0005515	GO:0006886	GO:0016192
Locus_20633_Transcript_5	GO:0005488	GO:0005515	GO:0006886	GO:0016192
Locus_20633_Transcript_6	GO:0005488	GO:0005515	GO:0006886	GO:0016192
Locus_20633_Transcript_7	GO:0005488	GO:0005515	GO:0006886	GO:0016192
Locus_2063_Transcript_1	GO:0004639	GO:0005524	GO:0034023	GO:0006164	GO:0006189
Locus_2063_Transcript_2	GO:0004639	GO:0005524	GO:0034023	GO:0006164	GO:0006189
Locus_2063_Transcript_3	GO:0004639	GO:0005524	GO:0034023	GO:0006164	GO:0006189
Locus_2063_Transcript_4	GO:0004639	GO:0005524	GO:0034023	GO:0006164	GO:0006189
Locus_2063_Transcript_5	GO:0004639	GO:0005524	GO:0034023	GO:0006164	GO:0006189
Locus_2063_Transcript_6	GO:0004639	GO:0005524	GO:0034023	GO:0006164	GO:0006189
Locus_20640_Transcript_2	GO:0005622	GO:0005525	GO:0006886	GO:0007264	GO:0015031
Locus_20640_Transcript_3	GO:0005622	GO:0005525	GO:0006886	GO:0007264	GO:0015031
Locus_20656_Transcript_1	GO:0004866
Locus_20656_Transcript_10	GO:0004866
Locus_20656_Transcript_2	GO:0004866
Locus_20656_Transcript_3	GO:0004866
Locus_20656_Transcript_4	GO:0004866
Locus_20656_Transcript_5	GO:0004866
Locus_20656_Transcript_6	GO:0004866
Locus_20656_Transcript_7	GO:0004866
Locus_20656_Transcript_8	GO:0004866
Locus_20656_Transcript_9	GO:0004866
Locus_20657_Transcript_1	GO:0016020
Locus_20663_Transcript_1	GO:0000166	GO:0008270	GO:0016491	GO:0016747	GO:0055114
Locus_20663_Transcript_2	GO:0000166	GO:0008270	GO:0016491	GO:0016747	GO:0055114
Locus_20663_Transcript_3	GO:0000166	GO:0008270	GO:0016491	GO:0016747	GO:0055114
Locus_20663_Transcript_4	GO:0000166	GO:0008270	GO:0016491	GO:0016747	GO:0055114
Locus_20668_Transcript_1	GO:0004674	GO:0000077	GO:0000723	GO:0006281	GO:0006974	GO:0010212	GO:0016572	GO:0090399
Locus_20668_Transcript_2	GO:0004674	GO:0000077	GO:0000723	GO:0006281	GO:0006974	GO:0010212	GO:0016572	GO:0090399
Locus_2066_Transcript_3	GO:0004618	GO:0006096
Locus_2066_Transcript_4	GO:0004618	GO:0006096
Locus_2066_Transcript_5	GO:0004618	GO:0006096
Locus_2066_Transcript_6	GO:0004618	GO:0006096
Locus_2066_Transcript_7	GO:0004618	GO:0006096
Locus_20674_Transcript_1	GO:0005515
Locus_20674_Transcript_2	GO:0005515
Locus_20682_Transcript_1	GO:0031105	GO:0005525	GO:0007049
Locus_20682_Transcript_2	GO:0031105	GO:0005525	GO:0007049
Locus_20682_Transcript_3	GO:0031105	GO:0005525	GO:0007049
Locus_20685_Transcript_1	GO:0008289
Locus_20692_Transcript_1	GO:0003910	GO:0006281	GO:0006310
Locus_20697_Transcript_1	GO:0005488
Locus_20697_Transcript_2	GO:0005488
Locus_20697_Transcript_3	GO:0005488
Locus_20701_Transcript_1	GO:0005622	GO:0004198	GO:0006508
Locus_20702_Transcript_1	GO:0003676	GO:0004386	GO:0005524
Locus_20702_Transcript_2	GO:0003676	GO:0004386	GO:0005524
Locus_20702_Transcript_3	GO:0003676	GO:0004386	GO:0005524
Locus_20708_Transcript_1	GO:0005509	GO:0005515
Locus_20712_Transcript_1	GO:0000166	GO:0003676
Locus_2074_Transcript_1	GO:0005509	GO:0005515
Locus_20756_Transcript_1	GO:0005515	GO:0008270
Locus_2075_Transcript_1	GO:0004491	GO:0016491	GO:0016620	GO:0008152	GO:0055114
Locus_2075_Transcript_10	GO:0004491	GO:0016491	GO:0016620	GO:0008152	GO:0055114
Locus_2075_Transcript_2	GO:0004491	GO:0016491	GO:0016620	GO:0008152	GO:0055114
Locus_2075_Transcript_3	GO:0004491	GO:0016491	GO:0016620	GO:0008152	GO:0055114
Locus_2075_Transcript_4	GO:0004491	GO:0016491	GO:0016620	GO:0008152	GO:0055114
Locus_2075_Transcript_5	GO:0004491	GO:0016491	GO:0016620	GO:0008152	GO:0055114
Locus_2075_Transcript_6	GO:0004491	GO:0016491	GO:0016620	GO:0008152	GO:0055114
Locus_2075_Transcript_7	GO:0004491	GO:0016491	GO:0016620	GO:0008152	GO:0055114
Locus_2075_Transcript_8	GO:0004491	GO:0016491	GO:0016620	GO:0008152	GO:0055114
Locus_2075_Transcript_9	GO:0004491	GO:0016491	GO:0016620	GO:0008152	GO:0055114
Locus_20761_Transcript_1	GO:0016020	GO:0016021	GO:0000166	GO:0005524	GO:0016887	GO:0017111	GO:0042626	GO:0006810	GO:0055085
Locus_20761_Transcript_2	GO:0016020	GO:0016021	GO:0000166	GO:0005524	GO:0016887	GO:0017111	GO:0042626	GO:0006810	GO:0055085
Locus_20761_Transcript_3	GO:0016020	GO:0016021	GO:0005524	GO:0042626	GO:0006810	GO:0055085
Locus_20761_Transcript_4	GO:0016020	GO:0016021	GO:0000166	GO:0005524	GO:0016887	GO:0017111	GO:0042626	GO:0006810	GO:0055085
Locus_20761_Transcript_5	GO:0016020	GO:0016021	GO:0000166	GO:0005524	GO:0016887	GO:0017111	GO:0042626	GO:0006810	GO:0055085
Locus_20761_Transcript_6	GO:0016020	GO:0016021	GO:0000166	GO:0005524	GO:0016887	GO:0017111	GO:0042626	GO:0006810	GO:0055085
Locus_20767_Transcript_1	GO:0000166	GO:0016491	GO:0008152
Locus_20778_Transcript_1	GO:0005576	GO:0006953
Locus_2078_Transcript_15	GO:0005515	GO:0030246
Locus_2078_Transcript_16	GO:0005515	GO:0030246
Locus_2078_Transcript_17	GO:0005515	GO:0030246
Locus_2078_Transcript_18	GO:0005515	GO:0030246
Locus_2078_Transcript_19	GO:0005515	GO:0030246
Locus_2078_Transcript_20	GO:0005515	GO:0030246
Locus_2078_Transcript_21	GO:0005515	GO:0030246
Locus_2078_Transcript_22	GO:0005515	GO:0030246
Locus_2078_Transcript_23	GO:0005515	GO:0030246
Locus_20790_Transcript_1	GO:0005737	GO:0004364	GO:0008152
Locus_20790_Transcript_2	GO:0005737	GO:0004364	GO:0008152
Locus_20792_Transcript_1	GO:0008080
Locus_20792_Transcript_2	GO:0008080
Locus_20792_Transcript_3	GO:0008080
Locus_20793_Transcript_1	GO:0005515
Locus_20794_Transcript_1	GO:0005515
Locus_20797_Transcript_1	GO:0016020	GO:0016021	GO:0045211	GO:0004889	GO:0005216	GO:0005230	GO:0006810	GO:0006811
Locus_20809_Transcript_1	GO:0005515
Locus_20809_Transcript_2	GO:0005515
Locus_2081_Transcript_1	GO:0005634	GO:0006355
Locus_20827_Transcript_1	GO:0005515
Locus_20828_Transcript_1	GO:0016020	GO:0008237	GO:0008241	GO:0006508
Locus_20829_Transcript_1	GO:0000166	GO:0003857	GO:0016491	GO:0016616	GO:0050662	GO:0070403	GO:0006631	GO:0055114
Locus_2082_Transcript_2	GO:0003676
Locus_2082_Transcript_3	GO:0003676
Locus_2082_Transcript_5	GO:0003676
Locus_20837_Transcript_1	GO:0005622	GO:0008270
Locus_20837_Transcript_3	GO:0005622	GO:0008270
Locus_20837_Transcript_6	GO:0005622	GO:0008270
Locus_20851_Transcript_1	GO:0005515
Locus_20856_Transcript_1	GO:0005509
Locus_20856_Transcript_2	GO:0005509
Locus_20856_Transcript_3	GO:0005509
Locus_20856_Transcript_4	GO:0005509
Locus_20862_Transcript_1	GO:0005622	GO:0005488	GO:0005515	GO:0006396
Locus_20869_Transcript_8	GO:0003723	GO:0003964	GO:0006278
Locus_20882_Transcript_1	GO:0008081	GO:0008889	GO:0006071	GO:0006629
Locus_20887_Transcript_1	GO:0005515
Locus_20889_Transcript_1	GO:0005515
Locus_20895_Transcript_1	GO:0003755	GO:0006457
Locus_20906_Transcript_1	GO:0004867	GO:0005515	GO:0030212
Locus_20906_Transcript_2	GO:0004867	GO:0005515	GO:0030212
Locus_20906_Transcript_3	GO:0004867	GO:0005515	GO:0030212
Locus_20906_Transcript_4	GO:0004867	GO:0005515	GO:0030212
Locus_20907_Transcript_1	GO:0016020	GO:0017153	GO:0006835
Locus_20907_Transcript_2	GO:0016020	GO:0017153	GO:0006835
Locus_20907_Transcript_3	GO:0016020	GO:0017153	GO:0006835
Locus_20921_Transcript_1	GO:0016023	GO:0004091	GO:0018738
Locus_20921_Transcript_2	GO:0004091	GO:0018738	GO:0046294
Locus_20921_Transcript_3	GO:0016023	GO:0004091	GO:0018738
Locus_20921_Transcript_4	GO:0004091	GO:0018738	GO:0046294
Locus_20923_Transcript_1	GO:0030704
Locus_20938_Transcript_1	GO:0016298	GO:0016787	GO:0016788	GO:0006629
Locus_20944_Transcript_1	GO:0003676	GO:0004386	GO:0005524	GO:0008026
Locus_20949_Transcript_1	GO:0030286	GO:0003777	GO:0007018
Locus_20952_Transcript_1	GO:0008270	GO:0008892	GO:0016787	GO:0006147
Locus_20952_Transcript_2	GO:0008270	GO:0008892	GO:0016787	GO:0006147
Locus_20952_Transcript_3	GO:0008270	GO:0008892	GO:0016787
Locus_20958_Transcript_1	GO:0005515
Locus_20958_Transcript_2	GO:0005515
Locus_20959_Transcript_1	GO:0005488	GO:0005529
Locus_20963_Transcript_1	GO:0003677	GO:0032542	GO:0055114
Locus_20963_Transcript_2	GO:0003677	GO:0032542	GO:0055114
Locus_20964_Transcript_1	GO:0008080
Locus_20964_Transcript_2	GO:0008080
Locus_20964_Transcript_3	GO:0008080
Locus_20965_Transcript_1	GO:0016021	GO:0006810
Locus_20965_Transcript_2	GO:0016021	GO:0006810
Locus_20995_Transcript_1	GO:0005509	GO:0005515
Locus_209_Transcript_1	GO:0005515
Locus_209_Transcript_2	GO:0005515
Locus_209_Transcript_3	GO:0005515
Locus_209_Transcript_4	GO:0005515
Locus_209_Transcript_5	GO:0005515
Locus_209_Transcript_6	GO:0005515
Locus_21004_Transcript_1	GO:0004672	GO:0004674	GO:0004713	GO:0005524	GO:0016772	GO:0006468
Locus_21007_Transcript_1	GO:0016459	GO:0003774	GO:0005524
Locus_21010_Transcript_2	GO:0016787
Locus_21010_Transcript_3	GO:0016787
Locus_2101_Transcript_1	GO:0016020	GO:0009055	GO:0016491	GO:0016651	GO:0051536	GO:0051539	GO:0055114
Locus_2101_Transcript_2	GO:0009055	GO:0016491	GO:0051536	GO:0055114
Locus_2101_Transcript_3	GO:0016020	GO:0009055	GO:0016491	GO:0016651	GO:0051536	GO:0051539	GO:0055114
Locus_2101_Transcript_4	GO:0016020	GO:0009055	GO:0016491	GO:0016651	GO:0051536	GO:0051539	GO:0055114
Locus_2101_Transcript_5	GO:0016020	GO:0009055	GO:0016491	GO:0016651	GO:0051536	GO:0051539	GO:0055114
Locus_2101_Transcript_6	GO:0016020	GO:0009055	GO:0016491	GO:0016651	GO:0051536	GO:0051539	GO:0055114
Locus_21020_Transcript_1	GO:0005634	GO:0003677	GO:0003700	GO:0043565	GO:0006355
Locus_21021_Transcript_1	GO:0005622	GO:0006810
Locus_21021_Transcript_2	GO:0005622	GO:0006810
Locus_21021_Transcript_3	GO:0005622	GO:0006810
Locus_21023_Transcript_1	GO:0005509
Locus_21031_Transcript_1	GO:0005622	GO:0005515	GO:0008270
Locus_21037_Transcript_1	GO:0016020
Locus_21039_Transcript_1	GO:0006629	GO:0008152
Locus_21040_Transcript_1	GO:0005615	GO:0005102	GO:0005509	GO:0005515	GO:0007165
Locus_21042_Transcript_1	GO:0016020	GO:0005215	GO:0006810
Locus_21042_Transcript_2	GO:0016020	GO:0005215	GO:0006810
Locus_21042_Transcript_3	GO:0016020	GO:0005215	GO:0006810
Locus_21044_Transcript_1	GO:0003824	GO:0009058
Locus_21044_Transcript_2	GO:0003824	GO:0009058
Locus_21044_Transcript_3	GO:0003824	GO:0009058
Locus_21044_Transcript_4	GO:0003824	GO:0009058
Locus_21052_Transcript_1	GO:0000166	GO:0008270	GO:0016491	GO:0016747	GO:0055114
Locus_21052_Transcript_2	GO:0000166	GO:0008270	GO:0016491	GO:0016747	GO:0055114
Locus_21052_Transcript_3	GO:0000166	GO:0008270	GO:0016491	GO:0016747	GO:0055114
Locus_21058_Transcript_1	GO:0004064
Locus_21059_Transcript_1	GO:0005622	GO:0016020	GO:0003924	GO:0005525	GO:0006184	GO:0007165	GO:0007264	GO:0015031
Locus_2105_Transcript_1	GO:0005634	GO:0006334
Locus_2105_Transcript_2	GO:0005634	GO:0006334
Locus_2105_Transcript_3	GO:0005634	GO:0006334
Locus_2105_Transcript_4	GO:0005634	GO:0006334
Locus_2105_Transcript_5	GO:0005634	GO:0006334
Locus_2105_Transcript_6	GO:0005634	GO:0006334
Locus_2105_Transcript_7	GO:0005634	GO:0006334
Locus_2105_Transcript_8	GO:0005634	GO:0006334
Locus_21066_Transcript_1	GO:0005488	GO:0005515
Locus_21068_Transcript_1	GO:0005815	GO:0005515	GO:0034453
Locus_2106_Transcript_1	GO:0005509
Locus_2106_Transcript_2	GO:0005509
Locus_2106_Transcript_3	GO:0005509
Locus_2106_Transcript_4	GO:0005509
Locus_2106_Transcript_5	GO:0005509
Locus_2106_Transcript_6	GO:0005509
Locus_2106_Transcript_7	GO:0005509
Locus_21082_Transcript_1	GO:0016491	GO:0051536	GO:0055114
Locus_21086_Transcript_1	GO:0005886	GO:0016020	GO:0005509	GO:0007155	GO:0007156
Locus_21086_Transcript_2	GO:0005886	GO:0016020	GO:0005509	GO:0007155	GO:0007156
Locus_21086_Transcript_3	GO:0005886	GO:0016020	GO:0005509	GO:0007155	GO:0007156
Locus_21094_Transcript_1	GO:0005737	GO:0016021	GO:0005215	GO:0006810
Locus_21094_Transcript_2	GO:0005737	GO:0016021	GO:0005215	GO:0006810
Locus_210_Transcript_1	GO:0008234	GO:0006508
Locus_21100_Transcript_1	GO:0003824	GO:0043169	GO:0005975
Locus_21105_Transcript_1	GO:0005515
Locus_21127_Transcript_1	GO:0005643	GO:0006810
Locus_21127_Transcript_2	GO:0005643	GO:0006810
Locus_21127_Transcript_3	GO:0005643	GO:0006810
Locus_21127_Transcript_4	GO:0005643	GO:0006810
Locus_21127_Transcript_5	GO:0005643	GO:0006810
Locus_21127_Transcript_6	GO:0005643	GO:0006810
Locus_21130_Transcript_1	GO:0008146
Locus_21137_Transcript_1	GO:0016021
Locus_21137_Transcript_2	GO:0016021
Locus_21144_Transcript_1	GO:0005681	GO:0007067
Locus_21144_Transcript_2	GO:0005681	GO:0007067
Locus_21144_Transcript_3	GO:0005681	GO:0007067
Locus_21155_Transcript_1	GO:0005737	GO:0000166	GO:0004812	GO:0004814	GO:0005524	GO:0006418	GO:0006420
Locus_21155_Transcript_2	GO:0005737	GO:0000166	GO:0004812	GO:0004814	GO:0005524	GO:0006418	GO:0006420
Locus_21155_Transcript_3	GO:0005737	GO:0000166	GO:0004812	GO:0004814	GO:0005524	GO:0006418	GO:0006420
Locus_21155_Transcript_4	GO:0005737	GO:0000166	GO:0004812	GO:0004814	GO:0005524	GO:0006418	GO:0006420
Locus_21155_Transcript_5	GO:0005737	GO:0000166	GO:0004812	GO:0004814	GO:0005524	GO:0006418	GO:0006420
Locus_21167_Transcript_1	GO:0000166	GO:0016616	GO:0048037	GO:0055114
Locus_2116_Transcript_1	GO:0005798	GO:0030117	GO:0030126	GO:0005198	GO:0006886	GO:0016192
Locus_2116_Transcript_2	GO:0005798	GO:0030117	GO:0030126	GO:0005198	GO:0005488	GO:0006886	GO:0016192
Locus_2116_Transcript_3	GO:0005798	GO:0030117	GO:0030126	GO:0005198	GO:0006886	GO:0016192
Locus_2116_Transcript_4	GO:0005798	GO:0030117	GO:0030126	GO:0005198	GO:0006886	GO:0016192
Locus_21172_Transcript_1	GO:0005515
Locus_21177_Transcript_1	GO:0000166	GO:0003676
Locus_21178_Transcript_2	GO:0005515
Locus_21178_Transcript_4	GO:0005515
Locus_21179_Transcript_1	GO:0005515
Locus_21179_Transcript_2	GO:0005515
Locus_21179_Transcript_3	GO:0005515
Locus_21179_Transcript_4	GO:0005515
Locus_2118_Transcript_1	GO:0005737	GO:0005506	GO:0051536	GO:0016226
Locus_2118_Transcript_2	GO:0005737	GO:0005506	GO:0051536	GO:0016226
Locus_2118_Transcript_3	GO:0005737	GO:0005506	GO:0051536	GO:0016226
Locus_2118_Transcript_4	GO:0005737	GO:0005506	GO:0051536	GO:0016226
Locus_21190_Transcript_1	GO:0016787
Locus_21192_Transcript_1	GO:0005515
Locus_21192_Transcript_2	GO:0005515
Locus_21192_Transcript_3	GO:0005515
Locus_21192_Transcript_4	GO:0005515
Locus_21196_Transcript_1	GO:0005515
Locus_21197_Transcript_1	GO:0005622	GO:0005840	GO:0003735	GO:0006412
Locus_21197_Transcript_2	GO:0005622	GO:0005840	GO:0003735	GO:0006412
Locus_21197_Transcript_3	GO:0005622	GO:0005840	GO:0003735	GO:0006412
Locus_21197_Transcript_4	GO:0005622	GO:0005840	GO:0003735	GO:0006412
Locus_21199_Transcript_1	GO:0016020	GO:0030288	GO:0004872	GO:0004970	GO:0005215	GO:0005216	GO:0005234	GO:0006810	GO:0006811
Locus_21199_Transcript_2	GO:0016020	GO:0030288	GO:0004872	GO:0004970	GO:0005215	GO:0005216	GO:0005234	GO:0006810	GO:0006811
Locus_21199_Transcript_3	GO:0016020	GO:0030288	GO:0004872	GO:0004970	GO:0005215	GO:0005216	GO:0005234	GO:0006810	GO:0006811
Locus_21205_Transcript_1	GO:0005622	GO:0006810
Locus_21205_Transcript_2	GO:0005622	GO:0006810
Locus_21210_Transcript_1	GO:0030246
Locus_21215_Transcript_1	GO:0005509	GO:0005544
Locus_21215_Transcript_2	GO:0005509	GO:0005544
Locus_21216_Transcript_1	GO:0008235	GO:0008239	GO:0016805	GO:0006508
Locus_21216_Transcript_2	GO:0008235	GO:0008239	GO:0016805	GO:0006508
Locus_21217_Transcript_1	GO:0005515
Locus_21227_Transcript_1	GO:0005634	GO:0005737	GO:0004484	GO:0005515	GO:0008565	GO:0006370	GO:0006397	GO:0006606
Locus_21227_Transcript_2	GO:0005634	GO:0005737	GO:0005515	GO:0008565	GO:0006606
Locus_21234_Transcript_1	GO:0005515
Locus_21234_Transcript_2	GO:0005515
Locus_21237_Transcript_1	GO:0005506	GO:0009055	GO:0016705	GO:0020037	GO:0055114
Locus_21238_Transcript_1	GO:0004221	GO:0005515	GO:0006511
Locus_2123_Transcript_1	GO:0016881
Locus_2124_Transcript_1	GO:0004672	GO:0004713	GO:0005524	GO:0016772	GO:0006468
Locus_21252_Transcript_1	GO:0003729
Locus_21259_Transcript_1	GO:0003824	GO:0016301	GO:0016772
Locus_21259_Transcript_2	GO:0003824	GO:0016301	GO:0016772
Locus_21267_Transcript_1	GO:0016787
Locus_21267_Transcript_2	GO:0016787
Locus_21268_Transcript_1	GO:0016021
Locus_21268_Transcript_2	GO:0016021
Locus_21285_Transcript_1	GO:0005509
Locus_21289_Transcript_2	GO:0005509
Locus_21289_Transcript_3	GO:0005509
Locus_2128_Transcript_1	GO:0005515	GO:0008270
Locus_2128_Transcript_2	GO:0005515	GO:0008270
Locus_2128_Transcript_3	GO:0005515	GO:0008270
Locus_2128_Transcript_4	GO:0005515	GO:0008270
Locus_2128_Transcript_5	GO:0005515	GO:0008270
Locus_2128_Transcript_6	GO:0005515	GO:0008270
Locus_2128_Transcript_7	GO:0005515	GO:0008270
Locus_2128_Transcript_8	GO:0005515	GO:0008270
Locus_21302_Transcript_1	GO:0004867
Locus_21302_Transcript_2	GO:0004867
Locus_21302_Transcript_3	GO:0004867
Locus_21302_Transcript_4	GO:0004867
Locus_2130_Transcript_10	GO:0005525
Locus_2130_Transcript_11	GO:0042981
Locus_2130_Transcript_3	GO:0005525
Locus_2130_Transcript_4	GO:0005525
Locus_2130_Transcript_5	GO:0005525
Locus_2130_Transcript_6	GO:0005525
Locus_2130_Transcript_7	GO:0005525
Locus_2130_Transcript_8	GO:0042981
Locus_2130_Transcript_9	GO:0005525	GO:0042981
Locus_21312_Transcript_1	GO:0005515
Locus_21317_Transcript_1	GO:0003723
Locus_21317_Transcript_2	GO:0003723
Locus_21321_Transcript_1	GO:0005576	GO:0005515
Locus_21326_Transcript_2	GO:0005515	GO:0008270
Locus_21326_Transcript_3	GO:0005515	GO:0008270
Locus_21326_Transcript_4	GO:0005515	GO:0008270
Locus_21333_Transcript_1	GO:0005351	GO:0009401
Locus_21348_Transcript_1	GO:0005856	GO:0005523
Locus_21353_Transcript_1	GO:0008146
Locus_21353_Transcript_2	GO:0008146
Locus_21360_Transcript_1	GO:0004672	GO:0004713	GO:0005524	GO:0016772	GO:0006468
Locus_21364_Transcript_1	GO:0016020	GO:0004714	GO:0005524	GO:0006468	GO:0007169
Locus_21364_Transcript_2	GO:0016020	GO:0004714	GO:0005524	GO:0006468	GO:0007169
Locus_21369_Transcript_1	GO:0003909	GO:0003910	GO:0005524	GO:0006281	GO:0006310	GO:0051103
Locus_21386_Transcript_1	GO:0005515
Locus_21408_Transcript_1	GO:0005622	GO:0003676	GO:0008270
Locus_21409_Transcript_1	GO:0016021	GO:0005525	GO:0015093	GO:0015684
Locus_21410_Transcript_1	GO:0005509
Locus_21410_Transcript_2	GO:0005509
Locus_21421_Transcript_1	GO:0016021	GO:0016485	GO:0043085
Locus_21421_Transcript_2	GO:0016021	GO:0016485	GO:0043085
Locus_21421_Transcript_3	GO:0016021	GO:0016485	GO:0043085
Locus_21421_Transcript_4	GO:0016021	GO:0016485	GO:0043085
Locus_21438_Transcript_1	GO:0016020	GO:0003824	GO:0004497	GO:0004504	GO:0005507	GO:0016715	GO:0006518	GO:0055114
Locus_21438_Transcript_2	GO:0016020	GO:0003824	GO:0004497	GO:0004504	GO:0005507	GO:0016715	GO:0006518	GO:0055114
Locus_21438_Transcript_3	GO:0016020	GO:0003824	GO:0004497	GO:0004504	GO:0005507	GO:0016715	GO:0006518	GO:0055114
Locus_2143_Transcript_1	GO:0016021	GO:0055085
Locus_2144_Transcript_10	GO:0005515
Locus_2144_Transcript_11	GO:0005515
Locus_2144_Transcript_2	GO:0005515
Locus_2144_Transcript_3	GO:0005515
Locus_2144_Transcript_5	GO:0005515
Locus_2144_Transcript_6	GO:0005515
Locus_2144_Transcript_7	GO:0005515
Locus_2144_Transcript_8	GO:0005515
Locus_2144_Transcript_9	GO:0005515
Locus_21458_Transcript_1	GO:0007155
Locus_21459_Transcript_1	GO:0009916	GO:0007585	GO:0055114
Locus_2145_Transcript_1	GO:0005615	GO:0005102	GO:0007165
Locus_2145_Transcript_2	GO:0005615	GO:0005102	GO:0007165
Locus_21463_Transcript_1	GO:0005622	GO:0008270
Locus_21463_Transcript_2	GO:0005622	GO:0008270
Locus_21463_Transcript_3	GO:0005622	GO:0008270
Locus_21463_Transcript_4	GO:0005622	GO:0008270
Locus_21463_Transcript_5	GO:0005622	GO:0008270
Locus_21463_Transcript_6	GO:0005622	GO:0008270
Locus_21463_Transcript_7	GO:0005622	GO:0008270
Locus_21463_Transcript_9	GO:0005622	GO:0008270
Locus_21474_Transcript_1	GO:0005634
Locus_21476_Transcript_1	GO:0016021	GO:0055085
Locus_2147_Transcript_1	GO:0003824	GO:0004497	GO:0005507	GO:0016715	GO:0055114
Locus_2147_Transcript_2	GO:0003824	GO:0004497	GO:0005507	GO:0016715	GO:0055114
Locus_2147_Transcript_3	GO:0003824	GO:0004497	GO:0005507	GO:0016715	GO:0055114
Locus_21485_Transcript_1	GO:0030529	GO:0003723
Locus_21488_Transcript_1	GO:0005488
Locus_21488_Transcript_2	GO:0005515
Locus_21489_Transcript_1	GO:0004053	GO:0016813	GO:0046872	GO:0006525
Locus_2148_Transcript_1	GO:0005634	GO:0005737	GO:0030154
Locus_2148_Transcript_2	GO:0005634	GO:0005737	GO:0030154
Locus_2148_Transcript_3	GO:0005634	GO:0005737	GO:0030154
Locus_21491_Transcript_1	GO:0016787
Locus_21524_Transcript_1	GO:0005622	GO:0003676	GO:0008270
Locus_21524_Transcript_2	GO:0005622	GO:0003676	GO:0008270
Locus_2152_Transcript_1	GO:0016020	GO:0005215	GO:0006814	GO:0055085
Locus_2152_Transcript_2	GO:0016020	GO:0005215	GO:0006814	GO:0055085
Locus_2152_Transcript_3	GO:0016020	GO:0005215	GO:0006814	GO:0055085
Locus_21533_Transcript_1	GO:0005515
Locus_21533_Transcript_5	GO:0005515
Locus_21533_Transcript_6	GO:0005515
Locus_21533_Transcript_7	GO:0005515
Locus_2155_Transcript_1	GO:0005874	GO:0043234	GO:0005525	GO:0007017	GO:0051258
Locus_2155_Transcript_10	GO:0005874	GO:0043234	GO:0003924	GO:0005198	GO:0005525	GO:0006184	GO:0007017	GO:0007018	GO:0051258
Locus_2155_Transcript_11	GO:0005874	GO:0043234	GO:0003924	GO:0005198	GO:0005525	GO:0006184	GO:0007017	GO:0007018	GO:0051258
Locus_2155_Transcript_12	GO:0005874	GO:0043234	GO:0003924	GO:0005198	GO:0005525	GO:0006184	GO:0007017	GO:0007018	GO:0051258
Locus_2155_Transcript_13	GO:0005874	GO:0043234	GO:0003924	GO:0005198	GO:0005525	GO:0006184	GO:0007017	GO:0007018	GO:0051258
Locus_2155_Transcript_3	GO:0005874	GO:0043234	GO:0005525	GO:0007017	GO:0051258
Locus_2155_Transcript_4	GO:0005874	GO:0043234	GO:0003924	GO:0005198	GO:0005525	GO:0006184	GO:0007017	GO:0007018	GO:0051258
Locus_2155_Transcript_5	GO:0005874	GO:0043234	GO:0003924	GO:0005198	GO:0005525	GO:0006184	GO:0007017	GO:0007018	GO:0051258
Locus_2155_Transcript_6	GO:0005874	GO:0043234	GO:0003924	GO:0005198	GO:0005525	GO:0006184	GO:0007017	GO:0007018	GO:0051258
Locus_2155_Transcript_7	GO:0005874	GO:0043234	GO:0003924	GO:0005198	GO:0005525	GO:0006184	GO:0007017	GO:0007018	GO:0051258
Locus_2155_Transcript_8	GO:0005874	GO:0043234	GO:0003924	GO:0005198	GO:0005525	GO:0006184	GO:0007017	GO:0007018	GO:0051258
Locus_2155_Transcript_9	GO:0005874	GO:0043234	GO:0003924	GO:0005198	GO:0005525	GO:0006184	GO:0007017	GO:0007018	GO:0051258
Locus_21562_Transcript_1	GO:0016020	GO:0008375
Locus_21562_Transcript_2	GO:0016020	GO:0008375
Locus_21562_Transcript_3	GO:0016020	GO:0008375
Locus_21564_Transcript_1	GO:0030246
Locus_21564_Transcript_2	GO:0030246
Locus_21568_Transcript_1	GO:0003779	GO:0016043	GO:0030036
Locus_21568_Transcript_2	GO:0003779	GO:0016043	GO:0030036
Locus_21568_Transcript_3	GO:0003779	GO:0016043	GO:0030036
Locus_21568_Transcript_4	GO:0003779	GO:0016043	GO:0030036
Locus_21571_Transcript_1	GO:0016491	GO:0016668	GO:0055114
Locus_21572_Transcript_1	GO:0016491	GO:0055114
Locus_21572_Transcript_2	GO:0016491	GO:0055114
Locus_21572_Transcript_3	GO:0016491	GO:0055114
Locus_21572_Transcript_4	GO:0016491	GO:0055114
Locus_21575_Transcript_1	GO:0003777	GO:0005524	GO:0007018
Locus_21575_Transcript_2	GO:0005875	GO:0003777	GO:0005524	GO:0007018
Locus_21576_Transcript_1	GO:0055085
Locus_21587_Transcript_1	GO:0030704
Locus_21592_Transcript_1	GO:0016020	GO:0046873	GO:0030001	GO:0055085
Locus_21596_Transcript_1	GO:0004197	GO:0008234	GO:0006508
Locus_2159_Transcript_1	GO:0030674	GO:0051015
Locus_2159_Transcript_2	GO:0030674	GO:0051015
Locus_2159_Transcript_3	GO:0030674	GO:0051015
Locus_2159_Transcript_4	GO:0030674	GO:0051015
Locus_2159_Transcript_5	GO:0030674	GO:0051015
Locus_2159_Transcript_6	GO:0030674	GO:0051015
Locus_215_Transcript_1	GO:0005634
Locus_215_Transcript_2	GO:0005634
Locus_21607_Transcript_1	GO:0005515
Locus_21623_Transcript_1	GO:0003824	GO:0004252	GO:0006508
Locus_21624_Transcript_1	GO:0016020	GO:0005525	GO:0016817
Locus_21624_Transcript_2	GO:0016020	GO:0005525	GO:0016817
Locus_21624_Transcript_3	GO:0016020	GO:0005525	GO:0016817
Locus_21624_Transcript_4	GO:0016020	GO:0005525	GO:0016817
Locus_21631_Transcript_1	GO:0003676	GO:0004386	GO:0005524	GO:0008026
Locus_21631_Transcript_2	GO:0003676	GO:0004386	GO:0005524	GO:0008026
Locus_21631_Transcript_3	GO:0003676	GO:0004386	GO:0005524	GO:0008026
Locus_2163_Transcript_1	GO:0005730	GO:0030529	GO:0003723	GO:0042254
Locus_2163_Transcript_2	GO:0005730	GO:0030529	GO:0003723	GO:0042254
Locus_2163_Transcript_3	GO:0005730	GO:0030529	GO:0003723	GO:0042254
Locus_2163_Transcript_4	GO:0005730	GO:0030529	GO:0003723	GO:0042254
Locus_2163_Transcript_5	GO:0005730	GO:0030529	GO:0003723	GO:0042254
Locus_2163_Transcript_6	GO:0005730	GO:0030529	GO:0003723	GO:0042254
Locus_21656_Transcript_1	GO:0005737	GO:0016021	GO:0016627	GO:0006629
Locus_21656_Transcript_2	GO:0005737	GO:0016021	GO:0016627	GO:0006629
Locus_21656_Transcript_3	GO:0005737	GO:0016021	GO:0016627	GO:0006629
Locus_21658_Transcript_1	GO:0030246
Locus_21658_Transcript_2	GO:0005488	GO:0005529
Locus_21670_Transcript_1	GO:0005525
Locus_21670_Transcript_2	GO:0005525
Locus_21674_Transcript_1	GO:0005509
Locus_21676_Transcript_1	GO:0003677	GO:0008270
Locus_21690_Transcript_1	GO:0003676	GO:0015074
Locus_21692_Transcript_1	GO:0004844	GO:0016799	GO:0006281	GO:0006284
Locus_21692_Transcript_2	GO:0004844	GO:0016799	GO:0006281	GO:0006284
Locus_2169_Transcript_2	GO:0005515
Locus_2169_Transcript_3	GO:0005515
Locus_2169_Transcript_4	GO:0005515
Locus_2169_Transcript_5	GO:0005515
Locus_2169_Transcript_6	GO:0005515
Locus_2169_Transcript_7	GO:0005515
Locus_21701_Transcript_1	GO:0004725	GO:0006470
Locus_21718_Transcript_1	GO:0005515
Locus_21721_Transcript_1	GO:0016021	GO:0008324	GO:0006812	GO:0055085
Locus_21726_Transcript_1	GO:0016021
Locus_21731_Transcript_1	GO:0005737	GO:0000166	GO:0004812	GO:0004816	GO:0005524	GO:0006418	GO:0006421
Locus_21742_Transcript_1	GO:0005634	GO:0042254
Locus_21743_Transcript_1	GO:0005515
Locus_21743_Transcript_2	GO:0005515
Locus_21743_Transcript_3	GO:0005515
Locus_21748_Transcript_1	GO:0004252	GO:0006508
Locus_21752_Transcript_5	GO:0004252	GO:0008236	GO:0070008	GO:0006508
Locus_21752_Transcript_7	GO:0004252	GO:0008236	GO:0070008	GO:0006508
Locus_21759_Transcript_1	GO:0005764	GO:0022008
Locus_21759_Transcript_2	GO:0005764	GO:0022008
Locus_21762_Transcript_1	GO:0004866
Locus_21762_Transcript_2	GO:0004866
Locus_21766_Transcript_1	GO:0003676	GO:0015074
Locus_21774_Transcript_1	GO:0016020	GO:0000166	GO:0005524	GO:0015662	GO:0046872	GO:0006812
Locus_21777_Transcript_1	GO:0016020	GO:0005215	GO:0006810
Locus_21781_Transcript_1	GO:0000287	GO:0003924	GO:0005525
Locus_21784_Transcript_1	GO:0005622	GO:0005515	GO:0008270
Locus_21790_Transcript_1	GO:0005634	GO:0045892
Locus_21790_Transcript_2	GO:0005634	GO:0045892
Locus_21790_Transcript_3	GO:0005634	GO:0045892
Locus_21792_Transcript_1	GO:0005509
Locus_21792_Transcript_2	GO:0005509
Locus_21792_Transcript_3	GO:0005509
Locus_2181_Transcript_10	GO:0016021	GO:0006810
Locus_2181_Transcript_11	GO:0016021	GO:0006810
Locus_2181_Transcript_12	GO:0016021	GO:0006810
Locus_2181_Transcript_13	GO:0016021	GO:0006810
Locus_2181_Transcript_14	GO:0016021	GO:0006810
Locus_2181_Transcript_5	GO:0016021	GO:0006810
Locus_2181_Transcript_6	GO:0016021	GO:0006810
Locus_2181_Transcript_7	GO:0016021	GO:0006810
Locus_2181_Transcript_8	GO:0016021	GO:0006810
Locus_2181_Transcript_9	GO:0016021	GO:0006810
Locus_21840_Transcript_1	GO:0016651	GO:0055114
Locus_21844_Transcript_1	GO:0005509	GO:0005515
Locus_21851_Transcript_1	GO:0016491	GO:0008152
Locus_21851_Transcript_2	GO:0016491	GO:0008152
Locus_21868_Transcript_1	GO:0016021
Locus_2186_Transcript_2	GO:0005694	GO:0005515	GO:0005524	GO:0006281	GO:0006310	GO:0007062	GO:0030261	GO:0051276
Locus_2186_Transcript_3	GO:0005694	GO:0005515	GO:0005524	GO:0006281	GO:0006310	GO:0007062	GO:0030261	GO:0051276
Locus_21876_Transcript_1	GO:0032039	GO:0016180
Locus_2188_Transcript_1	GO:0005576
Locus_2188_Transcript_2	GO:0005576
Locus_2188_Transcript_3	GO:0005576	GO:0005615
Locus_2188_Transcript_4	GO:0005576
Locus_21892_Transcript_1	GO:0005634	GO:0003700	GO:0043565	GO:0006355
Locus_21893_Transcript_1	GO:0004221	GO:0006511
Locus_21898_Transcript_1	GO:0005737	GO:0003824	GO:0004615	GO:0008152	GO:0019307
Locus_21898_Transcript_2	GO:0005737	GO:0003824	GO:0004615	GO:0008152	GO:0019307
Locus_21898_Transcript_3	GO:0005737	GO:0003824	GO:0004615	GO:0008152	GO:0019307
Locus_2189_Transcript_1	GO:0005874	GO:0043234	GO:0003924	GO:0005198	GO:0005525	GO:0006184	GO:0007018	GO:0051258
Locus_2189_Transcript_10	GO:0005874	GO:0043234	GO:0005198	GO:0005525	GO:0007017	GO:0007018	GO:0051258
Locus_2189_Transcript_11	GO:0005874	GO:0043234	GO:0003924	GO:0005198	GO:0005525	GO:0006184	GO:0007017	GO:0007018	GO:0051258
Locus_2189_Transcript_2	GO:0005874	GO:0043234	GO:0003924	GO:0005198	GO:0005525	GO:0006184	GO:0007017	GO:0007018	GO:0051258
Locus_2189_Transcript_3	GO:0005874	GO:0043234	GO:0003924	GO:0005198	GO:0005525	GO:0006184	GO:0007017	GO:0007018	GO:0051258
Locus_2189_Transcript_4	GO:0005874	GO:0043234	GO:0003924	GO:0005198	GO:0005525	GO:0006184	GO:0007017	GO:0007018	GO:0051258
Locus_2189_Transcript_5	GO:0005874	GO:0043234	GO:0003924	GO:0005198	GO:0005525	GO:0006184	GO:0007017	GO:0007018	GO:0051258
Locus_2189_Transcript_6	GO:0005874	GO:0043234	GO:0003924	GO:0005198	GO:0005525	GO:0006184	GO:0007017	GO:0007018	GO:0051258
Locus_2189_Transcript_7	GO:0005874	GO:0043234	GO:0003924	GO:0005198	GO:0005525	GO:0006184	GO:0007017	GO:0007018	GO:0051258
Locus_2189_Transcript_8	GO:0005874	GO:0043234	GO:0003924	GO:0005198	GO:0005525	GO:0006184	GO:0007017	GO:0007018	GO:0051258
Locus_2189_Transcript_9	GO:0005874	GO:0043234	GO:0003924	GO:0005198	GO:0005525	GO:0006184	GO:0007017	GO:0007018	GO:0051258
Locus_218_Transcript_1	GO:0005509
Locus_218_Transcript_2	GO:0005509
Locus_218_Transcript_3	GO:0005509
Locus_218_Transcript_4	GO:0005509
Locus_218_Transcript_5	GO:0005509
Locus_218_Transcript_6	GO:0005509
Locus_218_Transcript_7	GO:0005509
Locus_218_Transcript_8	GO:0005509
Locus_21903_Transcript_1	GO:0005515	GO:0016787	GO:0046872
Locus_21906_Transcript_1	GO:0005515
Locus_21908_Transcript_1	GO:0000166	GO:0004470	GO:0016491	GO:0016616	GO:0016619	GO:0046872	GO:0051287	GO:0006108	GO:0055114
Locus_2190_Transcript_1	GO:0016020	GO:0005044
Locus_2190_Transcript_2	GO:0016020	GO:0005044
Locus_2190_Transcript_3	GO:0016020	GO:0005044
Locus_21922_Transcript_1	GO:0005515	GO:0030246
Locus_2193_Transcript_1	GO:0031072
Locus_21944_Transcript_1	GO:0008017	GO:0034453
Locus_21945_Transcript_1	GO:0005634
Locus_21945_Transcript_2	GO:0005634
Locus_21945_Transcript_3	GO:0005634
Locus_21955_Transcript_1	GO:0005634	GO:0003677	GO:0003700	GO:0003707	GO:0004879	GO:0008270	GO:0043565	GO:0006355	GO:0043401
Locus_21959_Transcript_1	GO:0008199	GO:0016491	GO:0046914	GO:0006826	GO:0006879	GO:0055114
Locus_21965_Transcript_1	GO:0003676	GO:0008270
Locus_21965_Transcript_2	GO:0003676	GO:0008270
Locus_21970_Transcript_1	GO:0005515	GO:0008270
Locus_21977_Transcript_1	GO:0005634	GO:0003677	GO:0003700	GO:0043565	GO:0006355
Locus_21981_Transcript_1	GO:0015031
Locus_21981_Transcript_2	GO:0015031
Locus_21981_Transcript_3	GO:0015031
Locus_21981_Transcript_4	GO:0015031
Locus_21988_Transcript_2	GO:0003700	GO:0043565	GO:0006355
Locus_21988_Transcript_4	GO:0003700	GO:0043565	GO:0006355
Locus_21988_Transcript_5	GO:0003700	GO:0043565	GO:0006355
Locus_21988_Transcript_6	GO:0003700	GO:0043565	GO:0006355
Locus_21991_Transcript_1	GO:0005488
Locus_21993_Transcript_1	GO:0005506	GO:0009055	GO:0016705	GO:0020037	GO:0055114
Locus_2199_Transcript_10	GO:0005515
Locus_2199_Transcript_11	GO:0005515
Locus_2199_Transcript_12	GO:0005515
Locus_2199_Transcript_3	GO:0005515
Locus_2199_Transcript_4	GO:0005515
Locus_2199_Transcript_5	GO:0005515
Locus_2199_Transcript_6	GO:0005515
Locus_2199_Transcript_7	GO:0005515
Locus_2199_Transcript_8	GO:0005515
Locus_2199_Transcript_9	GO:0005515
Locus_219_Transcript_1	GO:0005622	GO:0005840	GO:0003735	GO:0006412
Locus_219_Transcript_2	GO:0005622	GO:0005840	GO:0003735	GO:0006412
Locus_219_Transcript_3	GO:0005622	GO:0005840	GO:0003735	GO:0006412
Locus_219_Transcript_4	GO:0005622	GO:0005840	GO:0003735	GO:0006412
Locus_21_Transcript_10	GO:0005515
Locus_21_Transcript_2	GO:0005515
Locus_21_Transcript_3	GO:0005515
Locus_21_Transcript_4	GO:0005515
Locus_21_Transcript_5	GO:0005515
Locus_21_Transcript_6	GO:0005515
Locus_21_Transcript_7	GO:0005515
Locus_21_Transcript_8	GO:0005515
Locus_21_Transcript_9	GO:0005515
Locus_22004_Transcript_1	GO:0005506	GO:0009055	GO:0016705	GO:0016712	GO:0020037	GO:0055114
Locus_2200_Transcript_1	GO:0005581	GO:0005201
Locus_2200_Transcript_2	GO:0005581	GO:0005201
Locus_2200_Transcript_3	GO:0005581	GO:0005201
Locus_2200_Transcript_4	GO:0005581	GO:0005201
Locus_2200_Transcript_5	GO:0005581	GO:0005201
Locus_2200_Transcript_6	GO:0005581	GO:0005201
Locus_22016_Transcript_1	GO:0005515
Locus_2201_Transcript_1	GO:0005515	GO:0035091	GO:0007154
Locus_2201_Transcript_2	GO:0005515	GO:0035091	GO:0007154
Locus_2201_Transcript_3	GO:0005515	GO:0035091	GO:0007154
Locus_22020_Transcript_1	GO:0016491	GO:0016620	GO:0008152	GO:0055114
Locus_22041_Transcript_1	GO:0003676	GO:0004386	GO:0005524
Locus_22043_Transcript_1	GO:0003824	GO:0004573	GO:0009311
Locus_22043_Transcript_10	GO:0003824	GO:0004573	GO:0009311
Locus_22043_Transcript_2	GO:0003824	GO:0004573	GO:0009311
Locus_22043_Transcript_3	GO:0003824	GO:0004573	GO:0009311
Locus_22043_Transcript_5	GO:0003824	GO:0004573	GO:0009311
Locus_22043_Transcript_6	GO:0003824	GO:0004573	GO:0009311
Locus_22043_Transcript_7	GO:0003824	GO:0004573	GO:0009311
Locus_22043_Transcript_8	GO:0003824	GO:0004573	GO:0009311
Locus_22043_Transcript_9	GO:0003824	GO:0004573	GO:0009311
Locus_22052_Transcript_1	GO:0016020	GO:0005044
Locus_22052_Transcript_2	GO:0016020	GO:0005044
Locus_2205_Transcript_1	GO:0008270
Locus_2205_Transcript_2	GO:0003950	GO:0006471
Locus_2205_Transcript_3	GO:0003950	GO:0008270	GO:0006471
Locus_2205_Transcript_4	GO:0003950	GO:0008270	GO:0006471
Locus_2205_Transcript_5	GO:0003950	GO:0006471
Locus_2205_Transcript_6	GO:0003950	GO:0008270	GO:0006471
Locus_2205_Transcript_7	GO:0003950	GO:0008270	GO:0006471
Locus_22068_Transcript_1	GO:0005488
Locus_22068_Transcript_2	GO:0030246
Locus_22068_Transcript_3	GO:0005488
Locus_22083_Transcript_1	GO:0004725	GO:0008138	GO:0016791	GO:0017017	GO:0006470	GO:0016311
Locus_22089_Transcript_1	GO:0005515
Locus_22089_Transcript_2	GO:0005515
Locus_22094_Transcript_1	GO:0005102	GO:0007165
Locus_22095_Transcript_1	GO:0003676	GO:0003677	GO:0005524	GO:0008270	GO:0016818
Locus_2209_Transcript_1	GO:0005634	GO:0004721	GO:0005515
Locus_22108_Transcript_1	GO:0005839	GO:0004298	GO:0051603
Locus_22108_Transcript_2	GO:0005839	GO:0004298	GO:0051603
Locus_2210_Transcript_1	GO:0005515	GO:0008270
Locus_2210_Transcript_2	GO:0005515	GO:0008270
Locus_2210_Transcript_3	GO:0005515	GO:0008270
Locus_22111_Transcript_1	GO:0005509	GO:0005515
Locus_22115_Transcript_1	GO:0005488
Locus_22119_Transcript_1	GO:0016624	GO:0008152
Locus_22120_Transcript_1	GO:0003998
Locus_22120_Transcript_2	GO:0003998
Locus_22122_Transcript_1	GO:0005509
Locus_22122_Transcript_2	GO:0005509
Locus_22122_Transcript_3	GO:0005509
Locus_22133_Transcript_1	GO:0004497	GO:0005506	GO:0009055	GO:0016705	GO:0020037	GO:0055114
Locus_22145_Transcript_1	GO:0016491	GO:0008152
Locus_22151_Transcript_1	GO:0003824	GO:0016791	GO:0008152
Locus_22151_Transcript_2	GO:0003824	GO:0016791	GO:0008152
Locus_22152_Transcript_1	GO:0005634	GO:0006950	GO:0051726
Locus_22152_Transcript_2	GO:0005634	GO:0006950	GO:0051726
Locus_22152_Transcript_3	GO:0005634	GO:0006950	GO:0051726
Locus_22152_Transcript_4	GO:0005634	GO:0006950	GO:0051726
Locus_22164_Transcript_1	GO:0005622	GO:0005089	GO:0035023
Locus_22168_Transcript_1	GO:0031012	GO:0004222	GO:0008237	GO:0008270	GO:0006508	GO:0008152
Locus_22168_Transcript_2	GO:0031012	GO:0004222	GO:0008237	GO:0008270	GO:0006508	GO:0008152
Locus_22169_Transcript_1	GO:0000166	GO:0016491	GO:0008152
Locus_22173_Transcript_1	GO:0005840	GO:0003735	GO:0006412
Locus_22173_Transcript_2	GO:0005840	GO:0003735	GO:0006412
Locus_22173_Transcript_3	GO:0005840	GO:0003735	GO:0006412
Locus_22173_Transcript_4	GO:0005840	GO:0003735	GO:0006412
Locus_22182_Transcript_1	GO:0003677	GO:0004803	GO:0006313	GO:0015074
Locus_22182_Transcript_2	GO:0003677	GO:0004803	GO:0006313	GO:0015074
Locus_2218_Transcript_10	GO:0016020	GO:0016628	GO:0055114
Locus_2218_Transcript_13	GO:0016592	GO:0001104	GO:0006357
Locus_2218_Transcript_14	GO:0016020	GO:0016628	GO:0055114
Locus_2218_Transcript_16	GO:0016020	GO:0016628	GO:0055114
Locus_2218_Transcript_17	GO:0016592	GO:0001104	GO:0006357
Locus_2218_Transcript_5	GO:0016020
Locus_2218_Transcript_6	GO:0016020	GO:0016628	GO:0055114
Locus_22190_Transcript_1	GO:0005886	GO:0016020	GO:0005509	GO:0007155	GO:0007156
Locus_22190_Transcript_2	GO:0005886	GO:0016020	GO:0005509	GO:0007155	GO:0007156
Locus_221_Transcript_10	GO:0005515	GO:0008430
Locus_221_Transcript_11	GO:0005515	GO:0008430
Locus_221_Transcript_12	GO:0005515	GO:0008430
Locus_221_Transcript_13	GO:0005515	GO:0008430
Locus_221_Transcript_14	GO:0005515	GO:0008430
Locus_221_Transcript_6	GO:0005515	GO:0008430
Locus_221_Transcript_8	GO:0005515	GO:0008430
Locus_221_Transcript_9	GO:0008430
Locus_22202_Transcript_1	GO:0005515
Locus_22207_Transcript_1	GO:0005509
Locus_22208_Transcript_1	GO:0042719	GO:0006626	GO:0045039
Locus_22208_Transcript_2	GO:0042719	GO:0006626	GO:0045039
Locus_22208_Transcript_3	GO:0042719	GO:0006626	GO:0045039
Locus_22208_Transcript_4	GO:0042719	GO:0006626	GO:0045039
Locus_22222_Transcript_1	GO:0016773	GO:0005975
Locus_22239_Transcript_1	GO:0051260
Locus_2225_Transcript_1	GO:0003779
Locus_2225_Transcript_2	GO:0003779
Locus_2225_Transcript_3	GO:0003779
Locus_2225_Transcript_4	GO:0003779
Locus_2225_Transcript_5	GO:0003779
Locus_2225_Transcript_6	GO:0003779
Locus_2225_Transcript_7	GO:0003779
Locus_22264_Transcript_1	GO:0016459	GO:0003774	GO:0005524
Locus_22271_Transcript_1	GO:0004053	GO:0016813	GO:0046872	GO:0006525
Locus_22275_Transcript_1	GO:0005515
Locus_22275_Transcript_2	GO:0005515
Locus_2227_Transcript_1	GO:0016787	GO:0016788	GO:0006629
Locus_2227_Transcript_2	GO:0016787	GO:0016788	GO:0006629
Locus_2227_Transcript_3	GO:0016787	GO:0016788	GO:0006629
Locus_2227_Transcript_4	GO:0016787	GO:0016788	GO:0006629
Locus_2227_Transcript_5	GO:0016787	GO:0016788	GO:0006629
Locus_2227_Transcript_6	GO:0016787	GO:0016788	GO:0006629
Locus_22280_Transcript_2	GO:0005737	GO:0000166	GO:0005524	GO:0016876	GO:0043039
Locus_22282_Transcript_1	GO:0005858	GO:0030286	GO:0003777	GO:0016887	GO:0001539	GO:0007018
Locus_22282_Transcript_2	GO:0005858	GO:0030286	GO:0003777	GO:0016887	GO:0001539	GO:0007018
Locus_22282_Transcript_3	GO:0005858	GO:0030286	GO:0003777	GO:0016887	GO:0001539	GO:0007018
Locus_22282_Transcript_4	GO:0005858	GO:0030286	GO:0003777	GO:0016887	GO:0001539	GO:0007018
Locus_22283_Transcript_1	GO:0005615	GO:0005102	GO:0007165
Locus_22283_Transcript_3	GO:0005615	GO:0005102	GO:0007165
Locus_22283_Transcript_4	GO:0005615	GO:0005102	GO:0007165
Locus_22284_Transcript_1	GO:0000166	GO:0003676
Locus_22287_Transcript_1	GO:0005622
Locus_22288_Transcript_1	GO:0005515
Locus_22288_Transcript_2	GO:0005515
Locus_22288_Transcript_3	GO:0005515
Locus_22289_Transcript_1	GO:0005515
Locus_22299_Transcript_1	GO:0008237	GO:0008270	GO:0006508
Locus_22299_Transcript_2	GO:0008237	GO:0008270	GO:0006508
Locus_22299_Transcript_3	GO:0008237	GO:0008270	GO:0006508
Locus_22299_Transcript_4	GO:0008237	GO:0008270	GO:0006508
Locus_22299_Transcript_5	GO:0008237	GO:0008270	GO:0006508
Locus_22300_Transcript_1	GO:0005515
Locus_22300_Transcript_2	GO:0005515
Locus_22300_Transcript_3	GO:0005515
Locus_22301_Transcript_1	GO:0005622	GO:0004198	GO:0006508
Locus_22310_Transcript_1	GO:0005622	GO:0005634	GO:0005515	GO:0006396	GO:0006397
Locus_22313_Transcript_1	GO:0005856	GO:0030833
Locus_22313_Transcript_2	GO:0005856	GO:0030833
Locus_22313_Transcript_3	GO:0005856	GO:0030833
Locus_22313_Transcript_4	GO:0005856	GO:0030833
Locus_22313_Transcript_5	GO:0005856	GO:0030833
Locus_22321_Transcript_1	GO:0003676	GO:0008270
Locus_22327_Transcript_1	GO:0003824	GO:0004252	GO:0005515	GO:0006508
Locus_22327_Transcript_3	GO:0003824	GO:0004252	GO:0005515	GO:0006508
Locus_22327_Transcript_4	GO:0003824	GO:0004252	GO:0005515	GO:0006508
Locus_22327_Transcript_5	GO:0003824	GO:0004252	GO:0005515	GO:0006508
Locus_22329_Transcript_1	GO:0000166	GO:0003676
Locus_22331_Transcript_1	GO:0000166	GO:0003857	GO:0016491	GO:0070403	GO:0006631	GO:0055114
Locus_22331_Transcript_2	GO:0000166	GO:0003857	GO:0016491	GO:0016616	GO:0050662	GO:0006631	GO:0055114
[truncated: 776,244 more chars]
