# Supplementary material for: Sequencing and De Novo Assembly of the Asian Clam (Corbicula fluminea) Transcriptome Using the Illumina GAIIx Method
Source: PLoS One. 2013 Nov 7;8(11):e79516. doi: 10.1371/journal.pone.0079516 (PMC3820681; doi:10.1371/journal.pone.0079516)
Supplement: Table S3 — GO categories of the unigenes. (ZIP) [file pone.0079516.s003.zip › TableS3/C_MIX.Gene2Interpro.txt]

Gene	Interpro Annotation
Gene	%Interpro:Annotation
Locus_10002_Transcript_1	%IPR020339:Uncharacterised protein family C20orf85 
Locus_10002_Transcript_2	%IPR020339:Uncharacterised protein family C20orf85 
Locus_10002_Transcript_3	%IPR020339:Uncharacterised protein family C20orf85 
Locus_10002_Transcript_4	%IPR020339:Uncharacterised protein family C20orf85 
Locus_10002_Transcript_5	%IPR020339:Uncharacterised protein family C20orf85 
Locus_10003_Transcript_1	%IPR001680:WD40 repeat 	%IPR015943:WD40/YVTN repeat-like-containing domain 	%IPR017986:WD40-repeat-containing domain 	%IPR019775:WD40 repeat, conserved site 
Locus_10004_Transcript_1	%IPR000217:Tubulin 	%IPR002453:Beta tubulin 	%IPR008280:Tubulin/FtsZ, C-terminal 	%IPR018316:Tubulin/FtsZ, 2-layer sandwich domain 	%IPR023123:Tubulin, C-terminal 
Locus_10005_Transcript_1	%IPR000299:FERM domain 	%IPR000798:Ezrin/radixin/moesin family 	%IPR002713:FF domain 	%IPR008379:Band 4.1, C-terminal 	%IPR011993:Pleckstrin homology-like domain 	%IPR014352:FERM/acyl-CoA-binding protein, 3-helical bundle 	%IPR014847:FERM adjacent (FA) 	%IPR018979:FERM, N-terminal 	%IPR018980:FERM, C-terminal PH-like domain 	%IPR019747:FERM conserved site 	%IPR019748:FERM central domain 	%IPR019749:Band 4.1 domain 	%IPR019750:Band 4.1 family 
Locus_10005_Transcript_2	%IPR000299:FERM domain 	%IPR000798:Ezrin/radixin/moesin family 	%IPR011993:Pleckstrin homology-like domain 	%IPR014352:FERM/acyl-CoA-binding protein, 3-helical bundle 	%IPR014847:FERM adjacent (FA) 	%IPR018979:FERM, N-terminal 	%IPR018980:FERM, C-terminal PH-like domain 	%IPR019747:FERM conserved site 	%IPR019748:FERM central domain 	%IPR019749:Band 4.1 domain 	%IPR019750:Band 4.1 family 
Locus_10005_Transcript_3	%IPR000299:FERM domain 	%IPR000798:Ezrin/radixin/moesin family 	%IPR002713:FF domain 	%IPR011993:Pleckstrin homology-like domain 	%IPR014352:FERM/acyl-CoA-binding protein, 3-helical bundle 	%IPR014847:FERM adjacent (FA) 	%IPR018979:FERM, N-terminal 	%IPR018980:FERM, C-terminal PH-like domain 	%IPR019747:FERM conserved site 	%IPR019748:FERM central domain 	%IPR019749:Band 4.1 domain 	%IPR019750:Band 4.1 family 
Locus_10005_Transcript_4	%IPR000299:FERM domain 	%IPR000798:Ezrin/radixin/moesin family 	%IPR002713:FF domain 	%IPR008379:Band 4.1, C-terminal 	%IPR011993:Pleckstrin homology-like domain 	%IPR014352:FERM/acyl-CoA-binding protein, 3-helical bundle 	%IPR014847:FERM adjacent (FA) 	%IPR018979:FERM, N-terminal 	%IPR018980:FERM, C-terminal PH-like domain 	%IPR019747:FERM conserved site 	%IPR019748:FERM central domain 	%IPR019749:Band 4.1 domain 	%IPR019750:Band 4.1 family 
Locus_10005_Transcript_5	%IPR000299:FERM domain 	%IPR000798:Ezrin/radixin/moesin family 	%IPR002713:FF domain 	%IPR008379:Band 4.1, C-terminal 	%IPR011993:Pleckstrin homology-like domain 	%IPR014352:FERM/acyl-CoA-binding protein, 3-helical bundle 	%IPR014847:FERM adjacent (FA) 	%IPR018979:FERM, N-terminal 	%IPR018980:FERM, C-terminal PH-like domain 	%IPR019747:FERM conserved site 	%IPR019748:FERM central domain 	%IPR019749:Band 4.1 domain 	%IPR019750:Band 4.1 family 
Locus_10005_Transcript_6	%IPR000299:FERM domain 	%IPR000798:Ezrin/radixin/moesin family 	%IPR002713:FF domain 	%IPR008379:Band 4.1, C-terminal 	%IPR011993:Pleckstrin homology-like domain 	%IPR014352:FERM/acyl-CoA-binding protein, 3-helical bundle 	%IPR014847:FERM adjacent (FA) 	%IPR018979:FERM, N-terminal 	%IPR018980:FERM, C-terminal PH-like domain 	%IPR019747:FERM conserved site 	%IPR019748:FERM central domain 	%IPR019749:Band 4.1 domain 	%IPR019750:Band 4.1 family 
Locus_10005_Transcript_7	%IPR000299:FERM domain 	%IPR000798:Ezrin/radixin/moesin family 	%IPR002713:FF domain 	%IPR008379:Band 4.1, C-terminal 	%IPR011993:Pleckstrin homology-like domain 	%IPR014352:FERM/acyl-CoA-binding protein, 3-helical bundle 	%IPR014847:FERM adjacent (FA) 	%IPR018979:FERM, N-terminal 	%IPR018980:FERM, C-terminal PH-like domain 	%IPR019747:FERM conserved site 	%IPR019748:FERM central domain 	%IPR019749:Band 4.1 domain 	%IPR019750:Band 4.1 family 
Locus_10005_Transcript_8	%IPR000299:FERM domain 	%IPR000798:Ezrin/radixin/moesin family 	%IPR002713:FF domain 	%IPR008379:Band 4.1, C-terminal 	%IPR011993:Pleckstrin homology-like domain 	%IPR014352:FERM/acyl-CoA-binding protein, 3-helical bundle 	%IPR014847:FERM adjacent (FA) 	%IPR018979:FERM, N-terminal 	%IPR018980:FERM, C-terminal PH-like domain 	%IPR019747:FERM conserved site 	%IPR019748:FERM central domain 	%IPR019749:Band 4.1 domain 	%IPR019750:Band 4.1 family 
Locus_10009_Transcript_1	%IPR001298:Filamin/ABP280 repeat 	%IPR013783:Immunoglobulin-like fold 	%IPR014756:Immunoglobulin E-set 	%IPR017868:Filamin/ABP280 repeat-like 
Locus_10009_Transcript_2	%IPR001298:Filamin/ABP280 repeat 	%IPR013783:Immunoglobulin-like fold 	%IPR014756:Immunoglobulin E-set 	%IPR017868:Filamin/ABP280 repeat-like 
Locus_10012_Transcript_1	%IPR001680:WD40 repeat 	%IPR015943:WD40/YVTN repeat-like-containing domain 	%IPR017986:WD40-repeat-containing domain 
Locus_10013_Transcript_1	%IPR004843:Metallophosphoesterase domain 	%IPR006186:Serine/threonine-specific protein phosphatase/bis(5-nucleosyl)-tetraphosphatase 
Locus_10013_Transcript_2	%IPR004843:Metallophosphoesterase domain 	%IPR006186:Serine/threonine-specific protein phosphatase/bis(5-nucleosyl)-tetraphosphatase 
Locus_10013_Transcript_3	%IPR004843:Metallophosphoesterase domain 	%IPR006186:Serine/threonine-specific protein phosphatase/bis(5-nucleosyl)-tetraphosphatase 
Locus_10014_Transcript_1	%IPR008775:Phytanoyl-CoA dioxygenase 
Locus_10014_Transcript_2	%IPR008775:Phytanoyl-CoA dioxygenase 
Locus_10019_Transcript_1	%IPR000749:ATP:guanido phosphotransferase 	%IPR014746:Glutamine synthetase/guanido kinase, catalytic domain 	%IPR022413:ATP:guanido phosphotransferase, N-terminal 	%IPR022414:ATP:guanido phosphotransferase, catalytic domain 	%IPR022415:ATP:guanido phosphotransferase active site 
Locus_1001_Transcript_1	%IPR000488:Death 	%IPR011029:DEATH-like 	%IPR021861:THO complex, subunit THOC1 
Locus_1001_Transcript_2	%IPR000488:Death 	%IPR011029:DEATH-like 	%IPR021861:THO complex, subunit THOC1 
Locus_1001_Transcript_3	%IPR000488:Death 	%IPR011029:DEATH-like 	%IPR021861:THO complex, subunit THOC1 
Locus_1001_Transcript_4	%IPR000488:Death 	%IPR011029:DEATH-like 	%IPR021861:THO complex, subunit THOC1 
Locus_1001_Transcript_5	%IPR000488:Death 	%IPR011029:DEATH-like 	%IPR021861:THO complex, subunit THOC1 
Locus_10020_Transcript_1	%IPR011989:Armadillo-like helical 	%IPR016024:Armadillo-type fold 
Locus_10020_Transcript_2	%IPR011989:Armadillo-like helical 	%IPR016024:Armadillo-type fold 
Locus_10020_Transcript_3	%IPR011989:Armadillo-like helical 	%IPR016024:Armadillo-type fold 
Locus_10020_Transcript_4	%IPR011989:Armadillo-like helical 	%IPR016024:Armadillo-type fold 
Locus_10021_Transcript_1	%IPR001734:Sodium/solute symporter 
Locus_10022_Transcript_1	%IPR000463:Cytosolic fatty-acid binding 	%IPR000566:Lipocalin/cytosolic fatty-acid binding protein domain 	%IPR011038:Calycin-like 	%IPR012674:Calycin 
Locus_10022_Transcript_2	%IPR000463:Cytosolic fatty-acid binding 	%IPR000566:Lipocalin/cytosolic fatty-acid binding protein domain 	%IPR011038:Calycin-like 	%IPR012674:Calycin 
Locus_10022_Transcript_3	%IPR000463:Cytosolic fatty-acid binding 	%IPR000566:Lipocalin/cytosolic fatty-acid binding protein domain 	%IPR011038:Calycin-like 	%IPR012674:Calycin 
Locus_10022_Transcript_4	%IPR000463:Cytosolic fatty-acid binding 	%IPR000566:Lipocalin/cytosolic fatty-acid binding protein domain 	%IPR011038:Calycin-like 	%IPR012674:Calycin 
Locus_10022_Transcript_5	%IPR000463:Cytosolic fatty-acid binding 	%IPR000566:Lipocalin/cytosolic fatty-acid binding protein domain 	%IPR011038:Calycin-like 	%IPR012674:Calycin 
Locus_10023_Transcript_1	%IPR001846:von Willebrand factor, type D domain 
Locus_10025_Transcript_1	%IPR000358:Ribonucleotide reductase small subunit 	%IPR009078:Ferritin/ribonucleotide reductase-like 	%IPR012348:Ribonucleotide reductase-related 
Locus_10028_Transcript_2	%IPR008914:Phosphatidylethanolamine-binding protein PEBP 
Locus_10028_Transcript_3	%IPR008914:Phosphatidylethanolamine-binding protein PEBP 
Locus_10028_Transcript_4	%IPR008914:Phosphatidylethanolamine-binding protein PEBP 
Locus_10028_Transcript_5	%IPR008914:Phosphatidylethanolamine-binding protein PEBP 
Locus_10029_Transcript_1	%IPR002048:Calcium-binding EF-hand 	%IPR011992:EF-hand-like domain 	%IPR018247:EF-Hand 1, calcium-binding site 	%IPR018248:EF-hand 	%IPR018249:EF-HAND 2 
Locus_1002_Transcript_1	%IPR000668:Peptidase C1A, papain C-terminal 	%IPR013128:Peptidase C1A, papain 	%IPR014882:Cathepsin C exclusion 	%IPR025660:Cysteine peptidase, histidine active site 	%IPR025661:Cysteine peptidase, asparagine active site 
Locus_1002_Transcript_10	%IPR000668:Peptidase C1A, papain C-terminal 	%IPR013128:Peptidase C1A, papain 	%IPR014882:Cathepsin C exclusion 	%IPR025660:Cysteine peptidase, histidine active site 	%IPR025661:Cysteine peptidase, asparagine active site 
Locus_1002_Transcript_2	%IPR000668:Peptidase C1A, papain C-terminal 	%IPR013128:Peptidase C1A, papain 	%IPR014882:Cathepsin C exclusion 	%IPR025660:Cysteine peptidase, histidine active site 	%IPR025661:Cysteine peptidase, asparagine active site 
Locus_1002_Transcript_3	%IPR000668:Peptidase C1A, papain C-terminal 	%IPR013128:Peptidase C1A, papain 	%IPR014882:Cathepsin C exclusion 	%IPR025660:Cysteine peptidase, histidine active site 	%IPR025661:Cysteine peptidase, asparagine active site 
Locus_1002_Transcript_4	%IPR000668:Peptidase C1A, papain C-terminal 	%IPR013128:Peptidase C1A, papain 	%IPR014882:Cathepsin C exclusion 	%IPR025660:Cysteine peptidase, histidine active site 	%IPR025661:Cysteine peptidase, asparagine active site 
Locus_1002_Transcript_5	%IPR000668:Peptidase C1A, papain C-terminal 	%IPR013128:Peptidase C1A, papain 	%IPR014882:Cathepsin C exclusion 	%IPR025660:Cysteine peptidase, histidine active site 	%IPR025661:Cysteine peptidase, asparagine active site 
Locus_1002_Transcript_6	%IPR000668:Peptidase C1A, papain C-terminal 	%IPR013128:Peptidase C1A, papain 	%IPR014882:Cathepsin C exclusion 	%IPR025660:Cysteine peptidase, histidine active site 	%IPR025661:Cysteine peptidase, asparagine active site 
Locus_1002_Transcript_7	%IPR000668:Peptidase C1A, papain C-terminal 	%IPR013128:Peptidase C1A, papain 	%IPR014882:Cathepsin C exclusion 	%IPR025660:Cysteine peptidase, histidine active site 	%IPR025661:Cysteine peptidase, asparagine active site 
Locus_1002_Transcript_8	%IPR000668:Peptidase C1A, papain C-terminal 	%IPR013128:Peptidase C1A, papain 	%IPR014882:Cathepsin C exclusion 	%IPR025660:Cysteine peptidase, histidine active site 	%IPR025661:Cysteine peptidase, asparagine active site 
Locus_1002_Transcript_9	%IPR000668:Peptidase C1A, papain C-terminal 	%IPR013128:Peptidase C1A, papain 	%IPR014882:Cathepsin C exclusion 	%IPR025660:Cysteine peptidase, histidine active site 	%IPR025661:Cysteine peptidase, asparagine active site 
Locus_10032_Transcript_1	%IPR001356:Homeodomain 	%IPR009057:Homeodomain-like 	%IPR017970:Homeobox, conserved site 	%IPR020479:Homeodomain, metazoa 
Locus_10032_Transcript_2	%IPR001356:Homeodomain 	%IPR009057:Homeodomain-like 	%IPR017970:Homeobox, conserved site 	%IPR020479:Homeodomain, metazoa 
Locus_10032_Transcript_3	%IPR001356:Homeodomain 	%IPR009057:Homeodomain-like 	%IPR017970:Homeobox, conserved site 	%IPR020479:Homeodomain, metazoa 
Locus_10037_Transcript_1	%IPR003018:GAF domain 
Locus_10039_Transcript_1	%IPR006091:Acyl-CoA oxidase/dehydrogenase, central domain 	%IPR006092:Acyl-CoA dehydrogenase, N-terminal 	%IPR009100:Acyl-CoA dehydrogenase/oxidase 	%IPR013786:Acyl-CoA dehydrogenase/oxidase, N-terminal 
Locus_10039_Transcript_2	%IPR006089:Acyl-CoA dehydrogenase, conserved site 	%IPR006090:Acyl-CoA oxidase/dehydrogenase, type 1 	%IPR006091:Acyl-CoA oxidase/dehydrogenase, central domain 	%IPR006092:Acyl-CoA dehydrogenase, N-terminal 	%IPR009075:Acyl-CoA dehydrogenase/oxidase C-terminal 	%IPR009100:Acyl-CoA dehydrogenase/oxidase 	%IPR013786:Acyl-CoA dehydrogenase/oxidase, N-terminal 
Locus_10039_Transcript_3	%IPR006089:Acyl-CoA dehydrogenase, conserved site 	%IPR006090:Acyl-CoA oxidase/dehydrogenase, type 1 	%IPR006091:Acyl-CoA oxidase/dehydrogenase, central domain 	%IPR006092:Acyl-CoA dehydrogenase, N-terminal 	%IPR009075:Acyl-CoA dehydrogenase/oxidase C-terminal 	%IPR009100:Acyl-CoA dehydrogenase/oxidase 	%IPR013786:Acyl-CoA dehydrogenase/oxidase, N-terminal 
Locus_10042_Transcript_1	%IPR000742:Epidermal growth factor-like domain 	%IPR006210:Epidermal growth factor-like 	%IPR013032:EGF-like region, conserved site 
Locus_10044_Transcript_1	%IPR002085:Alcohol dehydrogenase superfamily, zinc-type 	%IPR002364:Quinone oxidoreductase/zeta-crystallin, conserved site 	%IPR013149:Alcohol dehydrogenase, C-terminal 	%IPR016040:NAD(P)-binding domain 	%IPR020843:Polyketide synthase, enoylreductase 
Locus_10044_Transcript_2	%IPR002085:Alcohol dehydrogenase superfamily, zinc-type 	%IPR002364:Quinone oxidoreductase/zeta-crystallin, conserved site 	%IPR011032:GroES-like 	%IPR013149:Alcohol dehydrogenase, C-terminal 	%IPR013154:Alcohol dehydrogenase GroES-like 	%IPR016040:NAD(P)-binding domain 	%IPR020843:Polyketide synthase, enoylreductase 
Locus_10044_Transcript_3	%IPR002085:Alcohol dehydrogenase superfamily, zinc-type 	%IPR002364:Quinone oxidoreductase/zeta-crystallin, conserved site 	%IPR011032:GroES-like 	%IPR013149:Alcohol dehydrogenase, C-terminal 	%IPR013154:Alcohol dehydrogenase GroES-like 	%IPR016040:NAD(P)-binding domain 	%IPR020843:Polyketide synthase, enoylreductase 
Locus_10044_Transcript_4	%IPR002085:Alcohol dehydrogenase superfamily, zinc-type 	%IPR002364:Quinone oxidoreductase/zeta-crystallin, conserved site 	%IPR011032:GroES-like 	%IPR013149:Alcohol dehydrogenase, C-terminal 	%IPR013154:Alcohol dehydrogenase GroES-like 	%IPR016040:NAD(P)-binding domain 	%IPR020843:Polyketide synthase, enoylreductase 
Locus_10044_Transcript_5	%IPR002085:Alcohol dehydrogenase superfamily, zinc-type 	%IPR002364:Quinone oxidoreductase/zeta-crystallin, conserved site 	%IPR011032:GroES-like 	%IPR013149:Alcohol dehydrogenase, C-terminal 	%IPR013154:Alcohol dehydrogenase GroES-like 	%IPR016040:NAD(P)-binding domain 	%IPR020843:Polyketide synthase, enoylreductase 
Locus_10044_Transcript_6	%IPR002085:Alcohol dehydrogenase superfamily, zinc-type 	%IPR002364:Quinone oxidoreductase/zeta-crystallin, conserved site 	%IPR011032:GroES-like 	%IPR013149:Alcohol dehydrogenase, C-terminal 	%IPR013154:Alcohol dehydrogenase GroES-like 	%IPR016040:NAD(P)-binding domain 	%IPR020843:Polyketide synthase, enoylreductase 
Locus_10044_Transcript_7	%IPR002085:Alcohol dehydrogenase superfamily, zinc-type 	%IPR002364:Quinone oxidoreductase/zeta-crystallin, conserved site 	%IPR011032:GroES-like 	%IPR013149:Alcohol dehydrogenase, C-terminal 	%IPR013154:Alcohol dehydrogenase GroES-like 	%IPR016040:NAD(P)-binding domain 	%IPR020843:Polyketide synthase, enoylreductase 
Locus_10044_Transcript_8	%IPR002085:Alcohol dehydrogenase superfamily, zinc-type 	%IPR002364:Quinone oxidoreductase/zeta-crystallin, conserved site 	%IPR011032:GroES-like 	%IPR013149:Alcohol dehydrogenase, C-terminal 	%IPR013154:Alcohol dehydrogenase GroES-like 	%IPR016040:NAD(P)-binding domain 	%IPR020843:Polyketide synthase, enoylreductase 
Locus_10045_Transcript_1	%IPR001370:Baculoviral inhibition of apoptosis protein repeat 
Locus_10045_Transcript_2	%IPR001370:Baculoviral inhibition of apoptosis protein repeat 
Locus_10045_Transcript_3	%IPR001370:Baculoviral inhibition of apoptosis protein repeat 
Locus_10045_Transcript_4	%IPR001370:Baculoviral inhibition of apoptosis protein repeat 
Locus_10045_Transcript_5	%IPR001370:Baculoviral inhibition of apoptosis protein repeat 
Locus_10045_Transcript_6	%IPR001370:Baculoviral inhibition of apoptosis protein repeat 
Locus_10046_Transcript_1	%IPR002616:Queuine/other tRNA-ribosyltransferase 
Locus_10046_Transcript_2	%IPR002616:Queuine/other tRNA-ribosyltransferase 
Locus_10046_Transcript_3	%IPR002616:Queuine/other tRNA-ribosyltransferase 
Locus_10047_Transcript_1	%IPR000408:Regulator of chromosome condensation, RCC1 	%IPR009091:Regulator of chromosome condensation/beta-lactamase-inhibitor protein II 
Locus_10048_Transcript_1	%IPR001202:WW/Rsp5/WWP 
Locus_10048_Transcript_2	%IPR001202:WW/Rsp5/WWP 
Locus_10048_Transcript_3	%IPR001202:WW/Rsp5/WWP 
Locus_1004_Transcript_2	%IPR003877:SPla/RYanodine receptor SPRY 	%IPR008985:Concanavalin A-like lectin/glucanases superfamily 	%IPR027025:Heterogeneous nuclear ribonucleoprotein U-like protein 1 
Locus_1004_Transcript_3	%IPR001870:B30.2/SPRY domain 	%IPR003877:SPla/RYanodine receptor SPRY 	%IPR008985:Concanavalin A-like lectin/glucanases superfamily 	%IPR018355:SPla/RYanodine receptor subgroup 
Locus_1004_Transcript_4	%IPR001870:B30.2/SPRY domain 	%IPR003877:SPla/RYanodine receptor SPRY 	%IPR008985:Concanavalin A-like lectin/glucanases superfamily 	%IPR018355:SPla/RYanodine receptor subgroup 
Locus_1004_Transcript_5	%IPR001870:B30.2/SPRY domain 	%IPR003877:SPla/RYanodine receptor SPRY 	%IPR008985:Concanavalin A-like lectin/glucanases superfamily 	%IPR018355:SPla/RYanodine receptor subgroup 	%IPR027025:Heterogeneous nuclear ribonucleoprotein U-like protein 1 
Locus_1004_Transcript_6	%IPR001870:B30.2/SPRY domain 	%IPR003877:SPla/RYanodine receptor SPRY 	%IPR008985:Concanavalin A-like lectin/glucanases superfamily 	%IPR018355:SPla/RYanodine receptor subgroup 	%IPR027025:Heterogeneous nuclear ribonucleoprotein U-like protein 1 
Locus_10052_Transcript_1	%IPR001614:Myelin proteolipid protein PLP 
Locus_10052_Transcript_2	%IPR001614:Myelin proteolipid protein PLP 
Locus_10052_Transcript_3	%IPR001614:Myelin proteolipid protein PLP 
Locus_10053_Transcript_1	%IPR013126:Heat shock protein 70 family 	%IPR018181:Heat shock protein 70, conserved site 	%IPR019651:Glutamate dehydrogenase, NAD-specific 
Locus_10053_Transcript_2	%IPR013126:Heat shock protein 70 family 	%IPR018181:Heat shock protein 70, conserved site 	%IPR019651:Glutamate dehydrogenase, NAD-specific 
Locus_10053_Transcript_3	%IPR013126:Heat shock protein 70 family 	%IPR018181:Heat shock protein 70, conserved site 	%IPR019651:Glutamate dehydrogenase, NAD-specific 
Locus_10053_Transcript_4	%IPR001023:Heat shock protein Hsp70 	%IPR013126:Heat shock protein 70 	%IPR018181:Heat shock protein 70, conserved site 	%IPR019651:Glutamate dehydrogenase, NAD-specific 
Locus_10053_Transcript_5	%IPR013126:Heat shock protein 70 family 	%IPR018181:Heat shock protein 70, conserved site 	%IPR019651:Glutamate dehydrogenase, NAD-specific 
Locus_10053_Transcript_6	%IPR013126:Heat shock protein 70 family 	%IPR018181:Heat shock protein 70, conserved site 
Locus_10053_Transcript_7	%IPR013126:Heat shock protein 70 family 	%IPR018181:Heat shock protein 70, conserved site 	%IPR019651:Glutamate dehydrogenase, NAD-specific 
Locus_10058_Transcript_1	%IPR002198:Short-chain dehydrogenase/reductase SDR 	%IPR002347:Glucose/ribitol dehydrogenase 	%IPR003033:SCP2 sterol-binding domain 	%IPR016040:NAD(P)-binding domain 
Locus_10058_Transcript_2	%IPR002198:Short-chain dehydrogenase/reductase SDR 	%IPR002347:Glucose/ribitol dehydrogenase 	%IPR016040:NAD(P)-binding domain 
Locus_10058_Transcript_3	%IPR002198:Short-chain dehydrogenase/reductase SDR 	%IPR002347:Glucose/ribitol dehydrogenase 	%IPR003033:SCP2 sterol-binding domain 	%IPR016040:NAD(P)-binding domain 
Locus_10058_Transcript_4	%IPR002198:Short-chain dehydrogenase/reductase SDR 	%IPR002347:Glucose/ribitol dehydrogenase 	%IPR016040:NAD(P)-binding domain 
Locus_10058_Transcript_5	%IPR002198:Short-chain dehydrogenase/reductase SDR 	%IPR002347:Glucose/ribitol dehydrogenase 	%IPR003033:SCP2 sterol-binding domain 	%IPR016040:NAD(P)-binding domain 
Locus_10058_Transcript_6	%IPR002198:Short-chain dehydrogenase/reductase SDR 	%IPR002347:Glucose/ribitol dehydrogenase 	%IPR003033:SCP2 sterol-binding domain 	%IPR016040:NAD(P)-binding domain 
Locus_10058_Transcript_7	%IPR002198:Short-chain dehydrogenase/reductase SDR 	%IPR002347:Glucose/ribitol dehydrogenase 	%IPR003033:SCP2 sterol-binding domain 	%IPR016040:NAD(P)-binding domain 
Locus_10058_Transcript_8	%IPR002198:Short-chain dehydrogenase/reductase SDR 	%IPR002347:Glucose/ribitol dehydrogenase 	%IPR003033:SCP2 sterol-binding domain 	%IPR016040:NAD(P)-binding domain 
Locus_10067_Transcript_1	%IPR000210:BTB/POZ-like 	%IPR003131:Potassium channel tetramerisation-type BTB domain 	%IPR006615:Peptidase C19, ubiquitin-specific peptidase, DUSP domain 	%IPR011333:BTB/POZ fold 
Locus_10067_Transcript_2	%IPR000210:BTB/POZ-like 	%IPR003131:Potassium channel, voltage dependent, Kv, tetramerisation 	%IPR006615:Peptidase C19, ubiquitin-specific peptidase, DUSP domain 	%IPR011333:BTB/POZ fold 
Locus_10067_Transcript_3	%IPR000210:BTB/POZ-like 	%IPR003131:Potassium channel tetramerisation-type BTB domain 	%IPR006615:Peptidase C19, ubiquitin-specific peptidase, DUSP domain 	%IPR011333:BTB/POZ fold 
Locus_10067_Transcript_4	%IPR000210:BTB/POZ-like 	%IPR003131:Potassium channel, voltage dependent, Kv, tetramerisation 	%IPR006615:Peptidase C19, ubiquitin-specific peptidase, DUSP domain 	%IPR011333:BTB/POZ fold 
Locus_10067_Transcript_5	%IPR000210:BTB/POZ-like 	%IPR003131:Potassium channel tetramerisation-type BTB domain 	%IPR006615:Peptidase C19, ubiquitin-specific peptidase, DUSP domain 	%IPR011333:BTB/POZ fold 
Locus_10068_Transcript_1	%IPR001433:Oxidoreductase FAD/NAD(P)-binding 	%IPR001709:Flavoprotein pyridine nucleotide cytochrome reductase 	%IPR001834:NADH:cytochrome b5 reductase (CBR) 	%IPR008333:Oxidoreductase, FAD-binding domain 	%IPR017927:Ferredoxin reductase-type FAD-binding domain 	%IPR017938:Riboflavin synthase-like beta-barrel 
Locus_10075_Transcript_1	%IPR019159:Protein of unknown function DUF2037 
Locus_10075_Transcript_2	%IPR019159:Protein of unknown function DUF2037 
Locus_10075_Transcript_4	%IPR019159:Protein of unknown function DUF2037 
Locus_10075_Transcript_5	%IPR019159:Protein of unknown function DUF2037 
Locus_10075_Transcript_6	%IPR019159:Protein of unknown function DUF2037 
Locus_10075_Transcript_7	%IPR019159:Protein of unknown function DUF2037 
Locus_10077_Transcript_10	%IPR000299:FERM domain 	%IPR000857:MyTH4 domain 	%IPR001609:Myosin head, motor domain 	%IPR006077:Vinculin/alpha-catenin 	%IPR015009:Vinculin-binding site-containing domain 	%IPR019748:FERM central domain 
Locus_10077_Transcript_11	%IPR000299:FERM domain 	%IPR006077:Vinculin/alpha-catenin 	%IPR015009:Vinculin-binding site-containing domain 
Locus_10077_Transcript_2	%IPR006077:Vinculin/alpha-catenin 
Locus_10077_Transcript_3	%IPR000299:FERM domain 	%IPR000857:MyTH4 domain 	%IPR019748:FERM central domain 
Locus_10077_Transcript_4	%IPR006077:Vinculin/alpha-catenin 
Locus_10077_Transcript_5	%IPR001609:Myosin head, motor domain 	%IPR006077:Vinculin/alpha-catenin 
Locus_10077_Transcript_6	%IPR000299:FERM domain 	%IPR000857:MyTH4 domain 	%IPR006077:Vinculin/alpha-catenin 	%IPR015009:Vinculin-binding site-containing domain 	%IPR019748:FERM central domain 
Locus_10077_Transcript_7	%IPR000299:FERM domain 	%IPR000857:MyTH4 domain 	%IPR001609:Myosin head, motor domain 	%IPR006077:Vinculin/alpha-catenin 	%IPR015009:Vinculin-binding site-containing domain 	%IPR019748:FERM central domain 
Locus_10077_Transcript_8	%IPR001609:Myosin head, motor domain 	%IPR006077:Vinculin/alpha-catenin 	%IPR015009:Vinculin-binding site-containing domain 
Locus_10079_Transcript_1	%IPR007741:Ribosomal protein/NADH dehydrogenase domain 	%IPR012336:Thioredoxin-like fold 
Locus_10079_Transcript_2	%IPR007741:Ribosomal protein/NADH dehydrogenase domain 	%IPR012336:Thioredoxin-like fold 
Locus_1007_Transcript_1	%IPR013126:Heat shock protein 70 family 
Locus_10081_Transcript_1	%IPR003256:Ribosomal protein L24 	%IPR005824:KOW 	%IPR005825:Ribosomal protein L24/L26, conserved site 	%IPR008991:Translation protein SH3-like 	%IPR014723:Ribosomal protein L24, SH3-like 
Locus_10083_Transcript_2	%IPR001304:C-type lectin 	%IPR016186:C-type lectin-like 	%IPR016187:C-type lectin fold 	%IPR018378:C-type lectin, conserved site 
Locus_10084_Transcript_1	%IPR002728:Diphthamide synthesis, DPH1/DPH2 	%IPR016435:Diphthamide synthesis, eukaryotic DPH1/archaeal DPH2 
Locus_10088_Transcript_1	%IPR002048:Calcium-binding EF-hand 	%IPR011992:EF-hand-like domain 	%IPR018247:EF-Hand 1, calcium-binding site 	%IPR018249:EF-HAND 2 
Locus_10088_Transcript_2	%IPR002048:Calcium-binding EF-hand 	%IPR011992:EF-hand-like domain 	%IPR018247:EF-Hand 1, calcium-binding site 	%IPR018249:EF-HAND 2 
Locus_10088_Transcript_3	%IPR002048:Calcium-binding EF-hand 	%IPR011992:EF-hand-like domain 	%IPR018247:EF-Hand 1, calcium-binding site 	%IPR018249:EF-HAND 2 
Locus_10088_Transcript_4	%IPR002048:Calcium-binding EF-hand 	%IPR011992:EF-hand-like domain 	%IPR018247:EF-Hand 1, calcium-binding site 	%IPR018249:EF-HAND 2 
Locus_10088_Transcript_5	%IPR002048:Calcium-binding EF-hand 	%IPR011992:EF-hand-like domain 	%IPR018247:EF-Hand 1, calcium-binding site 	%IPR018249:EF-HAND 2 
Locus_10088_Transcript_6	%IPR002048:Calcium-binding EF-hand 	%IPR011992:EF-hand-like domain 	%IPR018247:EF-Hand 1, calcium-binding site 	%IPR018249:EF-HAND 2 
Locus_10091_Transcript_1	%IPR006179:5'-Nucleotidase/apyrase 	%IPR015943:WD40/YVTN repeat-like-containing domain 
Locus_10091_Transcript_2	%IPR006179:5'-Nucleotidase/apyrase 	%IPR015943:WD40/YVTN repeat-like-containing domain 
Locus_10097_Transcript_1	%IPR006089:Acyl-CoA dehydrogenase, conserved site 	%IPR006090:Acyl-CoA oxidase/dehydrogenase, type 1 	%IPR006091:Acyl-CoA oxidase/dehydrogenase, central domain 	%IPR006092:Acyl-CoA dehydrogenase, N-terminal 	%IPR009075:Acyl-CoA dehydrogenase/oxidase C-terminal 	%IPR009100:Acyl-CoA dehydrogenase/oxidase 	%IPR013786:Acyl-CoA dehydrogenase/oxidase, N-terminal 
Locus_10097_Transcript_3	%IPR006089:Acyl-CoA dehydrogenase, conserved site 	%IPR006090:Acyl-CoA oxidase/dehydrogenase, type 1 	%IPR006091:Acyl-CoA oxidase/dehydrogenase, central domain 	%IPR006092:Acyl-CoA dehydrogenase, N-terminal 	%IPR009075:Acyl-CoA dehydrogenase/oxidase C-terminal 	%IPR009100:Acyl-CoA dehydrogenase/oxidase 	%IPR013786:Acyl-CoA dehydrogenase/oxidase, N-terminal 
Locus_10098_Transcript_1	%IPR002784:Ribosomal protein L14 	%IPR014722:Translation protein SH3-like, subgroup 
Locus_10099_Transcript_1	%IPR010531:NOA36 
Locus_1009_Transcript_11	%IPR000203:GPS domain 	%IPR000832:GPCR, family 2, secretin-like 	%IPR001304:C-type lectin 	%IPR016186:C-type lectin-like 	%IPR016187:C-type lectin fold 	%IPR017981:GPCR, family 2-like 	%IPR017983:GPCR, family 2, secretin-like, conserved site 	%IPR022624:Domain of unknown function DUF3497 
Locus_1009_Transcript_14	%IPR000832:GPCR, family 2, secretin-like 	%IPR017981:GPCR, family 2-like 	%IPR017983:GPCR, family 2, secretin-like, conserved site 
Locus_1009_Transcript_15	%IPR000203:GPS domain 	%IPR000832:GPCR, family 2, secretin-like 	%IPR001304:C-type lectin 	%IPR016186:C-type lectin-like 	%IPR016187:C-type lectin fold 	%IPR017981:GPCR, family 2-like 	%IPR017983:GPCR, family 2, secretin-like, conserved site 	%IPR022624:Domain of unknown function DUF3497 
Locus_1009_Transcript_17	%IPR000203:GPS domain 	%IPR000832:GPCR, family 2, secretin-like 	%IPR001304:C-type lectin 	%IPR016186:C-type lectin-like 	%IPR016187:C-type lectin fold 	%IPR017981:GPCR, family 2-like 	%IPR017983:GPCR, family 2, secretin-like, conserved site 	%IPR022624:Domain of unknown function DUF3497 
Locus_1009_Transcript_18	%IPR000203:GPS domain 	%IPR000832:GPCR, family 2, secretin-like 	%IPR001304:C-type lectin 	%IPR016186:C-type lectin-like 	%IPR016187:C-type lectin fold 	%IPR017981:GPCR, family 2-like 	%IPR017983:GPCR, family 2, secretin-like, conserved site 	%IPR022624:Domain of unknown function DUF3497 
Locus_1009_Transcript_19	%IPR000203:GPS domain 	%IPR000832:GPCR, family 2, secretin-like 	%IPR001304:C-type lectin 	%IPR016186:C-type lectin-like 	%IPR016187:C-type lectin fold 	%IPR017981:GPCR, family 2-like 	%IPR017983:GPCR, family 2, secretin-like, conserved site 	%IPR022624:Domain of unknown function DUF3497 
Locus_10108_Transcript_1	%IPR026138:Ceroid-lipofuscinosis neuronal protein 5 
Locus_10108_Transcript_2	%IPR026138:Ceroid-lipofuscinosis neuronal protein 5 
Locus_10109_Transcript_1	%IPR007327:Tumour protein D52 
Locus_1010_Transcript_1	%IPR000536:Nuclear hormone receptor, ligand-binding, core 	%IPR001628:Zinc finger, nuclear hormone receptor-type 	%IPR001723:Steroid hormone receptor 	%IPR008946:Nuclear hormone receptor, ligand-binding 	%IPR013088:Zinc finger, NHR/GATA-type 
Locus_1010_Transcript_2	%IPR000536:Nuclear hormone receptor, ligand-binding, core 	%IPR001628:Zinc finger, nuclear hormone receptor-type 	%IPR001723:Steroid hormone receptor 	%IPR008946:Nuclear hormone receptor, ligand-binding 	%IPR013088:Zinc finger, NHR/GATA-type 
Locus_1010_Transcript_3	%IPR000536:Nuclear hormone receptor, ligand-binding, core 	%IPR001628:Zinc finger, nuclear hormone receptor-type 	%IPR001723:Steroid hormone receptor 	%IPR008946:Nuclear hormone receptor, ligand-binding 	%IPR013088:Zinc finger, NHR/GATA-type 
Locus_1010_Transcript_4	%IPR000536:Nuclear hormone receptor, ligand-binding, core 	%IPR001628:Zinc finger, nuclear hormone receptor-type 	%IPR001723:Steroid hormone receptor 	%IPR008946:Nuclear hormone receptor, ligand-binding 	%IPR013088:Zinc finger, NHR/GATA-type 
Locus_1010_Transcript_5	%IPR000536:Nuclear hormone receptor, ligand-binding, core 	%IPR001628:Zinc finger, nuclear hormone receptor-type 	%IPR001723:Steroid hormone receptor 	%IPR008946:Nuclear hormone receptor, ligand-binding 	%IPR013088:Zinc finger, NHR/GATA-type 
Locus_1010_Transcript_6	%IPR000536:Nuclear hormone receptor, ligand-binding, core 	%IPR001628:Zinc finger, nuclear hormone receptor-type 	%IPR001723:Steroid hormone receptor 	%IPR008946:Nuclear hormone receptor, ligand-binding 	%IPR013088:Zinc finger, NHR/GATA-type 
Locus_1010_Transcript_7	%IPR000536:Nuclear hormone receptor, ligand-binding, core 	%IPR001628:Zinc finger, nuclear hormone receptor-type 	%IPR001723:Steroid hormone receptor 	%IPR008946:Nuclear hormone receptor, ligand-binding 	%IPR013088:Zinc finger, NHR/GATA-type 
Locus_1010_Transcript_8	%IPR000536:Nuclear hormone receptor, ligand-binding, core 	%IPR001628:Zinc finger, nuclear hormone receptor-type 	%IPR001723:Steroid hormone receptor 	%IPR008946:Nuclear hormone receptor, ligand-binding 	%IPR013088:Zinc finger, NHR/GATA-type 
Locus_1010_Transcript_9	%IPR000536:Nuclear hormone receptor, ligand-binding, core 	%IPR001628:Zinc finger, nuclear hormone receptor-type 	%IPR001723:Steroid hormone receptor 	%IPR008946:Nuclear hormone receptor, ligand-binding 	%IPR013088:Zinc finger, NHR/GATA-type 
Locus_10113_Transcript_1	%IPR004279:Perilipin 
Locus_1011_Transcript_1	%IPR001353:Proteasome, subunit alpha/beta 	%IPR016050:Proteasome, beta-type subunit, conserved site 	%IPR016295:Proteasome endopeptidase complex, beta subunit 	%IPR023333:Proteasome B-type subunit 
Locus_1011_Transcript_2	%IPR001353:Proteasome, subunit alpha/beta 	%IPR016050:Proteasome, beta-type subunit, conserved site 	%IPR016295:Proteasome endopeptidase complex, beta subunit 	%IPR023333:Proteasome B-type subunit 
Locus_1011_Transcript_3	%IPR001353:Proteasome, subunit alpha/beta 	%IPR016050:Proteasome, beta-type subunit, conserved site 	%IPR016295:Proteasome endopeptidase complex, beta subunit 	%IPR023333:Proteasome B-type subunit 
Locus_1011_Transcript_4	%IPR001353:Proteasome, subunit alpha/beta 	%IPR016050:Proteasome, beta-type subunit, conserved site 	%IPR016295:Proteasome endopeptidase complex, beta subunit 	%IPR023333:Proteasome B-type subunit 
Locus_1011_Transcript_5	%IPR001353:Proteasome, subunit alpha/beta 	%IPR016050:Proteasome, beta-type subunit, conserved site 	%IPR016295:Proteasome endopeptidase complex, beta subunit 	%IPR023333:Proteasome B-type subunit 
Locus_10120_Transcript_1	%IPR000863:Sulfotransferase domain 
Locus_10120_Transcript_2	%IPR000863:Sulfotransferase domain 
Locus_10120_Transcript_3	%IPR000863:Sulfotransferase domain 
Locus_10124_Transcript_1	%IPR000832:GPCR, family 2, secretin-like 	%IPR017981:GPCR, family 2-like 
Locus_10124_Transcript_2	%IPR000832:GPCR, family 2, secretin-like 	%IPR017981:GPCR, family 2-like 
Locus_10124_Transcript_3	%IPR000832:GPCR, family 2, secretin-like 	%IPR017981:GPCR, family 2-like 
Locus_10124_Transcript_4	%IPR000832:GPCR, family 2, secretin-like 	%IPR017981:GPCR, family 2-like 
Locus_10128_Transcript_1	%IPR000742:Epidermal growth factor-like domain 	%IPR001791:Laminin G domain 	%IPR008985:Concanavalin A-like lectin/glucanases superfamily 	%IPR013320:Concanavalin A-like lectin/glucanase, subgroup 
Locus_1012_Transcript_1	%IPR001680:WD40 repeat 	%IPR015943:WD40/YVTN repeat-like-containing domain 	%IPR017383:Actin-related protein 2/3 complex, subunit 1 	%IPR017986:WD40-repeat-containing domain 	%IPR019775:WD40 repeat, conserved site 
Locus_1012_Transcript_2	%IPR001680:WD40 repeat 	%IPR015943:WD40/YVTN repeat-like-containing domain 	%IPR017383:Actin-related protein 2/3 complex, subunit 1 	%IPR017986:WD40-repeat-containing domain 	%IPR019775:WD40 repeat, conserved site 
Locus_1012_Transcript_3	%IPR001680:WD40 repeat 	%IPR015943:WD40/YVTN repeat-like-containing domain 	%IPR017383:Actin-related protein 2/3 complex, subunit 1 	%IPR017986:WD40-repeat-containing domain 	%IPR019775:WD40 repeat, conserved site 
Locus_1012_Transcript_4	%IPR001680:WD40 repeat 	%IPR015943:WD40/YVTN repeat-like-containing domain 	%IPR017383:Actin-related protein 2/3 complex, subunit 1 	%IPR017986:WD40-repeat-containing domain 	%IPR019775:WD40 repeat, conserved site 
Locus_10132_Transcript_1	%IPR015939:Fumarate reductase/succinate dehydrogenase flavoprotein-like, C-terminal 
Locus_10132_Transcript_3	%IPR014006:Succinate dehydrogenase/fumarate reductase, flavoprotein subunit 	%IPR015939:Fumarate reductase/succinate dehydrogenase flavoprotein-like, C-terminal 
Locus_1013_Transcript_1	%IPR000152:EGF-type aspartate/asparagine hydroxylation site 	%IPR000742:Epidermal growth factor-like domain 	%IPR001881:EGF-like calcium-binding 	%IPR002181:Fibrinogen, alpha/beta/gamma chain, C-terminal globular 	%IPR006209:EGF-like domain 	%IPR006210:Epidermal growth factor-like 	%IPR013032:EGF-like, conserved site 	%IPR014715:Fibrinogen, alpha/beta/gamma chain, C-terminal globular, subdomain 2 	%IPR014716:Fibrinogen, alpha/beta/gamma chain, C-terminal globular, subdomain 1 	%IPR018097:EGF-like calcium-binding, conserved site 
Locus_1013_Transcript_2	%IPR000152:EGF-type aspartate/asparagine hydroxylation site 	%IPR000742:Epidermal growth factor-like domain 	%IPR001881:EGF-like calcium-binding 	%IPR002181:Fibrinogen, alpha/beta/gamma chain, C-terminal globular 	%IPR013032:EGF-like, conserved site 	%IPR014715:Fibrinogen, alpha/beta/gamma chain, C-terminal globular, subdomain 2 	%IPR014716:Fibrinogen, alpha/beta/gamma chain, C-terminal globular, subdomain 1 	%IPR018097:EGF-like calcium-binding, conserved site 
Locus_1013_Transcript_3	%IPR000152:EGF-type aspartate/asparagine hydroxylation site 	%IPR000742:Epidermal growth factor-like domain 	%IPR001881:EGF-like calcium-binding 	%IPR002181:Fibrinogen, alpha/beta/gamma chain, C-terminal globular 	%IPR013032:EGF-like, conserved site 	%IPR014715:Fibrinogen, alpha/beta/gamma chain, C-terminal globular, subdomain 2 	%IPR014716:Fibrinogen, alpha/beta/gamma chain, C-terminal globular, subdomain 1 	%IPR018097:EGF-like calcium-binding, conserved site 
Locus_1013_Transcript_4	%IPR000152:EGF-type aspartate/asparagine hydroxylation site 	%IPR000742:Epidermal growth factor-like domain 	%IPR001881:EGF-like calcium-binding 	%IPR002181:Fibrinogen, alpha/beta/gamma chain, C-terminal globular 	%IPR013032:EGF-like, conserved site 	%IPR014715:Fibrinogen, alpha/beta/gamma chain, C-terminal globular, subdomain 2 	%IPR014716:Fibrinogen, alpha/beta/gamma chain, C-terminal globular, subdomain 1 	%IPR018097:EGF-like calcium-binding, conserved site 
Locus_1013_Transcript_5	%IPR000152:EGF-type aspartate/asparagine hydroxylation site 	%IPR000742:Epidermal growth factor-like domain 	%IPR001881:EGF-like calcium-binding 	%IPR002181:Fibrinogen, alpha/beta/gamma chain, C-terminal globular 	%IPR006209:EGF-like domain 	%IPR006210:Epidermal growth factor-like 	%IPR013032:EGF-like, conserved site 	%IPR014715:Fibrinogen, alpha/beta/gamma chain, C-terminal globular, subdomain 2 	%IPR014716:Fibrinogen, alpha/beta/gamma chain, C-terminal globular, subdomain 1 	%IPR018097:EGF-like calcium-binding, conserved site 
Locus_1013_Transcript_6	%IPR000152:EGF-type aspartate/asparagine hydroxylation site 	%IPR000742:Epidermal growth factor-like domain 	%IPR001881:EGF-like calcium-binding 	%IPR002181:Fibrinogen, alpha/beta/gamma chain, C-terminal globular 	%IPR006209:EGF-like domain 	%IPR006210:Epidermal growth factor-like 	%IPR013032:EGF-like region, conserved site 	%IPR014715:Fibrinogen, alpha/beta/gamma chain, C-terminal globular, subdomain 2 	%IPR014716:Fibrinogen, alpha/beta/gamma chain, C-terminal globular, subdomain 1 	%IPR018097:EGF-like calcium-binding, conserved site 
Locus_1013_Transcript_7	%IPR000152:EGF-type aspartate/asparagine hydroxylation site 	%IPR000742:Epidermal growth factor-like domain 	%IPR001881:EGF-like calcium-binding 	%IPR002181:Fibrinogen, alpha/beta/gamma chain, C-terminal globular 	%IPR006209:EGF-like domain 	%IPR006210:Epidermal growth factor-like 	%IPR013032:EGF-like, conserved site 	%IPR014715:Fibrinogen, alpha/beta/gamma chain, C-terminal globular, subdomain 2 	%IPR014716:Fibrinogen, alpha/beta/gamma chain, C-terminal globular, subdomain 1 	%IPR018097:EGF-like calcium-binding, conserved site 
Locus_1014_Transcript_1	%IPR000217:Tubulin 	%IPR002453:Beta tubulin 	%IPR003008:Tubulin/FtsZ, GTPase domain 	%IPR008280:Tubulin/FtsZ, C-terminal 	%IPR017975:Tubulin, conserved site 	%IPR018316:Tubulin/FtsZ, 2-layer sandwich domain 	%IPR023123:Tubulin, C-terminal 
Locus_1014_Transcript_2	%IPR000217:Tubulin 	%IPR002453:Beta tubulin 	%IPR003008:Tubulin/FtsZ, GTPase domain 	%IPR008280:Tubulin/FtsZ, C-terminal 	%IPR017975:Tubulin, conserved site 	%IPR018316:Tubulin/FtsZ, 2-layer sandwich domain 	%IPR023123:Tubulin, C-terminal 
Locus_1014_Transcript_3	%IPR000217:Tubulin 	%IPR002453:Beta tubulin 	%IPR003008:Tubulin/FtsZ, GTPase domain 	%IPR008280:Tubulin/FtsZ, C-terminal 	%IPR017975:Tubulin, conserved site 	%IPR018316:Tubulin/FtsZ, 2-layer sandwich domain 	%IPR023123:Tubulin, C-terminal 
Locus_1014_Transcript_4	%IPR000217:Tubulin 	%IPR002453:Beta tubulin 	%IPR003008:Tubulin/FtsZ, GTPase domain 	%IPR008280:Tubulin/FtsZ, C-terminal 	%IPR017975:Tubulin, conserved site 	%IPR018316:Tubulin/FtsZ, 2-layer sandwich domain 
Locus_1014_Transcript_5	%IPR000217:Tubulin 	%IPR002453:Beta tubulin 	%IPR003008:Tubulin/FtsZ, GTPase domain 	%IPR008280:Tubulin/FtsZ, C-terminal 	%IPR017975:Tubulin, conserved site 	%IPR018316:Tubulin/FtsZ, 2-layer sandwich domain 	%IPR023123:Tubulin, C-terminal 
Locus_10150_Transcript_1	%IPR001073:Complement C1q protein 	%IPR008983:Tumour necrosis factor-like 
Locus_10150_Transcript_2	%IPR001073:Complement C1q protein 	%IPR008983:Tumour necrosis factor-like 
Locus_10150_Transcript_3	%IPR001073:Complement C1q protein 	%IPR008983:Tumour necrosis factor-like 
Locus_10150_Transcript_4	%IPR001073:Complement C1q protein 	%IPR008983:Tumour necrosis factor-like 
Locus_10150_Transcript_6	%IPR001073:Complement C1q protein 	%IPR008983:Tumour necrosis factor-like 
Locus_10150_Transcript_7	%IPR001073:Complement C1q protein 	%IPR008983:Tumour necrosis factor-like 
Locus_10150_Transcript_8	%IPR001073:Complement C1q protein 	%IPR008983:Tumour necrosis factor-like 
Locus_10152_Transcript_1	%IPR000719:Protein kinase, catalytic domain 	%IPR000980:SH2 domain 	%IPR001245:Serine-threonine/tyrosine-protein kinase catalytic domain 	%IPR001452:Src homology-3 domain 	%IPR002290:Serine/threonine- / dual-specificity protein kinase, catalytic domain 	%IPR008266:Tyrosine-protein kinase, active site 	%IPR011009:Protein kinase-like domain 	%IPR017441:Protein kinase, ATP binding site 	%IPR020635:Tyrosine-protein kinase, catalytic domain 
Locus_10152_Transcript_2	%IPR000719:Protein kinase, catalytic domain 	%IPR000980:SH2 domain 	%IPR001245:Serine-threonine/tyrosine-protein kinase catalytic domain 	%IPR001452:Src homology-3 domain 	%IPR002290:Serine/threonine- / dual-specificity protein kinase, catalytic domain 	%IPR008266:Tyrosine-protein kinase, active site 	%IPR011009:Protein kinase-like domain 	%IPR017441:Protein kinase, ATP binding site 	%IPR020635:Tyrosine-protein kinase, catalytic domain 
Locus_10158_Transcript_1	%IPR024860:Intron-binding protein, aquarius 
Locus_1015_Transcript_1	%IPR000585:Hemopexin/matrixin 	%IPR001818:Peptidase M10, metallopeptidase 	%IPR002477:Peptidoglycan binding-like 	%IPR006026:Peptidase, metallopeptidase 	%IPR018487:Hemopexin/matrixin, repeat 	%IPR021190:Peptidase M10A, matrix metallopeptidase 	%IPR024079:Metallopeptidase, catalytic domain 
Locus_1015_Transcript_2	%IPR000585:Hemopexin/matrixin 	%IPR001818:Peptidase M10, metallopeptidase 	%IPR002477:Peptidoglycan binding-like 	%IPR006026:Peptidase, metallopeptidase 	%IPR018487:Hemopexin/matrixin, repeat 	%IPR021190:Peptidase M10A, matrix metallopeptidase 	%IPR024079:Metallopeptidase, catalytic domain 
Locus_1015_Transcript_3	%IPR000585:Hemopexin/matrixin 	%IPR001818:Peptidase M10, metallopeptidase 	%IPR002477:Peptidoglycan binding-like 	%IPR006026:Peptidase, metallopeptidase 	%IPR018487:Hemopexin/matrixin, repeat 	%IPR021190:Peptidase M10A, matrix metallopeptidase 	%IPR024079:Metallopeptidase, catalytic domain 
Locus_1015_Transcript_4	%IPR000585:Hemopexin/matrixin 	%IPR001818:Peptidase M10, metallopeptidase 	%IPR002477:Peptidoglycan binding-like 	%IPR006026:Peptidase, metallopeptidase 	%IPR018487:Hemopexin/matrixin, repeat 	%IPR021190:Peptidase M10A, matrix metallopeptidase 	%IPR024079:Metallopeptidase, catalytic domain 
Locus_10165_Transcript_1	%IPR001507:Zona pellucida domain 
Locus_10165_Transcript_2	%IPR001507:Zona pellucida domain 
Locus_10165_Transcript_3	%IPR001507:Zona pellucida domain 
Locus_10165_Transcript_4	%IPR001507:Zona pellucida domain 
Locus_10165_Transcript_5	%IPR001507:Zona pellucida domain 
Locus_10172_Transcript_1	%IPR001806:Small GTPase superfamily 	%IPR002041:Ran GTPase 	%IPR003578:Small GTPase superfamily, Rho type 	%IPR003579:Small GTPase superfamily, Rab type 	%IPR005225:Small GTP-binding protein domain 	%IPR020849:Small GTPase superfamily, Ras type 	%IPR024156:Small GTPase superfamily, ARF type 
Locus_10172_Transcript_2	%IPR001806:Small GTPase superfamily 	%IPR002041:Ran GTPase 	%IPR003578:Small GTPase superfamily, Rho type 	%IPR003579:Small GTPase superfamily, Rab type 	%IPR005225:Small GTP-binding protein domain 	%IPR020849:Small GTPase superfamily, Ras type 
Locus_10172_Transcript_3	%IPR001806:Small GTPase superfamily 	%IPR002041:Ran GTPase 	%IPR003578:Small GTPase superfamily, Rho type 	%IPR003579:Small GTPase superfamily, Rab type 	%IPR005225:Small GTP-binding protein domain 	%IPR020849:Small GTPase superfamily, Ras type 
Locus_10175_Transcript_1	%IPR007053:LRAT-like domain 
Locus_10180_Transcript_2	%IPR026243:HAUS augmin-like complex subunit 1 
Locus_10180_Transcript_3	%IPR026243:HAUS augmin-like complex subunit 1 
Locus_10180_Transcript_4	%IPR026243:HAUS augmin-like complex subunit 1 
Locus_10183_Transcript_1	%IPR000483:Cysteine-rich flanking region, C-terminal 	%IPR001611:Leucine-rich repeat 	%IPR003591:Leucine-rich repeat, typical subtype 	%IPR025875:Leucine rich repeats (2 copies) 
Locus_10183_Transcript_2	%IPR001611:Leucine-rich repeat 	%IPR003591:Leucine-rich repeat, typical subtype 	%IPR025875:Leucine rich repeat 4 
Locus_10183_Transcript_3	%IPR001611:Leucine-rich repeat 	%IPR003591:Leucine-rich repeat, typical subtype 	%IPR025875:Leucine rich repeat 4 
Locus_10183_Transcript_4	%IPR001611:Leucine-rich repeat 	%IPR003591:Leucine-rich repeat, typical subtype 	%IPR025875:Leucine rich repeat 4 
Locus_10190_Transcript_1	%IPR002035:von Willebrand factor, type A 
Locus_10196_Transcript_1	%IPR000571:Zinc finger, CCCH-type 
Locus_10196_Transcript_2	%IPR000571:Zinc finger, CCCH-type 
Locus_10196_Transcript_3	%IPR000571:Zinc finger, CCCH-type 
Locus_101_Transcript_1	%IPR008146:Glutamine synthetase, catalytic domain 	%IPR008147:Glutamine synthetase, beta-Grasp 	%IPR014746:Glutamine synthetase/guanido kinase, catalytic domain 
Locus_10203_Transcript_1	%IPR004045:Glutathione S-transferase, N-terminal 	%IPR010987:Glutathione S-transferase, C-terminal-like 	%IPR012336:Thioredoxin-like fold 	%IPR017933:Glutathione S-transferase/chloride channel, C-terminal 
Locus_10207_Transcript_1	%IPR002126:Cadherin 	%IPR015919:Cadherin-like 	%IPR020894:Cadherin conserved site 
Locus_10209_Transcript_1	%IPR007743:Interferon-inducible GTPase 
Locus_1020_Transcript_1	%IPR005016:TMS membrane protein/tumour differentially expressed protein 
Locus_1020_Transcript_10	%IPR005016:TMS membrane protein/tumour differentially expressed protein 
Locus_1020_Transcript_2	%IPR005016:TMS membrane protein/tumour differentially expressed protein 
Locus_1020_Transcript_3	%IPR005016:TMS membrane protein/tumour differentially expressed protein 
Locus_1020_Transcript_4	%IPR005016:TMS membrane protein/tumour differentially expressed protein 
Locus_1020_Transcript_5	%IPR005016:TMS membrane protein/tumour differentially expressed protein 
Locus_1020_Transcript_6	%IPR005016:TMS membrane protein/tumour differentially expressed protein 
Locus_1020_Transcript_7	%IPR005016:TMS membrane protein/tumour differentially expressed protein 
Locus_1020_Transcript_8	%IPR005016:TMS membrane protein/tumour differentially expressed protein 
Locus_1020_Transcript_9	%IPR005016:TMS membrane protein/tumour differentially expressed protein 
Locus_1021_Transcript_1	%IPR001813:Ribosomal protein 60S 
Locus_10220_Transcript_1	%IPR001680:WD40 repeat 	%IPR015943:WD40/YVTN repeat-like-containing domain 	%IPR017986:WD40-repeat-containing domain 	%IPR019775:WD40 repeat, conserved site 
Locus_10220_Transcript_2	%IPR001680:WD40 repeat 	%IPR015943:WD40/YVTN repeat-like-containing domain 	%IPR017986:WD40-repeat-containing domain 	%IPR019775:WD40 repeat, conserved site 
Locus_10220_Transcript_3	%IPR001680:WD40 repeat 	%IPR015943:WD40/YVTN repeat-like-containing domain 	%IPR017986:WD40-repeat-containing domain 	%IPR019775:WD40 repeat, conserved site 
Locus_10222_Transcript_1	%IPR003000:Sirtuin family 	%IPR017328:NAD-dependent deacetylase sirtuin-2, sirtuin family, class I 	%IPR026590:Sirtuin family, catalytic core domain 	%IPR026591:Sirtuin family, catalytic core small domain 
Locus_10222_Transcript_2	%IPR003000:Sirtuin family 	%IPR017328:NAD-dependent deacetylase sirtuin-2, sirtuin family, class I 	%IPR026590:Sirtuin family, catalytic core domain 	%IPR026591:Sirtuin family, catalytic core small domain 
Locus_10222_Transcript_3	%IPR003000:Sirtuin family 	%IPR017328:NAD-dependent deacetylase sirtuin-2, sirtuin family, class I 	%IPR026590:Sirtuin family, catalytic core domain 	%IPR026591:Sirtuin family, catalytic core small domain 
Locus_10224_Transcript_1	%IPR000421:Coagulation factor 5/8 C-terminal type domain 	%IPR008979:Galactose-binding domain-like 
Locus_10225_Transcript_1	%IPR012337:Ribonuclease H-like domain 
Locus_10229_Transcript_10	%IPR000504:RNA recognition motif domain 	%IPR002698:5-formyltetrahydrofolate cyclo-ligase 	%IPR012677:Nucleotide-binding, alpha-beta plait 	%IPR024185:5-formyltetrahydrofolate cyclo-ligase-like domain 
Locus_10229_Transcript_2	%IPR000504:RNA recognition motif domain 	%IPR002698:5-formyltetrahydrofolate cyclo-ligase 	%IPR012677:Nucleotide-binding, alpha-beta plait 	%IPR024185:5-formyltetrahydrofolate cyclo-ligase-like domain 
Locus_10229_Transcript_3	%IPR000504:RNA recognition motif domain 	%IPR002698:5-formyltetrahydrofolate cyclo-ligase 	%IPR012677:Nucleotide-binding, alpha-beta plait 	%IPR024185:5-formyltetrahydrofolate cyclo-ligase-like domain 
Locus_10229_Transcript_4	%IPR000504:RNA recognition motif domain 	%IPR002698:5-formyltetrahydrofolate cyclo-ligase 	%IPR012677:Nucleotide-binding, alpha-beta plait 	%IPR024185:5-formyltetrahydrofolate cyclo-ligase-like domain 
Locus_10229_Transcript_5	%IPR000504:RNA recognition motif domain 	%IPR002698:5-formyltetrahydrofolate cyclo-ligase 	%IPR012677:Nucleotide-binding, alpha-beta plait 	%IPR024185:5-formyltetrahydrofolate cyclo-ligase-like domain 
Locus_10229_Transcript_6	%IPR000504:RNA recognition motif domain 	%IPR002698:5-formyltetrahydrofolate cyclo-ligase 	%IPR012677:Nucleotide-binding, alpha-beta plait 	%IPR024185:5-formyltetrahydrofolate cyclo-ligase-like domain 
Locus_10229_Transcript_7	%IPR000504:RNA recognition motif domain 	%IPR002698:5-formyltetrahydrofolate cyclo-ligase 	%IPR012677:Nucleotide-binding, alpha-beta plait 	%IPR024185:5-formyltetrahydrofolate cyclo-ligase-like domain 
Locus_10229_Transcript_8	%IPR000504:RNA recognition motif domain 	%IPR002698:5-formyltetrahydrofolate cyclo-ligase 	%IPR012677:Nucleotide-binding, alpha-beta plait 	%IPR024185:5-formyltetrahydrofolate cyclo-ligase-like domain 
Locus_10236_Transcript_1	%IPR000436:Sushi/SCR/CCP 	%IPR002035:von Willebrand factor, type A 	%IPR016060:Complement control module 
Locus_10236_Transcript_2	%IPR000436:Sushi/SCR/CCP 	%IPR002035:von Willebrand factor, type A 	%IPR016060:Complement control module 
Locus_10236_Transcript_3	%IPR000436:Sushi/SCR/CCP 	%IPR002035:von Willebrand factor, type A 	%IPR016060:Complement control module 
Locus_10236_Transcript_4	%IPR000436:Sushi/SCR/CCP 	%IPR002035:von Willebrand factor, type A 	%IPR016060:Complement control module 
Locus_10236_Transcript_5	%IPR000436:Sushi/SCR/CCP 	%IPR002035:von Willebrand factor, type A 	%IPR016060:Complement control module 
Locus_10236_Transcript_6	%IPR000436:Sushi/SCR/CCP 	%IPR002035:von Willebrand factor, type A 	%IPR016060:Complement control module 
Locus_10236_Transcript_7	%IPR000436:Sushi/SCR/CCP 	%IPR002035:von Willebrand factor, type A 	%IPR016060:Complement control module 
Locus_10236_Transcript_8	%IPR000436:Sushi/SCR/CCP 	%IPR002035:von Willebrand factor, type A 	%IPR016060:Complement control module 
Locus_10236_Transcript_9	%IPR000436:Sushi/SCR/CCP 	%IPR002035:von Willebrand factor, type A 	%IPR016060:Complement control module 
Locus_1023_Transcript_1	%IPR001304:C-type lectin 	%IPR016186:C-type lectin-like 	%IPR016187:C-type lectin fold 	%IPR018378:C-type lectin, conserved site 
Locus_1023_Transcript_2	%IPR001304:C-type lectin 	%IPR016186:C-type lectin-like 	%IPR016187:C-type lectin fold 	%IPR018378:C-type lectin, conserved site 
Locus_1023_Transcript_3	%IPR001304:C-type lectin 	%IPR016186:C-type lectin-like 	%IPR016187:C-type lectin fold 	%IPR018378:C-type lectin, conserved site 
Locus_10241_Transcript_1	%IPR003650:Orange 	%IPR011598:Helix-loop-helix domain 	%IPR018352:Orange subgroup 
Locus_10241_Transcript_2	%IPR003650:Orange 	%IPR011598:Helix-loop-helix domain 	%IPR018352:Orange subgroup 
Locus_10244_Transcript_1	%IPR000421:Coagulation factor 5/8 C-terminal type domain 	%IPR008979:Galactose-binding domain-like 
Locus_10244_Transcript_2	%IPR000421:Coagulation factor 5/8 C-terminal type domain 	%IPR008979:Galactose-binding domain-like 
Locus_10244_Transcript_3	%IPR000421:Coagulation factor 5/8 C-terminal type domain 	%IPR008979:Galactose-binding domain-like 
Locus_10249_Transcript_1	%IPR002925:Dienelactone hydrolase 
Locus_10249_Transcript_10	%IPR002925:Dienelactone hydrolase 
Locus_10249_Transcript_2	%IPR002925:Dienelactone hydrolase 
Locus_10249_Transcript_3	%IPR002925:Dienelactone hydrolase 
Locus_10249_Transcript_4	%IPR002925:Dienelactone hydrolase 
Locus_10249_Transcript_5	%IPR002925:Dienelactone hydrolase 
Locus_10249_Transcript_6	%IPR002925:Dienelactone hydrolase 
Locus_10249_Transcript_7	%IPR002925:Dienelactone hydrolase 
Locus_10249_Transcript_8	%IPR002925:Dienelactone hydrolase 
Locus_10249_Transcript_9	%IPR002925:Dienelactone hydrolase 
Locus_1024_Transcript_1	%IPR002085:Alcohol dehydrogenase superfamily, zinc-type 	%IPR011032:GroES-like 	%IPR013154:Alcohol dehydrogenase GroES-like 	%IPR016040:NAD(P)-binding domain 	%IPR020843:Polyketide synthase, enoylreductase 
Locus_1024_Transcript_2	%IPR002085:Alcohol dehydrogenase superfamily, zinc-type 	%IPR011032:GroES-like 	%IPR013154:Alcohol dehydrogenase GroES-like 	%IPR016040:NAD(P)-binding domain 	%IPR020843:Polyketide synthase, enoylreductase 
Locus_1024_Transcript_3	%IPR002085:Alcohol dehydrogenase superfamily, zinc-type 	%IPR011032:GroES-like 	%IPR013154:Alcohol dehydrogenase GroES-like 	%IPR016040:NAD(P)-binding domain 	%IPR020843:Polyketide synthase, enoylreductase 
Locus_1024_Transcript_4	%IPR002085:Alcohol dehydrogenase superfamily, zinc-type 	%IPR011032:GroES-like 	%IPR013154:Alcohol dehydrogenase GroES-like 	%IPR016040:NAD(P)-binding domain 	%IPR020843:Polyketide synthase, enoylreductase 
Locus_1024_Transcript_5	%IPR002085:Alcohol dehydrogenase superfamily, zinc-type 	%IPR011032:GroES-like 	%IPR013154:Alcohol dehydrogenase GroES-like 	%IPR016040:NAD(P)-binding domain 	%IPR020843:Polyketide synthase, enoylreductase 
Locus_1024_Transcript_6	%IPR002085:Alcohol dehydrogenase superfamily, zinc-type 	%IPR011032:GroES-like 	%IPR013154:Alcohol dehydrogenase GroES-like 	%IPR016040:NAD(P)-binding domain 	%IPR020843:Polyketide synthase, enoylreductase 
Locus_10251_Transcript_10	%IPR006139:D-isomer specific 2-hydroxyacid dehydrogenase, catalytic domain 	%IPR006140:D-isomer specific 2-hydroxyacid dehydrogenase, NAD-binding 	%IPR016040:NAD(P)-binding domain 
Locus_10251_Transcript_11	%IPR006139:D-isomer specific 2-hydroxyacid dehydrogenase, catalytic domain 	%IPR006140:D-isomer specific 2-hydroxyacid dehydrogenase, NAD-binding 	%IPR016040:NAD(P)-binding domain 
Locus_10251_Transcript_12	%IPR006139:D-isomer specific 2-hydroxyacid dehydrogenase, catalytic domain 	%IPR006140:D-isomer specific 2-hydroxyacid dehydrogenase, NAD-binding 	%IPR016040:NAD(P)-binding domain 
Locus_10251_Transcript_13	%IPR006139:D-isomer specific 2-hydroxyacid dehydrogenase, catalytic domain 	%IPR006140:D-isomer specific 2-hydroxyacid dehydrogenase, NAD-binding 	%IPR016040:NAD(P)-binding domain 
Locus_10251_Transcript_4	%IPR006139:D-isomer specific 2-hydroxyacid dehydrogenase, catalytic domain 	%IPR006140:D-isomer specific 2-hydroxyacid dehydrogenase, NAD-binding 	%IPR016040:NAD(P)-binding domain 
Locus_10251_Transcript_5	%IPR006139:D-isomer specific 2-hydroxyacid dehydrogenase, catalytic domain 	%IPR006140:D-isomer specific 2-hydroxyacid dehydrogenase, NAD-binding 	%IPR016040:NAD(P)-binding domain 
Locus_10251_Transcript_6	%IPR006139:D-isomer specific 2-hydroxyacid dehydrogenase, catalytic domain 	%IPR006140:D-isomer specific 2-hydroxyacid dehydrogenase, NAD-binding 	%IPR016040:NAD(P)-binding domain 
Locus_10251_Transcript_7	%IPR006139:D-isomer specific 2-hydroxyacid dehydrogenase, catalytic domain 	%IPR006140:D-isomer specific 2-hydroxyacid dehydrogenase, NAD-binding 	%IPR016040:NAD(P)-binding domain 
Locus_10251_Transcript_8	%IPR006139:D-isomer specific 2-hydroxyacid dehydrogenase, catalytic domain 	%IPR006140:D-isomer specific 2-hydroxyacid dehydrogenase, NAD-binding 	%IPR016040:NAD(P)-binding domain 
Locus_10252_Transcript_1	%IPR006885:NADH dehydrogenase ubiquinone Fe-S protein 4, mitochondrial 
Locus_10252_Transcript_2	%IPR006885:NADH dehydrogenase ubiquinone Fe-S protein 4, mitochondrial 
Locus_10253_Transcript_1	%IPR002687:Pre-mRNA processing ribonucleoprotein, snoRNA-binding domain 	%IPR012976:NOSIC 	%IPR019175:Prp31 C-terminal 
Locus_10253_Transcript_2	%IPR002687:Pre-mRNA processing ribonucleoprotein, snoRNA-binding domain 	%IPR012976:NOSIC 	%IPR019175:Prp31 C-terminal 
Locus_10253_Transcript_3	%IPR002687:Pre-mRNA processing ribonucleoprotein, snoRNA-binding domain 	%IPR012976:NOSIC 	%IPR019175:Prp31 C-terminal 
Locus_10253_Transcript_4	%IPR002687:Pre-mRNA processing ribonucleoprotein, snoRNA-binding domain 	%IPR012976:NOSIC 	%IPR019175:Prp31 C-terminal 
Locus_10253_Transcript_6	%IPR002687:Pre-mRNA processing ribonucleoprotein, snoRNA-binding domain 	%IPR012976:NOSIC 	%IPR019175:Prp31 C-terminal 
Locus_10253_Transcript_7	%IPR002687:Pre-mRNA processing ribonucleoprotein, snoRNA-binding domain 	%IPR012976:NOSIC 	%IPR019175:Prp31 C-terminal 
Locus_10258_Transcript_1	%IPR000315:Zinc finger, B-box 	%IPR001841:Zinc finger, RING-type 	%IPR011042:Six-bladed beta-propeller, TolB-like 	%IPR013083:Zinc finger, RING/FYVE/PHD-type 	%IPR013658:SMP-30/Gluconolaconase/LRE-like region 	%IPR017907:Zinc finger, RING-type, conserved site 	%IPR018957:Zinc finger, C3HC4 RING-type 
Locus_10259_Transcript_1	%IPR026773:Trichoplein keratin filament-binding protein/Coiled-coil domain-containing protein 11 
Locus_10266_Transcript_1	%IPR017906:Myotubularin phosphatase domain 
Locus_10266_Transcript_2	%IPR010569:Myotubularin-related 	%IPR017906:Myotubularin phosphatase domain 
Locus_10266_Transcript_4	%IPR010569:Myotubularin-related 	%IPR017906:Myotubularin phosphatase domain 
Locus_10270_Transcript_1	%IPR002618:UTP--glucose-1-phosphate uridylyltransferase 	%IPR016267:UTP--glucose-1-phosphate uridylyltransferase, subgroup 
Locus_10270_Transcript_2	%IPR002618:UTP--glucose-1-phosphate uridylyltransferase 	%IPR016267:UTP--glucose-1-phosphate uridylyltransferase, subgroup 
Locus_10270_Transcript_3	%IPR002618:UTP--glucose-1-phosphate uridylyltransferase 	%IPR016267:UTP--glucose-1-phosphate uridylyltransferase, subgroup 
Locus_10274_Transcript_1	%IPR011013:Glycoside hydrolase-type carbohydrate-binding 	%IPR011682:Glycosyl hydrolase family 38, C-terminal 
Locus_10277_Transcript_1	%IPR001253:Translation initiation factor 1A (eIF-1A) 	%IPR006196:RNA-binding domain, S1, IF1 type 	%IPR012340:Nucleic acid-binding, OB-fold 	%IPR016027:Nucleic acid-binding, OB-fold-like 	%IPR018104:Translation initiation factor 1A (eIF-1A), conserved site 
Locus_10279_Transcript_1	%IPR000859:CUB 
Locus_10279_Transcript_2	%IPR000859:CUB 
Locus_1027_Transcript_1	%IPR002085:Alcohol dehydrogenase superfamily, zinc-type 	%IPR002328:Alcohol dehydrogenase, zinc-type, conserved site 	%IPR011032:GroES-like 	%IPR013149:Alcohol dehydrogenase, C-terminal 	%IPR013154:Alcohol dehydrogenase GroES-like 	%IPR016040:NAD(P)-binding domain 
Locus_10287_Transcript_1	%IPR013126:Heat shock protein 70 family 	%IPR026685:Heat shock 70kDa protein 12 
Locus_10287_Transcript_2	%IPR013126:Heat shock protein 70 family 	%IPR026685:Heat shock 70kDa protein 12 
Locus_10287_Transcript_3	%IPR013126:Heat shock protein 70 family 
Locus_10287_Transcript_4	%IPR013126:Heat shock protein 70 family 
Locus_10287_Transcript_5	%IPR013126:Heat shock protein 70 family 	%IPR026685:Heat shock 70kDa protein 12 
Locus_10297_Transcript_1	%IPR010987:Glutathione S-transferase, C-terminal-like 
Locus_10297_Transcript_2	%IPR010987:Glutathione S-transferase, C-terminal-like 
Locus_1029_Transcript_1	%IPR000454:ATPase, F0 complex, subunit C 	%IPR002379:ATPase, F0/V0 complex, subunit C 	%IPR020537:ATPase, F0 complex, subunit C, DCCD-binding site 
Locus_102_Transcript_2	%IPR000876:Ribosomal protein S4e 	%IPR013845:Ribosomal protein S4e, central 
Locus_102_Transcript_3	%IPR000876:Ribosomal protein S4e 	%IPR001148:Alpha carbonic anhydrase 	%IPR013845:Ribosomal protein S4e, central 
Locus_102_Transcript_4	%IPR000876:Ribosomal protein S4e 	%IPR002942:RNA-binding S4 domain 	%IPR013845:Ribosomal protein S4e, central 
Locus_102_Transcript_5	%IPR000876:Ribosomal protein S4e 	%IPR013845:Ribosomal protein S4e, central 
Locus_10303_Transcript_1	%IPR001944:Glycoside hydrolase, family 35 	%IPR013781:Glycoside hydrolase, catalytic domain 	%IPR017853:Glycoside hydrolase, superfamily 	%IPR019801:Glycoside hydrolase, family 35, conserved site 
Locus_10305_Transcript_1	%IPR002130:Cyclophilin-like peptidyl-prolyl cis-trans isomerase domain 	%IPR020892:Cyclophilin-type peptidyl-prolyl cis-trans isomerase, conserved site 
Locus_10306_Transcript_1	%IPR010448:Torsin 
Locus_10317_Transcript_1	%IPR015590:Aldehyde dehydrogenase domain 	%IPR016161:Aldehyde/histidinol dehydrogenase 	%IPR016163:Aldehyde dehydrogenase, C-terminal 
Locus_10317_Transcript_2	%IPR015590:Aldehyde dehydrogenase domain 	%IPR016161:Aldehyde/histidinol dehydrogenase 	%IPR016163:Aldehyde dehydrogenase, C-terminal 
Locus_10317_Transcript_3	%IPR015590:Aldehyde dehydrogenase domain 	%IPR016161:Aldehyde/histidinol dehydrogenase 	%IPR016163:Aldehyde dehydrogenase, C-terminal 
Locus_10319_Transcript_1	%IPR012337:Ribonuclease H-like domain 
Locus_10324_Transcript_1	%IPR005301:Mob1/phocein 
Locus_10328_Transcript_1	%IPR026795:Uncharacterised protein family UPF0515 
Locus_10328_Transcript_2	%IPR026795:Uncharacterised protein family UPF0515 
Locus_10336_Transcript_1	%IPR002293:Amino acid/polyamine transporter I 	%IPR015606:Cationic amino acid transporter 
Locus_10336_Transcript_2	%IPR002293:Amino acid/polyamine transporter I 	%IPR015606:Cationic amino acid transporter 
Locus_10336_Transcript_3	%IPR002293:Amino acid/polyamine transporter I 	%IPR015606:Cationic amino acid transporter 
Locus_10338_Transcript_1	%IPR004331:SPX, N-terminal 
Locus_1033_Transcript_1	%IPR001781:Zinc finger, LIM-type 
Locus_1033_Transcript_2	%IPR001781:Zinc finger, LIM-type 
Locus_1033_Transcript_3	%IPR001781:Zinc finger, LIM-type 
Locus_1033_Transcript_4	%IPR001781:Zinc finger, LIM-type 
Locus_1033_Transcript_5	%IPR001781:Zinc finger, LIM-type 
Locus_1033_Transcript_6	%IPR001781:Zinc finger, LIM-type 
Locus_10346_Transcript_1	%IPR012423:Chromatin modification-related protein EAF7 
Locus_10346_Transcript_2	%IPR012423:Chromatin modification-related protein EAF7 
Locus_10346_Transcript_3	%IPR012423:Chromatin modification-related protein EAF7 
Locus_10362_Transcript_1	%IPR006090:Acyl-CoA oxidase/dehydrogenase, type 1 	%IPR006091:Acyl-CoA oxidase/dehydrogenase, central domain 	%IPR006092:Acyl-CoA dehydrogenase, N-terminal 	%IPR009075:Acyl-CoA dehydrogenase/oxidase C-terminal 	%IPR009100:Acyl-CoA dehydrogenase/oxidase 	%IPR013786:Acyl-CoA dehydrogenase/oxidase, N-terminal 
Locus_10362_Transcript_2	%IPR006090:Acyl-CoA oxidase/dehydrogenase, type 1 	%IPR006091:Acyl-CoA oxidase/dehydrogenase, central domain 	%IPR006092:Acyl-CoA dehydrogenase, N-terminal 	%IPR009075:Acyl-CoA dehydrogenase/oxidase C-terminal 	%IPR009100:Acyl-CoA dehydrogenase/oxidase 	%IPR013786:Acyl-CoA dehydrogenase/oxidase, N-terminal 
Locus_10362_Transcript_3	%IPR006090:Acyl-CoA oxidase/dehydrogenase, type 1 	%IPR006091:Acyl-CoA oxidase/dehydrogenase, central domain 	%IPR006092:Acyl-CoA dehydrogenase, N-terminal 	%IPR009075:Acyl-CoA dehydrogenase/oxidase C-terminal 	%IPR009100:Acyl-CoA dehydrogenase/oxidase 	%IPR013786:Acyl-CoA dehydrogenase/oxidase, N-terminal 
Locus_10363_Transcript_1	%IPR003590:Leucine-rich repeat, ribonuclease inhibitor subtype 
Locus_10363_Transcript_2	%IPR003590:Leucine-rich repeat, ribonuclease inhibitor subtype 
Locus_10365_Transcript_1	%IPR026855:Peroxisomal proliferator-activated receptor A-interacting complex 285kDa protein 
Locus_10366_Transcript_1	%IPR006046:Alpha amylase 	%IPR006047:Glycosyl hydrolase, family 13, catalytic domain 	%IPR006048:Alpha-amylase, C-terminal all beta 	%IPR006589:Glycosyl hydrolase, family 13, subfamily, catalytic domain 	%IPR013780:Glycosyl hydrolase, family 13, all-beta 	%IPR013781:Glycoside hydrolase, catalytic domain 	%IPR015902:Glycoside hydrolase, family 13 	%IPR017853:Glycoside hydrolase, superfamily 
Locus_10366_Transcript_2	%IPR006046:Alpha amylase 	%IPR006047:Glycosyl hydrolase, family 13, catalytic domain 	%IPR006048:Alpha-amylase, C-terminal all beta 	%IPR006589:Glycosyl hydrolase, family 13, subfamily, catalytic domain 	%IPR013780:Glycosyl hydrolase, family 13, all-beta 	%IPR013781:Glycoside hydrolase, catalytic domain 	%IPR015902:Glycoside hydrolase, family 13 	%IPR017853:Glycoside hydrolase, superfamily 
Locus_10366_Transcript_3	%IPR006046:Alpha amylase 	%IPR006047:Glycosyl hydrolase, family 13, catalytic domain 	%IPR006048:Alpha-amylase, C-terminal all beta 	%IPR006589:Glycosyl hydrolase, family 13, subfamily, catalytic domain 	%IPR013780:Glycosyl hydrolase, family 13, all-beta 	%IPR013781:Glycoside hydrolase, catalytic domain 	%IPR015902:Glycoside hydrolase, family 13 	%IPR017853:Glycoside hydrolase, superfamily 
Locus_10366_Transcript_4	%IPR006046:Alpha amylase 	%IPR006047:Glycosyl hydrolase, family 13, catalytic domain 	%IPR006048:Alpha-amylase, C-terminal all beta 	%IPR006589:Glycosyl hydrolase, family 13, subfamily, catalytic domain 	%IPR013780:Glycosyl hydrolase, family 13, all-beta 	%IPR013781:Glycoside hydrolase, catalytic domain 	%IPR015902:Glycoside hydrolase, family 13 	%IPR017853:Glycoside hydrolase, superfamily 
Locus_10366_Transcript_5	%IPR006046:Alpha amylase 	%IPR006047:Glycosyl hydrolase, family 13, catalytic domain 	%IPR006048:Alpha-amylase, C-terminal all beta 	%IPR006589:Glycosyl hydrolase, family 13, subfamily, catalytic domain 	%IPR013780:Glycosyl hydrolase, family 13, all-beta 	%IPR013781:Glycoside hydrolase, catalytic domain 	%IPR015902:Glycoside hydrolase, family 13 	%IPR017853:Glycoside hydrolase, superfamily 
Locus_10374_Transcript_1	%IPR000719:Protein kinase, catalytic domain 	%IPR002290:Serine/threonine- / dual-specificity protein kinase, catalytic domain 	%IPR008271:Serine/threonine-protein kinase, active site 	%IPR011009:Protein kinase-like domain 	%IPR017441:Protein kinase, ATP binding site 	%IPR020635:Tyrosine-protein kinase, catalytic domain 
Locus_10374_Transcript_2	%IPR000719:Protein kinase, catalytic domain 	%IPR002290:Serine/threonine- / dual-specificity protein kinase, catalytic domain 	%IPR008271:Serine/threonine-protein kinase, active site 	%IPR011009:Protein kinase-like domain 	%IPR017441:Protein kinase, ATP binding site 	%IPR020635:Tyrosine-protein kinase, catalytic domain 
Locus_10377_Transcript_1	%IPR010729:Ribosomal protein L47, mitochondrial 
Locus_10377_Transcript_2	%IPR010729:Ribosomal protein L47, mitochondrial 
Locus_10380_Transcript_1	%IPR006629:LPS-induced tumor necrosis factor alpha factor 
Locus_10380_Transcript_2	%IPR006629:LPS-induced tumor necrosis factor alpha factor 
Locus_10385_Transcript_1	%IPR000096:Serum amyloid A protein 
Locus_10391_Transcript_1	%IPR001395:Aldo/keto reductase 	%IPR023210:NADP-dependent oxidoreductase domain 
Locus_10392_Transcript_2	%IPR002172:Low-density lipoprotein (LDL) receptor class A repeat 	%IPR003599:Immunoglobulin subtype 	%IPR007110:Immunoglobulin-like 	%IPR013106:Immunoglobulin V-set 	%IPR013783:Immunoglobulin-like fold 	%IPR023415:Low-density lipoprotein (LDL) receptor class A, conserved site 
Locus_10392_Transcript_3	%IPR002172:Low-density lipoprotein (LDL) receptor class A repeat 	%IPR003599:Immunoglobulin subtype 	%IPR007110:Immunoglobulin-like 	%IPR013106:Immunoglobulin V-set 	%IPR013783:Immunoglobulin-like fold 	%IPR023415:Low-density lipoprotein (LDL) receptor class A, conserved site 
Locus_10392_Transcript_4	%IPR002172:Low-density lipoprotein (LDL) receptor class A repeat 	%IPR003599:Immunoglobulin subtype 	%IPR007110:Immunoglobulin-like 	%IPR013106:Immunoglobulin V-set 	%IPR013783:Immunoglobulin-like fold 	%IPR023415:Low-density lipoprotein (LDL) receptor class A, conserved site 
Locus_10392_Transcript_5	%IPR002172:Low-density lipoprotein (LDL) receptor class A repeat 	%IPR003599:Immunoglobulin subtype 	%IPR007110:Immunoglobulin-like 	%IPR013106:Immunoglobulin V-set 	%IPR013783:Immunoglobulin-like fold 	%IPR023415:Low-density lipoprotein (LDL) receptor class A, conserved site 
Locus_10393_Transcript_1	%IPR011021:Arrestin-like, N-terminal 	%IPR011022:Arrestin C-terminal-like domain 	%IPR014756:Immunoglobulin E-set 
Locus_10393_Transcript_2	%IPR011021:Arrestin-like, N-terminal 	%IPR011022:Arrestin C-terminal-like domain 	%IPR014756:Immunoglobulin E-set 
Locus_10393_Transcript_3	%IPR011021:Arrestin-like, N-terminal 	%IPR011022:Arrestin C-terminal-like domain 	%IPR014756:Immunoglobulin E-set 
Locus_10393_Transcript_4	%IPR011021:Arrestin-like, N-terminal 	%IPR011022:Arrestin C-terminal-like domain 	%IPR014756:Immunoglobulin E-set 
Locus_10401_Transcript_1	%IPR010736:Sperm-tail PG-rich repeat 
Locus_10401_Transcript_2	%IPR010736:Sperm-tail PG-rich repeat 
Locus_10401_Transcript_3	%IPR010736:Sperm-tail PG-rich repeat 
Locus_10405_Transcript_1	%IPR001698:WASH complex, F-actin capping protein, beta subunit 	%IPR019771:F-actin capping protein, beta subunit, conserved site 
Locus_10405_Transcript_2	%IPR001698:WASH complex, F-actin capping protein, beta subunit 	%IPR019771:F-actin capping protein, beta subunit, conserved site 
Locus_10405_Transcript_3	%IPR001698:WASH complex, F-actin capping protein, beta subunit 	%IPR019771:F-actin capping protein, beta subunit, conserved site 
Locus_10407_Transcript_1	%IPR007282:NOT2/NOT3/NOT5 
Locus_10407_Transcript_2	%IPR007282:NOT2/NOT3/NOT5 
Locus_10409_Transcript_1	%IPR000504:RNA recognition motif domain 	%IPR012677:Nucleotide-binding, alpha-beta plait 
Locus_10409_Transcript_2	%IPR000504:RNA recognition motif domain 	%IPR012677:Nucleotide-binding, alpha-beta plait 
Locus_1040_Transcript_1	%IPR019377:NADH-ubiquinone oxidoreductase, subunit 10 
Locus_1040_Transcript_2	%IPR019377:NADH-ubiquinone oxidoreductase, subunit 10 
Locus_1040_Transcript_3	%IPR019377:NADH-ubiquinone oxidoreductase, subunit 10 
Locus_1040_Transcript_4	%IPR019377:NADH-ubiquinone oxidoreductase, subunit 10 
Locus_1041_Transcript_10	%IPR000889:Glutathione peroxidase 	%IPR012336:Thioredoxin-like fold 
Locus_1041_Transcript_11	%IPR000889:Glutathione peroxidase 	%IPR012336:Thioredoxin-like fold 
Locus_1041_Transcript_12	%IPR000889:Glutathione peroxidase 	%IPR012336:Thioredoxin-like fold 
Locus_1041_Transcript_13	%IPR000889:Glutathione peroxidase 	%IPR012336:Thioredoxin-like fold 
Locus_1041_Transcript_4	%IPR000889:Glutathione peroxidase 	%IPR012336:Thioredoxin-like fold 
Locus_1041_Transcript_5	%IPR000889:Glutathione peroxidase 	%IPR012336:Thioredoxin-like fold 
Locus_1041_Transcript_6	%IPR000889:Glutathione peroxidase 	%IPR012336:Thioredoxin-like fold 
Locus_1041_Transcript_7	%IPR000889:Glutathione peroxidase 	%IPR012336:Thioredoxin-like fold 
Locus_1041_Transcript_8	%IPR000889:Glutathione peroxidase 	%IPR012336:Thioredoxin-like fold 
Locus_1041_Transcript_9	%IPR000889:Glutathione peroxidase 	%IPR012336:Thioredoxin-like fold 
Locus_10423_Transcript_1	%IPR000742:Epidermal growth factor-like domain 	%IPR001254:Peptidase S1/S6, chymotrypsin/Hap 	%IPR001314:Peptidase S1A, chymotrypsin-type 	%IPR006210:Epidermal growth factor-like 	%IPR009003:Peptidase cysteine/serine, trypsin-like 	%IPR013032:EGF-like, conserved site 	%IPR016060:Complement control module 	%IPR018114:Peptidase S1/S6, chymotrypsin/Hap, active site 
Locus_10423_Transcript_2	%IPR000742:Epidermal growth factor-like domain 	%IPR001254:Peptidase S1/S6, chymotrypsin/Hap 	%IPR001314:Peptidase S1A, chymotrypsin-type 	%IPR006210:Epidermal growth factor-like 	%IPR009003:Peptidase cysteine/serine, trypsin-like 	%IPR013032:EGF-like, conserved site 	%IPR016060:Complement control module 	%IPR018114:Peptidase S1/S6, chymotrypsin/Hap, active site 
Locus_10426_Transcript_1	%IPR000157:Toll/interleukin-1 receptor homology (TIR) domain 	%IPR001611:Leucine-rich repeat 	%IPR003591:Leucine-rich repeat, typical subtype 
Locus_10426_Transcript_2	%IPR000157:Toll/interleukin-1 receptor homology (TIR) domain 	%IPR001611:Leucine-rich repeat 	%IPR003591:Leucine-rich repeat, typical subtype 
Locus_10431_Transcript_1	%IPR003591:Leucine-rich repeat, typical subtype 
Locus_10432_Transcript_1	%IPR008465:Dystroglycan 	%IPR015919:Cadherin-like 
Locus_10432_Transcript_2	%IPR008465:Dystroglycan 	%IPR015919:Cadherin-like 
Locus_10432_Transcript_3	%IPR008465:Dystroglycan 	%IPR015919:Cadherin-like 
Locus_10432_Transcript_4	%IPR008465:Dystroglycan 	%IPR015919:Cadherin-like 
Locus_10432_Transcript_5	%IPR008465:Dystroglycan 	%IPR015919:Cadherin-like 
Locus_10444_Transcript_1	%IPR010378:Protein of unknown function DUF974 
Locus_10446_Transcript_1	%IPR003119:Saposin type A 	%IPR007856:Saposin-like type B, 1 	%IPR008138:Saposin-like type B, 2 	%IPR008139:Saposin B 	%IPR008373:Saposin 	%IPR011001:Saposin-like 
Locus_10446_Transcript_2	%IPR003119:Saposin type A 	%IPR007856:Saposin-like type B, 1 	%IPR008138:Saposin-like type B, 2 	%IPR008139:Saposin B 	%IPR008373:Saposin 	%IPR011001:Saposin-like 
Locus_10446_Transcript_3	%IPR003119:Saposin type A 	%IPR007856:Saposin-like type B, 1 	%IPR008138:Saposin-like type B, 2 	%IPR008139:Saposin B 	%IPR008373:Saposin 	%IPR011001:Saposin-like 
Locus_10446_Transcript_4	%IPR003119:Saposin type A 	%IPR007856:Saposin-like type B, 1 	%IPR008138:Saposin-like type B, 2 	%IPR008139:Saposin B 	%IPR008373:Saposin 	%IPR011001:Saposin-like 
Locus_10446_Transcript_5	%IPR003119:Saposin type A 	%IPR007856:Saposin-like type B, 1 	%IPR008138:Saposin-like type B, 2 	%IPR008139:Saposin B 	%IPR008373:Saposin 	%IPR011001:Saposin-like 
Locus_10446_Transcript_6	%IPR003119:Saposin type A 	%IPR007856:Saposin-like type B, 1 	%IPR008138:Saposin-like type B, 2 	%IPR008139:Saposin B 	%IPR008373:Saposin 	%IPR011001:Saposin-like 
Locus_10447_Transcript_1	%IPR012394:Aldehyde dehydrogenase NAD(P)-dependent 	%IPR015590:Aldehyde dehydrogenase domain 	%IPR016160:Aldehyde dehydrogenase, conserved site 	%IPR016161:Aldehyde/histidinol dehydrogenase 	%IPR016162:Aldehyde dehydrogenase, N-terminal 	%IPR016163:Aldehyde dehydrogenase, C-terminal 
Locus_10447_Transcript_2	%IPR012394:Aldehyde dehydrogenase NAD(P)-dependent 	%IPR015590:Aldehyde dehydrogenase domain 	%IPR016160:Aldehyde dehydrogenase, conserved site 	%IPR016161:Aldehyde/histidinol dehydrogenase 	%IPR016162:Aldehyde dehydrogenase, N-terminal 	%IPR016163:Aldehyde dehydrogenase, C-terminal 
Locus_10447_Transcript_3	%IPR012394:Aldehyde dehydrogenase NAD(P)-dependent 	%IPR015590:Aldehyde dehydrogenase domain 	%IPR016160:Aldehyde dehydrogenase, conserved site 	%IPR016161:Aldehyde/histidinol dehydrogenase 	%IPR016162:Aldehyde dehydrogenase, N-terminal 	%IPR016163:Aldehyde dehydrogenase, C-terminal 
Locus_10447_Transcript_4	%IPR012394:Aldehyde dehydrogenase NAD(P)-dependent 	%IPR015590:Aldehyde dehydrogenase domain 	%IPR016160:Aldehyde dehydrogenase, conserved site 	%IPR016161:Aldehyde/histidinol dehydrogenase 	%IPR016162:Aldehyde dehydrogenase, N-terminal 	%IPR016163:Aldehyde dehydrogenase, C-terminal 
Locus_10447_Transcript_5	%IPR012394:Aldehyde dehydrogenase NAD(P)-dependent 	%IPR015590:Aldehyde dehydrogenase domain 	%IPR016160:Aldehyde dehydrogenase, conserved site 	%IPR016161:Aldehyde/histidinol dehydrogenase 	%IPR016162:Aldehyde dehydrogenase, N-terminal 	%IPR016163:Aldehyde dehydrogenase, C-terminal 
Locus_10456_Transcript_1	%IPR005120:Regulator of nonsense-mediated decay, UPF3 	%IPR012677:Nucleotide-binding, alpha-beta plait 
Locus_10456_Transcript_2	%IPR005120:Regulator of nonsense-mediated decay, UPF3 	%IPR012677:Nucleotide-binding, alpha-beta plait 
Locus_10456_Transcript_3	%IPR005120:Regulator of nonsense-mediated decay, UPF3 	%IPR012677:Nucleotide-binding, alpha-beta plait 
Locus_10456_Transcript_4	%IPR005120:Regulator of nonsense-mediated decay, UPF3 	%IPR012677:Nucleotide-binding, alpha-beta plait 
Locus_10456_Transcript_5	%IPR005120:Regulator of nonsense-mediated decay, UPF3 	%IPR012677:Nucleotide-binding, alpha-beta plait 
Locus_10456_Transcript_6	%IPR005120:Regulator of nonsense-mediated decay, UPF3 	%IPR012677:Nucleotide-binding, alpha-beta plait 
Locus_10456_Transcript_7	%IPR005120:Regulator of nonsense-mediated decay, UPF3 	%IPR012677:Nucleotide-binding, alpha-beta plait 
Locus_10458_Transcript_1	%IPR000217:Tubulin 	%IPR002452:Alpha tubulin 	%IPR003008:Tubulin/FtsZ, GTPase domain 	%IPR008280:Tubulin/FtsZ, C-terminal 	%IPR017975:Tubulin, conserved site 	%IPR018316:Tubulin/FtsZ, 2-layer sandwich domain 	%IPR023123:Tubulin, C-terminal 
Locus_10458_Transcript_2	%IPR000217:Tubulin 	%IPR002452:Alpha tubulin 	%IPR003008:Tubulin/FtsZ, GTPase domain 	%IPR008280:Tubulin/FtsZ, C-terminal 	%IPR017975:Tubulin, conserved site 	%IPR018316:Tubulin/FtsZ, 2-layer sandwich domain 	%IPR023123:Tubulin, C-terminal 
Locus_10458_Transcript_3	%IPR000217:Tubulin 	%IPR002452:Alpha tubulin 	%IPR003008:Tubulin/FtsZ, GTPase domain 	%IPR008280:Tubulin/FtsZ, C-terminal 	%IPR017975:Tubulin, conserved site 	%IPR018316:Tubulin/FtsZ, 2-layer sandwich domain 	%IPR023123:Tubulin, C-terminal 
Locus_1045_Transcript_1	%IPR000169:Cysteine peptidase, cysteine active site 	%IPR000668:Peptidase C1A, papain C-terminal 	%IPR013128:Peptidase C1A, papain 	%IPR013201:Proteinase inhibitor I29, cathepsin propeptide 
Locus_1045_Transcript_2	%IPR000169:Cysteine peptidase, cysteine active site 	%IPR000668:Peptidase C1A, papain C-terminal 	%IPR013128:Peptidase C1A, papain 	%IPR013201:Proteinase inhibitor I29, cathepsin propeptide 	%IPR025660:Cysteine peptidase, histidine active site 	%IPR025661:Cysteine peptidase, asparagine active site 
Locus_1045_Transcript_3	%IPR000169:Cysteine peptidase, cysteine active site 	%IPR000668:Peptidase C1A, papain C-terminal 	%IPR013128:Peptidase C1A, papain 	%IPR013201:Proteinase inhibitor I29, cathepsin propeptide 	%IPR025660:Cysteine peptidase, histidine active site 	%IPR025661:Cysteine peptidase, asparagine active site 
Locus_10462_Transcript_1	%IPR001079:Galectin, carbohydrate recognition domain 	%IPR008985:Concanavalin A-like lectin/glucanases superfamily 	%IPR013320:Concanavalin A-like lectin/glucanase, subgroup 
Locus_10463_Transcript_1	%IPR019188:Small nuclear RNA activating complex (SNAPc), subunit SNAP43 
Locus_10463_Transcript_2	%IPR019188:Small nuclear RNA activating complex (SNAPc), subunit SNAP43 
Locus_10463_Transcript_3	%IPR019188:Small nuclear RNA activating complex (SNAPc), subunit SNAP43 
Locus_10463_Transcript_4	%IPR019188:Small nuclear RNA activating complex (SNAPc), subunit SNAP43 
Locus_10464_Transcript_1	%IPR013126:Heat shock protein 70 family 
Locus_10464_Transcript_2	%IPR013126:Heat shock protein 70 family 
Locus_10467_Transcript_1	%IPR002687:Pre-mRNA processing ribonucleoprotein, snoRNA-binding domain 
Locus_10467_Transcript_2	%IPR002687:Pre-mRNA processing ribonucleoprotein, snoRNA-binding domain 
Locus_10467_Transcript_3	%IPR002687:Pre-mRNA processing ribonucleoprotein, snoRNA-binding domain 
Locus_10467_Transcript_4	%IPR002687:Pre-mRNA processing ribonucleoprotein, snoRNA-binding domain 
Locus_10467_Transcript_5	%IPR002687:Pre-mRNA processing ribonucleoprotein, snoRNA-binding domain 
Locus_10467_Transcript_6	%IPR002687:Pre-mRNA processing ribonucleoprotein, snoRNA-binding domain 
Locus_10467_Transcript_7	%IPR002687:Pre-mRNA processing ribonucleoprotein, snoRNA-binding domain 
Locus_10467_Transcript_8	%IPR002687:Pre-mRNA processing ribonucleoprotein, snoRNA-binding domain 
Locus_10468_Transcript_1	%IPR000504:RNA recognition motif domain 	%IPR007087:Zinc finger, C2H2 	%IPR012677:Nucleotide-binding, alpha-beta plait 
Locus_10468_Transcript_2	%IPR000504:RNA recognition motif domain 	%IPR007087:Zinc finger, C2H2 	%IPR012677:Nucleotide-binding, alpha-beta plait 
Locus_10468_Transcript_3	%IPR000504:RNA recognition motif domain 	%IPR007087:Zinc finger, C2H2 	%IPR012677:Nucleotide-binding, alpha-beta plait 
Locus_10470_Transcript_1	%IPR008030:NmrA-like 	%IPR016040:NAD(P)-binding domain 
Locus_10470_Transcript_2	%IPR008030:NmrA-like 	%IPR016040:NAD(P)-binding domain 
Locus_10470_Transcript_3	%IPR008030:NmrA-like 	%IPR016040:NAD(P)-binding domain 
Locus_10474_Transcript_1	%IPR005746:Thioredoxin 	%IPR012336:Thioredoxin-like fold 	%IPR013766:Thioredoxin domain 	%IPR017937:Thioredoxin, conserved site 
Locus_10474_Transcript_2	%IPR005746:Thioredoxin 	%IPR012336:Thioredoxin-like fold 	%IPR013766:Thioredoxin domain 	%IPR017937:Thioredoxin, conserved site 
Locus_10474_Transcript_3	%IPR005746:Thioredoxin 	%IPR012336:Thioredoxin-like fold 	%IPR013766:Thioredoxin domain 	%IPR017937:Thioredoxin, conserved site 
Locus_10477_Transcript_1	%IPR000175:Sodium:neurotransmitter symporter 
Locus_10478_Transcript_1	%IPR005137:Photosystem I BtpA, assembly 	%IPR011060:Ribulose-phosphate binding barrel 	%IPR013785:Aldolase-type TIM barrel 
Locus_10479_Transcript_1	%IPR006139:D-isomer specific 2-hydroxyacid dehydrogenase, catalytic domain 	%IPR006140:D-isomer specific 2-hydroxyacid dehydrogenase, NAD-binding 	%IPR016040:NAD(P)-binding domain 
Locus_10479_Transcript_2	%IPR006139:D-isomer specific 2-hydroxyacid dehydrogenase, catalytic domain 	%IPR006140:D-isomer specific 2-hydroxyacid dehydrogenase, NAD-binding 	%IPR016040:NAD(P)-binding domain 
Locus_10479_Transcript_3	%IPR006139:D-isomer specific 2-hydroxyacid dehydrogenase, catalytic domain 	%IPR006140:D-isomer specific 2-hydroxyacid dehydrogenase, NAD-binding 	%IPR016040:NAD(P)-binding domain 
Locus_10479_Transcript_4	%IPR006139:D-isomer specific 2-hydroxyacid dehydrogenase, catalytic domain 	%IPR006140:D-isomer specific 2-hydroxyacid dehydrogenase, NAD-binding 	%IPR016040:NAD(P)-binding domain 
Locus_10479_Transcript_5	%IPR006139:D-isomer specific 2-hydroxyacid dehydrogenase, catalytic domain 	%IPR006140:D-isomer specific 2-hydroxyacid dehydrogenase, NAD-binding 	%IPR016040:NAD(P)-binding domain 
Locus_10479_Transcript_6	%IPR006139:D-isomer specific 2-hydroxyacid dehydrogenase, catalytic domain 	%IPR006140:D-isomer specific 2-hydroxyacid dehydrogenase, NAD-binding 	%IPR016040:NAD(P)-binding domain 
Locus_10485_Transcript_1	%IPR004142:Ndr 
Locus_10485_Transcript_10	%IPR004142:Ndr 
Locus_10485_Transcript_2	%IPR004142:Ndr 
Locus_10485_Transcript_3	%IPR004142:Ndr 
Locus_10485_Transcript_4	%IPR004142:Ndr 
Locus_10485_Transcript_5	%IPR004142:Ndr 
Locus_10485_Transcript_6	%IPR004142:Ndr 
Locus_10485_Transcript_7	%IPR004142:Ndr 
Locus_10485_Transcript_8	%IPR004142:Ndr 
Locus_10485_Transcript_9	%IPR004142:Ndr 
Locus_1048_Transcript_1	%IPR001365:Adenosine/AMP deaminase domain 	%IPR006331:Adenosine deaminase-related growth factor 
Locus_10490_Transcript_1	%IPR001139:Glycoside hydrolase, family 30 	%IPR013780:Glycosyl hydrolase, family 13, all-beta 	%IPR013781:Glycoside hydrolase, catalytic domain 	%IPR017853:Glycoside hydrolase, superfamily 
Locus_10490_Transcript_2	%IPR001139:Glycoside hydrolase, family 30 	%IPR013780:Glycosyl hydrolase, family 13, all-beta 	%IPR013781:Glycoside hydrolase, catalytic domain 	%IPR017853:Glycoside hydrolase, superfamily 
Locus_10493_Transcript_1	%IPR000889:Glutathione peroxidase 	%IPR012336:Thioredoxin-like fold 
Locus_10493_Transcript_2	%IPR000889:Glutathione peroxidase 	%IPR012336:Thioredoxin-like fold 
Locus_10493_Transcript_3	%IPR000889:Glutathione peroxidase 	%IPR012336:Thioredoxin-like fold 
Locus_10494_Transcript_1	%IPR006895:Zinc finger, Sec23/Sec24-type 	%IPR006896:Sec23/Sec24, trunk domain 	%IPR006900:Sec23/Sec24, helical domain 	%IPR007123:Gelsolin domain 	%IPR012990:Sec23/Sec24 beta-sandwich 
Locus_10494_Transcript_2	%IPR006895:Zinc finger, Sec23/Sec24-type 	%IPR006896:Sec23/Sec24, trunk domain 	%IPR006900:Sec23/Sec24, helical domain 	%IPR007123:Gelsolin domain 	%IPR012990:Sec23/Sec24 beta-sandwich 
Locus_10495_Transcript_1	%IPR001372:Dynein light chain, type 1/2 	%IPR019763:Dynein light chain, type 1/2, conserved site 
Locus_10497_Transcript_1	%IPR005225:Small GTP-binding protein domain 	%IPR006073:GTP binding domain 	%IPR010674:Nucleolar GTP-binding protein 1, Rossman-fold domain 	%IPR012973:NOG, C-terminal 	%IPR024926:Nucleolar GTP-binding protein 1 
Locus_10497_Transcript_2	%IPR005225:Small GTP-binding protein domain 	%IPR006073:GTP binding domain 	%IPR010674:Nucleolar GTP-binding protein 1, Rossman-fold domain 	%IPR012973:NOG, C-terminal 	%IPR024926:Nucleolar GTP-binding protein 1 
Locus_10497_Transcript_3	%IPR005225:Small GTP-binding protein domain 	%IPR006073:GTP binding domain 	%IPR010674:Nucleolar GTP-binding protein 1, Rossman-fold domain 	%IPR012973:NOG, C-terminal 	%IPR024926:Nucleolar GTP-binding protein 1 
Locus_1049_Transcript_17	%IPR001599:Alpha-2-macroglobulin 	%IPR008930:Terpenoid cyclases/protein prenyltransferase alpha-alpha toroid 	%IPR009048:Alpha-macroglobulin, receptor-binding 	%IPR011626:A-macroglobulin complement component 	%IPR019565:Alpha-2-macroglobulin, thiol-ester bond-forming 	%IPR019742:Alpha-2-macroglobulin, conserved site 
Locus_1049_Transcript_18	%IPR001599:Alpha-2-macroglobulin 	%IPR008930:Terpenoid cyclases/protein prenyltransferase alpha-alpha toroid 	%IPR008993:Tissue inhibitor of metalloproteinases-like, OB-fold 	%IPR009048:Alpha-macroglobulin, receptor-binding 	%IPR011626:A-macroglobulin complement component 	%IPR019565:Alpha-2-macroglobulin, thiol-ester bond-forming 	%IPR019742:Alpha-2-macroglobulin, conserved site 
Locus_1049_Transcript_19	%IPR001599:Alpha-2-macroglobulin 	%IPR008930:Terpenoid cyclases/protein prenyltransferase alpha-alpha toroid 	%IPR008993:Tissue inhibitor of metalloproteinases-like, OB-fold 	%IPR009048:Alpha-macroglobulin, receptor-binding 	%IPR011626:A-macroglobulin complement component 	%IPR019565:Alpha-2-macroglobulin, thiol-ester bond-forming 	%IPR019742:Alpha-2-macroglobulin, conserved site 
Locus_1049_Transcript_20	%IPR001599:Alpha-2-macroglobulin 	%IPR008930:Terpenoid cyclases/protein prenyltransferase alpha-alpha toroid 	%IPR008993:Tissue inhibitor of metalloproteinases-like, OB-fold 	%IPR009048:Alpha-macroglobulin, receptor-binding 	%IPR011626:A-macroglobulin complement component 	%IPR019565:Alpha-2-macroglobulin, thiol-ester bond-forming 	%IPR019742:Alpha-2-macroglobulin, conserved site 
Locus_1049_Transcript_21	%IPR001599:Alpha-2-macroglobulin 	%IPR008930:Terpenoid cyclases/protein prenyltransferase alpha-alpha toroid 	%IPR008993:Tissue inhibitor of metalloproteinases-like, OB-fold 	%IPR009048:Alpha-macroglobulin, receptor-binding 	%IPR011626:A-macroglobulin complement component 	%IPR019565:Alpha-2-macroglobulin, thiol-ester bond-forming 	%IPR019742:Alpha-2-macroglobulin, conserved site 
Locus_1049_Transcript_22	%IPR001599:Alpha-2-macroglobulin 	%IPR008930:Terpenoid cyclases/protein prenyltransferase alpha-alpha toroid 	%IPR008993:Tissue inhibitor of metalloproteinases-like, OB-fold 	%IPR009048:Alpha-macroglobulin, receptor-binding 	%IPR011626:A-macroglobulin complement component 	%IPR019565:Alpha-2-macroglobulin, thiol-ester bond-forming 	%IPR019742:Alpha-2-macroglobulin, conserved site 
Locus_1049_Transcript_23	%IPR001599:Alpha-2-macroglobulin 	%IPR008930:Terpenoid cyclases/protein prenyltransferase alpha-alpha toroid 	%IPR008993:Tissue inhibitor of metalloproteinases-like, OB-fold 	%IPR009048:Alpha-macroglobulin, receptor-binding 	%IPR011626:A-macroglobulin complement component 	%IPR019565:Alpha-2-macroglobulin, thiol-ester bond-forming 	%IPR019742:Alpha-2-macroglobulin, conserved site 
Locus_1049_Transcript_24	%IPR001599:Alpha-2-macroglobulin 	%IPR008930:Terpenoid cyclases/protein prenyltransferase alpha-alpha toroid 	%IPR008993:Tissue inhibitor of metalloproteinases-like, OB-fold 	%IPR009048:Alpha-macroglobulin, receptor-binding 	%IPR011626:A-macroglobulin complement component 	%IPR019565:Alpha-2-macroglobulin, thiol-ester bond-forming 	%IPR019742:Alpha-2-macroglobulin, conserved site 
Locus_1049_Transcript_25	%IPR001599:Alpha-2-macroglobulin 	%IPR008930:Terpenoid cyclases/protein prenyltransferase alpha-alpha toroid 	%IPR008993:Tissue inhibitor of metalloproteinases-like, OB-fold 	%IPR009048:Alpha-macroglobulin, receptor-binding 	%IPR011626:A-macroglobulin complement component 	%IPR019565:Alpha-2-macroglobulin, thiol-ester bond-forming 	%IPR019742:Alpha-2-macroglobulin, conserved site 
Locus_1049_Transcript_26	%IPR001599:Alpha-2-macroglobulin 	%IPR008930:Terpenoid cyclases/protein prenyltransferase alpha-alpha toroid 	%IPR008993:Tissue inhibitor of metalloproteinases-like, OB-fold 	%IPR009048:Alpha-macroglobulin, receptor-binding 	%IPR011626:A-macroglobulin complement component 	%IPR019565:Alpha-2-macroglobulin, thiol-ester bond-forming 	%IPR019742:Alpha-2-macroglobulin, conserved site 
Locus_1049_Transcript_3	%IPR008930:Terpenoid cylases/protein prenyltransferase alpha-alpha toroid 	%IPR011626:A-macroglobulin complement component 
Locus_1049_Transcript_6	%IPR008930:Terpenoid cyclases/protein prenyltransferase alpha-alpha toroid 	%IPR011626:A-macroglobulin complement component 
Locus_1049_Transcript_7	%IPR008930:Terpenoid cyclases/protein prenyltransferase alpha-alpha toroid 	%IPR019565:Alpha-2-macroglobulin, thiol-ester bond-forming 	%IPR019742:Alpha-2-macroglobulin, conserved site 
Locus_10502_Transcript_1	%IPR001370:Baculoviral inhibition of apoptosis protein repeat 
Locus_10502_Transcript_2	%IPR001370:Baculoviral inhibition of apoptosis protein repeat 	%IPR001841:Zinc finger, RING-type 	%IPR013083:Zinc finger, RING/FYVE/PHD-type 
Locus_10502_Transcript_3	%IPR001370:Baculoviral inhibition of apoptosis protein repeat 	%IPR001841:Zinc finger, RING-type 	%IPR013083:Zinc finger, RING/FYVE/PHD-type 
Locus_10504_Transcript_1	%IPR002293:Amino acid/polyamine transporter I 
Locus_10509_Transcript_1	%IPR003020:Bicarbonate transporter, eukaryotic 	%IPR011531:Bicarbonate transporter, C-terminal 
Locus_10510_Transcript_1	%IPR003020:Bicarbonate transporter, eukaryotic 	%IPR003024:Sodium bicarbonate cotransporter 	%IPR011531:Bicarbonate transporter, C-terminal 	%IPR013769:Bicarbonate transporter, cytoplasmic 	%IPR016152:Phosphotransferase/anion transporter 
Locus_10510_Transcript_2	%IPR003020:Bicarbonate transporter, eukaryotic 	%IPR003024:Sodium bicarbonate cotransporter 	%IPR011531:Bicarbonate transporter, C-terminal 	%IPR013769:Bicarbonate transporter, cytoplasmic 	%IPR016152:Phosphotransferase/anion transporter 
Locus_10512_Transcript_1	%IPR000594:UBA/THIF-type NAD/FAD binding fold 	%IPR001763:Rhodanese-like domain 	%IPR007901:MoeZ/MoeB 	%IPR009036:Molybdenum cofactor biosynthesis, MoeB 	%IPR016040:NAD(P)-binding domain 
Locus_10515_Transcript_1	%IPR013128:Peptidase C1A, papain 	%IPR013201:Proteinase inhibitor I29, cathepsin propeptide 
Locus_10518_Transcript_2	%IPR001898:Sodium/sulphate symporter 
Locus_10518_Transcript_4	%IPR001898:Sodium/sulphate symporter 
Locus_10521_Transcript_1	%IPR012957:CHD, C-terminal 2 
Locus_10521_Transcript_2	%IPR012957:CHD, C-terminal 2 
Locus_10523_Transcript_1	%IPR001503:Glycosyl transferase, family 10 
Locus_10524_Transcript_1	%IPR001680:WD40 repeat 	%IPR015943:WD40/YVTN repeat-like-containing domain 	%IPR017986:WD40-repeat-containing domain 	%IPR019775:WD40 repeat, conserved site 
Locus_10524_Transcript_2	%IPR001680:WD40 repeat 	%IPR015943:WD40/YVTN repeat-like-containing domain 	%IPR017986:WD40-repeat-containing domain 	%IPR019775:WD40 repeat, conserved site 
Locus_10524_Transcript_3	%IPR001680:WD40 repeat 	%IPR015943:WD40/YVTN repeat-like-containing domain 	%IPR017986:WD40-repeat-containing domain 	%IPR019775:WD40 repeat, conserved site 
Locus_10525_Transcript_1	%IPR001356:Homeodomain 	%IPR009057:Homeodomain-like 	%IPR017970:Homeobox, conserved site 
Locus_10525_Transcript_2	%IPR001356:Homeodomain 	%IPR009057:Homeodomain-like 	%IPR017970:Homeobox, conserved site 
Locus_10525_Transcript_3	%IPR001356:Homeodomain 	%IPR009057:Homeodomain-like 	%IPR017970:Homeobox, conserved site 
Locus_10529_Transcript_1	%IPR001680:WD40 repeat 	%IPR015943:WD40/YVTN repeat-like-containing domain 	%IPR017986:WD40-repeat-containing domain 	%IPR019775:WD40 repeat, conserved site 
Locus_10529_Transcript_2	%IPR001680:WD40 repeat 	%IPR015943:WD40/YVTN repeat-like-containing domain 	%IPR017986:WD40-repeat-containing domain 	%IPR019775:WD40 repeat, conserved site 
Locus_10530_Transcript_1	%IPR000152:EGF-type aspartate/asparagine hydroxylation site 	%IPR000742:Epidermal growth factor-like domain 	%IPR001881:EGF-like calcium-binding 	%IPR013032:EGF-like, conserved site 	%IPR018097:EGF-like calcium-binding, conserved site 
Locus_10530_Transcript_2	%IPR000152:EGF-type aspartate/asparagine hydroxylation site 	%IPR000742:Epidermal growth factor-like domain 	%IPR001881:EGF-like calcium-binding 	%IPR009030:Growth factor, receptor 	%IPR013032:EGF-like, conserved site 	%IPR018097:EGF-like calcium-binding, conserved site 	%IPR026823:Complement Clr-like EGF domain 
Locus_10530_Transcript_3	%IPR000152:EGF-type aspartate/asparagine hydroxylation site 	%IPR000742:Epidermal growth factor-like domain 	%IPR001881:EGF-like calcium-binding 	%IPR009030:Growth factor, receptor 	%IPR013032:EGF-like, conserved site 	%IPR018097:EGF-like calcium-binding, conserved site 	%IPR026823:Complement Clr-like EGF domain 
Locus_10530_Transcript_4	%IPR000152:EGF-type aspartate/asparagine hydroxylation site 	%IPR000742:Epidermal growth factor-like domain 	%IPR001881:EGF-like calcium-binding 	%IPR006210:Epidermal growth factor-like 	%IPR009030:Growth factor, receptor 	%IPR013032:EGF-like, conserved site 	%IPR018097:EGF-like calcium-binding, conserved site 
Locus_10530_Transcript_5	%IPR000152:EGF-type aspartate/asparagine hydroxylation site 	%IPR000742:Epidermal growth factor-like domain 	%IPR001881:EGF-like calcium-binding 	%IPR013032:EGF-like, conserved site 	%IPR018097:EGF-like calcium-binding, conserved site 	%IPR026823:Complement Clr-like EGF domain 
Locus_10530_Transcript_6	%IPR000152:EGF-type aspartate/asparagine hydroxylation site 	%IPR000742:Epidermal growth factor-like domain 	%IPR001881:EGF-like calcium-binding 	%IPR009030:Growth factor, receptor 	%IPR013032:EGF-like, conserved site 	%IPR018097:EGF-like calcium-binding, conserved site 	%IPR026823:Complement Clr-like EGF domain 
Locus_10530_Transcript_7	%IPR000152:EGF-type aspartate/asparagine hydroxylation site 	%IPR000742:Epidermal growth factor-like domain 	%IPR001881:EGF-like calcium-binding 	%IPR006210:Epidermal growth factor-like 	%IPR009030:Growth factor, receptor 	%IPR013032:EGF-like, conserved site 	%IPR018097:EGF-like calcium-binding, conserved site 
Locus_10530_Transcript_8	%IPR000152:EGF-type aspartate/asparagine hydroxylation site 	%IPR000742:Epidermal growth factor-like domain 	%IPR001881:EGF-like calcium-binding 	%IPR009030:Growth factor, receptor 	%IPR013032:EGF-like, conserved site 	%IPR018097:EGF-like calcium-binding, conserved site 	%IPR026823:Complement Clr-like EGF domain 
Locus_10536_Transcript_2	%IPR001632:G-protein, beta subunit 	%IPR001680:WD40 repeat 	%IPR015943:WD40/YVTN repeat-like-containing domain 	%IPR017986:WD40-repeat-containing domain 	%IPR019775:WD40 repeat, conserved site 	%IPR020472:G-protein beta WD-40 repeat 
Locus_10536_Transcript_3	%IPR001632:G-protein, beta subunit 	%IPR001680:WD40 repeat 	%IPR015943:WD40/YVTN repeat-like-containing domain 	%IPR017986:WD40-repeat-containing domain 	%IPR019775:WD40 repeat, conserved site 	%IPR020472:G-protein beta WD-40 repeat 
Locus_10536_Transcript_4	%IPR001632:G-protein, beta subunit 	%IPR001680:WD40 repeat 	%IPR015943:WD40/YVTN repeat-like-containing domain 	%IPR017986:WD40-repeat-containing domain 	%IPR019775:WD40 repeat, conserved site 	%IPR020472:G-protein beta WD-40 repeat 
Locus_10543_Transcript_1	%IPR000884:Thrombospondin, type 1 repeat 
Locus_10543_Transcript_2	%IPR000884:Thrombospondin, type 1 repeat 	%IPR001073:Complement C1q protein 	%IPR008983:Tumour necrosis factor-like 
Locus_10546_Transcript_1	%IPR008597:Destabilase 	%IPR023346:Lysozyme-like domain 
Locus_10546_Transcript_2	%IPR008597:Destabilase 	%IPR023346:Lysozyme-like domain 
Locus_10549_Transcript_1	%IPR002501:Pseudouridine synthase II 	%IPR020103:Pseudouridine synthase, catalytic domain 
Locus_10553_Transcript_1	%IPR001129:Membrane-associated, eicosanoid/glutathione metabolism (MAPEG) protein 	%IPR001446:5-lipoxygenase-activating protein 	%IPR023352:Membrane associated eicosanoid/glutathione metabolism-like domain 
Locus_10554_Transcript_1	%IPR025993:Ceramide glucosyltransferase 
Locus_10554_Transcript_2	%IPR025993:Ceramide glucosyltransferase 
Locus_1055_Transcript_5	%IPR006789:ARP2/3 complex 16kDa subunit (p16-Arc) 
Locus_1055_Transcript_6	%IPR006789:ARP2/3 complex 16kDa subunit (p16-Arc) 
Locus_1055_Transcript_7	%IPR006789:ARP2/3 complex 16kDa subunit (p16-Arc) 
Locus_1055_Transcript_8	%IPR006789:ARP2/3 complex 16kDa subunit (p16-Arc) 
Locus_1055_Transcript_9	%IPR006789:ARP2/3 complex 16kDa subunit (p16-Arc) 
Locus_10560_Transcript_1	%IPR009886:HCaRG 	%IPR017920:COMM domain 
Locus_10562_Transcript_1	%IPR020950:Protein male abnormal 21-related 	%IPR024810:Mab-21 domain 
Locus_10562_Transcript_2	%IPR020950:Protein male abnormal 21-related 	%IPR024810:Mab-21 domain 
Locus_10562_Transcript_3	%IPR020950:Protein male abnormal 21-related 	%IPR024810:Mab-21 domain 
Locus_10562_Transcript_4	%IPR007087:Zinc finger, C2H2 	%IPR015880:Zinc finger, C2H2-like 	%IPR020950:Protein male abnormal 21-related 	%IPR022755:Zinc finger, double-stranded RNA binding 	%IPR024810:Mab-21 domain 
Locus_10562_Transcript_6	%IPR024810:Mab-21 domain 
Locus_10566_Transcript_1	%IPR001073:Complement C1q protein 	%IPR008983:Tumour necrosis factor-like 
Locus_10566_Transcript_2	%IPR001073:Complement C1q protein 	%IPR008983:Tumour necrosis factor-like 
Locus_10567_Transcript_1	%IPR002937:Amine oxidase 
Locus_10567_Transcript_2	%IPR002937:Amine oxidase 	%IPR016040:NAD(P)-binding domain 
Locus_10578_Transcript_1	%IPR002035:von Willebrand factor, type A 
Locus_1057_Transcript_1	%IPR001841:Zinc finger, RING-type 	%IPR013083:Zinc finger, RING/FYVE/PHD-type 
Locus_1057_Transcript_2	%IPR001841:Zinc finger, RING-type 	%IPR013083:Zinc finger, RING/FYVE/PHD-type 
Locus_1057_Transcript_3	%IPR000477:Reverse transcriptase 
Locus_1057_Transcript_4	%IPR001841:Zinc finger, RING-type 	%IPR013083:Zinc finger, RING/FYVE/PHD-type 
Locus_10582_Transcript_1	%IPR000421:Coagulation factor 5/8 C-terminal type domain 	%IPR000742:Epidermal growth factor-like domain 	%IPR006585:Fucolectin tachylectin-4 pentraxin-1 	%IPR008979:Galactose-binding domain-like 	%IPR013032:EGF-like, conserved site 
Locus_10583_Transcript_1	%IPR002867:Zinc finger, C6HC-type 
Locus_10584_Transcript_1	%IPR009886:HCaRG 	%IPR017920:COMM domain 
Locus_10586_Transcript_1	%IPR000315:Zinc finger, B-box 
Locus_10590_Transcript_1	%IPR000253:Forkhead-associated (FHA) domain 	%IPR001357:BRCT domain 	%IPR008984:SMAD/FHA domain 	%IPR013908:DNA repair Nbs1, C-terminal 	%IPR016592:Nibrin 
Locus_10590_Transcript_2	%IPR000253:Forkhead-associated (FHA) domain 	%IPR001357:BRCT domain 	%IPR008984:SMAD/FHA domain 	%IPR013908:DNA repair Nbs1, C-terminal 	%IPR016592:Nibrin 
Locus_10590_Transcript_3	%IPR000253:Forkhead-associated (FHA) domain 	%IPR001357:BRCT domain 	%IPR008984:SMAD/FHA domain 	%IPR013908:DNA repair Nbs1, C-terminal 	%IPR016592:Nibrin 
Locus_10590_Transcript_4	%IPR000253:Forkhead-associated (FHA) domain 	%IPR001357:BRCT domain 	%IPR008984:SMAD/FHA domain 	%IPR013908:DNA repair Nbs1, C-terminal 	%IPR016592:Nibrin 
Locus_10590_Transcript_5	%IPR000253:Forkhead-associated (FHA) domain 	%IPR001357:BRCT domain 	%IPR008984:SMAD/FHA domain 	%IPR013908:DNA repair Nbs1, C-terminal 	%IPR016592:Nibrin 
Locus_10591_Transcript_1	%IPR013121:Ferric reductase, NAD binding 
Locus_105_Transcript_1	%IPR001750:NADH:ubiquinone/plastoquinone oxidoreductase 
Locus_10602_Transcript_1	%IPR000679:Zinc finger, GATA-type 	%IPR001005:SANT/Myb domain 	%IPR007087:Zinc finger, C2H2 	%IPR009057:Homeodomain-like 	%IPR013087:Zinc finger C2H2-type/integrase DNA-binding domain 	%IPR015880:Zinc finger, C2H2-like 	%IPR017884:SANT domain 
Locus_10605_Transcript_1	%IPR018108:Mitochondrial substrate/solute carrier 	%IPR023395:Mitochondrial carrier domain 
Locus_10619_Transcript_2	%IPR002018:Carboxylesterase, type B 	%IPR019819:Carboxylesterase type B, conserved site 	%IPR019826:Carboxylesterase type B, active site 
Locus_10619_Transcript_3	%IPR002018:Carboxylesterase, type B 	%IPR019819:Carboxylesterase type B, conserved site 	%IPR019826:Carboxylesterase type B, active site 
Locus_1061_Transcript_1	%IPR002035:von Willebrand factor, type A 	%IPR013694:VIT domain 
Locus_10626_Transcript_1	%IPR000859:CUB 	%IPR000884:Thrombospondin, type 1 repeat 	%IPR001590:Peptidase M12B, ADAM/reprolysin 	%IPR002870:Peptidase M12B, propeptide 	%IPR003582:Metridin-like ShK toxin 	%IPR010294:ADAM-TS Spacer 1 	%IPR013273:Peptidase M12B, ADAM-TS 	%IPR024079:Metallopeptidase, catalytic domain 
Locus_10626_Transcript_2	%IPR000859:CUB 	%IPR000884:Thrombospondin, type 1 repeat 	%IPR001590:Peptidase M12B, ADAM/reprolysin 	%IPR002870:Peptidase M12B, propeptide 	%IPR003582:Metridin-like ShK toxin 	%IPR010294:ADAM-TS Spacer 1 	%IPR013273:Peptidase M12B, ADAM-TS 	%IPR024079:Metallopeptidase, catalytic domain 
Locus_10629_Transcript_1	%IPR006056:YjgF-like protein 	%IPR006175:YjgF/Yer057p/UK114 family 	%IPR013813:Endoribonuclease L-PSP/chorismate mutase-like 	%IPR019897:YjgF-like protein, conserved site 
Locus_10630_Transcript_1	%IPR011701:Major facilitator superfamily 	%IPR016196:Major facilitator superfamily domain, general substrate transporter 
Locus_10631_Transcript_1	%IPR001733:Peptidase S26B, eukaryotic signal peptidase 	%IPR011056:Peptidase S24/S26A/S26B/S26C, beta-ribbon domain 	%IPR015927:Peptidase S24/S26A/S26B/S26C 	%IPR019756:Peptidase S26A, signal peptidase I, serine active site 	%IPR019758:Peptidase S26A, signal peptidase I, conserved site 	%IPR019759:Peptidase S24/S26A/S26B 
Locus_10631_Transcript_2	%IPR001733:Peptidase S26B, eukaryotic signal peptidase 	%IPR011056:Peptidase S24/S26A/S26B/S26C, beta-ribbon domain 	%IPR015927:Peptidase S24/S26A/S26B/S26C 	%IPR019756:Peptidase S26A, signal peptidase I, serine active site 	%IPR019758:Peptidase S26A, signal peptidase I, conserved site 	%IPR019759:Peptidase S24/S26A/S26B 
Locus_10631_Transcript_3	%IPR001733:Peptidase S26B, eukaryotic signal peptidase 	%IPR011056:Peptidase S24/S26A/S26B/S26C, beta-ribbon domain 	%IPR015927:Peptidase S24/S26A/S26B/S26C 	%IPR019756:Peptidase S26A, signal peptidase I, serine active site 	%IPR019758:Peptidase S26A, signal peptidase I, conserved site 	%IPR019759:Peptidase S24/S26A/S26B 
Locus_10634_Transcript_1	%IPR001806:Small GTPase superfamily 	%IPR003578:Small GTPase superfamily, Rho type 	%IPR003579:Small GTPase superfamily, Rab type 	%IPR005225:Small GTP-binding protein domain 	%IPR020849:Small GTPase superfamily, Ras type 
Locus_10634_Transcript_2	%IPR001806:Small GTPase superfamily 	%IPR003578:Small GTPase superfamily, Rho type 	%IPR003579:Small GTPase superfamily, Rab type 	%IPR005225:Small GTP-binding protein domain 	%IPR020849:Small GTPase superfamily, Ras type 
Locus_10634_Transcript_3	%IPR001806:Small GTPase superfamily 	%IPR003578:Small GTPase superfamily, Rho type 	%IPR003579:Small GTPase superfamily, Rab type 	%IPR005225:Small GTP-binding protein domain 	%IPR020849:Small GTPase superfamily, Ras type 
Locus_10636_Transcript_1	%IPR000426:Proteasome, alpha-subunit, N-terminal domain 	%IPR001353:Proteasome, subunit alpha/beta 	%IPR023332:Proteasome A-type subunit 
Locus_10636_Transcript_2	%IPR000426:Proteasome, alpha-subunit, N-terminal domain 	%IPR001353:Proteasome, subunit alpha/beta 	%IPR023332:Proteasome A-type subunit 
Locus_10636_Transcript_3	%IPR000426:Proteasome, alpha-subunit, N-terminal domain 	%IPR001353:Proteasome, subunit alpha/beta 	%IPR023332:Proteasome A-type subunit 
Locus_10636_Transcript_4	%IPR000426:Proteasome, alpha-subunit, N-terminal domain 	%IPR001353:Proteasome, subunit alpha/beta 	%IPR023332:Proteasome A-type subunit 
Locus_10636_Transcript_5	%IPR000426:Proteasome, alpha-subunit, N-terminal domain 	%IPR001353:Proteasome, subunit alpha/beta 	%IPR023332:Proteasome A-type subunit 
Locus_10636_Transcript_6	%IPR000426:Proteasome, alpha-subunit, N-terminal domain 	%IPR001353:Proteasome, subunit alpha/beta 	%IPR023332:Proteasome A-type subunit 
Locus_10636_Transcript_7	%IPR000426:Proteasome, alpha-subunit, N-terminal domain 	%IPR001353:Proteasome, subunit alpha/beta 	%IPR023332:Proteasome A-type subunit 
Locus_10636_Transcript_8	%IPR000426:Proteasome, alpha-subunit, N-terminal domain 	%IPR001353:Proteasome, subunit alpha/beta 	%IPR023332:Proteasome A-type subunit 
Locus_10640_Transcript_1	%IPR010736:Sperm-tail PG-rich repeat 
Locus_10640_Transcript_2	%IPR010736:Sperm-tail PG-rich repeat 
Locus_10640_Transcript_3	%IPR010736:Sperm-tail PG-rich repeat 
Locus_10646_Transcript_1	%IPR000742:Epidermal growth factor-like domain 	%IPR009030:Growth factor, receptor 	%IPR011641:Tyrosine-protein kinase ephrin type A/B receptor-like 	%IPR013032:EGF-like, conserved site 
Locus_10646_Transcript_2	%IPR000742:Epidermal growth factor-like domain 	%IPR009030:Growth factor, receptor 	%IPR011641:Tyrosine-protein kinase ephrin type A/B receptor-like 	%IPR013032:EGF-like, conserved site 
Locus_10646_Transcript_4	%IPR000742:Epidermal growth factor-like domain 	%IPR009030:Growth factor, receptor 	%IPR011641:Tyrosine-protein kinase ephrin type A/B receptor-like 	%IPR013032:EGF-like, conserved site 
Locus_10648_Transcript_10	%IPR003781:CoA-binding 	%IPR005810:Succinyl-CoA ligase, alpha subunit 	%IPR005811:ATP-citrate lyase/succinyl-CoA ligase 	%IPR016040:NAD(P)-binding domain 	%IPR016102:Succinyl-CoA synthetase-like 	%IPR017440:ATP-citrate lyase/succinyl-CoA ligase, active site 
Locus_10648_Transcript_2	%IPR003781:CoA-binding 	%IPR005810:Succinyl-CoA ligase, alpha subunit 	%IPR005811:ATP-citrate lyase/succinyl-CoA ligase 	%IPR016040:NAD(P)-binding domain 	%IPR016102:Succinyl-CoA synthetase-like 	%IPR017440:ATP-citrate lyase/succinyl-CoA ligase, active site 
Locus_10648_Transcript_3	%IPR003781:CoA-binding 	%IPR005810:Succinyl-CoA ligase, alpha subunit 	%IPR005811:ATP-citrate lyase/succinyl-CoA ligase 	%IPR016040:NAD(P)-binding domain 	%IPR016102:Succinyl-CoA synthetase-like 	%IPR017440:ATP-citrate lyase/succinyl-CoA ligase, active site 
Locus_10648_Transcript_4	%IPR003781:CoA-binding 	%IPR005810:Succinyl-CoA ligase, alpha subunit 	%IPR005811:ATP-citrate lyase/succinyl-CoA ligase 	%IPR016040:NAD(P)-binding domain 	%IPR016102:Succinyl-CoA synthetase-like 	%IPR017440:ATP-citrate lyase/succinyl-CoA ligase, active site 
Locus_10648_Transcript_5	%IPR003781:CoA-binding 	%IPR005810:Succinyl-CoA ligase, alpha subunit 	%IPR005811:ATP-citrate lyase/succinyl-CoA ligase 	%IPR016040:NAD(P)-binding domain 	%IPR016102:Succinyl-CoA synthetase-like 	%IPR017440:ATP-citrate lyase/succinyl-CoA ligase, active site 
Locus_10648_Transcript_6	%IPR003781:CoA-binding 	%IPR005810:Succinyl-CoA ligase, alpha subunit 	%IPR005811:ATP-citrate lyase/succinyl-CoA ligase 	%IPR016040:NAD(P)-binding domain 	%IPR016102:Succinyl-CoA synthetase-like 	%IPR017440:ATP-citrate lyase/succinyl-CoA ligase, active site 
Locus_10648_Transcript_8	%IPR003781:CoA-binding 	%IPR005810:Succinyl-CoA ligase, alpha subunit 	%IPR005811:ATP-citrate lyase/succinyl-CoA ligase 	%IPR016040:NAD(P)-binding domain 	%IPR016102:Succinyl-CoA synthetase-like 	%IPR017440:ATP-citrate lyase/succinyl-CoA ligase, active site 
Locus_10648_Transcript_9	%IPR003781:CoA-binding 	%IPR005810:Succinyl-CoA ligase, alpha subunit 	%IPR005811:ATP-citrate lyase/succinyl-CoA ligase 	%IPR016040:NAD(P)-binding domain 	%IPR016102:Succinyl-CoA synthetase-like 	%IPR017440:ATP-citrate lyase/succinyl-CoA ligase, active site 
Locus_1064_Transcript_1	%IPR001464:Annexin 	%IPR018252:Annexin repeat, conserved site 	%IPR018502:Annexin repeat 
Locus_1064_Transcript_2	%IPR001464:Annexin 	%IPR018252:Annexin repeat, conserved site 	%IPR018502:Annexin repeat 
Locus_10653_Transcript_10	%IPR002048:Calcium-binding EF-hand 	%IPR011992:EF-hand-like domain 	%IPR018247:EF-Hand 1, calcium-binding site 	%IPR018249:EF-HAND 2 
Locus_10653_Transcript_11	%IPR002048:Calcium-binding EF-hand 	%IPR009057:Homeodomain-like 	%IPR011992:EF-hand-like domain 	%IPR018247:EF-Hand 1, calcium-binding site 	%IPR018249:EF-HAND 2 	%IPR025246:Transposase IS30-like helix-turn-helix domain 
Locus_10653_Transcript_2	%IPR011992:EF-hand-like domain 	%IPR018247:EF-Hand 1, calcium-binding site 	%IPR018249:EF-HAND 2 
Locus_10653_Transcript_4	%IPR002048:Calcium-binding EF-hand 	%IPR011992:EF-hand-like domain 	%IPR018247:EF-Hand 1, calcium-binding site 	%IPR018249:EF-HAND 2 
Locus_10653_Transcript_5	%IPR002048:Calcium-binding EF-hand 	%IPR011992:EF-hand-like domain 	%IPR018247:EF-Hand 1, calcium-binding site 	%IPR018249:EF-HAND 2 
Locus_10653_Transcript_6	%IPR002048:Calcium-binding EF-hand 	%IPR011992:EF-hand-like domain 	%IPR018247:EF-Hand 1, calcium-binding site 	%IPR018249:EF-HAND 2 
Locus_10653_Transcript_9	%IPR002048:Calcium-binding EF-hand 	%IPR011992:EF-hand-like domain 	%IPR018247:EF-Hand 1, calcium-binding site 	%IPR018249:EF-HAND 2 
Locus_10656_Transcript_1	%IPR003891:Initiation factor eIF-4 gamma, MA3 	%IPR016024:Armadillo-type fold 
Locus_10656_Transcript_2	%IPR003891:Initiation factor eIF-4 gamma, MA3 	%IPR016024:Armadillo-type fold 
Locus_10656_Transcript_3	%IPR003891:Initiation factor eIF-4 gamma, MA3 	%IPR016024:Armadillo-type fold 
Locus_10656_Transcript_4	%IPR003891:Initiation factor eIF-4 gamma, MA3 	%IPR016024:Armadillo-type fold 
Locus_10658_Transcript_1	%IPR013126:Heat shock protein 70 family 
Locus_10658_Transcript_2	%IPR013126:Heat shock protein 70 family 	%IPR026685:Heat shock 70kDa protein 12 
Locus_10658_Transcript_3	%IPR013126:Heat shock protein 70 family 	%IPR026685:Heat shock 70kDa protein 12 
Locus_10658_Transcript_4	%IPR013126:Heat shock protein 70 family 	%IPR026685:Heat shock 70kDa protein 12 
Locus_10658_Transcript_5	%IPR013126:Heat shock protein 70 
Locus_10658_Transcript_6	%IPR013126:Heat shock protein 70 family 	%IPR026685:Heat shock 70kDa protein 12 
Locus_10658_Transcript_7	%IPR013126:Heat shock protein 70 family 	%IPR026685:Heat shock 70kDa protein 12 
Locus_10659_Transcript_1	%IPR006549:HAD-superfamily hydrolase, subfamily IIIA 	%IPR006551:Polynucleotide 3'-phosphatase 	%IPR013954:Polynucleotide kinase 3 phosphatase 	%IPR015636:Polynucleotide kinase 3-phosphatase, eukaryota 	%IPR023214:HAD-like domain 
Locus_10659_Transcript_2	%IPR006549:HAD-superfamily hydrolase, subfamily IIIA 	%IPR006551:Polynucleotide 3'-phosphatase 	%IPR013954:Polynucleotide kinase 3 phosphatase 	%IPR015636:Polynucleotide kinase 3-phosphatase, eukaryota 	%IPR023214:HAD-like domain 
Locus_10659_Transcript_3	%IPR006549:HAD-superfamily hydrolase, subfamily IIIA 	%IPR006551:Polynucleotide 3'-phosphatase 	%IPR013954:Polynucleotide kinase 3 phosphatase 	%IPR015636:Polynucleotide kinase 3-phosphatase, eukaryota 	%IPR023214:HAD-like domain 
Locus_10659_Transcript_5	%IPR006549:HAD-superfamily hydrolase, subfamily IIIA 	%IPR006551:Polynucleotide 3'-phosphatase 	%IPR013954:Polynucleotide kinase 3 phosphatase 	%IPR015636:Polynucleotide kinase 3-phosphatase, eukaryota 	%IPR023214:HAD-like domain 
Locus_10659_Transcript_6	%IPR006549:HAD-superfamily hydrolase, subfamily IIIA 	%IPR006551:Polynucleotide 3'-phosphatase 	%IPR013954:Polynucleotide kinase 3 phosphatase 	%IPR015636:Polynucleotide kinase 3-phosphatase, eukaryota 	%IPR023214:HAD-like domain 
Locus_1065_Transcript_1	%IPR000308:14-3-3 protein 	%IPR023409:14-3-3 protein, conserved site 	%IPR023410:14-3-3 domain 
Locus_1065_Transcript_2	%IPR000308:14-3-3 protein 	%IPR023409:14-3-3 protein, conserved site 	%IPR023410:14-3-3 domain 
Locus_1065_Transcript_3	%IPR000308:14-3-3 protein 	%IPR023409:14-3-3 protein, conserved site 	%IPR023410:14-3-3 domain 
Locus_1065_Transcript_4	%IPR000308:14-3-3 protein 	%IPR023409:14-3-3 protein, conserved site 	%IPR023410:14-3-3 domain 
Locus_10661_Transcript_1	%IPR002181:Fibrinogen, alpha/beta/gamma chain, C-terminal globular 	%IPR014715:Fibrinogen, alpha/beta/gamma chain, C-terminal globular, subdomain 2 	%IPR014716:Fibrinogen, alpha/beta/gamma chain, C-terminal globular, subdomain 1 
Locus_10664_Transcript_1	%IPR013126:Heat shock protein 70 family 	%IPR026685:Heat shock 70kDa protein 12 
Locus_10664_Transcript_3	%IPR013126:Heat shock protein 70 family 
Locus_10664_Transcript_4	%IPR013126:Heat shock protein 70 family 	%IPR026685:Heat shock 70kDa protein 12 
Locus_10664_Transcript_5	%IPR013126:Heat shock protein 70 family 
Locus_10664_Transcript_6	%IPR013126:Heat shock protein 70 family 	%IPR026685:Heat shock 70kDa protein 12 
Locus_10666_Transcript_4	%IPR007884:DREV methyltransferase 
Locus_10666_Transcript_6	%IPR007884:DREV methyltransferase 
Locus_10667_Transcript_1	%IPR000741:Fructose-bisphosphate aldolase, class-I 	%IPR013785:Aldolase-type TIM barrel 
Locus_10667_Transcript_2	%IPR000741:Fructose-bisphosphate aldolase, class-I 	%IPR013785:Aldolase-type TIM barrel 
Locus_10667_Transcript_3	%IPR000741:Fructose-bisphosphate aldolase, class-I 	%IPR013785:Aldolase-type TIM barrel 
Locus_10667_Transcript_4	%IPR000741:Fructose-bisphosphate aldolase, class-I 	%IPR013785:Aldolase-type TIM barrel 
Locus_10671_Transcript_1	%IPR000719:Protein kinase, catalytic domain 	%IPR002290:Serine/threonine- / dual-specificity protein kinase, catalytic domain 	%IPR011009:Protein kinase-like domain 
Locus_10671_Transcript_2	%IPR000719:Protein kinase, catalytic domain 	%IPR002290:Serine/threonine- / dual-specificity protein kinase, catalytic domain 	%IPR011009:Protein kinase-like domain 
Locus_10684_Transcript_1	%IPR005834:Haloacid dehalogenase-like hydrolase 	%IPR008250:ATPase, P-type, ATPase-associated domain 	%IPR018303:ATPase, P-type phosphorylation site 	%IPR023299:ATPase, P-type, cytoplasmic domain N 	%IPR023306:ATPase, cation-transporting, domain N 
Locus_10684_Transcript_2	%IPR005834:Haloacid dehalogenase-like hydrolase 	%IPR008250:ATPase, P-type, ATPase-associated domain 	%IPR018303:ATPase, P-type phosphorylation site 	%IPR023299:ATPase, P-type, cytoplasmic domain N 	%IPR023306:ATPase, cation-transporting, domain N 
Locus_10687_Transcript_1	%IPR002110:Ankyrin repeat 	%IPR020683:Ankyrin repeat-containing domain 
Locus_10687_Transcript_2	%IPR002110:Ankyrin repeat 	%IPR020683:Ankyrin repeat-containing domain 
Locus_1068_Transcript_13	%IPR001564:Nucleoside diphosphate kinase 	%IPR006602:Uncharacterised domain DM10 	%IPR011410:Nucleoside diphosphate kinase, NDK7 	%IPR023005:Nucleoside diphosphate kinase, active site 
Locus_1068_Transcript_14	%IPR001564:Nucleoside diphosphate kinase 	%IPR006602:Uncharacterised domain DM10 	%IPR011410:Nucleoside diphosphate kinase, NDK7 	%IPR023005:Nucleoside diphosphate kinase, active site 
Locus_1068_Transcript_15	%IPR001564:Nucleoside diphosphate kinase 	%IPR006602:Uncharacterised domain DM10 	%IPR011410:Nucleoside diphosphate kinase, NDK7 	%IPR023005:Nucleoside diphosphate kinase, active site 
Locus_1068_Transcript_16	%IPR001564:Nucleoside diphosphate kinase 	%IPR006602:Uncharacterised domain DM10 	%IPR011410:Nucleoside diphosphate kinase, NDK7 	%IPR023005:Nucleoside diphosphate kinase, active site 
Locus_1068_Transcript_18	%IPR001564:Nucleoside diphosphate kinase 	%IPR006602:Uncharacterised domain DM10 	%IPR011410:Nucleoside diphosphate kinase, NDK7 	%IPR023005:Nucleoside diphosphate kinase, active site 
Locus_1068_Transcript_19	%IPR001564:Nucleoside diphosphate kinase 	%IPR006602:Uncharacterised domain DM10 	%IPR011410:Nucleoside diphosphate kinase, NDK7 	%IPR023005:Nucleoside diphosphate kinase, active site 
Locus_1068_Transcript_20	%IPR001564:Nucleoside diphosphate kinase 	%IPR002668:Na dependent nucleoside transporter 	%IPR006602:Uncharacterised domain DM10 	%IPR008276:Concentrative nucleoside transporter 	%IPR011410:Nucleoside diphosphate kinase, NDK7 	%IPR011642:Nucleoside recognition Gate 	%IPR011657:Na dependent nucleoside transporter, C-terminal 	%IPR018270:Concentrative nucleoside transporter, metazoan/bacterial 	%IPR023005:Nucleoside diphosphate kinase, active site 
Locus_1068_Transcript_21	%IPR001564:Nucleoside diphosphate kinase 	%IPR006602:Uncharacterised domain DM10 	%IPR011410:Nucleoside diphosphate kinase, NDK7 	%IPR023005:Nucleoside diphosphate kinase, active site 
Locus_1068_Transcript_22	%IPR001564:Nucleoside diphosphate kinase 	%IPR006602:Uncharacterised domain DM10 	%IPR011410:Nucleoside diphosphate kinase, NDK7 	%IPR023005:Nucleoside diphosphate kinase, active site 
Locus_10690_Transcript_1	%IPR019140:Mini-chromosome maintenance complex-binding protein 
Locus_10690_Transcript_2	%IPR019140:Mini-chromosome maintenance complex-binding protein 
Locus_10690_Transcript_3	%IPR019140:Mini-chromosome maintenance complex-binding protein 
Locus_10690_Transcript_4	%IPR019140:Mini-chromosome maintenance complex-binding protein 
Locus_10702_Transcript_1	%IPR002048:Calcium-binding EF-hand 	%IPR011992:EF-hand-like domain 	%IPR018247:EF-Hand 1, calcium-binding site 	%IPR018249:EF-HAND 2 
Locus_10702_Transcript_2	%IPR002048:Calcium-binding EF-hand 	%IPR011992:EF-hand-like domain 	%IPR018247:EF-Hand 1, calcium-binding site 	%IPR018249:EF-HAND 2 
Locus_10702_Transcript_3	%IPR002048:Calcium-binding EF-hand 	%IPR011992:EF-hand-like domain 	%IPR018247:EF-Hand 1, calcium-binding site 	%IPR018249:EF-HAND 2 
Locus_10702_Transcript_4	%IPR002048:Calcium-binding EF-hand 	%IPR011992:EF-hand-like domain 	%IPR018247:EF-Hand 1, calcium-binding site 	%IPR018249:EF-HAND 2 
Locus_10706_Transcript_1	%IPR009071:High mobility group, superfamily 
Locus_10709_Transcript_1	%IPR002198:Short-chain dehydrogenase/reductase SDR 	%IPR002347:Glucose/ribitol dehydrogenase 	%IPR016040:NAD(P)-binding domain 	%IPR020904:Short-chain dehydrogenase/reductase, conserved site 
Locus_10709_Transcript_2	%IPR002198:Short-chain dehydrogenase/reductase SDR 	%IPR002347:Glucose/ribitol dehydrogenase 	%IPR016040:NAD(P)-binding domain 	%IPR020904:Short-chain dehydrogenase/reductase, conserved site 
Locus_10709_Transcript_3	%IPR002198:Short-chain dehydrogenase/reductase SDR 	%IPR002347:Glucose/ribitol dehydrogenase 	%IPR016040:NAD(P)-binding domain 	%IPR020904:Short-chain dehydrogenase/reductase, conserved site 
Locus_10710_Transcript_1	%IPR002129:Pyridoxal phosphate-dependent decarboxylase 	%IPR015421:Pyridoxal phosphate-dependent transferase, major region, subdomain 1 	%IPR015424:Pyridoxal phosphate-dependent transferase, major domain 
Locus_10710_Transcript_2	%IPR002129:Pyridoxal phosphate-dependent decarboxylase 	%IPR015421:Pyridoxal phosphate-dependent transferase, major region, subdomain 1 	%IPR015422:Pyridoxal phosphate-dependent transferase, major region, subdomain 2 	%IPR015424:Pyridoxal phosphate-dependent transferase, major domain 
Locus_10710_Transcript_3	%IPR002129:Pyridoxal phosphate-dependent decarboxylase 	%IPR015421:Pyridoxal phosphate-dependent transferase, major region, subdomain 1 	%IPR015424:Pyridoxal phosphate-dependent transferase, major domain 
Locus_10710_Transcript_4	%IPR002129:Pyridoxal phosphate-dependent decarboxylase 	%IPR015421:Pyridoxal phosphate-dependent transferase, major region, subdomain 1 	%IPR015422:Pyridoxal phosphate-dependent transferase, major region, subdomain 2 	%IPR015424:Pyridoxal phosphate-dependent transferase, major domain 
Locus_10724_Transcript_1	%IPR003347:JmjC domain 
Locus_10724_Transcript_2	%IPR003347:JmjC domain 
Locus_1072_Transcript_11	%IPR001130:TatD family 
Locus_1072_Transcript_2	%IPR001130:TatD family 
Locus_1072_Transcript_4	%IPR001130:TatD family 
Locus_1072_Transcript_5	%IPR001130:TatD family 
Locus_1072_Transcript_6	%IPR001130:TatD family 
Locus_1072_Transcript_9	%IPR001130:TatD family 
Locus_10730_Transcript_1	%IPR014816:tRNA (adenine(58)-N(1))-methyltransferase catalytic subunit GCD14 	%IPR025809:tRNA (adenine(58)-N(1))-methyltransferase catalytic subunit GCD14, eukaryote 
Locus_10730_Transcript_2	%IPR014816:tRNA (adenine(58)-N(1))-methyltransferase catalytic subunit GCD14 	%IPR025809:tRNA (adenine(58)-N(1))-methyltransferase catalytic subunit GCD14, eukaryote 
Locus_10730_Transcript_3	%IPR014816:tRNA (adenine(58)-N(1))-methyltransferase catalytic subunit GCD14 	%IPR025809:tRNA (adenine(58)-N(1))-methyltransferase catalytic subunit GCD14, eukaryote 
Locus_10730_Transcript_4	%IPR014816:tRNA (adenine(58)-N(1))-methyltransferase catalytic subunit GCD14 	%IPR025809:tRNA (adenine(58)-N(1))-methyltransferase catalytic subunit GCD14, eukaryote 
Locus_10734_Transcript_10	%IPR000301:Tetraspanin, subgroup 	%IPR008952:Tetraspanin, EC2 domain 	%IPR018499:Tetraspanin 
Locus_10734_Transcript_11	%IPR000301:Tetraspanin 	%IPR008952:Tetraspanin, EC2 domain 	%IPR018499:Tetraspanin/Peripherin 
Locus_10734_Transcript_12	%IPR000301:Tetraspanin, subgroup 	%IPR008952:Tetraspanin, EC2 domain 	%IPR018499:Tetraspanin 
Locus_10738_Transcript_1	%IPR000152:EGF-type aspartate/asparagine hydroxylation site 	%IPR000742:Epidermal growth factor-like domain 	%IPR001881:EGF-like calcium-binding 	%IPR006209:EGF-like domain 	%IPR006210:Epidermal growth factor-like 	%IPR013032:EGF-like region, conserved site 	%IPR018097:EGF-like calcium-binding, conserved site 
Locus_1073_Transcript_1	%IPR021261:Protein of unknown function DUF2838 
Locus_10740_Transcript_1	%IPR002007:Haem peroxidase, animal 	%IPR010255:Haem peroxidase 
Locus_10745_Transcript_1	%IPR000209:Peptidase S8/S53, subtilisin/kexin/sedolisin 	%IPR002884:Proprotein convertase, P 	%IPR008979:Galactose-binding domain-like 	%IPR009020:Proteinase inhibitor, propeptide 	%IPR015500:Peptidase S8, subtilisin-related 	%IPR022398:Peptidase S8, subtilisin, His-active site 	%IPR023827:Peptidase S8, subtilisin, Asp-active site 	%IPR023828:Peptidase S8, subtilisin, Ser-active site 
Locus_10745_Transcript_2	%IPR000209:Peptidase S8/S53, subtilisin/kexin/sedolisin 	%IPR009020:Proteinase inhibitor, propeptide 	%IPR015500:Peptidase S8, subtilisin-related 	%IPR022398:Peptidase S8, subtilisin, His-active site 	%IPR023827:Peptidase S8, subtilisin, Asp-active site 
Locus_10745_Transcript_3	%IPR000209:Peptidase S8/S53, subtilisin/kexin/sedolisin 	%IPR002884:Proprotein convertase, P 	%IPR008979:Galactose-binding domain-like 	%IPR009020:Proteinase inhibitor, propeptide 	%IPR015500:Peptidase S8, subtilisin-related 	%IPR022398:Peptidase S8, subtilisin, His-active site 	%IPR023827:Peptidase S8, subtilisin, Asp-active site 	%IPR023828:Peptidase S8, subtilisin, Ser-active site 
Locus_10745_Transcript_4	%IPR000209:Peptidase S8/S53, subtilisin/kexin/sedolisin 	%IPR002884:Proprotein convertase, P 	%IPR008979:Galactose-binding domain-like 	%IPR009020:Proteinase inhibitor, propeptide 	%IPR015500:Peptidase S8, subtilisin-related 	%IPR022398:Peptidase S8, subtilisin, His-active site 	%IPR023827:Peptidase S8, subtilisin, Asp-active site 	%IPR023828:Peptidase S8, subtilisin, Ser-active site 
Locus_10745_Transcript_5	%IPR000209:Peptidase S8/S53, subtilisin/kexin/sedolisin 	%IPR002884:Proprotein convertase, P 	%IPR008979:Galactose-binding domain-like 	%IPR009020:Proteinase inhibitor, propeptide 	%IPR015500:Peptidase S8, subtilisin-related 	%IPR022398:Peptidase S8, subtilisin, His-active site 	%IPR023827:Peptidase S8, subtilisin, Asp-active site 	%IPR023828:Peptidase S8, subtilisin, Ser-active site 
Locus_10745_Transcript_6	%IPR000209:Peptidase S8/S53, subtilisin/kexin/sedolisin 	%IPR002884:Proprotein convertase, P 	%IPR008979:Galactose-binding domain-like 	%IPR009020:Proteinase inhibitor, propeptide 	%IPR015500:Peptidase S8, subtilisin-related 	%IPR022398:Peptidase S8, subtilisin, His-active site 	%IPR023827:Peptidase S8, subtilisin, Asp-active site 	%IPR023828:Peptidase S8, subtilisin, Ser-active site 
Locus_10745_Transcript_7	%IPR000209:Peptidase S8/S53, subtilisin/kexin/sedolisin 	%IPR002884:Proprotein convertase, P 	%IPR008979:Galactose-binding domain-like 	%IPR009020:Proteinase inhibitor, propeptide 	%IPR015500:Peptidase S8, subtilisin-related 	%IPR022398:Peptidase S8, subtilisin, His-active site 	%IPR023827:Peptidase S8, subtilisin, Asp-active site 	%IPR023828:Peptidase S8, subtilisin, Ser-active site 
Locus_10745_Transcript_8	%IPR000209:Peptidase S8/S53, subtilisin/kexin/sedolisin 	%IPR002884:Proprotein convertase, P 	%IPR008979:Galactose-binding domain-like 	%IPR009020:Proteinase inhibitor, propeptide 	%IPR015500:Peptidase S8, subtilisin-related 	%IPR022398:Peptidase S8, subtilisin, His-active site 	%IPR023827:Peptidase S8, subtilisin, Asp-active site 	%IPR023828:Peptidase S8, subtilisin, Ser-active site 
Locus_10746_Transcript_1	%IPR001739:Methyl-CpG DNA binding 	%IPR016177:DNA-binding, integrase-type 
Locus_10746_Transcript_2	%IPR001739:Methyl-CpG DNA binding 	%IPR016177:DNA-binding, integrase-type 	%IPR025884:Methyl-CpG binding protein 2/3, C-terminal domain 
Locus_10746_Transcript_3	%IPR001739:Methyl-CpG DNA binding 	%IPR016177:DNA-binding, integrase-type 	%IPR025884:Methyl-CpG binding protein 2/3, C-terminal domain 
Locus_10746_Transcript_4	%IPR001739:Methyl-CpG DNA binding 	%IPR016177:DNA-binding, integrase-type 	%IPR025884:Methyl-CpG binding protein 2/3, C-terminal domain 
Locus_10746_Transcript_5	%IPR001739:Methyl-CpG DNA binding 	%IPR016177:DNA-binding, integrase-type 	%IPR025884:Methyl-CpG binding protein 2/3, C-terminal domain 
Locus_10751_Transcript_1	%IPR004328:BRO1 domain 
Locus_10755_Transcript_2	%IPR001356:Homeodomain 	%IPR006634:TRAM/LAG1/CLN8 homology domain 	%IPR009057:Homeodomain-like 	%IPR016439:Longevity assurance, LAG1/LAC1 
Locus_10757_Transcript_2	%IPR003590:Leucine-rich repeat, ribonuclease inhibitor subtype 
Locus_10757_Transcript_3	%IPR003590:Leucine-rich repeat, ribonuclease inhibitor subtype 
Locus_10757_Transcript_4	%IPR003590:Leucine-rich repeat, ribonuclease inhibitor subtype 
Locus_10757_Transcript_6	%IPR003590:Leucine-rich repeat, ribonuclease inhibitor subtype 
Locus_10758_Transcript_1	%IPR002119:Histone H2A 	%IPR007125:Histone core 	%IPR009072:Histone-fold 
Locus_10763_Transcript_4	%IPR000760:Inositol monophosphatase 	%IPR020550:Inositol monophosphatase, conserved site 	%IPR020552:Inositol monophosphatase, Lithium-sensitive 	%IPR020583:Inositol monophosphatase, metal-binding site 
Locus_10764_Transcript_1	%IPR004600:Transcription factor Tfb4 
Locus_10764_Transcript_4	%IPR004600:Transcription factor Tfb4 
Locus_10764_Transcript_5	%IPR004600:Transcription factor Tfb4 
Locus_10765_Transcript_1	%IPR006622:Iron sulphur-containing domain, CDGSH-type, subfamily 	%IPR018967:Iron sulphur-containing domain, CDGSH-type 
Locus_10769_Transcript_1	%IPR000504:RNA recognition motif domain 	%IPR003954:RNA recognition motif domain, eukaryote 	%IPR006532:Poly-U binding splicing factor, half-pint 	%IPR012677:Nucleotide-binding, alpha-beta plait 
Locus_10769_Transcript_2	%IPR000504:RNA recognition motif domain 	%IPR003954:RNA recognition motif domain, eukaryote 	%IPR006532:Poly-U binding splicing factor, half-pint 	%IPR012677:Nucleotide-binding, alpha-beta plait 
Locus_10769_Transcript_3	%IPR000504:RNA recognition motif domain 	%IPR003954:RNA recognition motif domain, eukaryote 	%IPR012677:Nucleotide-binding, alpha-beta plait 
Locus_10769_Transcript_4	%IPR000504:RNA recognition motif domain 	%IPR003954:RNA recognition motif domain, eukaryote 	%IPR006532:Poly-U binding splicing factor, half-pint 	%IPR012677:Nucleotide-binding, alpha-beta plait 
Locus_10769_Transcript_5	%IPR000504:RNA recognition motif domain 	%IPR003954:RNA recognition motif domain, eukaryote 	%IPR006532:Poly-U binding splicing factor, half-pint 	%IPR012677:Nucleotide-binding, alpha-beta plait 
Locus_10769_Transcript_6	%IPR000504:RNA recognition motif domain 	%IPR003954:RNA recognition motif domain, eukaryote 	%IPR006532:Poly-U binding splicing factor, half-pint 	%IPR012677:Nucleotide-binding, alpha-beta plait 
Locus_10769_Transcript_7	%IPR000504:RNA recognition motif domain 	%IPR003954:RNA recognition motif domain, eukaryote 	%IPR006532:Poly-U binding splicing factor, half-pint 	%IPR012677:Nucleotide-binding, alpha-beta plait 
Locus_1076_Transcript_1	%IPR002198:Short-chain dehydrogenase/reductase SDR 	%IPR002347:Glucose/ribitol dehydrogenase 	%IPR016040:NAD(P)-binding domain 
Locus_10770_Transcript_1	%IPR000449:Ubiquitin-associated/translation elongation factor EF1B, N-terminal 	%IPR001394:Peptidase C19, ubiquitin carboxyl-terminal hydrolase 2 	%IPR009060:UBA-like 	%IPR015940:Ubiquitin-associated/translation elongation factor EF1B, N-terminal, eukaryote 	%IPR018200:Peptidase C19, ubiquitin carboxyl-terminal hydrolase 2, conserved site 
Locus_10770_Transcript_2	%IPR000315:Zinc finger, B-box 	%IPR000449:Ubiquitin-associated/translation elongation factor EF1B, N-terminal 	%IPR001394:Peptidase C19, ubiquitin carboxyl-terminal hydrolase 2 	%IPR009060:UBA-like 	%IPR015940:Ubiquitin-associated/translation elongation factor EF1B, N-terminal, eukaryote 	%IPR018200:Peptidase C19, ubiquitin carboxyl-terminal hydrolase 2, conserved site 
Locus_10770_Transcript_4	%IPR000449:Ubiquitin-associated/translation elongation factor EF1B, N-terminal 	%IPR001394:Peptidase C19, ubiquitin carboxyl-terminal hydrolase 2 	%IPR009060:UBA-like 	%IPR015940:Ubiquitin-associated/translation elongation factor EF1B, N-terminal, eukaryote 	%IPR018200:Peptidase C19, ubiquitin carboxyl-terminal hydrolase 2, conserved site 
Locus_10770_Transcript_5	%IPR000449:Ubiquitin-associated/translation elongation factor EF1B, N-terminal 	%IPR001394:Peptidase C19, ubiquitin carboxyl-terminal hydrolase 2 	%IPR009060:UBA-like 	%IPR015940:Ubiquitin-associated/translation elongation factor EF1B, N-terminal, eukaryote 	%IPR018200:Peptidase C19, ubiquitin carboxyl-terminal hydrolase 2, conserved site 
Locus_10770_Transcript_7	%IPR000315:Zinc finger, B-box 	%IPR000449:Ubiquitin-associated/translation elongation factor EF1B, N-terminal 	%IPR001394:Peptidase C19, ubiquitin carboxyl-terminal hydrolase 2 	%IPR009060:UBA-like 	%IPR015940:Ubiquitin-associated/translation elongation factor EF1B, N-terminal, eukaryote 	%IPR018200:Peptidase C19, ubiquitin carboxyl-terminal hydrolase 2, conserved site 
Locus_10770_Transcript_9	%IPR000315:Zinc finger, B-box 	%IPR000449:Ubiquitin-associated/translation elongation factor EF1B, N-terminal 	%IPR001394:Peptidase C19, ubiquitin carboxyl-terminal hydrolase 2 	%IPR009060:UBA-like 	%IPR011042:Six-bladed beta-propeller, TolB-like 	%IPR015940:Ubiquitin-associated/translation elongation factor EF1B, N-terminal, eukaryote 	%IPR018200:Peptidase C19, ubiquitin carboxyl-terminal hydrolase 2, conserved site 
Locus_10775_Transcript_1	%IPR003034:DNA-binding SAP 	%IPR014876:DEK, C-terminal 
Locus_10775_Transcript_2	%IPR003034:DNA-binding SAP 	%IPR014876:DEK, C-terminal 
Locus_10777_Transcript_1	%IPR011990:Tetratricopeptide-like helical 	%IPR013026:Tetratricopeptide repeat-containing domain 	%IPR019734:Tetratricopeptide repeat 
Locus_10777_Transcript_2	%IPR011990:Tetratricopeptide-like helical 	%IPR013026:Tetratricopeptide repeat-containing domain 	%IPR019734:Tetratricopeptide repeat 
Locus_10777_Transcript_3	%IPR011990:Tetratricopeptide-like helical 	%IPR013026:Tetratricopeptide repeat-containing domain 	%IPR019734:Tetratricopeptide repeat 
Locus_10777_Transcript_4	%IPR011990:Tetratricopeptide-like helical 	%IPR013026:Tetratricopeptide repeat-containing domain 	%IPR019734:Tetratricopeptide repeat 
Locus_10777_Transcript_5	%IPR011990:Tetratricopeptide-like helical 	%IPR013026:Tetratricopeptide repeat-containing domain 	%IPR019734:Tetratricopeptide repeat 
Locus_10777_Transcript_6	%IPR011990:Tetratricopeptide-like helical 	%IPR013026:Tetratricopeptide repeat-containing domain 	%IPR019734:Tetratricopeptide repeat 
Locus_10777_Transcript_7	%IPR011990:Tetratricopeptide-like helical 	%IPR013026:Tetratricopeptide repeat-containing domain 	%IPR019734:Tetratricopeptide repeat 
Locus_1077_Transcript_1	%IPR003593:AAA+ ATPase domain 	%IPR003959:ATPase, AAA-type, core 	%IPR003960:ATPase, AAA-type, conserved site 	%IPR005937:26S proteasome subunit P45 
Locus_10781_Transcript_1	%IPR000719:Protein kinase, catalytic domain 	%IPR001245:Serine-threonine/tyrosine-protein kinase catalytic domain 	%IPR011009:Protein kinase-like domain 	%IPR020635:Tyrosine-protein kinase, catalytic domain 
Locus_10784_Transcript_1	%IPR005574:RNA polymerase II, Rpb4 	%IPR006590:RNA polymerase II, Rpb4, core 	%IPR010997:HRDC-like 
Locus_10784_Transcript_2	%IPR005574:RNA polymerase II, Rpb4 	%IPR006590:RNA polymerase II, Rpb4, core 	%IPR010997:HRDC-like 
Locus_10784_Transcript_3	%IPR005574:RNA polymerase II, Rpb4 	%IPR006590:RNA polymerase II, Rpb4, core 	%IPR010997:HRDC-like 
Locus_10784_Transcript_4	%IPR005574:RNA polymerase II, Rpb4 	%IPR006590:RNA polymerase II, Rpb4, core 	%IPR010997:HRDC-like 
Locus_10784_Transcript_5	%IPR005574:RNA polymerase II, Rpb4 	%IPR006590:RNA polymerase II, Rpb4, core 	%IPR010997:HRDC-like 
Locus_10785_Transcript_1	%IPR000998:MAM domain 	%IPR008985:Concanavalin A-like lectin/glucanases superfamily 
Locus_10785_Transcript_2	%IPR000998:MAM domain 	%IPR008985:Concanavalin A-like lectin/glucanases superfamily 
Locus_10785_Transcript_3	%IPR000998:MAM domain 	%IPR008985:Concanavalin A-like lectin/glucanase 
Locus_10785_Transcript_4	%IPR000998:MAM domain 	%IPR008985:Concanavalin A-like lectin/glucanases superfamily 
Locus_10785_Transcript_5	%IPR000998:MAM domain 	%IPR008985:Concanavalin A-like lectin/glucanases superfamily 
Locus_10785_Transcript_6	%IPR000998:MAM domain 	%IPR008985:Concanavalin A-like lectin/glucanases superfamily 
Locus_10785_Transcript_7	%IPR000998:MAM domain 	%IPR008985:Concanavalin A-like lectin/glucanases superfamily 
Locus_10786_Transcript_1	%IPR001000:Glycoside hydrolase, family 10 	%IPR003305:Carbohydrate-binding, CenC-like 	%IPR008979:Galactose-binding domain-like 	%IPR013781:Glycoside hydrolase, catalytic domain 	%IPR017853:Glycoside hydrolase, superfamily 
Locus_10790_Transcript_1	%IPR000192:Aminotransferase, class V/Cysteine desulfurase 	%IPR015421:Pyridoxal phosphate-dependent transferase, major region, subdomain 1 	%IPR015422:Pyridoxal phosphate-dependent transferase, major region, subdomain 2 	%IPR015424:Pyridoxal phosphate-dependent transferase, major domain 	%IPR020578:Aminotransferase class-V pyridoxal-phosphate binding site 	%IPR024169:Serine-pyruvate aminotransferase/2-aminoethylphosphonate-pyruvate transaminase 
Locus_10790_Transcript_2	%IPR000192:Aminotransferase, class V/Cysteine desulfurase 	%IPR015421:Pyridoxal phosphate-dependent transferase, major region, subdomain 1 	%IPR015422:Pyridoxal phosphate-dependent transferase, major region, subdomain 2 	%IPR015424:Pyridoxal phosphate-dependent transferase, major domain 	%IPR020578:Aminotransferase class-V pyridoxal-phosphate binding site 	%IPR024169:Serine-pyruvate aminotransferase/2-aminoethylphosphonate-pyruvate transaminase 
Locus_10790_Transcript_3	%IPR000192:Aminotransferase, class V/Cysteine desulfurase 	%IPR015421:Pyridoxal phosphate-dependent transferase, major region, subdomain 1 	%IPR015422:Pyridoxal phosphate-dependent transferase, major region, subdomain 2 	%IPR015424:Pyridoxal phosphate-dependent transferase, major domain 	%IPR020578:Aminotransferase class-V pyridoxal-phosphate binding site 	%IPR024169:Serine-pyruvate aminotransferase/2-aminoethylphosphonate-pyruvate transaminase 
Locus_10791_Transcript_1	%IPR002048:Calcium-binding EF-hand 	%IPR011992:EF-hand-like domain 	%IPR018247:EF-Hand 1, calcium-binding site 	%IPR018249:EF-HAND 2 
Locus_10811_Transcript_1	%IPR004394:Ribosome-associated, Iojap-like 	%IPR025656:Oligomerisation domain 
Locus_10814_Transcript_1	%IPR000340:Dual specificity phosphatase, catalytic domain 	%IPR000387:Protein-tyrosine/Dual-specificity phosphatase 	%IPR016130:Protein-tyrosine phosphatase, active site 	%IPR020422:Dual specificity phosphatase, subgroup, catalytic domain 	%IPR024950:Dual specificity phosphatase 
Locus_10815_Transcript_1	%IPR003199:Choloylglycine hydrolase 	%IPR016699:Acid ceramidase-like 
Locus_10817_Transcript_1	%IPR004308:Glutamate-cysteine ligase catalytic subunit 
Locus_10822_Transcript_1	%IPR001680:WD40 repeat 	%IPR015943:WD40/YVTN repeat-like-containing domain 	%IPR017986:WD40-repeat-containing domain 	%IPR019775:WD40 repeat, conserved site 	%IPR020472:G-protein beta WD-40 repeat 	%IPR022052:Histone-binding protein RBBP4 
Locus_10822_Transcript_2	%IPR001680:WD40 repeat 	%IPR015943:WD40/YVTN repeat-like-containing domain 	%IPR017986:WD40-repeat-containing domain 	%IPR019775:WD40 repeat, conserved site 	%IPR020472:G-protein beta WD-40 repeat 	%IPR022052:Histone-binding protein RBBP4 
Locus_10822_Transcript_3	%IPR001680:WD40 repeat 	%IPR015943:WD40/YVTN repeat-like-containing domain 	%IPR017986:WD40-repeat-containing domain 	%IPR019775:WD40 repeat, conserved site 	%IPR020472:G-protein beta WD-40 repeat 	%IPR022052:Histone-binding protein RBBP4 
Locus_10822_Transcript_4	%IPR001680:WD40 repeat 	%IPR015943:WD40/YVTN repeat-like-containing domain 	%IPR017986:WD40-repeat-containing domain 	%IPR019775:WD40 repeat, conserved site 	%IPR020472:G-protein beta WD-40 repeat 	%IPR022052:Histone-binding protein RBBP4 
Locus_10829_Transcript_10	%IPR009846:Splicing factor 3B subunit 5/RDS3 complex subunit 10 	%IPR017089:Splicing factor 3B, subunit 5 
Locus_10829_Transcript_11	%IPR009846:Splicing factor 3B subunit 5/RDS3 complex subunit 10 	%IPR017089:Splicing factor 3B, subunit 5 
Locus_10829_Transcript_2	%IPR009846:Splicing factor 3B subunit 5/RDS3 complex subunit 10 	%IPR017089:Splicing factor 3B, subunit 5 
Locus_10829_Transcript_3	%IPR009846:Splicing factor 3B subunit 5/RDS3 complex subunit 10 	%IPR017089:Splicing factor 3B, subunit 5 
Locus_10829_Transcript_5	%IPR009846:Splicing factor 3B subunit 5/RDS3 complex subunit 10 	%IPR017089:Splicing factor 3B, subunit 5 
Locus_10829_Transcript_6	%IPR009846:Splicing factor 3B subunit 5/RDS3 complex subunit 10 	%IPR017089:Splicing factor 3B, subunit 5 
Locus_10829_Transcript_7	%IPR009846:Splicing factor 3B subunit 5/RDS3 complex subunit 10 	%IPR017089:Splicing factor 3B, subunit 5 
Locus_10829_Transcript_8	%IPR009846:Splicing factor 3B subunit 5/RDS3 complex subunit 10 	%IPR017089:Splicing factor 3B, subunit 5 
Locus_10829_Transcript_9	%IPR009846:Splicing factor 3B subunit 5/RDS3 complex subunit 10 	%IPR017089:Splicing factor 3B, subunit 5 
Locus_10830_Transcript_1	%IPR011990:Tetratricopeptide-like helical 	%IPR013026:Tetratricopeptide repeat-containing domain 	%IPR013105:Tetratricopeptide TPR2 	%IPR019734:Tetratricopeptide repeat 
Locus_10830_Transcript_2	%IPR011990:Tetratricopeptide-like helical 	%IPR013026:Tetratricopeptide repeat-containing domain 	%IPR013105:Tetratricopeptide TPR2 	%IPR019734:Tetratricopeptide repeat 
Locus_10830_Transcript_3	%IPR011990:Tetratricopeptide-like helical 	%IPR013026:Tetratricopeptide repeat-containing domain 	%IPR013105:Tetratricopeptide TPR2 	%IPR019734:Tetratricopeptide repeat 
Locus_10830_Transcript_4	%IPR011990:Tetratricopeptide-like helical 	%IPR013026:Tetratricopeptide repeat-containing domain 	%IPR013105:Tetratricopeptide TPR2 	%IPR019734:Tetratricopeptide repeat 
Locus_10830_Transcript_6	%IPR011990:Tetratricopeptide-like helical 	%IPR013026:Tetratricopeptide repeat-containing domain 	%IPR013105:Tetratricopeptide TPR2 	%IPR019734:Tetratricopeptide repeat 
Locus_10830_Transcript_7	%IPR011990:Tetratricopeptide-like helical 	%IPR013026:Tetratricopeptide repeat-containing domain 	%IPR013105:Tetratricopeptide TPR2 	%IPR019734:Tetratricopeptide repeat 
Locus_10832_Transcript_1	%IPR002194:Chaperonin TCP-1, conserved site 	%IPR002423:Chaperonin Cpn60/TCP-1 	%IPR012717:T-complex protein 1, delta subunit 	%IPR017998:Chaperone, tailless complex polypeptide 1 
Locus_10832_Transcript_2	%IPR002194:Chaperonin TCP-1, conserved site 	%IPR002423:Chaperonin Cpn60/TCP-1 	%IPR012717:T-complex protein 1, delta subunit 	%IPR017998:Chaperone, tailless complex polypeptide 1 
Locus_10832_Transcript_3	%IPR002194:Chaperonin TCP-1, conserved site 	%IPR002423:Chaperonin Cpn60/TCP-1 	%IPR012717:T-complex protein 1, delta subunit 	%IPR017998:Chaperone, tailless complex polypeptide 1 
Locus_10832_Transcript_5	%IPR002194:Chaperonin TCP-1, conserved site 	%IPR002423:Chaperonin Cpn60/TCP-1 	%IPR012717:T-complex protein 1, delta subunit 	%IPR017998:Chaperone, tailless complex polypeptide 1 
Locus_10832_Transcript_6	%IPR002194:Chaperonin TCP-1, conserved site 	%IPR002423:Chaperonin Cpn60/TCP-1 	%IPR012717:T-complex protein 1, delta subunit 	%IPR017998:Chaperone, tailless complex polypeptide 1 
Locus_10841_Transcript_1	%IPR001902:Sulphate anion transporter 	%IPR002645:STAS domain 	%IPR011547:Sulphate transporter 
Locus_10841_Transcript_2	%IPR001902:Sulphate anion transporter 	%IPR002645:STAS domain 	%IPR011547:Sulphate transporter 
Locus_10842_Transcript_1	%IPR000719:Protein kinase, catalytic domain 	%IPR002290:Serine/threonine- / dual-specificity protein kinase, catalytic domain 	%IPR008266:Tyrosine-protein kinase, active site 	%IPR011009:Protein kinase-like domain 	%IPR011989:Armadillo-like helical 	%IPR016024:Armadillo-type fold 	%IPR020635:Tyrosine-protein kinase, catalytic domain 
Locus_10842_Transcript_2	%IPR000719:Protein kinase, catalytic domain 	%IPR002290:Serine/threonine- / dual-specificity protein kinase, catalytic domain 	%IPR008266:Tyrosine-protein kinase, active site 	%IPR011009:Protein kinase-like domain 	%IPR011989:Armadillo-like helical 	%IPR016024:Armadillo-type fold 	%IPR020635:Tyrosine-protein kinase, catalytic domain 
Locus_10842_Transcript_3	%IPR000719:Protein kinase, catalytic domain 	%IPR002290:Serine/threonine- / dual-specificity protein kinase, catalytic domain 	%IPR008266:Tyrosine-protein kinase, active site 	%IPR011009:Protein kinase-like domain 	%IPR011989:Armadillo-like helical 	%IPR016024:Armadillo-type fold 	%IPR020635:Tyrosine-protein kinase, catalytic domain 
Locus_10842_Transcript_4	%IPR000719:Protein kinase, catalytic domain 	%IPR002290:Serine/threonine- / dual-specificity protein kinase, catalytic domain 	%IPR008266:Tyrosine-protein kinase, active site 	%IPR011009:Protein kinase-like domain 	%IPR011989:Armadillo-like helical 	%IPR016024:Armadillo-type fold 	%IPR020635:Tyrosine-protein kinase, catalytic domain 
Locus_10842_Transcript_5	%IPR000719:Protein kinase, catalytic domain 	%IPR002290:Serine/threonine- / dual-specificity protein kinase, catalytic domain 	%IPR008266:Tyrosine-protein kinase, active site 	%IPR011009:Protein kinase-like domain 	%IPR011989:Armadillo-like helical 	%IPR016024:Armadillo-type fold 	%IPR020635:Tyrosine-protein kinase, catalytic domain 
Locus_10844_Transcript_1	%IPR000977:DNA ligase, ATP-dependent 	%IPR001357:BRCT domain 	%IPR012309:DNA ligase, ATP-dependent, C-terminal 	%IPR012310:DNA ligase, ATP-dependent, central 	%IPR012340:Nucleic acid-binding, OB-fold 	%IPR016027:Nucleic acid-binding, OB-fold-like 	%IPR016059:DNA ligase, ATP-dependent, conserved site 	%IPR019406:Zinc finger, C2H2, APLF-like 
Locus_10849_Transcript_1	%IPR007129:Ubiquinol-cytochrome c chaperone, CBP3 	%IPR021150:Ubiquinol-cytochrome c chaperone/UPF0174 
Locus_10849_Transcript_2	%IPR007129:Ubiquinol-cytochrome c chaperone, CBP3 	%IPR021150:Ubiquinol-cytochrome c chaperone/UPF0174 
Locus_1084_Transcript_2	%IPR001208:Mini-chromosome maintenance, DNA-dependent ATPase 
Locus_1084_Transcript_3	%IPR001208:Mini-chromosome maintenance, DNA-dependent ATPase 
Locus_1084_Transcript_4	%IPR001208:Mini-chromosome maintenance, DNA-dependent ATPase 	%IPR008046:Mini-chromosome maintenance complex protein 3 
Locus_1084_Transcript_5	%IPR001208:Mini-chromosome maintenance, DNA-dependent ATPase 	%IPR008046:Mini-chromosome maintenance complex protein 3 
Locus_1084_Transcript_6	%IPR001208:Mini-chromosome maintenance, DNA-dependent ATPase 	%IPR008046:Mini-chromosome maintenance complex protein 3 
Locus_1084_Transcript_7	%IPR001208:Mini-chromosome maintenance, DNA-dependent ATPase 	%IPR008046:Mini-chromosome maintenance complex protein 3 
Locus_10858_Transcript_1	%IPR003388:Reticulon 	%IPR005069:Nucleotide-diphospho-sugar transferase 
Locus_10861_Transcript_1	%IPR001071:Cellular retinaldehyde binding/alpha-tocopherol transport 	%IPR001251:CRAL-TRIO domain 	%IPR011074:CRAL/TRIO, N-terminal domain 
Locus_10861_Transcript_2	%IPR001071:Cellular retinaldehyde binding/alpha-tocopherol transport 	%IPR001251:CRAL-TRIO domain 	%IPR011074:CRAL/TRIO, N-terminal domain 
Locus_10864_Transcript_1	%IPR005474:Transketolase, N-terminal 
Locus_10864_Transcript_2	%IPR005474:Transketolase, N-terminal 	%IPR005475:Transketolase-like, pyrimidine-binding domain 
Locus_10864_Transcript_3	%IPR005474:Transketolase, N-terminal 	%IPR005475:Transketolase-like, pyrimidine-binding domain 
Locus_10870_Transcript_1	%IPR001254:Peptidase S1/S6, chymotrypsin/Hap 	%IPR001314:Peptidase S1A, chymotrypsin-type 	%IPR009003:Peptidase cysteine/serine, trypsin-like 	%IPR018114:Peptidase S1/S6, chymotrypsin/Hap, active site 
Locus_10880_Transcript_1	%IPR001179:Peptidyl-prolyl cis-trans isomerase, FKBP-type, domain 	%IPR011990:Tetratricopeptide-like helical 	%IPR013026:Tetratricopeptide repeat-containing domain 	%IPR019734:Tetratricopeptide repeat 	%IPR023114:Elongated TPR repeat-containing domain 	%IPR023566:Peptidyl-prolyl cis-trans isomerase, FKBP-type 
Locus_10880_Transcript_2	%IPR001179:Peptidyl-prolyl cis-trans isomerase, FKBP-type, domain 	%IPR011990:Tetratricopeptide-like helical 	%IPR013026:Tetratricopeptide repeat-containing domain 	%IPR019734:Tetratricopeptide repeat 	%IPR023114:Elongated TPR repeat-containing domain 	%IPR023566:Peptidyl-prolyl cis-trans isomerase, FKBP-type 
Locus_10880_Transcript_3	%IPR001179:Peptidyl-prolyl cis-trans isomerase, FKBP-type, domain 	%IPR011990:Tetratricopeptide-like helical 	%IPR013026:Tetratricopeptide repeat-containing domain 	%IPR019734:Tetratricopeptide repeat 	%IPR023114:Elongated TPR repeat-containing domain 	%IPR023566:Peptidyl-prolyl cis-trans isomerase, FKBP-type 
Locus_10883_Transcript_1	%IPR006565:Bromodomain transcription factor 	%IPR009072:Histone-fold 	%IPR019473:Transcription factor TFIID, subunit 8, C-terminal 
Locus_10888_Transcript_1	%IPR002161:Glutamine amidotransferase subunit PdxT 	%IPR021196:PdxT/SNO family, conserved site 
Locus_1088_Transcript_1	%IPR000627:Intradiol ring-cleavage dioxygenase, C-terminal 	%IPR015889:Intradiol ring-cleavage dioxygenase, core 
Locus_1088_Transcript_2	%IPR000627:Intradiol ring-cleavage dioxygenase, C-terminal 	%IPR015889:Intradiol ring-cleavage dioxygenase, core 
Locus_1088_Transcript_3	%IPR000627:Intradiol ring-cleavage dioxygenase, C-terminal 	%IPR015889:Intradiol ring-cleavage dioxygenase, core 
Locus_1088_Transcript_4	%IPR000627:Intradiol ring-cleavage dioxygenase, C-terminal 	%IPR015889:Intradiol ring-cleavage dioxygenase, core 
Locus_1088_Transcript_5	%IPR000627:Intradiol ring-cleavage dioxygenase, C-terminal 	%IPR015889:Intradiol ring-cleavage dioxygenase, core 
Locus_1088_Transcript_6	%IPR000627:Intradiol ring-cleavage dioxygenase, C-terminal 	%IPR015889:Intradiol ring-cleavage dioxygenase, core 
Locus_1088_Transcript_7	%IPR000627:Intradiol ring-cleavage dioxygenase, C-terminal 	%IPR015889:Intradiol ring-cleavage dioxygenase, core 
Locus_1088_Transcript_8	%IPR000627:Intradiol ring-cleavage dioxygenase, C-terminal 	%IPR015889:Intradiol ring-cleavage dioxygenase, core 
Locus_1088_Transcript_9	%IPR000627:Intradiol ring-cleavage dioxygenase, C-terminal 	%IPR015889:Intradiol ring-cleavage dioxygenase, core 
Locus_10894_Transcript_1	%IPR018955:Branched-chain alpha-ketoacid dehydrogenase kinase/Pyruvate dehydrogenase kinase, N-terminal 
Locus_10894_Transcript_2	%IPR003594:ATPase-like, ATP-binding domain 	%IPR005467:Signal transduction histidine kinase, core 	%IPR018955:Branched-chain alpha-ketoacid dehydrogenase kinase/Pyruvate dehydrogenase kinase, N-terminal 
Locus_10894_Transcript_3	%IPR003594:ATPase-like, ATP-binding domain 	%IPR005467:Signal transduction histidine kinase, core 	%IPR018955:Branched-chain alpha-ketoacid dehydrogenase kinase/Pyruvate dehydrogenase kinase, N-terminal 
Locus_10894_Transcript_4	%IPR003594:ATPase-like, ATP-binding domain 	%IPR005467:Signal transduction histidine kinase, core 	%IPR018955:Branched-chain alpha-ketoacid dehydrogenase kinase/Pyruvate dehydrogenase kinase, N-terminal 
Locus_10894_Transcript_5	%IPR003594:ATPase-like, ATP-binding domain 	%IPR005467:Signal transduction histidine kinase, core 	%IPR018955:Branched-chain alpha-ketoacid dehydrogenase kinase/Pyruvate dehydrogenase kinase, N-terminal 
Locus_10897_Transcript_1	%IPR000286:Histone deacetylase superfamily 	%IPR003084:Histone deacetylase 	%IPR023801:Histone deacetylase domain 
Locus_10897_Transcript_2	%IPR000286:Histone deacetylase superfamily 	%IPR003084:Histone deacetylase 	%IPR023801:Histone deacetylase domain 
Locus_10897_Transcript_3	%IPR000286:Histone deacetylase superfamily 	%IPR003084:Histone deacetylase 	%IPR023801:Histone deacetylase domain 
Locus_10897_Transcript_4	%IPR000286:Histone deacetylase superfamily 	%IPR003084:Histone deacetylase 	%IPR023801:Histone deacetylase domain 
Locus_10897_Transcript_5	%IPR000286:Histone deacetylase superfamily 	%IPR003084:Histone deacetylase 	%IPR023801:Histone deacetylase domain 
Locus_108_Transcript_1	%IPR001892:Ribosomal protein S13 	%IPR010979:Ribosomal protein S13-like, H2TH 	%IPR018269:Ribosomal protein S13, conserved site 
Locus_108_Transcript_2	%IPR001892:Ribosomal protein S13 	%IPR010979:Ribosomal protein S13-like, H2TH 	%IPR018269:Ribosomal protein S13, conserved site 
Locus_108_Transcript_3	%IPR001892:Ribosomal protein S13 	%IPR010979:Ribosomal protein S13-like, H2TH 	%IPR018269:Ribosomal protein S13, conserved site 
Locus_10902_Transcript_1	%IPR009668:RNA polymerase I associated factor, A49-like 
Locus_10902_Transcript_2	%IPR009668:RNA polymerase I associated factor, A49-like 
Locus_10903_Transcript_1	%IPR000719:Protein kinase, catalytic domain 	%IPR001401:Dynamin, GTPase domain 	%IPR002290:Serine/threonine- / dual-specificity protein kinase, catalytic domain 	%IPR008271:Serine/threonine-protein kinase, active site 	%IPR011009:Protein kinase-like domain 	%IPR017441:Protein kinase, ATP binding site 	%IPR020635:Tyrosine-protein kinase, catalytic domain 
Locus_10903_Transcript_2	%IPR000719:Protein kinase, catalytic domain 	%IPR002290:Serine/threonine- / dual-specificity protein kinase, catalytic domain 	%IPR008271:Serine/threonine-protein kinase, active site 	%IPR011009:Protein kinase-like domain 	%IPR017441:Protein kinase, ATP binding site 	%IPR020635:Tyrosine-protein kinase, catalytic domain 
Locus_10908_Transcript_1	%IPR002499:Major vault protein, N-terminal 	%IPR021870:Shoulder domain 
Locus_10908_Transcript_2	%IPR002499:Major vault protein, N-terminal 	%IPR021870:Shoulder domain 
Locus_10908_Transcript_3	%IPR002499:Major vault protein, N-terminal 	%IPR021870:Shoulder domain 
Locus_10908_Transcript_4	%IPR002499:Major vault protein, N-terminal 	%IPR021870:Shoulder domain 
Locus_10910_Transcript_1	%IPR000719:Protein kinase, catalytic domain 	%IPR002290:Serine/threonine- / dual-specificity protein kinase, catalytic domain 	%IPR008271:Serine/threonine-protein kinase, active site 	%IPR011009:Protein kinase-like domain 	%IPR020635:Tyrosine-protein kinase, catalytic domain 
Locus_10911_Transcript_1	%IPR001623:Heat shock protein DnaJ, N-terminal 	%IPR003095:Heat shock protein DnaJ 
Locus_10911_Transcript_2	%IPR001623:Heat shock protein DnaJ, N-terminal 	%IPR003095:Heat shock protein DnaJ 
Locus_10911_Transcript_3	%IPR001623:Heat shock protein DnaJ, N-terminal 	%IPR003095:Heat shock protein DnaJ 
Locus_10911_Transcript_4	%IPR001623:Heat shock protein DnaJ, N-terminal 	%IPR003095:Heat shock protein DnaJ 	%IPR012724:Chaperone DnaJ 
Locus_10911_Transcript_5	%IPR001623:Heat shock protein DnaJ, N-terminal 	%IPR003095:Heat shock protein DnaJ 	%IPR012724:Chaperone DnaJ 
Locus_10911_Transcript_6	%IPR001623:Heat shock protein DnaJ, N-terminal 	%IPR003095:Heat shock protein DnaJ 
Locus_10911_Transcript_7	%IPR001623:Heat shock protein DnaJ, N-terminal 	%IPR003095:Heat shock protein DnaJ 
Locus_10920_Transcript_1	%IPR024884:N-acyl-phosphatidylethanolamine-hydrolysing phospholipase D 
Locus_10920_Transcript_2	%IPR024884:N-acyl-phosphatidylethanolamine-hydrolysing phospholipase D 
Locus_10921_Transcript_1	%IPR001478:PDZ domain 	%IPR006643:ZASP 
Locus_10926_Transcript_1	%IPR001810:F-box domain, cyclin-like 
Locus_10928_Transcript_1	%IPR007087:Zinc finger, C2H2 	%IPR013087:Zinc finger C2H2-type/integrase DNA-binding domain 	%IPR015880:Zinc finger, C2H2-like 
Locus_10928_Transcript_2	%IPR007087:Zinc finger, C2H2 	%IPR013087:Zinc finger C2H2-type/integrase DNA-binding domain 	%IPR015880:Zinc finger, C2H2-like 
Locus_10928_Transcript_3	%IPR007087:Zinc finger, C2H2 	%IPR013087:Zinc finger C2H2-type/integrase DNA-binding domain 	%IPR015880:Zinc finger, C2H2-like 
Locus_1092_Transcript_1	%IPR000859:CUB 	%IPR002172:Low-density lipoprotein (LDL) receptor class A repeat 	%IPR023415:Low-density lipoprotein (LDL) receptor class A, conserved site 
Locus_1092_Transcript_2	%IPR000859:CUB 	%IPR002172:Low-density lipoprotein (LDL) receptor class A repeat 	%IPR023415:Low-density lipoprotein (LDL) receptor class A, conserved site 
Locus_10930_Transcript_1	%IPR001254:Peptidase S1/S6, chymotrypsin/Hap 	%IPR001314:Peptidase S1A, chymotrypsin-type 	%IPR009003:Peptidase cysteine/serine, trypsin-like 
Locus_10930_Transcript_2	%IPR001254:Peptidase S1/S6, chymotrypsin/Hap 	%IPR001314:Peptidase S1A, chymotrypsin-type 	%IPR009003:Peptidase cysteine/serine, trypsin-like 
Locus_10930_Transcript_3	%IPR001254:Peptidase S1/S6, chymotrypsin/Hap 	%IPR001314:Peptidase S1A, chymotrypsin-type 	%IPR009003:Peptidase cysteine/serine, trypsin-like 
Locus_10932_Transcript_1	%IPR003439:ABC transporter-like 	%IPR003593:AAA+ ATPase domain 	%IPR017871:ABC transporter, conserved site 
Locus_10932_Transcript_2	%IPR003439:ABC transporter-like 	%IPR003593:AAA+ ATPase domain 	%IPR017871:ABC transporter, conserved site 
Locus_10932_Transcript_3	%IPR003439:ABC transporter-like 	%IPR003593:AAA+ ATPase domain 	%IPR017871:ABC transporter, conserved site 
Locus_10932_Transcript_4	%IPR003439:ABC transporter-like 	%IPR003593:AAA+ ATPase domain 	%IPR017871:ABC transporter, conserved site 
Locus_10932_Transcript_5	%IPR003439:ABC transporter-like 	%IPR003593:AAA+ ATPase domain 	%IPR017871:ABC transporter, conserved site 
Locus_10932_Transcript_6	%IPR003439:ABC transporter-like 	%IPR003593:AAA+ ATPase domain 	%IPR017871:ABC transporter, conserved site 
Locus_10941_Transcript_1	%IPR000152:EGF-type aspartate/asparagine hydroxylation site 	%IPR000742:Epidermal growth factor-like domain 	%IPR001881:EGF-like calcium-binding 	%IPR013032:EGF-like, conserved site 	%IPR018097:EGF-like calcium-binding, conserved site 
Locus_10946_Transcript_1	%IPR013525:ABC-2 type transporter 
Locus_10948_Transcript_1	%IPR001370:Baculoviral inhibition of apoptosis protein repeat 
Locus_10948_Transcript_2	%IPR001370:Baculoviral inhibition of apoptosis protein repeat 
Locus_10949_Transcript_10	%IPR001619:Sec1-like protein 
Locus_10949_Transcript_11	%IPR001619:Sec1-like protein 
Locus_10949_Transcript_2	%IPR001619:Sec1-like protein 
Locus_10949_Transcript_3	%IPR001619:Sec1-like protein 
Locus_10949_Transcript_4	%IPR001619:Sec1-like protein 
Locus_10949_Transcript_5	%IPR001619:Sec1-like protein 
Locus_10949_Transcript_6	%IPR001619:Sec1-like protein 
Locus_10949_Transcript_7	%IPR001619:Sec1-like protein 
Locus_10949_Transcript_8	%IPR001619:Sec1-like protein 
Locus_10949_Transcript_9	%IPR001619:Sec1-like protein 
Locus_10957_Transcript_1	%IPR006175:YjgF/Yer057p/UK114 family 	%IPR013813:Endoribonuclease L-PSP/chorismate mutase-like 	%IPR019897:YjgF-like protein, conserved site 
Locus_10957_Transcript_2	%IPR006175:YjgF/Yer057p/UK114 family 	%IPR013813:Endoribonuclease L-PSP/chorismate mutase-like 	%IPR019897:YjgF-like protein, conserved site 
Locus_10958_Transcript_1	%IPR001023:Heat shock protein Hsp70 	%IPR013126:Heat shock protein 70 
Locus_10960_Transcript_1	%IPR017923:Transcription factor IIS, N-terminal 
Locus_10960_Transcript_2	%IPR017923:Transcription factor IIS, N-terminal 
Locus_10960_Transcript_3	%IPR017923:Transcription factor IIS, N-terminal 
Locus_10960_Transcript_4	%IPR017923:Transcription factor IIS, N-terminal 
Locus_10960_Transcript_5	%IPR017923:Transcription factor IIS, N-terminal 
Locus_10960_Transcript_6	%IPR017923:Transcription factor IIS, N-terminal 
Locus_10960_Transcript_7	%IPR017923:Transcription factor IIS, N-terminal 
Locus_10961_Transcript_1	%IPR000372:Leucine-rich repeat-containing N-terminal 	%IPR003591:Leucine-rich repeat, typical subtype 
Locus_10962_Transcript_1	%IPR000884:Thrombospondin, type 1 repeat 	%IPR010909:PLAC 
Locus_10964_Transcript_1	%IPR000169:Peptidase, cysteine peptidase active site 	%IPR000668:Peptidase C1A, papain C-terminal 	%IPR013128:Peptidase C1A, papain 
Locus_10967_Transcript_1	%IPR008952:Tetraspanin, EC2 domain 	%IPR018499:Tetraspanin/Peripherin 
Locus_10967_Transcript_2	%IPR008952:Tetraspanin, EC2 domain 	%IPR018499:Tetraspanin/Peripherin 
Locus_10967_Transcript_3	%IPR008952:Tetraspanin, EC2 domain 	%IPR018499:Tetraspanin/Peripherin 
Locus_10967_Transcript_4	%IPR008952:Tetraspanin, EC2 domain 	%IPR018499:Tetraspanin 
Locus_10967_Transcript_5	%IPR008952:Tetraspanin, EC2 domain 	%IPR018499:Tetraspanin 
Locus_10969_Transcript_1	%IPR003837:Aspartyl/glutamyl-tRNA(Asn/Gln) amidotransferase, C subunit 
Locus_10969_Transcript_2	%IPR003837:Aspartyl/glutamyl-tRNA(Asn/Gln) amidotransferase, C subunit 
Locus_10970_Transcript_1	%IPR011989:Armadillo-like helical 	%IPR016024:Armadillo-type fold 
Locus_10970_Transcript_2	%IPR011989:Armadillo-like helical 	%IPR016024:Armadillo-type fold 
Locus_10979_Transcript_1	%IPR001611:Leucine-rich repeat 
Locus_10979_Transcript_2	%IPR001611:Leucine-rich repeat 
Locus_10979_Transcript_3	%IPR001611:Leucine-rich repeat 
Locus_10979_Transcript_4	%IPR001611:Leucine-rich repeat 
Locus_10979_Transcript_5	%IPR001611:Leucine-rich repeat 
Locus_10982_Transcript_1	%IPR002159:CD36 antigen 	%IPR005428:Adhesion molecule CD36 
Locus_10982_Transcript_2	%IPR002159:CD36 antigen 	%IPR005428:Adhesion molecule CD36 
Locus_10982_Transcript_5	%IPR002159:CD36 antigen 	%IPR005428:Adhesion molecule CD36 
Locus_10982_Transcript_6	%IPR002159:CD36 antigen 	%IPR005428:Adhesion molecule CD36 
Locus_10982_Transcript_7	%IPR002159:CD36 antigen 	%IPR005428:Adhesion molecule CD36 
Locus_10982_Transcript_8	%IPR002159:CD36 antigen 	%IPR005428:Adhesion molecule CD36 
Locus_10982_Transcript_9	%IPR002159:CD36 antigen 	%IPR005428:Adhesion molecule CD36 
Locus_10984_Transcript_1	%IPR002171:Ribosomal protein L2 	%IPR008991:Translation protein SH3-like 	%IPR012340:Nucleic acid-binding, OB-fold 	%IPR014722:Translation protein SH3-like, subgroup 	%IPR016027:Nucleic acid-binding, OB-fold-like 	%IPR022666:Ribosomal Proteins L2, RNA binding domain 	%IPR022669:Ribosomal protein L2, C-terminal 
Locus_10984_Transcript_2	%IPR002171:Ribosomal protein L2 	%IPR008991:Translation protein SH3-like 	%IPR012340:Nucleic acid-binding, OB-fold 	%IPR014722:Translation protein SH3-like, subgroup 	%IPR016027:Nucleic acid-binding, OB-fold-like 	%IPR022666:Ribosomal Proteins L2, RNA binding domain 	%IPR022669:Ribosomal protein L2, C-terminal 
Locus_10984_Transcript_3	%IPR002171:Ribosomal protein L2 	%IPR008991:Translation protein SH3-like 	%IPR012340:Nucleic acid-binding, OB-fold 	%IPR014722:Translation protein SH3-like, subgroup 	%IPR016027:Nucleic acid-binding, OB-fold-like 	%IPR022666:Ribosomal Proteins L2, RNA binding domain 	%IPR022669:Ribosomal protein L2, C-terminal 
Locus_10987_Transcript_1	%IPR001806:Small GTPase superfamily 	%IPR002041:Ran GTPase 	%IPR003578:Small GTPase superfamily, Rho type 	%IPR003579:Small GTPase superfamily, Rab type 	%IPR005225:Small GTP-binding protein domain 	%IPR020849:Small GTPase superfamily, Ras type 
Locus_10987_Transcript_2	%IPR001806:Small GTPase superfamily 	%IPR002041:Ran GTPase 	%IPR003578:Small GTPase superfamily, Rho type 	%IPR003579:Small GTPase superfamily, Rab type 	%IPR005225:Small GTP-binding protein domain 	%IPR020849:Small GTPase superfamily, Ras type 
Locus_1098_Transcript_1	%IPR000897:Signal recognition particle, SRP54 subunit, GTPase domain 	%IPR003593:AAA+ ATPase domain 	%IPR004125:Signal recognition particle, SRP54 subunit, M-domain 	%IPR006325:Signal recognition particle, SRP54 subunit, eukaryotic 	%IPR013822:Signal recognition particle, SRP54 subunit, helical bundle 	%IPR022941:Signal recognition particle, SRP54 subunit 
Locus_1098_Transcript_2	%IPR000897:Signal recognition particle, SRP54 subunit, GTPase domain 	%IPR003593:AAA+ ATPase domain 	%IPR004125:Signal recognition particle, SRP54 subunit, M-domain 	%IPR006325:Signal recognition particle, SRP54 subunit, eukaryotic 	%IPR013822:Signal recognition particle, SRP54 subunit, helical bundle 	%IPR022941:Signal recognition particle, SRP54 subunit 
Locus_1098_Transcript_3	%IPR000897:Signal recognition particle, SRP54 subunit, GTPase domain 	%IPR003593:AAA+ ATPase domain 	%IPR004125:Signal recognition particle, SRP54 subunit, M-domain 	%IPR006325:Signal recognition particle, SRP54 subunit, eukaryotic 	%IPR013822:Signal recognition particle, SRP54 subunit, helical bundle 	%IPR022941:Signal recognition particle, SRP54 subunit 
Locus_1098_Transcript_4	%IPR000897:Signal recognition particle, SRP54 subunit, GTPase domain 	%IPR003593:AAA+ ATPase domain 	%IPR004125:Signal recognition particle, SRP54 subunit, M-domain 	%IPR006325:Signal recognition particle, SRP54 subunit, eukaryotic 	%IPR013822:Signal recognition particle, SRP54 subunit, helical bundle 	%IPR022941:Signal recognition particle, SRP54 subunit 
Locus_1098_Transcript_5	%IPR000897:Signal recognition particle, SRP54 subunit, GTPase domain 	%IPR003593:AAA+ ATPase domain 	%IPR004125:Signal recognition particle, SRP54 subunit, M-domain 	%IPR006325:Signal recognition particle, SRP54 subunit, eukaryotic 	%IPR013822:Signal recognition particle, SRP54 subunit, helical bundle 	%IPR022941:Signal recognition particle, SRP54 subunit 
Locus_1098_Transcript_6	%IPR000897:Signal recognition particle, SRP54 subunit, GTPase domain 	%IPR003593:AAA+ ATPase domain 	%IPR004125:Signal recognition particle, SRP54 subunit, M-domain 	%IPR006325:Signal recognition particle, SRP54 subunit, eukaryotic 	%IPR013822:Signal recognition particle, SRP54 subunit, helical bundle 	%IPR022941:Signal recognition particle, SRP54 subunit 
Locus_1098_Transcript_7	%IPR000897:Signal recognition particle, SRP54 subunit, GTPase domain 	%IPR003593:AAA+ ATPase domain 	%IPR004125:Signal recognition particle, SRP54 subunit, M-domain 	%IPR006325:Signal recognition particle, SRP54 subunit, eukaryotic 	%IPR013822:Signal recognition particle, SRP54 subunit, helical bundle 	%IPR022941:Signal recognition particle, SRP54 subunit 
Locus_1098_Transcript_8	%IPR000897:Signal recognition particle, SRP54 subunit, GTPase domain 	%IPR003593:AAA+ ATPase domain 	%IPR004125:Signal recognition particle, SRP54 subunit, M-domain 	%IPR006325:Signal recognition particle, SRP54 subunit, eukaryotic 	%IPR013822:Signal recognition particle, SRP54 subunit, helical bundle 	%IPR022941:Signal recognition particle, SRP54 subunit 
Locus_1098_Transcript_9	%IPR000897:Signal recognition particle, SRP54 subunit, GTPase domain 	%IPR003593:AAA+ ATPase domain 	%IPR004125:Signal recognition particle, SRP54 subunit, M-domain 	%IPR006325:Signal recognition particle, SRP54 subunit, eukaryotic 	%IPR013822:Signal recognition particle, SRP54 subunit, helical bundle 	%IPR022941:Signal recognition particle, SRP54 subunit 
Locus_10990_Transcript_1	%IPR006591:RNA polymerase archaeal subunit P/eukaryotic subunit RPC10 
Locus_10990_Transcript_2	%IPR006591:RNA polymerase Rbp10 
Locus_10990_Transcript_3	%IPR006591:RNA polymerase Rbp10 
Locus_10990_Transcript_4	%IPR006591:RNA polymerase Rbp10 
Locus_10990_Transcript_5	%IPR006591:RNA polymerase Rbp10 
Locus_10990_Transcript_6	%IPR006591:RNA polymerase Rbp10 
Locus_10990_Transcript_7	%IPR006591:RNA polymerase archaeal subunit P/eukaryotic subunit RPC10 
Locus_10992_Transcript_1	%IPR000832:GPCR, family 2, secretin-like 	%IPR017981:GPCR, family 2-like 
Locus_10992_Transcript_2	%IPR000832:GPCR, family 2, secretin-like 	%IPR017981:GPCR, family 2-like 
Locus_10992_Transcript_3	%IPR000832:GPCR, family 2, secretin-like 	%IPR017981:GPCR, family 2-like 
Locus_10992_Transcript_4	%IPR000832:GPCR, family 2, secretin-like 	%IPR017981:GPCR, family 2-like 
Locus_10992_Transcript_5	%IPR000203:GPS domain 	%IPR000832:GPCR, family 2, secretin-like 	%IPR017981:GPCR, family 2-like 
Locus_10992_Transcript_6	%IPR000832:GPCR, family 2, secretin-like 	%IPR017981:GPCR, family 2-like 
Locus_10999_Transcript_1	%IPR012336:Thioredoxin-like fold 	%IPR014912:Sep15/SelM redox 
Locus_10999_Transcript_2	%IPR012336:Thioredoxin-like fold 	%IPR014912:Sep15/SelM redox 
Locus_10999_Transcript_3	%IPR012336:Thioredoxin-like fold 	%IPR014912:Sep15/SelM redox 
Locus_10999_Transcript_4	%IPR012336:Thioredoxin-like fold 	%IPR014912:Sep15/SelM redox 
Locus_10999_Transcript_5	%IPR012336:Thioredoxin-like fold 	%IPR014912:Sep15/SelM redox 
Locus_1099_Transcript_1	%IPR000626:Ubiquitin 	%IPR019954:Ubiquitin conserved site 	%IPR019955:Ubiquitin supergroup 	%IPR019956:Ubiquitin subgroup 
Locus_1099_Transcript_2	%IPR000626:Ubiquitin 	%IPR019954:Ubiquitin conserved site 	%IPR019955:Ubiquitin supergroup 	%IPR019956:Ubiquitin subgroup 
Locus_1099_Transcript_3	%IPR000626:Ubiquitin 	%IPR019954:Ubiquitin conserved site 	%IPR019955:Ubiquitin supergroup 	%IPR019956:Ubiquitin subgroup 
Locus_1099_Transcript_4	%IPR000626:Ubiquitin 	%IPR019954:Ubiquitin conserved site 	%IPR019955:Ubiquitin supergroup 	%IPR019956:Ubiquitin subgroup 
Locus_1099_Transcript_5	%IPR000626:Ubiquitin 	%IPR019954:Ubiquitin conserved site 	%IPR019955:Ubiquitin supergroup 	%IPR019956:Ubiquitin subgroup 
Locus_1099_Transcript_6	%IPR000626:Ubiquitin 	%IPR019954:Ubiquitin conserved site 	%IPR019955:Ubiquitin supergroup 	%IPR019956:Ubiquitin subgroup 
Locus_1099_Transcript_7	%IPR000626:Ubiquitin 	%IPR019954:Ubiquitin conserved site 	%IPR019955:Ubiquitin supergroup 	%IPR019956:Ubiquitin subgroup 
Locus_1099_Transcript_8	%IPR000626:Ubiquitin 	%IPR019954:Ubiquitin conserved site 	%IPR019955:Ubiquitin supergroup 	%IPR019956:Ubiquitin subgroup 
Locus_10_Transcript_2	%IPR001073:Complement C1q protein 	%IPR008983:Tumour necrosis factor-like 
Locus_10_Transcript_3	%IPR001073:Complement C1q protein 	%IPR008983:Tumour necrosis factor-like 
Locus_11003_Transcript_1	%IPR013094:Alpha/beta hydrolase fold-3 
Locus_11003_Transcript_2	%IPR013094:Alpha/beta hydrolase fold-3 
Locus_11003_Transcript_3	%IPR013094:Alpha/beta hydrolase fold-3 
Locus_11003_Transcript_4	%IPR013094:Alpha/beta hydrolase fold-3 
Locus_1100_Transcript_1	%IPR007122:Gelsolin 	%IPR007123:Gelsolin domain 
Locus_11011_Transcript_1	%IPR000555:JAB1/Mov34/MPN/PAD-1 	%IPR024969:Rpn11/EIF3F C-terminal domain 
Locus_11011_Transcript_2	%IPR024969:Rpn11/EIF3F C-terminal domain 
Locus_11011_Transcript_3	%IPR000555:JAB1/Mov34/MPN/PAD-1 	%IPR024969:Rpn11/EIF3F C-terminal domain 
Locus_11011_Transcript_4	%IPR000555:JAB1/Mov34/MPN/PAD-1 	%IPR024969:Rpn11/EIF3F C-terminal domain 
Locus_11011_Transcript_5	%IPR000555:JAB1/Mov34/MPN/PAD-1 	%IPR024969:Rpn11/EIF3F C-terminal domain 
Locus_1101_Transcript_1	%IPR001353:Proteasome, subunit alpha/beta 	%IPR023333:Proteasome B-type subunit 
Locus_1101_Transcript_2	%IPR001353:Proteasome, subunit alpha/beta 	%IPR016050:Proteasome, beta-type subunit, conserved site 	%IPR023333:Proteasome B-type subunit 
Locus_1101_Transcript_3	%IPR001353:Proteasome, subunit alpha/beta 	%IPR023333:Proteasome B-type subunit 
Locus_1101_Transcript_4	%IPR001353:Proteasome, subunit alpha/beta 	%IPR023333:Proteasome B-type subunit 
Locus_1101_Transcript_5	%IPR001353:Proteasome, subunit alpha/beta 	%IPR023333:Proteasome B-type subunit 
Locus_1101_Transcript_6	%IPR001353:Proteasome, subunit alpha/beta 	%IPR023333:Proteasome B-type subunit 
Locus_11029_Transcript_1	%IPR001806:Small GTPase superfamily 	%IPR003578:Small GTPase superfamily, Rho type 	%IPR003579:Small GTPase superfamily, Rab type 	%IPR005225:Small GTP-binding protein domain 	%IPR020849:Small GTPase superfamily, Ras type 
Locus_11031_Transcript_1	%IPR000152:EGF-type aspartate/asparagine hydroxylation site 	%IPR000742:Epidermal growth factor-like domain 	%IPR001881:EGF-like calcium-binding 	%IPR006209:EGF-like domain 	%IPR006210:Epidermal growth factor-like 	%IPR013032:EGF-like, conserved site 	%IPR018097:EGF-like calcium-binding, conserved site 
Locus_11032_Transcript_1	%IPR002933:Peptidase M20 
Locus_11032_Transcript_2	%IPR002933:Peptidase M20 
Locus_11032_Transcript_3	%IPR002933:Peptidase M20 
Locus_1103_Transcript_1	%IPR003081:Glutathione S-transferase, Mu class 	%IPR004045:Glutathione S-transferase, N-terminal 	%IPR004046:Glutathione S-transferase, C-terminal 	%IPR010987:Glutathione S-transferase, C-terminal-like 	%IPR012336:Thioredoxin-like fold 	%IPR017933:Glutathione S-transferase/chloride channel, C-terminal 
Locus_1103_Transcript_2	%IPR003081:Glutathione S-transferase, Mu class 	%IPR004045:Glutathione S-transferase, N-terminal 	%IPR004046:Glutathione S-transferase, C-terminal 	%IPR010987:Glutathione S-transferase, C-terminal-like 	%IPR012336:Thioredoxin-like fold 	%IPR017933:Glutathione S-transferase/chloride channel, C-terminal 
Locus_1103_Transcript_3	%IPR003081:Glutathione S-transferase, Mu class 	%IPR004045:Glutathione S-transferase, N-terminal 	%IPR004046:Glutathione S-transferase, C-terminal 	%IPR010987:Glutathione S-transferase, C-terminal-like 	%IPR012336:Thioredoxin-like fold 	%IPR017933:Glutathione S-transferase/chloride channel, C-terminal 
Locus_1103_Transcript_5	%IPR003081:Glutathione S-transferase, Mu class 	%IPR004045:Glutathione S-transferase, N-terminal 	%IPR004046:Glutathione S-transferase, C-terminal 	%IPR010987:Glutathione S-transferase, C-terminal-like 	%IPR012336:Thioredoxin-like fold 	%IPR017933:Glutathione S-transferase/chloride channel, C-terminal 
Locus_1103_Transcript_6	%IPR003081:Glutathione S-transferase, Mu class 	%IPR004045:Glutathione S-transferase, N-terminal 	%IPR004046:Glutathione S-transferase, C-terminal 	%IPR010987:Glutathione S-transferase, C-terminal-like 	%IPR012336:Thioredoxin-like fold 	%IPR017933:Glutathione S-transferase/chloride channel, C-terminal 
Locus_11040_Transcript_1	%IPR022110:Casc1 domain 	%IPR023247:Cancer susceptibility candidate protein 1 
Locus_11040_Transcript_2	%IPR022110:Casc1 domain 	%IPR023247:Cancer susceptibility candidate protein 1 
Locus_11040_Transcript_3	%IPR022110:Casc1 domain 	%IPR023247:Cancer susceptibility candidate protein 1 
Locus_11040_Transcript_4	%IPR022110:Casc1 domain 	%IPR023247:Cancer susceptibility candidate protein 1 
Locus_11040_Transcript_5	%IPR022110:Casc1 domain 	%IPR023247:Cancer susceptibility candidate protein 1 
Locus_11040_Transcript_6	%IPR022110:Casc1 domain 	%IPR023247:Cancer susceptibility candidate protein 1 
Locus_11040_Transcript_7	%IPR022110:Casc1 domain 	%IPR023247:Cancer susceptibility candidate protein 1 
Locus_11043_Transcript_1	%IPR000477:Reverse transcriptase 
Locus_11043_Transcript_2	%IPR000477:Reverse transcriptase 
Locus_11043_Transcript_3	%IPR000477:Reverse transcriptase 
Locus_11043_Transcript_4	%IPR000477:Reverse transcriptase 
Locus_11043_Transcript_5	%IPR000477:Reverse transcriptase 
Locus_11050_Transcript_2	%IPR001442:Collagen IV, non-collagenous 	%IPR016187:C-type lectin fold 
Locus_11050_Transcript_3	%IPR001442:Collagen IV, non-collagenous 	%IPR016187:C-type lectin fold 
Locus_11050_Transcript_4	%IPR001442:Collagen IV, non-collagenous 	%IPR016187:C-type lectin fold 
Locus_11051_Transcript_1	%IPR000245:ATPase, V0 complex, proteolipid subunit C 	%IPR002379:ATPase, F0/V0 complex, subunit C 	%IPR011555:ATPase, V0 complex, proteolipid subunit C, eukaryotic 
Locus_11051_Transcript_2	%IPR000245:ATPase, V0 complex, proteolipid subunit C 	%IPR002379:ATPase, F0/V0 complex, subunit C 	%IPR011555:ATPase, V0 complex, proteolipid subunit C, eukaryotic 
Locus_11051_Transcript_3	%IPR000245:ATPase, V0 complex, proteolipid subunit C 	%IPR002379:ATPase, F0/V0 complex, subunit C 	%IPR011555:ATPase, V0 complex, proteolipid subunit C, eukaryotic 
Locus_11051_Transcript_4	%IPR000245:ATPase, V0 complex, proteolipid subunit C 	%IPR002379:ATPase, F0/V0 complex, subunit C 	%IPR011555:ATPase, V0 complex, proteolipid subunit C, eukaryotic 
Locus_1105_Transcript_1	%IPR000172:Glucose-methanol-choline oxidoreductase, N-terminal 	%IPR007867:Glucose-methanol-choline oxidoreductase, C-terminal 	%IPR012132:Glucose-methanol-choline oxidoreductase 
Locus_11064_Transcript_1	%IPR000096:Serum amyloid A protein 
Locus_11064_Transcript_2	%IPR000096:Serum amyloid A protein 
Locus_11064_Transcript_3	%IPR000096:Serum amyloid A protein 
Locus_11066_Transcript_1	%IPR000547:Clathrin, heavy chain/VPS, 7-fold repeat 	%IPR001841:Zinc finger, RING-type 	%IPR013083:Zinc finger, RING/FYVE/PHD-type 	%IPR019453:Vacuolar sorting protein 39/Transforming growth factor beta receptor-associated domain 2 
Locus_11066_Transcript_3	%IPR000547:Clathrin, heavy chain/VPS, 7-fold repeat 	%IPR001841:Zinc finger, RING-type 	%IPR013083:Zinc finger, RING/FYVE/PHD-type 	%IPR019453:Vacuolar sorting protein 39/Transforming growth factor beta receptor-associated domain 2 
Locus_11066_Transcript_4	%IPR000547:Clathrin, heavy chain/VPS, 7-fold repeat 	%IPR001841:Zinc finger, RING-type 	%IPR013083:Zinc finger, RING/FYVE/PHD-type 	%IPR019453:Vacuolar sorting protein 39/Transforming growth factor beta receptor-associated domain 2 
Locus_1106_Transcript_1	%IPR002155:Thiolase 	%IPR016038:Thiolase-like, subgroup 	%IPR016039:Thiolase-like 	%IPR020613:Thiolase, conserved site 	%IPR020615:Thiolase, acyl-enzyme intermediate active site 	%IPR020616:Thiolase, N-terminal 	%IPR020617:Thiolase, C-terminal 
Locus_1106_Transcript_2	%IPR002155:Thiolase 	%IPR016038:Thiolase-like, subgroup 	%IPR016039:Thiolase-like 	%IPR020613:Thiolase, conserved site 	%IPR020615:Thiolase, acyl-enzyme intermediate active site 	%IPR020616:Thiolase, N-terminal 	%IPR020617:Thiolase, C-terminal 
Locus_1106_Transcript_3	%IPR002155:Thiolase 	%IPR016038:Thiolase-like, subgroup 	%IPR016039:Thiolase-like 	%IPR020613:Thiolase, conserved site 	%IPR020615:Thiolase, acyl-enzyme intermediate active site 	%IPR020616:Thiolase, N-terminal 	%IPR020617:Thiolase, C-terminal 
Locus_1106_Transcript_4	%IPR002155:Thiolase 	%IPR016038:Thiolase-like, subgroup 	%IPR016039:Thiolase-like 	%IPR020613:Thiolase, conserved site 	%IPR020615:Thiolase, acyl-enzyme intermediate active site 	%IPR020616:Thiolase, N-terminal 	%IPR020617:Thiolase, C-terminal 
Locus_1106_Transcript_5	%IPR002155:Thiolase 	%IPR016038:Thiolase-like, subgroup 	%IPR016039:Thiolase-like 	%IPR020613:Thiolase, conserved site 	%IPR020615:Thiolase, acyl-enzyme intermediate active site 	%IPR020616:Thiolase, N-terminal 	%IPR020617:Thiolase, C-terminal 
Locus_1106_Transcript_6	%IPR002155:Thiolase 	%IPR016038:Thiolase-like, subgroup 	%IPR016039:Thiolase-like 	%IPR020613:Thiolase, conserved site 	%IPR020615:Thiolase, acyl-enzyme intermediate active site 	%IPR020616:Thiolase, N-terminal 	%IPR020617:Thiolase, C-terminal 
Locus_1106_Transcript_7	%IPR002155:Thiolase 	%IPR016038:Thiolase-like, subgroup 	%IPR016039:Thiolase-like 	%IPR020613:Thiolase, conserved site 	%IPR020615:Thiolase, acyl-enzyme intermediate active site 	%IPR020616:Thiolase, N-terminal 	%IPR020617:Thiolase, C-terminal 
Locus_1106_Transcript_8	%IPR002155:Thiolase 	%IPR016038:Thiolase-like, subgroup 	%IPR016039:Thiolase-like 	%IPR020613:Thiolase, conserved site 	%IPR020615:Thiolase, acyl-enzyme intermediate active site 	%IPR020616:Thiolase, N-terminal 	%IPR020617:Thiolase, C-terminal 
Locus_11071_Transcript_1	%IPR008854:Thiopurine S-methyltransferase 	%IPR016822:Thiopurine S-methyltransferase, subgroup 
Locus_11071_Transcript_2	%IPR008854:TPMT family 
Locus_11071_Transcript_3	%IPR008854:TPMT family 
Locus_11074_Transcript_1	%IPR001810:F-box domain, cyclin-like 
Locus_11074_Transcript_3	%IPR001810:F-box domain, cyclin-like 
Locus_11074_Transcript_4	%IPR001810:F-box domain, cyclin-like 
Locus_11076_Transcript_1	%IPR004154:Anticodon-binding 	%IPR004516:Histidyl-tRNA synthetase, class IIa 
Locus_11076_Transcript_2	%IPR004154:Anticodon-binding 	%IPR004516:Histidine-tRNA ligase/ATP phosphoribosyltransferase regulatory subunit 
Locus_11076_Transcript_3	%IPR004154:Anticodon-binding 	%IPR004516:Histidine-tRNA ligase/ATP phosphoribosyltransferase regulatory subunit 
Locus_11076_Transcript_4	%IPR004154:Anticodon-binding 	%IPR004516:Histidine-tRNA ligase/ATP phosphoribosyltransferase regulatory subunit 
Locus_11076_Transcript_5	%IPR004154:Anticodon-binding 	%IPR004516:Histidine-tRNA ligase/ATP phosphoribosyltransferase regulatory subunit 
Locus_11076_Transcript_6	%IPR004154:Anticodon-binding 	%IPR004516:Histidine-tRNA ligase/ATP phosphoribosyltransferase regulatory subunit 
Locus_11076_Transcript_7	%IPR004154:Anticodon-binding 	%IPR004516:Histidine-tRNA ligase/ATP phosphoribosyltransferase regulatory subunit 
Locus_11078_Transcript_2	%IPR009772:D123 
Locus_11078_Transcript_3	%IPR009772:D123 
Locus_11078_Transcript_4	%IPR009772:D123 
Locus_11081_Transcript_1	%IPR001309:Peptidase C14, ICE, catalytic subunit p20 	%IPR002398:Peptidase C14, caspase precursor p45 	%IPR011600:Peptidase C14, caspase catalytic 	%IPR015917:Peptidase C14, caspase precursor p45, core 
Locus_11081_Transcript_2	%IPR001309:Peptidase C14, ICE, catalytic subunit p20 	%IPR002398:Peptidase C14, caspase precursor p45 	%IPR011600:Peptidase C14, caspase catalytic 	%IPR015917:Peptidase C14, caspase precursor p45, core 
Locus_11081_Transcript_3	%IPR001309:Peptidase C14, ICE, catalytic subunit p20 	%IPR002398:Peptidase C14, caspase precursor p45 	%IPR011600:Peptidase C14, caspase catalytic 	%IPR015917:Peptidase C14, caspase precursor p45, core 
Locus_11081_Transcript_4	%IPR001309:Peptidase C14, ICE, catalytic subunit p20 	%IPR002398:Peptidase C14, caspase precursor p45 	%IPR011600:Peptidase C14, caspase catalytic 	%IPR015917:Peptidase C14, caspase precursor p45, core 
Locus_11081_Transcript_5	%IPR001309:Peptidase C14, ICE, catalytic subunit p20 	%IPR002398:Peptidase C14, caspase precursor p45 	%IPR011600:Peptidase C14, caspase catalytic 	%IPR015917:Peptidase C14, caspase precursor p45, core 
Locus_11081_Transcript_6	%IPR001309:Peptidase C14, ICE, catalytic subunit p20 	%IPR002398:Peptidase C14, caspase precursor p45 	%IPR011600:Peptidase C14, caspase catalytic 	%IPR015917:Peptidase C14, caspase precursor p45, core 
Locus_11083_Transcript_1	%IPR000742:Epidermal growth factor-like domain 	%IPR001791:Laminin G domain 	%IPR001881:EGF-like calcium-binding 	%IPR008985:Concanavalin A-like lectin/glucanases superfamily 	%IPR013032:EGF-like, conserved site 	%IPR013320:Concanavalin A-like lectin/glucanase, subgroup 
Locus_11084_Transcript_1	%IPR001273:Aromatic amino acid hydroxylase 	%IPR002912:ACT domain 	%IPR019774:Aromatic amino acid hydroxylase, C-terminal 
Locus_11084_Transcript_2	%IPR001273:Aromatic amino acid hydroxylase 	%IPR002912:ACT domain 	%IPR019774:Aromatic amino acid hydroxylase, C-terminal 
Locus_11084_Transcript_3	%IPR001273:Aromatic amino acid hydroxylase 	%IPR002912:ACT domain 	%IPR019774:Aromatic amino acid hydroxylase, C-terminal 
Locus_11084_Transcript_4	%IPR001273:Aromatic amino acid hydroxylase 	%IPR002912:ACT domain 	%IPR019774:Aromatic amino acid hydroxylase, C-terminal 
Locus_11084_Transcript_5	%IPR001273:Aromatic amino acid hydroxylase 	%IPR002912:ACT domain 	%IPR019774:Aromatic amino acid hydroxylase, C-terminal 
Locus_11085_Transcript_1	%IPR002048:Calcium-binding EF-hand 	%IPR011992:EF-hand-like domain 	%IPR018247:EF-Hand 1, calcium-binding site 	%IPR018249:EF-HAND 2 
Locus_11086_Transcript_1	%IPR001680:WD40 repeat 	%IPR015943:WD40/YVTN repeat-like-containing domain 	%IPR017986:WD40-repeat-containing domain 	%IPR019775:WD40 repeat, conserved site 
Locus_11087_Transcript_1	%IPR000157:Toll/interleukin-1 receptor homology (TIR) domain 	%IPR000488:Death 	%IPR004075:Interleukin-1 receptor, type I/Toll precursor 	%IPR011029:DEATH-like 
Locus_11088_Transcript_1	%IPR002589:Appr-1-p processing 
Locus_11096_Transcript_1	%IPR012981:Nop17p 
Locus_11096_Transcript_2	%IPR012981:PIH 
Locus_110_Transcript_10	%IPR000504:RNA recognition motif domain 	%IPR006535:HnRNP R/Q splicing factor 	%IPR012677:Nucleotide-binding, alpha-beta plait 
Locus_110_Transcript_11	%IPR000504:RNA recognition motif domain 	%IPR006535:HnRNP R/Q splicing factor 	%IPR012677:Nucleotide-binding, alpha-beta plait 
Locus_110_Transcript_2	%IPR000504:RNA recognition motif domain 	%IPR006535:HnRNP R/Q splicing factor 	%IPR012677:Nucleotide-binding, alpha-beta plait 
Locus_110_Transcript_4	%IPR000504:RNA recognition motif domain 	%IPR006535:HnRNP R/Q splicing factor 	%IPR012677:Nucleotide-binding, alpha-beta plait 
Locus_110_Transcript_5	%IPR000504:RNA recognition motif domain 	%IPR006535:HnRNP R/Q splicing factor 	%IPR012677:Nucleotide-binding, alpha-beta plait 
Locus_110_Transcript_6	%IPR000504:RNA recognition motif domain 	%IPR006535:HnRNP R/Q splicing factor 	%IPR012677:Nucleotide-binding, alpha-beta plait 
Locus_110_Transcript_7	%IPR000504:RNA recognition motif domain 	%IPR006535:HnRNP R/Q splicing factor 	%IPR012677:Nucleotide-binding, alpha-beta plait 
Locus_110_Transcript_8	%IPR000504:RNA recognition motif domain 	%IPR006535:HnRNP R/Q splicing factor 	%IPR012677:Nucleotide-binding, alpha-beta plait 
Locus_110_Transcript_9	%IPR000504:RNA recognition motif domain 	%IPR006535:HnRNP R/Q splicing factor 	%IPR012677:Nucleotide-binding, alpha-beta plait 
Locus_11114_Transcript_1	%IPR002634:BolA protein 
Locus_11114_Transcript_2	%IPR002634:BolA protein 
Locus_11117_Transcript_1	%IPR000649:Initiation factor 2B-related 
Locus_11117_Transcript_2	%IPR000649:Initiation factor 2B-related 
Locus_11117_Transcript_3	%IPR000649:Initiation factor 2B-related 
Locus_11118_Transcript_1	%IPR001715:Calponin homology domain 
Locus_11121_Transcript_1	%IPR015425:Actin-binding FH2 
Locus_11123_Transcript_1	%IPR008180:DeoxyUTP pyrophosphatase 	%IPR008181:DeoxyUTP pyrophosphatase, dUTPase subfamily 
Locus_11128_Transcript_1	%IPR000111:Glycoside hydrolase, clan GH-D 	%IPR002241:Glycoside hydrolase, family 27 	%IPR013780:Glycosyl hydrolase, family 13, all-beta 	%IPR013785:Aldolase-type TIM barrel 	%IPR017853:Glycoside hydrolase, superfamily 
Locus_11128_Transcript_2	%IPR000111:Glycoside hydrolase, clan GH-D 	%IPR002241:Glycoside hydrolase, family 27 	%IPR013780:Glycosyl hydrolase, family 13, all-beta 	%IPR013785:Aldolase-type TIM barrel 	%IPR017853:Glycoside hydrolase, superfamily 
Locus_11128_Transcript_3	%IPR000111:Glycoside hydrolase, clan GH-D 	%IPR002241:Glycoside hydrolase, family 27 	%IPR013780:Glycosyl hydrolase, family 13, all-beta 	%IPR013785:Aldolase-type TIM barrel 	%IPR017853:Glycoside hydrolase, superfamily 
Locus_11128_Transcript_4	%IPR000111:Glycoside hydrolase, clan GH-D 	%IPR002241:Glycoside hydrolase, family 27 	%IPR013780:Glycosyl hydrolase, family 13, all-beta 	%IPR013785:Aldolase-type TIM barrel 	%IPR017853:Glycoside hydrolase, superfamily 
Locus_11128_Transcript_5	%IPR000111:Glycoside hydrolase, clan GH-D 	%IPR002241:Glycoside hydrolase, family 27 	%IPR013780:Glycosyl hydrolase, family 13, all-beta 	%IPR013785:Aldolase-type TIM barrel 	%IPR017853:Glycoside hydrolase, superfamily 
Locus_11129_Transcript_1	%IPR009581:Domain of unknown function DUF1193 	%IPR024869:FAM20 
Locus_11129_Transcript_2	%IPR009581:Domain of unknown function DUF1193 	%IPR024869:FAM20 
Locus_11129_Transcript_3	%IPR009581:Domain of unknown function DUF1193 	%IPR024869:FAM20 
Locus_11129_Transcript_4	%IPR009581:Domain of unknown function DUF1193 	%IPR024869:FAM20 
Locus_11130_Transcript_1	%IPR006031:XYPPX repeat 	%IPR006461:Uncharacterised protein family Cys-rich 
Locus_11130_Transcript_2	%IPR006031:XYPPX repeat 	%IPR006461:Uncharacterised protein family Cys-rich 
Locus_11132_Transcript_1	%IPR002293:Amino acid/polyamine transporter I 
Locus_11134_Transcript_1	%IPR000734:Lipase 	%IPR002331:Pancreatic lipase 	%IPR013818:Lipase, N-terminal 
Locus_11138_Transcript_1	%IPR004045:Glutathione S-transferase, N-terminal 	%IPR004046:Glutathione S-transferase, C-terminal 	%IPR005442:Glutathione S-transferase, omega-class 	%IPR010987:Glutathione S-transferase, C-terminal-like 	%IPR012336:Thioredoxin-like fold 	%IPR017933:Glutathione S-transferase/chloride channel, C-terminal 
Locus_11138_Transcript_2	%IPR004045:Glutathione S-transferase, N-terminal 	%IPR004046:Glutathione S-transferase, C-terminal 	%IPR005442:Glutathione S-transferase, omega-class 	%IPR010987:Glutathione S-transferase, C-terminal-like 	%IPR012336:Thioredoxin-like fold 	%IPR017933:Glutathione S-transferase/chloride channel, C-terminal 
Locus_11138_Transcript_3	%IPR004045:Glutathione S-transferase, N-terminal 	%IPR004046:Glutathione S-transferase, C-terminal 	%IPR005442:Glutathione S-transferase, omega-class 	%IPR010987:Glutathione S-transferase, C-terminal-like 	%IPR012336:Thioredoxin-like fold 	%IPR017933:Glutathione S-transferase/chloride channel, C-terminal 
Locus_11138_Transcript_4	%IPR004045:Glutathione S-transferase, N-terminal 	%IPR004046:Glutathione S-transferase, C-terminal 	%IPR005442:Glutathione S-transferase, omega-class 	%IPR010987:Glutathione S-transferase, C-terminal-like 	%IPR012336:Thioredoxin-like fold 	%IPR017933:Glutathione S-transferase/chloride channel, C-terminal 
Locus_1113_Transcript_1	%IPR001841:Zinc finger, RING-type 	%IPR013083:Zinc finger, RING/FYVE/PHD-type 
Locus_1113_Transcript_2	%IPR001841:Zinc finger, RING-type 	%IPR013083:Zinc finger, RING/FYVE/PHD-type 
Locus_11142_Transcript_1	%IPR003959:ATPase, AAA-type, core 	%IPR003960:ATPase, AAA-type, conserved site 
Locus_11142_Transcript_2	%IPR003959:ATPase, AAA-type, core 	%IPR003960:ATPase, AAA-type, conserved site 
Locus_11142_Transcript_3	%IPR003959:ATPase, AAA-type, core 	%IPR003960:ATPase, AAA-type, conserved site 
Locus_11142_Transcript_4	%IPR003959:ATPase, AAA-type, core 	%IPR003960:ATPase, AAA-type, conserved site 
Locus_11148_Transcript_1	%IPR002641:Patatin/Phospholipase A2-related 	%IPR016035:Acyl transferase/acyl hydrolase/lysophospholipase 
Locus_11148_Transcript_2	%IPR002641:Patatin/Phospholipase A2-related 	%IPR016035:Acyl transferase/acyl hydrolase/lysophospholipase 
Locus_11155_Transcript_1	%IPR001275:DM DNA-binding 	%IPR005173:DMRTA motif 	%IPR009060:UBA-like 	%IPR026607:DMRT/protein doublesex/protein male abnormal 3 
Locus_11158_Transcript_1	%IPR010734:Copine 
Locus_11159_Transcript_1	%IPR002048:Calcium-binding EF-hand 	%IPR011992:EF-hand-like domain 	%IPR018247:EF-Hand 1, calcium-binding site 	%IPR018249:EF-HAND 2 
Locus_11159_Transcript_2	%IPR002048:Calcium-binding EF-hand 	%IPR011992:EF-hand-like domain 	%IPR018247:EF-Hand 1, calcium-binding site 	%IPR018249:EF-HAND 2 
Locus_1115_Transcript_1	%IPR004087:K Homology domain 	%IPR024166:Ribosomal RNA assembly KRR1 
Locus_1115_Transcript_2	%IPR004087:K Homology domain 	%IPR024166:Ribosomal RNA assembly KRR1 
Locus_1115_Transcript_3	%IPR004087:K Homology domain 	%IPR024166:Ribosomal RNA assembly KRR1 
Locus_1115_Transcript_4	%IPR004087:K Homology domain 	%IPR024166:Ribosomal RNA assembly KRR1 
Locus_1115_Transcript_5	%IPR004087:K Homology domain 	%IPR024166:Ribosomal RNA assembly KRR1 
Locus_11165_Transcript_1	%IPR001440:Tetratricopeptide TPR-1 	%IPR011990:Tetratricopeptide-like helical 	%IPR013026:Tetratricopeptide repeat-containing domain 	%IPR019734:Tetratricopeptide repeat 
Locus_11165_Transcript_3	%IPR001440:Tetratricopeptide TPR-1 	%IPR011990:Tetratricopeptide-like helical 	%IPR013026:Tetratricopeptide repeat-containing domain 	%IPR019734:Tetratricopeptide repeat 
Locus_11165_Transcript_4	%IPR001440:Tetratricopeptide TPR-1 	%IPR011990:Tetratricopeptide-like helical 	%IPR013026:Tetratricopeptide repeat-containing domain 	%IPR019734:Tetratricopeptide repeat 
Locus_11165_Transcript_5	%IPR001440:Tetratricopeptide TPR-1 	%IPR011990:Tetratricopeptide-like helical 	%IPR013026:Tetratricopeptide repeat-containing domain 	%IPR019734:Tetratricopeptide repeat 
Locus_11165_Transcript_6	%IPR001440:Tetratricopeptide TPR-1 	%IPR011990:Tetratricopeptide-like helical 	%IPR013026:Tetratricopeptide repeat-containing domain 	%IPR019734:Tetratricopeptide repeat 
Locus_11167_Transcript_1	%IPR000742:Epidermal growth factor-like domain 	%IPR001846:von Willebrand factor, type D domain 	%IPR013032:EGF-like, conserved site 
Locus_1116_Transcript_1	%IPR001141:Ribosomal protein L27e 	%IPR005824:KOW 	%IPR014722:Translation protein SH3-like, subgroup 
Locus_11174_Transcript_1	%IPR002877:Ribosomal RNA methyltransferase FtsJ domain 	%IPR015507:Ribosomal RNA large subunit methyltransferase E 	%IPR024576:Ribosomal RNA methyltransferase Spb1, domain of unknown function DUF3381 
Locus_11174_Transcript_2	%IPR002877:Ribosomal RNA methyltransferase FtsJ domain 	%IPR012920:Ribosomal RNA methyltransferase, Spb1, C-terminal 	%IPR015507:Ribosomal RNA large subunit methyltransferase E 	%IPR024576:Ribosomal RNA methyltransferase Spb1, domain of unknown function DUF3381 
Locus_11174_Transcript_3	%IPR002877:Ribosomal RNA methyltransferase FtsJ domain 	%IPR012920:Ribosomal RNA methyltransferase, Spb1, C-terminal 	%IPR015507:Ribosomal RNA large subunit methyltransferase E 	%IPR024576:Ribosomal RNA methyltransferase Spb1, domain of unknown function DUF3381 
Locus_11174_Transcript_4	%IPR002877:Ribosomal RNA methyltransferase FtsJ domain 	%IPR012920:Ribosomal RNA methyltransferase, Spb1, C-terminal 	%IPR015507:Ribosomal RNA large subunit methyltransferase E 	%IPR024576:Ribosomal RNA methyltransferase Spb1, domain of unknown function DUF3381 
Locus_11176_Transcript_1	%IPR001849:Pleckstrin homology domain 	%IPR011993:Pleckstrin homology-like domain 
Locus_11176_Transcript_2	%IPR001849:Pleckstrin homology domain 	%IPR011993:Pleckstrin homology-like domain 
Locus_11177_Transcript_1	%IPR019357:Protein of unknown function DUF2205, coiled-coil 
Locus_11177_Transcript_10	%IPR019357:Protein of unknown function DUF2205, coiled-coil 
Locus_11177_Transcript_3	%IPR019357:Protein of unknown function DUF2205, coiled-coil 
Locus_11177_Transcript_4	%IPR019357:Protein of unknown function DUF2205, coiled-coil 
Locus_11177_Transcript_5	%IPR019357:Protein of unknown function DUF2205, coiled-coil 
Locus_11177_Transcript_6	%IPR019357:Protein of unknown function DUF2205, coiled-coil 
Locus_11177_Transcript_7	%IPR019357:Protein of unknown function DUF2205, coiled-coil 
Locus_11177_Transcript_8	%IPR001680:WD40 repeat 	%IPR015943:WD40/YVTN repeat-like-containing domain 	%IPR017986:WD40-repeat-containing domain 	%IPR019775:WD40 repeat, conserved site 
Locus_11177_Transcript_9	%IPR001680:WD40 repeat 	%IPR015943:WD40/YVTN repeat-like-containing domain 	%IPR017986:WD40-repeat-containing domain 	%IPR019775:WD40 repeat, conserved site 
Locus_11179_Transcript_1	%IPR000884:Thrombospondin, type 1 repeat 	%IPR002035:von Willebrand factor, type A 	%IPR003598:Immunoglobulin subtype 2 	%IPR003599:Immunoglobulin subtype 	%IPR007110:Immunoglobulin-like 	%IPR008969:Carboxypeptidase-like, regulatory domain 	%IPR013098:Immunoglobulin I-set 	%IPR013783:Immunoglobulin-like fold 	%IPR013784:Carbohydrate-binding-like fold 
Locus_11179_Transcript_10	%IPR000884:Thrombospondin, type 1 repeat 	%IPR002035:von Willebrand factor, type A 	%IPR003598:Immunoglobulin subtype 2 	%IPR003599:Immunoglobulin subtype 	%IPR007110:Immunoglobulin-like 	%IPR008969:Carboxypeptidase-like, regulatory domain 	%IPR013098:Immunoglobulin I-set 	%IPR013783:Immunoglobulin-like fold 	%IPR013784:Carbohydrate-binding-like fold 
Locus_11179_Transcript_2	%IPR000884:Thrombospondin, type 1 repeat 	%IPR002035:von Willebrand factor, type A 	%IPR003598:Immunoglobulin subtype 2 	%IPR003599:Immunoglobulin subtype 	%IPR007110:Immunoglobulin-like 	%IPR008969:Carboxypeptidase-like, regulatory domain 	%IPR013098:Immunoglobulin I-set 	%IPR013783:Immunoglobulin-like fold 	%IPR013784:Carbohydrate-binding-like fold 
Locus_11179_Transcript_3	%IPR000884:Thrombospondin, type 1 repeat 	%IPR002035:von Willebrand factor, type A 	%IPR003598:Immunoglobulin subtype 2 	%IPR003599:Immunoglobulin subtype 	%IPR007110:Immunoglobulin-like 	%IPR008969:Carboxypeptidase-like, regulatory domain 	%IPR013098:Immunoglobulin I-set 	%IPR013783:Immunoglobulin-like fold 	%IPR013784:Carbohydrate-binding-like fold 
Locus_11179_Transcript_4	%IPR000884:Thrombospondin, type 1 repeat 	%IPR002035:von Willebrand factor, type A 	%IPR003598:Immunoglobulin subtype 2 	%IPR003599:Immunoglobulin subtype 	%IPR007110:Immunoglobulin-like 	%IPR008969:Carboxypeptidase-like, regulatory domain 	%IPR013098:Immunoglobulin I-set 	%IPR013783:Immunoglobulin-like fold 	%IPR013784:Carbohydrate-binding-like fold 
Locus_11179_Transcript_5	%IPR000884:Thrombospondin, type 1 repeat 	%IPR002035:von Willebrand factor, type A 	%IPR003598:Immunoglobulin subtype 2 	%IPR003599:Immunoglobulin subtype 	%IPR007110:Immunoglobulin-like 	%IPR008969:Carboxypeptidase-like, regulatory domain 	%IPR013098:Immunoglobulin I-set 	%IPR013783:Immunoglobulin-like fold 	%IPR013784:Carbohydrate-binding-like fold 
Locus_11179_Transcript_6	%IPR000884:Thrombospondin, type 1 repeat 	%IPR002035:von Willebrand factor, type A 	%IPR003598:Immunoglobulin subtype 2 	%IPR003599:Immunoglobulin subtype 	%IPR007110:Immunoglobulin-like 	%IPR008969:Carboxypeptidase-like, regulatory domain 	%IPR013098:Immunoglobulin I-set 	%IPR013783:Immunoglobulin-like fold 	%IPR013784:Carbohydrate-binding-like fold 
Locus_11179_Transcript_7	%IPR000884:Thrombospondin, type 1 repeat 	%IPR002035:von Willebrand factor, type A 	%IPR003598:Immunoglobulin subtype 2 	%IPR003599:Immunoglobulin subtype 	%IPR007110:Immunoglobulin-like 	%IPR008969:Carboxypeptidase-like, regulatory domain 	%IPR013098:Immunoglobulin I-set 	%IPR013783:Immunoglobulin-like fold 
Locus_11179_Transcript_8	%IPR000884:Thrombospondin, type 1 repeat 	%IPR002035:von Willebrand factor, type A 	%IPR003598:Immunoglobulin subtype 2 	%IPR003599:Immunoglobulin subtype 	%IPR007110:Immunoglobulin-like 	%IPR008969:Carboxypeptidase-like, regulatory domain 	%IPR013098:Immunoglobulin I-set 	%IPR013783:Immunoglobulin-like fold 	%IPR013784:Carbohydrate-binding-like fold 
Locus_11179_Transcript_9	%IPR000884:Thrombospondin, type 1 repeat 	%IPR002035:von Willebrand factor, type A 	%IPR003598:Immunoglobulin subtype 2 	%IPR003599:Immunoglobulin subtype 	%IPR007110:Immunoglobulin-like 	%IPR008969:Carboxypeptidase-like, regulatory domain 	%IPR013098:Immunoglobulin I-set 	%IPR013783:Immunoglobulin-like fold 	%IPR013784:Carbohydrate-binding-like fold 
Locus_11180_Transcript_1	%IPR012317:Poly(ADP-ribose) polymerase, catalytic domain 
Locus_11180_Transcript_2	%IPR012317:Poly(ADP-ribose) polymerase, catalytic domain 
Locus_11180_Transcript_3	%IPR012317:Poly(ADP-ribose) polymerase, catalytic domain 
Locus_11180_Transcript_4	%IPR012317:Poly(ADP-ribose) polymerase, catalytic domain 
Locus_1118_Transcript_1	%IPR000608:Ubiquitin-conjugating enzyme, E2 	%IPR016135:Ubiquitin-conjugating enzyme/RWD-like 
Locus_11190_Transcript_1	%IPR001844:Chaperonin Cpn60 	%IPR002423:Chaperonin Cpn60/TCP-1 	%IPR018370:Chaperonin Cpn60, conserved site 
Locus_11190_Transcript_2	%IPR001844:Chaperonin Cpn60 	%IPR002423:Chaperonin Cpn60/TCP-1 	%IPR018370:Chaperonin Cpn60, conserved site 
Locus_11190_Transcript_3	%IPR001844:Chaperonin Cpn60 	%IPR002423:Chaperonin Cpn60/TCP-1 
Locus_11190_Transcript_4	%IPR001844:Chaperonin Cpn60 	%IPR002423:Chaperonin Cpn60/TCP-1 	%IPR018370:Chaperonin Cpn60, conserved site 
Locus_11190_Transcript_5	%IPR001844:Chaperonin Cpn60 	%IPR002423:Chaperonin Cpn60/TCP-1 	%IPR018370:Chaperonin Cpn60, conserved site 
Locus_11190_Transcript_6	%IPR001844:Chaperonin Cpn60 	%IPR002423:Chaperonin Cpn60/TCP-1 	%IPR018370:Chaperonin Cpn60, conserved site 
Locus_11190_Transcript_7	%IPR001844:Chaperonin Cpn60 	%IPR002423:Chaperonin Cpn60/TCP-1 	%IPR018370:Chaperonin Cpn60, conserved site 
Locus_11190_Transcript_8	%IPR001844:Chaperonin Cpn60 	%IPR002423:Chaperonin Cpn60/TCP-1 	%IPR018370:Chaperonin Cpn60, conserved site 
Locus_11190_Transcript_9	%IPR001844:Chaperonin Cpn60 	%IPR002423:Chaperonin Cpn60/TCP-1 	%IPR018370:Chaperonin Cpn60, conserved site 
Locus_11197_Transcript_1	%IPR006201:Neurotransmitter-gated ion-channel 	%IPR006202:Neurotransmitter-gated ion-channel ligand-binding 	%IPR018000:Neurotransmitter-gated ion-channel, conserved site 
Locus_111_Transcript_1	%IPR001436:Alpha crystallin/Heat shock protein 	%IPR002068:Alpha crystallin/Hsp20 domain 	%IPR008978:HSP20-like chaperone 
Locus_111_Transcript_2	%IPR001436:Alpha crystallin/Heat shock protein 	%IPR002068:Heat shock protein Hsp20 	%IPR008978:HSP20-like chaperone 
Locus_111_Transcript_3	%IPR001436:Alpha crystallin/Heat shock protein 	%IPR002068:Alpha crystallin/Hsp20 domain 	%IPR008978:HSP20-like chaperone 
Locus_111_Transcript_4	%IPR001436:Alpha crystallin/Heat shock protein 	%IPR002068:Alpha crystallin/Hsp20 domain 	%IPR008978:HSP20-like chaperone 
Locus_111_Transcript_5	%IPR001436:Alpha crystallin/Heat shock protein 	%IPR002068:Heat shock protein Hsp20 	%IPR008978:HSP20-like chaperone 
Locus_111_Transcript_6	%IPR001436:Alpha crystallin/Heat shock protein 	%IPR002068:Alpha crystallin/Hsp20 domain 	%IPR008978:HSP20-like chaperone 
Locus_11204_Transcript_1	%IPR007087:Zinc finger, C2H2 	%IPR011042:Six-bladed beta-propeller, TolB-like 	%IPR013087:Zinc finger, C2H2-type/integrase, DNA-binding 	%IPR015880:Zinc finger, C2H2-like 
Locus_1120_Transcript_1	%IPR001948:Peptidase M18 	%IPR023358:Peptidase M18, domain 2 
Locus_1120_Transcript_2	%IPR001948:Peptidase M18 	%IPR023358:Peptidase M18, domain 2 
Locus_1120_Transcript_3	%IPR001948:Peptidase M18 	%IPR023358:Peptidase M18, domain 2 
Locus_1120_Transcript_4	%IPR001948:Peptidase M18 	%IPR023358:Peptidase M18, domain 2 
Locus_1120_Transcript_5	%IPR001948:Peptidase M18 	%IPR023358:Peptidase M18, domain 2 
Locus_1120_Transcript_6	%IPR001948:Peptidase M18 	%IPR023358:Peptidase M18, domain 2 
Locus_11220_Transcript_1	%IPR002589:Appr-1-p processing 
Locus_11222_Transcript_1	%IPR000504:RNA recognition motif domain 	%IPR012677:Nucleotide-binding, alpha-beta plait 
Locus_11228_Transcript_1	%IPR007087:Zinc finger, C2H2 	%IPR013087:Zinc finger C2H2-type/integrase DNA-binding domain 	%IPR015880:Zinc finger, C2H2-like 
Locus_11228_Transcript_2	%IPR007087:Zinc finger, C2H2 	%IPR013087:Zinc finger C2H2-type/integrase DNA-binding domain 	%IPR015880:Zinc finger, C2H2-like 
Locus_11229_Transcript_1	%IPR000863:Sulfotransferase domain 
Locus_11234_Transcript_1	%IPR001648:Ribosomal protein S18 
Locus_11234_Transcript_2	%IPR001648:Ribosomal protein S18 
Locus_1123_Transcript_1	%IPR006210:Epidermal growth factor-like 	%IPR006212:Furin-like repeat 	%IPR009030:Growth factor, receptor 
Locus_1123_Transcript_3	%IPR000742:Epidermal growth factor-like domain 	%IPR006212:Furin-like repeat 	%IPR009030:Growth factor, receptor 
Locus_1123_Transcript_4	%IPR000742:Epidermal growth factor-like domain 	%IPR006212:Furin-like repeat 	%IPR009030:Growth factor, receptor 
Locus_11240_Transcript_1	%IPR000994:Peptidase M24, structural domain 
Locus_11241_Transcript_1	%IPR015904:Sulphide quinone-reductase 	%IPR023753:Pyridine nucleotide-disulphide oxidoreductase, FAD/NAD(P)-binding domain 
Locus_11241_Transcript_2	%IPR015904:Sulphide quinone-reductase 	%IPR023753:Pyridine nucleotide-disulphide oxidoreductase, FAD/NAD(P)-binding domain 
Locus_11241_Transcript_3	%IPR015904:Sulphide quinone-reductase 	%IPR023753:Pyridine nucleotide-disulphide oxidoreductase, FAD/NAD(P)-binding domain 
Locus_11241_Transcript_4	%IPR015904:Sulphide quinone-reductase 	%IPR023753:Pyridine nucleotide-disulphide oxidoreductase, FAD/NAD(P)-binding domain 
Locus_11241_Transcript_5	%IPR015904:Sulphide quinone-reductase 	%IPR023753:Pyridine nucleotide-disulphide oxidoreductase, FAD/NAD(P)-binding domain 
Locus_11246_Transcript_1	%IPR011645:Haem NO binding associated 
Locus_1124_Transcript_10	%IPR001580:Calreticulin/calnexin 	%IPR008985:Concanavalin A-like lectin/glucanases superfamily 	%IPR013320:Concanavalin A-like lectin/glucanase, subgroup 	%IPR018124:Calreticulin/calnexin, conserved site 
Locus_1124_Transcript_12	%IPR001580:Calreticulin/calnexin 	%IPR008985:Concanavalin A-like lectin/glucanases superfamily 	%IPR013320:Concanavalin A-like lectin/glucanase, subgroup 	%IPR018124:Calreticulin/calnexin, conserved site 
Locus_1124_Transcript_3	%IPR001580:Calreticulin/calnexin 	%IPR008985:Concanavalin A-like lectin/glucanases superfamily 	%IPR013320:Concanavalin A-like lectin/glucanase, subgroup 	%IPR018124:Calreticulin/calnexin, conserved site 
Locus_1124_Transcript_4	%IPR001580:Calreticulin/calnexin 	%IPR008985:Concanavalin A-like lectin/glucanases superfamily 	%IPR013320:Concanavalin A-like lectin/glucanase, subgroup 	%IPR018124:Calreticulin/calnexin, conserved site 
Locus_1124_Transcript_5	%IPR001580:Calreticulin/calnexin 	%IPR008985:Concanavalin A-like lectin/glucanases superfamily 	%IPR013320:Concanavalin A-like lectin/glucanase, subgroup 	%IPR018124:Calreticulin/calnexin, conserved site 
Locus_1124_Transcript_6	%IPR001580:Calreticulin/calnexin 	%IPR008985:Concanavalin A-like lectin/glucanases superfamily 	%IPR013320:Concanavalin A-like lectin/glucanase, subgroup 	%IPR018124:Calreticulin/calnexin, conserved site 
Locus_1124_Transcript_9	%IPR001580:Calreticulin/calnexin 	%IPR008985:Concanavalin A-like lectin/glucanases superfamily 	%IPR013320:Concanavalin A-like lectin/glucanase, subgroup 	%IPR018124:Calreticulin/calnexin, conserved site 
Locus_11250_Transcript_1	%IPR026183:Taxilin family 
Locus_11250_Transcript_2	%IPR026183:Taxilin family 
Locus_11250_Transcript_3	%IPR026183:Taxilin family 
Locus_11250_Transcript_4	%IPR026183:Taxilin family 
Locus_11250_Transcript_5	%IPR026183:Taxilin family 
Locus_11250_Transcript_6	%IPR026183:Taxilin family 
Locus_11250_Transcript_7	%IPR026183:Taxilin family 
Locus_11252_Transcript_1	%IPR000111:Glycoside hydrolase, clan GH-D 	%IPR002241:Glycoside hydrolase, family 27 	%IPR013780:Glycosyl hydrolase, family 13, all-beta 	%IPR013785:Aldolase-type TIM barrel 	%IPR017853:Glycoside hydrolase, superfamily 
Locus_11256_Transcript_2	%IPR001078:2-oxoacid dehydrogenase acyltransferase, catalytic domain 	%IPR006255:Dihydrolipoamide succinyltransferase 	%IPR023213:Chloramphenicol acetyltransferase-like domain 
Locus_11256_Transcript_3	%IPR000089:Biotin/lipoyl attachment 	%IPR001078:2-oxoacid dehydrogenase acyltransferase, catalytic domain 	%IPR003016:2-oxo acid dehydrogenase, lipoyl-binding site 	%IPR006255:Dihydrolipoamide succinyltransferase 	%IPR011053:Single hybrid motif 	%IPR023213:Chloramphenicol acetyltransferase-like domain 
Locus_11256_Transcript_4	%IPR000089:Biotin/lipoyl attachment 	%IPR001078:2-oxoacid dehydrogenase acyltransferase, catalytic domain 	%IPR003016:2-oxo acid dehydrogenase, lipoyl-binding site 	%IPR004116:Amelogenin 	%IPR006255:Dihydrolipoamide succinyltransferase 	%IPR011053:Single hybrid motif 	%IPR023213:Chloramphenicol acetyltransferase-like domain 
Locus_11256_Transcript_5	%IPR000089:Biotin/lipoyl attachment 	%IPR001078:2-oxoacid dehydrogenase acyltransferase, catalytic domain 	%IPR003016:2-oxo acid dehydrogenase, lipoyl-binding site 	%IPR006255:Dihydrolipoamide succinyltransferase 	%IPR011053:Single hybrid motif 	%IPR023213:Chloramphenicol acetyltransferase-like domain 
Locus_11256_Transcript_6	%IPR000089:Biotin/lipoyl attachment 	%IPR001078:2-oxoacid dehydrogenase acyltransferase, catalytic domain 	%IPR003016:2-oxo acid dehydrogenase, lipoyl-binding site 	%IPR006255:Dihydrolipoamide succinyltransferase 	%IPR011053:Single hybrid motif 	%IPR023213:Chloramphenicol acetyltransferase-like domain 
Locus_11256_Transcript_7	%IPR000089:Biotin/lipoyl attachment 	%IPR001078:2-oxoacid dehydrogenase acyltransferase, catalytic domain 	%IPR003016:2-oxo acid dehydrogenase, lipoyl-binding site 	%IPR006255:Dihydrolipoamide succinyltransferase 	%IPR011053:Single hybrid motif 	%IPR023213:Chloramphenicol acetyltransferase-like domain 
Locus_11256_Transcript_9	%IPR000089:Biotin/lipoyl attachment 	%IPR001078:2-oxoacid dehydrogenase acyltransferase, catalytic domain 	%IPR003016:2-oxo acid dehydrogenase, lipoyl-binding site 	%IPR006255:Dihydrolipoamide succinyltransferase 	%IPR011053:Single hybrid motif 	%IPR023213:Chloramphenicol acetyltransferase-like domain 
Locus_11257_Transcript_1	%IPR002172:Low-density lipoprotein (LDL) receptor class A repeat 	%IPR023415:Low-density lipoprotein (LDL) receptor class A, conserved site 
Locus_11257_Transcript_2	%IPR002172:Low-density lipoprotein (LDL) receptor class A repeat 	%IPR023415:Low-density lipoprotein (LDL) receptor class A, conserved site 
Locus_11258_Transcript_1	%IPR004254:Hly-III-related 
Locus_11258_Transcript_2	%IPR004254:Hly-III-related 
Locus_11258_Transcript_3	%IPR004254:Hly-III-related 
Locus_1125_Transcript_1	%IPR001326:Translation elongation factor EF1B, beta/delta chains, conserved site 	%IPR014038:Translation elongation factor EF1B, beta/delta subunit, guanine nucleotide exchange 	%IPR014717:Translation elongation factor EF1B/ribosomal protein S6 
Locus_1125_Transcript_2	%IPR001326:Translation elongation factor EF1B, beta/delta chains, conserved site 	%IPR014038:Translation elongation factor EF1B, beta/delta subunit, guanine nucleotide exchange 	%IPR014717:Translation elongation factor EF1B/ribosomal protein S6 
Locus_11263_Transcript_1	%IPR001623:Heat shock protein DnaJ, N-terminal 	%IPR003095:Heat shock protein DnaJ 	%IPR018253:Heat shock protein DnaJ, conserved site 
Locus_11263_Transcript_2	%IPR001623:Heat shock protein DnaJ, N-terminal 	%IPR003095:Heat shock protein DnaJ 	%IPR018253:Heat shock protein DnaJ, conserved site 
Locus_11263_Transcript_3	%IPR001623:Heat shock protein DnaJ, N-terminal 	%IPR003095:Heat shock protein DnaJ 	%IPR018253:Heat shock protein DnaJ, conserved site 
Locus_11263_Transcript_4	%IPR001623:Heat shock protein DnaJ, N-terminal 	%IPR003095:Heat shock protein DnaJ 	%IPR018253:Heat shock protein DnaJ, conserved site 
Locus_11263_Transcript_5	%IPR001623:Heat shock protein DnaJ, N-terminal 	%IPR003095:Heat shock protein DnaJ 	%IPR018253:Heat shock protein DnaJ, conserved site 
Locus_11263_Transcript_6	%IPR001623:Heat shock protein DnaJ, N-terminal 	%IPR003095:Heat shock protein DnaJ 	%IPR018253:Heat shock protein DnaJ, conserved site 
Locus_11263_Transcript_7	%IPR001623:Heat shock protein DnaJ, N-terminal 	%IPR003095:Heat shock protein DnaJ 	%IPR018253:Heat shock protein DnaJ, conserved site 
Locus_11268_Transcript_1	%IPR011992:EF-hand-like domain 	%IPR018247:EF-Hand 1, calcium-binding site 	%IPR018249:EF-HAND 2 
Locus_1127_Transcript_1	%IPR000169:Peptidase, cysteine peptidase active site 	%IPR000668:Peptidase C1A, papain C-terminal 	%IPR013128:Peptidase C1A, papain 
Locus_1127_Transcript_2	%IPR000169:Cysteine peptidase, cysteine active site 	%IPR000668:Peptidase C1A, papain C-terminal 	%IPR013128:Peptidase C1A, papain 	%IPR013201:Proteinase inhibitor I29, cathepsin propeptide 	%IPR025660:Cysteine peptidase, histidine active site 	%IPR025661:Cysteine peptidase, asparagine active site 
Locus_1127_Transcript_3	%IPR000169:Cysteine peptidase, cysteine active site 	%IPR000668:Peptidase C1A, papain C-terminal 	%IPR013128:Peptidase C1A, papain 	%IPR013201:Proteinase inhibitor I29, cathepsin propeptide 	%IPR025660:Cysteine peptidase, histidine active site 	%IPR025661:Cysteine peptidase, asparagine active site 
Locus_1127_Transcript_4	%IPR000169:Cysteine peptidase, cysteine active site 	%IPR000668:Peptidase C1A, papain C-terminal 	%IPR013128:Peptidase C1A, papain 	%IPR025660:Cysteine peptidase, histidine active site 	%IPR025661:Cysteine peptidase, asparagine active site 
Locus_1127_Transcript_5	%IPR000169:Cysteine peptidase, cysteine active site 	%IPR000668:Peptidase C1A, papain C-terminal 	%IPR013128:Peptidase C1A, papain 	%IPR013201:Proteinase inhibitor I29, cathepsin propeptide 	%IPR025660:Cysteine peptidase, histidine active site 	%IPR025661:Cysteine peptidase, asparagine active site 
Locus_1127_Transcript_6	%IPR000169:Peptidase, cysteine peptidase active site 	%IPR000668:Peptidase C1A, papain C-terminal 	%IPR013128:Peptidase C1A, papain 	%IPR013201:Proteinase inhibitor I29, cathepsin propeptide 
Locus_1127_Transcript_7	%IPR000169:Cysteine peptidase, cysteine active site 	%IPR000668:Peptidase C1A, papain C-terminal 	%IPR013128:Peptidase C1A, papain 	%IPR013201:Proteinase inhibitor I29, cathepsin propeptide 	%IPR025660:Cysteine peptidase, histidine active site 	%IPR025661:Cysteine peptidase, asparagine active site 
Locus_11281_Transcript_1	%IPR019565:Alpha-2-macroglobulin, thiol-ester bond-forming 	%IPR019742:Alpha-2-macroglobulin, conserved site 
Locus_11288_Transcript_1	%IPR000020:Anaphylatoxin/fibulin 	%IPR000152:EGF-type aspartate/asparagine hydroxylation site 	%IPR000742:Epidermal growth factor-like domain 	%IPR001881:EGF-like calcium-binding 	%IPR013032:EGF-like, conserved site 	%IPR018097:EGF-like calcium-binding, conserved site 
Locus_11288_Transcript_2	%IPR000020:Anaphylatoxin/fibulin 	%IPR000152:EGF-type aspartate/asparagine hydroxylation site 	%IPR000742:Epidermal growth factor-like domain 	%IPR001881:EGF-like calcium-binding 	%IPR013032:EGF-like, conserved site 	%IPR018097:EGF-like calcium-binding, conserved site 	%IPR026823:Complement Clr-like EGF domain 
Locus_11288_Transcript_3	%IPR000020:Anaphylatoxin/fibulin 	%IPR000152:EGF-type aspartate/asparagine hydroxylation site 	%IPR000742:Epidermal growth factor-like domain 	%IPR001881:EGF-like calcium-binding 	%IPR006210:Epidermal growth factor-like 	%IPR013032:EGF-like, conserved site 	%IPR018097:EGF-like calcium-binding, conserved site 
Locus_11288_Transcript_4	%IPR000020:Anaphylatoxin/fibulin 	%IPR000152:EGF-type aspartate/asparagine hydroxylation site 	%IPR000742:Epidermal growth factor-like domain 	%IPR001881:EGF-like calcium-binding 	%IPR013032:EGF-like, conserved site 	%IPR018097:EGF-like calcium-binding, conserved site 	%IPR026823:Complement Clr-like EGF domain 
Locus_11288_Transcript_5	%IPR000020:Anaphylatoxin/fibulin 	%IPR000152:EGF-type aspartate/asparagine hydroxylation site 	%IPR000742:Epidermal growth factor-like domain 	%IPR001881:EGF-like calcium-binding 	%IPR013032:EGF-like, conserved site 	%IPR018097:EGF-like calcium-binding, conserved site 	%IPR026823:Complement Clr-like EGF domain 
Locus_11288_Transcript_6	%IPR000020:Anaphylatoxin/fibulin 	%IPR000152:EGF-type aspartate/asparagine hydroxylation site 	%IPR000742:Epidermal growth factor-like domain 	%IPR001881:EGF-like calcium-binding 	%IPR013032:EGF-like, conserved site 	%IPR018097:EGF-like calcium-binding, conserved site 	%IPR026823:Complement Clr-like EGF domain 
Locus_11289_Transcript_1	%IPR003593:AAA+ ATPase domain 	%IPR010339:TIP49, C-terminal 	%IPR016027:Nucleic acid-binding, OB-fold-like 
Locus_11289_Transcript_2	%IPR003593:AAA+ ATPase domain 	%IPR010339:TIP49, C-terminal 	%IPR016027:Nucleic acid-binding, OB-fold-like 
Locus_1128_Transcript_1	%IPR006703:AIG1 
Locus_1128_Transcript_2	%IPR006703:AIG1 
Locus_1128_Transcript_3	%IPR006703:AIG1 
Locus_11290_Transcript_1	%IPR000859:CUB 
Locus_11295_Transcript_1	%IPR002553:Clathrin/coatomer adaptor, adaptin-like, N-terminal 	%IPR011989:Armadillo-like helical 	%IPR016024:Armadillo-type fold 
Locus_11298_Transcript_1	%IPR007133:RNA polymerase II-associated, Paf1 
Locus_11298_Transcript_10	%IPR007133:RNA polymerase II-associated, Paf1 
Locus_11298_Transcript_2	%IPR007133:RNA polymerase II-associated, Paf1 
Locus_11298_Transcript_3	%IPR007133:RNA polymerase II-associated, Paf1 
Locus_11298_Transcript_4	%IPR007133:RNA polymerase II-associated, Paf1 
Locus_11298_Transcript_5	%IPR007133:RNA polymerase II-associated, Paf1 
Locus_11298_Transcript_6	%IPR007133:RNA polymerase II-associated, Paf1 
Locus_11298_Transcript_7	%IPR007133:RNA polymerase II-associated, Paf1 
Locus_11298_Transcript_8	%IPR007133:RNA polymerase II-associated, Paf1 
Locus_11298_Transcript_9	%IPR007133:RNA polymerase II-associated, Paf1 
Locus_112_Transcript_1	%IPR001111:Transforming growth factor-beta, N-terminal 	%IPR001839:Transforming growth factor-beta, C-terminal 	%IPR015615:Transforming growth factor-beta-related 
Locus_11303_Transcript_1	%IPR000169:Cysteine peptidase, cysteine active site 	%IPR000668:Peptidase C1A, papain C-terminal 	%IPR013128:Peptidase C1A, papain 	%IPR013201:Proteinase inhibitor I29, cathepsin propeptide 
Locus_11309_Transcript_1	%IPR000873:AMP-dependent synthetase/ligase 	%IPR025110:Domain of unknown function DUF4009 
Locus_11311_Transcript_1	%IPR002123:Phospholipid/glycerol acyltransferase 
Locus_11311_Transcript_2	%IPR002123:Phospholipid/glycerol acyltransferase 
Locus_11311_Transcript_3	%IPR002123:Phospholipid/glycerol acyltransferase 
Locus_11316_Transcript_1	%IPR016196:Major facilitator superfamily domain, general substrate transporter 
Locus_11316_Transcript_2	%IPR016196:Major facilitator superfamily domain, general substrate transporter 
Locus_11316_Transcript_3	%IPR016196:Major facilitator superfamily domain, general substrate transporter 
Locus_11316_Transcript_4	%IPR016196:Major facilitator superfamily domain, general substrate transporter 
Locus_11316_Transcript_5	%IPR016196:Major facilitator superfamily domain, general substrate transporter 
Locus_11319_Transcript_1	%IPR004843:Metallophosphoesterase domain 
Locus_11322_Transcript_1	%IPR001900:Ribonuclease II/R 
Locus_11323_Transcript_1	%IPR001469:ATPase, F1 complex, delta/epsilon subunit 	%IPR020546:ATPase, F1 complex, delta/epsilon subunit, N-terminal 
Locus_11323_Transcript_2	%IPR001469:ATPase, F1 complex, delta/epsilon subunit 	%IPR020546:ATPase, F1 complex, delta/epsilon subunit, N-terminal 
Locus_11323_Transcript_3	%IPR001469:ATPase, F1 complex, delta/epsilon subunit 	%IPR020546:ATPase, F1 complex, delta/epsilon subunit, N-terminal 
Locus_11324_Transcript_1	%IPR016040:NAD(P)-binding domain 
Locus_11324_Transcript_2	%IPR016040:NAD(P)-binding domain 
Locus_11330_Transcript_1	%IPR001623:Heat shock protein DnaJ, N-terminal 	%IPR003095:Heat shock protein DnaJ 
Locus_11334_Transcript_1	%IPR001304:C-type lectin 	%IPR016186:C-type lectin-like 	%IPR016187:C-type lectin fold 
Locus_11334_Transcript_2	%IPR001304:C-type lectin 	%IPR016186:C-type lectin-like 	%IPR016187:C-type lectin fold 
Locus_11334_Transcript_3	%IPR001304:C-type lectin 	%IPR016186:C-type lectin-like 	%IPR016187:C-type lectin fold 
Locus_11341_Transcript_1	%IPR000889:Glutathione peroxidase 	%IPR012336:Thioredoxin-like fold 
Locus_11343_Transcript_1	%IPR007087:Zinc finger, C2H2 	%IPR015880:Zinc finger, C2H2-like 
Locus_11345_Transcript_1	%IPR001304:C-type lectin 	%IPR016186:C-type lectin-like 	%IPR016187:C-type lectin fold 	%IPR018378:C-type lectin, conserved site 
Locus_11345_Transcript_2	%IPR001304:C-type lectin 	%IPR016186:C-type lectin-like 	%IPR016187:C-type lectin fold 	%IPR018378:C-type lectin, conserved site 
Locus_11345_Transcript_3	%IPR001304:C-type lectin 	%IPR016186:C-type lectin-like 	%IPR016187:C-type lectin fold 	%IPR018378:C-type lectin, conserved site 
Locus_11345_Transcript_4	%IPR001304:C-type lectin 	%IPR016186:C-type lectin-like 	%IPR016187:C-type lectin fold 	%IPR018378:C-type lectin, conserved site 
Locus_11347_Transcript_1	%IPR026569:Ribosomal protein L28/L24 
Locus_11349_Transcript_3	%IPR026906:Leucine rich repeat 5 
Locus_11349_Transcript_4	%IPR026906:Leucine rich repeat 5 
Locus_11350_Transcript_1	%IPR016812:Protein phosphatase methylesterase, eukaryotic 
Locus_11353_Transcript_2	%IPR016562:Proteasome assembly chaperone 2, eukaryotic 	%IPR019151:Proteasome assembly chaperone 2 
Locus_11353_Transcript_3	%IPR016562:Proteasome assembly chaperone 2, eukaryotic 	%IPR019151:Proteasome assembly chaperone 2 
Locus_11360_Transcript_1	%IPR019410:Nicotinamide N-methyltransferase-like 
Locus_11361_Transcript_1	%IPR005061:Domain of unknown function DUF292, eukaryotic 
Locus_11361_Transcript_2	%IPR005061:Domain of unknown function DUF292, eukaryotic 
Locus_11361_Transcript_3	%IPR005061:Domain of unknown function DUF292, eukaryotic 
Locus_11361_Transcript_4	%IPR005061:Domain of unknown function DUF292, eukaryotic 
Locus_11364_Transcript_2	%IPR002130:Cyclophilin-like peptidyl-prolyl cis-trans isomerase domain 	%IPR020892:Cyclophilin-type peptidyl-prolyl cis-trans isomerase, conserved site 
Locus_11364_Transcript_3	%IPR002130:Cyclophilin-like peptidyl-prolyl cis-trans isomerase domain 	%IPR020892:Cyclophilin-type peptidyl-prolyl cis-trans isomerase, conserved site 
Locus_11364_Transcript_4	%IPR002130:Cyclophilin-like peptidyl-prolyl cis-trans isomerase domain 	%IPR020892:Cyclophilin-type peptidyl-prolyl cis-trans isomerase, conserved site 	%IPR026951:Peptidyl-prolyl cis-trans isomerase like 2 
Locus_11364_Transcript_5	%IPR002130:Cyclophilin-like peptidyl-prolyl cis-trans isomerase domain 	%IPR020892:Cyclophilin-type peptidyl-prolyl cis-trans isomerase, conserved site 	%IPR026951:Peptidyl-prolyl cis-trans isomerase like 2 
Locus_11367_Transcript_1	%IPR016040:NAD(P)-binding domain 
Locus_11367_Transcript_2	%IPR016040:NAD(P)-binding domain 
Locus_11367_Transcript_3	%IPR016040:NAD(P)-binding domain 
Locus_11368_Transcript_1	%IPR007523:NADH dehydrogenase [ubiquinone] 1 alpha subcomplex assembly factor 3 
Locus_11369_Transcript_1	%IPR011598:Helix-loop-helix domain 	%IPR024097:Basic helix-loop-helix leucine zipper transcription factor 
Locus_1136_Transcript_1	%IPR005024:Snf7 
Locus_1136_Transcript_2	%IPR005024:Snf7 
Locus_1136_Transcript_3	%IPR005024:Snf7 
Locus_1136_Transcript_4	%IPR005024:Snf7 
Locus_11373_Transcript_1	%IPR002110:Ankyrin repeat 	%IPR020683:Ankyrin repeat-containing domain 
Locus_11375_Transcript_1	%IPR003511:DNA-binding HORMA 
Locus_11376_Transcript_1	%IPR000152:EGF-type aspartate/asparagine hydroxylation site 	%IPR000742:Epidermal growth factor-like domain 	%IPR001881:EGF-like calcium-binding 	%IPR018097:EGF-like calcium-binding, conserved site 
Locus_11376_Transcript_2	%IPR000152:EGF-type aspartate/asparagine hydroxylation site 	%IPR000742:Epidermal growth factor-like domain 	%IPR001881:EGF-like calcium-binding 	%IPR018097:EGF-like calcium-binding, conserved site 
Locus_11376_Transcript_3	%IPR000152:EGF-type aspartate/asparagine hydroxylation site 	%IPR000742:Epidermal growth factor-like domain 	%IPR001881:EGF-like calcium-binding 	%IPR018097:EGF-like calcium-binding, conserved site 
Locus_11376_Transcript_4	%IPR000152:EGF-type aspartate/asparagine hydroxylation site 	%IPR000742:Epidermal growth factor-like domain 	%IPR001881:EGF-like calcium-binding 	%IPR006210:Epidermal growth factor-like 	%IPR018097:EGF-like calcium-binding, conserved site 
Locus_11376_Transcript_5	%IPR000152:EGF-type aspartate/asparagine hydroxylation site 	%IPR000742:Epidermal growth factor-like domain 	%IPR001881:EGF-like calcium-binding 	%IPR006210:Epidermal growth factor-like 	%IPR018097:EGF-like calcium-binding, conserved site 
Locus_11376_Transcript_8	%IPR000152:EGF-type aspartate/asparagine hydroxylation site 	%IPR000742:Epidermal growth factor-like domain 	%IPR001881:EGF-like calcium-binding 	%IPR018097:EGF-like calcium-binding, conserved site 
Locus_11376_Transcript_9	%IPR000152:EGF-type aspartate/asparagine hydroxylation site 	%IPR000742:Epidermal growth factor-like domain 	%IPR001881:EGF-like calcium-binding 	%IPR018097:EGF-like calcium-binding, conserved site 
Locus_11378_Transcript_1	%IPR004154:Anticodon-binding 	%IPR007109:Brix domain 
Locus_11378_Transcript_2	%IPR004154:Anticodon-binding 	%IPR007109:Brix domain 
Locus_11378_Transcript_3	%IPR004154:Anticodon-binding 	%IPR007109:Brix domain 	%IPR026532:Ribosome biogenesis protein BRX1 
Locus_11378_Transcript_5	%IPR004154:Anticodon-binding 	%IPR007109:Brix domain 	%IPR026532:Ribosome biogenesis protein BRX1 
Locus_11385_Transcript_1	%IPR011611:PfkB 
Locus_1138_Transcript_1	%IPR000796:Aspartate/other aminotransferase 	%IPR004839:Aminotransferase, class I/classII 	%IPR015421:Pyridoxal phosphate-dependent transferase, major region, subdomain 1 	%IPR015424:Pyridoxal phosphate-dependent transferase, major domain 
Locus_1138_Transcript_10	%IPR000796:Aspartate/other aminotransferase 	%IPR004838:Aminotransferases, class-I, pyridoxal-phosphate-binding site 	%IPR004839:Aminotransferase, class I/classII 	%IPR015421:Pyridoxal phosphate-dependent transferase, major region, subdomain 1 	%IPR015424:Pyridoxal phosphate-dependent transferase, major domain 
Locus_1138_Transcript_11	%IPR000796:Aspartate/other aminotransferase 	%IPR004838:Aminotransferases, class-I, pyridoxal-phosphate-binding site 	%IPR004839:Aminotransferase, class I/classII 	%IPR015421:Pyridoxal phosphate-dependent transferase, major region, subdomain 1 	%IPR015424:Pyridoxal phosphate-dependent transferase, major domain 
Locus_1138_Transcript_12	%IPR000796:Aspartate/other aminotransferase 	%IPR004838:Aminotransferases, class-I, pyridoxal-phosphate-binding site 	%IPR004839:Aminotransferase, class I/classII 	%IPR015421:Pyridoxal phosphate-dependent transferase, major region, subdomain 1 	%IPR015424:Pyridoxal phosphate-dependent transferase, major domain 
Locus_1138_Transcript_3	%IPR000796:Aspartate/other aminotransferase 	%IPR004838:Aminotransferases, class-I, pyridoxal-phosphate-binding site 	%IPR004839:Aminotransferase, class I/classII 	%IPR015421:Pyridoxal phosphate-dependent transferase, major region, subdomain 1 	%IPR015424:Pyridoxal phosphate-dependent transferase, major domain 
Locus_1138_Transcript_4	%IPR000796:Aspartate/other aminotransferase 	%IPR004838:Aminotransferases, class-I, pyridoxal-phosphate-binding site 	%IPR004839:Aminotransferase, class I/classII 	%IPR015421:Pyridoxal phosphate-dependent transferase, major region, subdomain 1 	%IPR015424:Pyridoxal phosphate-dependent transferase, major domain 
Locus_1138_Transcript_5	%IPR000796:Aspartate/other aminotransferase 	%IPR004838:Aminotransferases, class-I, pyridoxal-phosphate-binding site 	%IPR004839:Aminotransferase, class I/classII 	%IPR015421:Pyridoxal phosphate-dependent transferase, major region, subdomain 1 	%IPR015424:Pyridoxal phosphate-dependent transferase, major domain 
Locus_1138_Transcript_6	%IPR000796:Aspartate/other aminotransferase 	%IPR004838:Aminotransferases, class-I, pyridoxal-phosphate-binding site 	%IPR004839:Aminotransferase, class I/classII 	%IPR015421:Pyridoxal phosphate-dependent transferase, major region, subdomain 1 	%IPR015424:Pyridoxal phosphate-dependent transferase, major domain 
Locus_1138_Transcript_7	%IPR000796:Aspartate/other aminotransferase 	%IPR004838:Aminotransferases, class-I, pyridoxal-phosphate-binding site 	%IPR004839:Aminotransferase, class I/classII 	%IPR015421:Pyridoxal phosphate-dependent transferase, major region, subdomain 1 	%IPR015424:Pyridoxal phosphate-dependent transferase, major domain 
Locus_1138_Transcript_8	%IPR000796:Aspartate/other aminotransferase 	%IPR004838:Aminotransferases, class-I, pyridoxal-phosphate-binding site 	%IPR004839:Aminotransferase, class I/classII 	%IPR015421:Pyridoxal phosphate-dependent transferase, major region, subdomain 1 	%IPR015424:Pyridoxal phosphate-dependent transferase, major domain 
Locus_1138_Transcript_9	%IPR000796:Aspartate/other aminotransferase 	%IPR004838:Aminotransferases, class-I, pyridoxal-phosphate-binding site 	%IPR004839:Aminotransferase, class I/classII 	%IPR015421:Pyridoxal phosphate-dependent transferase, major region, subdomain 1 	%IPR015424:Pyridoxal phosphate-dependent transferase, major domain 
Locus_1139_Transcript_1	%IPR003131:Potassium channel tetramerisation-type BTB domain 	%IPR011333:BTB/POZ fold 
Locus_1139_Transcript_2	%IPR003131:Potassium channel tetramerisation-type BTB domain 	%IPR011333:BTB/POZ fold 
Locus_1139_Transcript_3	%IPR003131:Potassium channel tetramerisation-type BTB domain 	%IPR011333:BTB/POZ fold 
Locus_1139_Transcript_4	%IPR003131:Potassium channel tetramerisation-type BTB domain 	%IPR011333:BTB/POZ fold 
Locus_1139_Transcript_6	%IPR003131:Potassium channel tetramerisation-type BTB domain 	%IPR011333:BTB/POZ fold 
Locus_11402_Transcript_1	%IPR001140:ABC transporter, transmembrane domain 	%IPR003439:ABC transporter-like 	%IPR003593:AAA+ ATPase domain 	%IPR011527:ABC transporter, transmembrane domain, type 1 	%IPR017871:ABC transporter, conserved site 	%IPR017940:ABC transporter, integral membrane type 1 
Locus_11402_Transcript_2	%IPR003439:ABC transporter-like 	%IPR003593:AAA+ ATPase domain 	%IPR017871:ABC transporter, conserved site 
Locus_11402_Transcript_3	%IPR001140:ABC transporter, transmembrane domain 	%IPR003439:ABC transporter-like 	%IPR003593:AAA+ ATPase domain 	%IPR011527:ABC transporter, transmembrane domain, type 1 	%IPR017871:ABC transporter, conserved site 	%IPR017940:ABC transporter, integral membrane type 1 
Locus_11402_Transcript_4	%IPR001140:ABC transporter, transmembrane domain 	%IPR003439:ABC transporter-like 	%IPR003593:AAA+ ATPase domain 	%IPR011527:ABC transporter, transmembrane domain, type 1 	%IPR017871:ABC transporter, conserved site 	%IPR017940:ABC transporter, integral membrane type 1 
Locus_11402_Transcript_5	%IPR003439:ABC transporter-like 	%IPR003593:AAA+ ATPase domain 	%IPR017871:ABC transporter, conserved site 
Locus_11402_Transcript_6	%IPR001140:ABC transporter, transmembrane domain 	%IPR003439:ABC transporter-like 	%IPR003593:AAA+ ATPase domain 	%IPR011527:ABC transporter, transmembrane domain, type 1 	%IPR017871:ABC transporter, conserved site 	%IPR017940:ABC transporter, integral membrane type 1 
Locus_11406_Transcript_1	%IPR004000:Actin-like 	%IPR004001:Actin, conserved site 
Locus_11407_Transcript_1	%IPR002035:von Willebrand factor, type A 
Locus_11407_Transcript_2	%IPR002035:von Willebrand factor, type A 
Locus_11407_Transcript_3	%IPR002035:von Willebrand factor, type A 
Locus_11407_Transcript_4	%IPR002035:von Willebrand factor, type A 
Locus_11407_Transcript_5	%IPR002035:von Willebrand factor, type A 
Locus_11407_Transcript_6	%IPR002035:von Willebrand factor, type A 
Locus_11407_Transcript_7	%IPR002035:von Willebrand factor, type A 
Locus_11409_Transcript_1	%IPR009688:Domain of unknown function DUF1279 
Locus_11409_Transcript_2	%IPR009688:Domain of unknown function DUF1279 
Locus_11409_Transcript_3	%IPR009688:Domain of unknown function DUF1279 
Locus_11414_Transcript_1	%IPR006599:CARP motif 	%IPR012945:Tubulin binding cofactor C 	%IPR017901:C-CAP/cofactor C-like domain 
Locus_11415_Transcript_1	%IPR003534:Major royal jelly-related 	%IPR011042:Six-bladed beta-propeller, TolB-like 
Locus_11417_Transcript_1	%IPR012969:Fibrinogen binding 	%IPR016186:C-type lectin-like 	%IPR016187:C-type lectin fold 
Locus_11417_Transcript_2	%IPR012969:Fibrinogen binding 	%IPR016186:C-type lectin-like 	%IPR016187:C-type lectin fold 
Locus_11417_Transcript_3	%IPR012969:Fibrinogen binding 	%IPR016186:C-type lectin-like 	%IPR016187:C-type lectin fold 
Locus_11417_Transcript_4	%IPR012969:Fibrinogen binding 	%IPR016186:C-type lectin-like 	%IPR016187:C-type lectin fold 
Locus_11417_Transcript_5	%IPR012969:Fibrinogen binding 	%IPR016186:C-type lectin-like 	%IPR016187:C-type lectin fold 
Locus_1141_Transcript_18	%IPR001781:Zinc finger, LIM-type 
Locus_1141_Transcript_19	%IPR001781:Zinc finger, LIM-type 
Locus_1141_Transcript_20	%IPR001781:Zinc finger, LIM-type 
Locus_1141_Transcript_21	%IPR001781:Zinc finger, LIM-type 
Locus_1141_Transcript_22	%IPR001781:Zinc finger, LIM-type 
Locus_1141_Transcript_23	%IPR001781:Zinc finger, LIM-type 
Locus_1141_Transcript_24	%IPR001781:Zinc finger, LIM-type 
Locus_1141_Transcript_25	%IPR001781:Zinc finger, LIM-type 
Locus_1141_Transcript_26	%IPR001781:Zinc finger, LIM-type 
Locus_1141_Transcript_27	%IPR001781:Zinc finger, LIM-type 
Locus_11423_Transcript_1	%IPR004942:Dynein light chain-related 
Locus_11426_Transcript_1	%IPR001128:Cytochrome P450 	%IPR002403:Cytochrome P450, E-class, group IV 	%IPR017972:Cytochrome P450, conserved site 
Locus_1142_Transcript_1	%IPR000557:Calponin repeat 	%IPR001715:Calponin homology domain 	%IPR003096:Smooth muscle protein/calponin 
Locus_1142_Transcript_2	%IPR000557:Calponin repeat 	%IPR001715:Calponin homology domain 	%IPR003096:Smooth muscle protein/calponin 
Locus_1142_Transcript_3	%IPR000557:Calponin repeat 	%IPR001715:Calponin homology domain 	%IPR003096:Smooth muscle protein/calponin 
Locus_11431_Transcript_1	%IPR000741:Fructose-bisphosphate aldolase, class-I 	%IPR013785:Aldolase-type TIM barrel 
Locus_11431_Transcript_2	%IPR000741:Fructose-bisphosphate aldolase, class-I 	%IPR013785:Aldolase-type TIM barrel 
Locus_11436_Transcript_1	%IPR000504:RNA recognition motif domain 	%IPR012677:Nucleotide-binding, alpha-beta plait 
Locus_11444_Transcript_1	%IPR002048:Calcium-binding EF-hand 	%IPR011992:EF-hand-like domain 	%IPR018247:EF-Hand 1, calcium-binding site 	%IPR018249:EF-HAND 2 
Locus_11446_Transcript_10	%IPR004843:Metallophosphoesterase domain 	%IPR006186:Serine/threonine-specific protein phosphatase/bis(5-nucleosyl)-tetraphosphatase 
Locus_11446_Transcript_11	%IPR004843:Metallophosphoesterase domain 	%IPR006186:Serine/threonine-specific protein phosphatase/bis(5-nucleosyl)-tetraphosphatase 
Locus_11446_Transcript_12	%IPR004843:Metallophosphoesterase domain 	%IPR006186:Serine/threonine-specific protein phosphatase/bis(5-nucleosyl)-tetraphosphatase 
Locus_11446_Transcript_3	%IPR004843:Metallophosphoesterase domain 	%IPR006186:Serine/threonine-specific protein phosphatase/bis(5-nucleosyl)-tetraphosphatase 
Locus_11446_Transcript_4	%IPR004843:Metallophosphoesterase domain 	%IPR006186:Serine/threonine-specific protein phosphatase/bis(5-nucleosyl)-tetraphosphatase 
Locus_11446_Transcript_5	%IPR004843:Metallophosphoesterase domain 	%IPR006186:Serine/threonine-specific protein phosphatase/bis(5-nucleosyl)-tetraphosphatase 
Locus_11446_Transcript_6	%IPR004843:Metallophosphoesterase domain 	%IPR006186:Serine/threonine-specific protein phosphatase/bis(5-nucleosyl)-tetraphosphatase 
Locus_11446_Transcript_7	%IPR004843:Metallophosphoesterase domain 	%IPR006186:Serine/threonine-specific protein phosphatase/bis(5-nucleosyl)-tetraphosphatase 
Locus_11446_Transcript_8	%IPR004843:Metallophosphoesterase domain 	%IPR006186:Serine/threonine-specific protein phosphatase/bis(5-nucleosyl)-tetraphosphatase 
Locus_11446_Transcript_9	%IPR004843:Metallophosphoesterase domain 	%IPR006186:Serine/threonine-specific protein phosphatase/bis(5-nucleosyl)-tetraphosphatase 
Locus_1144_Transcript_1	%IPR026569:Ribosomal protein L28/L24 
Locus_1144_Transcript_2	%IPR026569:Ribosomal protein L28/L24 
Locus_1144_Transcript_3	%IPR026569:Ribosomal protein L28/L24 
Locus_1145_Transcript_1	%IPR001268:NADH:ubiquinone oxidoreductase, 30kDa subunit 	%IPR010218:NADH dehydrogenase, subunit C 	%IPR020396:NADH:ubiquinone oxidoreductase, 30kDa subunit, conserved site 
Locus_1145_Transcript_2	%IPR001268:NADH:ubiquinone oxidoreductase, 30kDa subunit 	%IPR010218:NADH dehydrogenase, subunit C 	%IPR020396:NADH:ubiquinone oxidoreductase, 30kDa subunit, conserved site 
Locus_11461_Transcript_1	%IPR002305:Aminoacyl-tRNA synthetase, class Ic 	%IPR002306:Tryptophanyl-tRNA synthetase 
Locus_11464_Transcript_1	%IPR000863:Sulfotransferase domain 
Locus_11464_Transcript_2	%IPR000863:Sulfotransferase domain 
Locus_11464_Transcript_3	%IPR000863:Sulfotransferase domain 
Locus_11464_Transcript_4	%IPR000863:Sulfotransferase domain 
Locus_11464_Transcript_5	%IPR000863:Sulfotransferase domain 
Locus_11464_Transcript_6	%IPR000863:Sulfotransferase domain 
Locus_11475_Transcript_1	%IPR000152:EGF-type aspartate/asparagine hydroxylation site 	%IPR000742:Epidermal growth factor-like domain 	%IPR001881:EGF-like calcium-binding 	%IPR006209:EGF-like domain 	%IPR006210:Epidermal growth factor-like 	%IPR013032:EGF-like, conserved site 	%IPR018097:EGF-like calcium-binding, conserved site 
Locus_11475_Transcript_2	%IPR000152:EGF-type aspartate/asparagine hydroxylation site 	%IPR000742:Epidermal growth factor-like domain 	%IPR001881:EGF-like calcium-binding 	%IPR006209:EGF-like domain 	%IPR006210:Epidermal growth factor-like 	%IPR013032:EGF-like, conserved site 	%IPR018097:EGF-like calcium-binding, conserved site 
Locus_11475_Transcript_3	%IPR000152:EGF-type aspartate/asparagine hydroxylation site 	%IPR000742:Epidermal growth factor-like domain 	%IPR001881:EGF-like calcium-binding 	%IPR006209:EGF-like domain 	%IPR006210:Epidermal growth factor-like 	%IPR013032:EGF-like, conserved site 	%IPR018097:EGF-like calcium-binding, conserved site 
Locus_1147_Transcript_4	%IPR000152:EGF-type aspartate/asparagine hydroxylation site 	%IPR000742:Epidermal growth factor-like domain 	%IPR001881:EGF-like calcium-binding 	%IPR013032:EGF-like, conserved site 	%IPR018097:EGF-like calcium-binding, conserved site 
Locus_1147_Transcript_5	%IPR000152:EGF-type aspartate/asparagine hydroxylation site 	%IPR000742:Epidermal growth factor-like domain 	%IPR001881:EGF-like calcium-binding 	%IPR013032:EGF-like, conserved site 	%IPR018097:EGF-like calcium-binding, conserved site 
Locus_1147_Transcript_7	%IPR000152:EGF-type aspartate/asparagine hydroxylation site 	%IPR000742:Epidermal growth factor-like domain 	%IPR001881:EGF-like calcium-binding 	%IPR006209:EGF-like domain 	%IPR006210:Epidermal growth factor-like 	%IPR013032:EGF-like region, conserved site 	%IPR018097:EGF-like calcium-binding, conserved site 
Locus_11484_Transcript_1	%IPR003191:Guanylate-binding protein, C-terminal 	%IPR015894:Guanylate-binding protein, N-terminal 
Locus_11487_Transcript_1	%IPR001283:Allergen V5/Tpx-1-related 	%IPR014044:CAP domain 	%IPR018244:Allergen V5/Tpx-1-related, conserved site 
Locus_11488_Transcript_1	%IPR001125:Recoverin 	%IPR002048:Calcium-binding EF-hand 	%IPR011992:EF-hand-like domain 	%IPR018247:EF-Hand 1, calcium-binding site 	%IPR018249:EF-HAND 2 
Locus_11490_Transcript_1	%IPR026173:Sperm-associated antigen 17 
Locus_11491_Transcript_1	%IPR012816:Conserved hypothetical protein CHP02464 
Locus_11491_Transcript_2	%IPR012816:Conserved hypothetical protein CHP02464 
Locus_11491_Transcript_3	%IPR012816:Conserved hypothetical protein CHP02464 
Locus_11491_Transcript_4	%IPR012816:Conserved hypothetical protein CHP02464 
Locus_11491_Transcript_5	%IPR012816:Conserved hypothetical protein CHP02464 
Locus_11494_Transcript_1	%IPR000301:Tetraspanin 	%IPR008952:Tetraspanin, EC2 domain 	%IPR018499:Tetraspanin/Peripherin 	%IPR018503:Tetraspanin, conserved site 
Locus_11494_Transcript_2	%IPR000301:Tetraspanin 	%IPR008952:Tetraspanin, EC2 domain 	%IPR018499:Tetraspanin/Peripherin 	%IPR018503:Tetraspanin, conserved site 
Locus_11494_Transcript_3	%IPR000301:Tetraspanin 	%IPR008952:Tetraspanin, EC2 domain 	%IPR018499:Tetraspanin/Peripherin 
Locus_11494_Transcript_4	%IPR000301:Tetraspanin, subgroup 	%IPR008952:Tetraspanin, EC2 domain 	%IPR018499:Tetraspanin 	%IPR018503:Tetraspanin, conserved site 
Locus_114_Transcript_1	%IPR005755:Ribosomal protein L13, eukaryotic/archaeal 	%IPR005822:Ribosomal protein L13 	%IPR023563:Ribosomal protein L13, conserved site 	%IPR023564:Ribosomal protein L13 domain 
Locus_114_Transcript_2	%IPR005755:Ribosomal protein L13, eukaryotic/archaeal 	%IPR005822:Ribosomal protein L13 	%IPR023564:Ribosomal protein L13 domain 
Locus_114_Transcript_3	%IPR005755:Ribosomal protein L13, eukaryotic/archaeal 	%IPR005822:Ribosomal protein L13 	%IPR023563:Ribosomal protein L13, conserved site 	%IPR023564:Ribosomal protein L13 domain 
Locus_114_Transcript_4	%IPR005755:Ribosomal protein L13, eukaryotic/archaeal 	%IPR005822:Ribosomal protein L13 	%IPR023563:Ribosomal protein L13, conserved site 	%IPR023564:Ribosomal protein L13 domain 
Locus_11501_Transcript_1	%IPR008388:ATPase, V1 complex, subunit S1 	%IPR024722:BIG/ATPase V1 complex, subunit S1 
Locus_11501_Transcript_2	%IPR008388:ATPase, V1 complex, subunit S1 	%IPR024722:BIG/ATPase V1 complex, subunit S1 
Locus_11501_Transcript_3	%IPR008388:ATPase, V1 complex, subunit S1 	%IPR024722:BIG/ATPase V1 complex, subunit S1 
Locus_11501_Transcript_4	%IPR008388:ATPase, V1 complex, subunit S1 	%IPR024722:BIG/ATPase V1 complex, subunit S1 
Locus_11501_Transcript_6	%IPR008388:ATPase, V1 complex, subunit S1 	%IPR024722:BIG/ATPase V1 complex, subunit S1 
Locus_11501_Transcript_8	%IPR008388:ATPase, V1 complex, subunit S1 	%IPR024722:BIG/ATPase V1 complex, subunit S1 
Locus_11501_Transcript_9	%IPR008388:ATPase, V1 complex, subunit S1 	%IPR024722:BIG/ATPase V1 complex, subunit S1 
Locus_11509_Transcript_1	%IPR002181:Fibrinogen, alpha/beta/gamma chain, C-terminal globular 	%IPR014715:Fibrinogen, alpha/beta/gamma chain, C-terminal globular, subdomain 2 	%IPR014716:Fibrinogen, alpha/beta/gamma chain, C-terminal globular, subdomain 1 	%IPR020837:Fibrinogen, conserved site 
Locus_11509_Transcript_2	%IPR002181:Fibrinogen, alpha/beta/gamma chain, C-terminal globular 	%IPR014715:Fibrinogen, alpha/beta/gamma chain, C-terminal globular, subdomain 2 	%IPR014716:Fibrinogen, alpha/beta/gamma chain, C-terminal globular, subdomain 1 	%IPR020837:Fibrinogen, conserved site 
Locus_11509_Transcript_3	%IPR002181:Fibrinogen, alpha/beta/gamma chain, C-terminal globular 	%IPR014715:Fibrinogen, alpha/beta/gamma chain, C-terminal globular, subdomain 2 	%IPR014716:Fibrinogen, alpha/beta/gamma chain, C-terminal globular, subdomain 1 	%IPR020837:Fibrinogen, conserved site 
Locus_11514_Transcript_1	%IPR000738:WHEP-TRS 	%IPR000924:Glutamyl/glutaminyl-tRNA synthetase, class Ib 	%IPR001412:Aminoacyl-tRNA synthetase, class I, conserved site 	%IPR004526:Glutamyl-tRNA synthetase, class Ib, archaeal/eukaryotic cytosolic 	%IPR009068:S15/NS1, RNA-binding 	%IPR010987:Glutathione S-transferase, C-terminal-like 	%IPR011035:Ribosomal protein L25/Gln-tRNA synthetase, anti-codon-binding domain 	%IPR014729:Rossmann-like alpha/beta/alpha sandwich fold 	%IPR020056:Ribosomal protein L25/Gln-tRNA synthetase, beta-barrel domain 	%IPR020058:Glutamyl/glutaminyl-tRNA synthetase, class Ib, catalytic domain 	%IPR020059:Glutamyl/glutaminyl-tRNA synthetase, class Ib, anti-codon binding domain 	%IPR020061:Glutamyl/glutaminyl-tRNA synthetase, class Ib, alpha-bundle domain 
Locus_11514_Transcript_2	%IPR000738:WHEP-TRS 	%IPR000924:Glutamyl/glutaminyl-tRNA synthetase, class Ib 	%IPR009068:S15/NS1, RNA-binding 	%IPR011035:Ribosomal protein L25/Gln-tRNA synthetase, anti-codon-binding domain 	%IPR020056:Ribosomal protein L25/Gln-tRNA synthetase, beta-barrel domain 	%IPR020059:Glutamyl/glutaminyl-tRNA synthetase, class Ib, anti-codon binding domain 
Locus_11520_Transcript_1	%IPR002423:Chaperonin Cpn60/TCP-1 
Locus_11520_Transcript_2	%IPR002423:Chaperonin Cpn60/TCP-1 	%IPR012716:T-complex protein 1, beta subunit 	%IPR017998:Chaperone, tailless complex polypeptide 1 
Locus_11520_Transcript_3	%IPR002423:Chaperonin Cpn60/TCP-1 
Locus_11525_Transcript_1	%IPR000010:Proteinase inhibitor I25, cystatin 	%IPR001713:Proteinase inhibitor I25A, stefin A 	%IPR018073:Proteinase inhibitor I25, cystatin, conserved site 
Locus_11527_Transcript_1	%IPR005532:Formylglycine-generating sulphatase enzyme domain 	%IPR016187:C-type lectin fold 
Locus_11530_Transcript_1	%IPR001496:SOCS protein, C-terminal 	%IPR002110:Ankyrin repeat 	%IPR020683:Ankyrin repeat-containing domain 
Locus_11530_Transcript_2	%IPR001496:SOCS protein, C-terminal 	%IPR002110:Ankyrin repeat 	%IPR020683:Ankyrin repeat-containing domain 
Locus_11532_Transcript_1	%IPR001254:Peptidase S1/S6, chymotrypsin/Hap 	%IPR001314:Peptidase S1A, chymotrypsin-type 	%IPR009003:Peptidase cysteine/serine, trypsin-like 	%IPR018114:Peptidase S1/S6, chymotrypsin/Hap, active site 
Locus_11532_Transcript_2	%IPR001254:Peptidase S1/S6, chymotrypsin/Hap 	%IPR001314:Peptidase S1A, chymotrypsin-type 	%IPR009003:Peptidase cysteine/serine, trypsin-like 	%IPR018114:Peptidase S1/S6, chymotrypsin/Hap, active site 
Locus_11532_Transcript_3	%IPR001254:Peptidase S1/S6, chymotrypsin/Hap 	%IPR001314:Peptidase S1A, chymotrypsin-type 	%IPR009003:Peptidase cysteine/serine, trypsin-like 	%IPR018114:Peptidase S1/S6, chymotrypsin/Hap, active site 
Locus_11532_Transcript_4	%IPR001254:Peptidase S1/S6, chymotrypsin/Hap 	%IPR001314:Peptidase S1A, chymotrypsin-type 	%IPR009003:Peptidase cysteine/serine, trypsin-like 	%IPR018114:Peptidase S1/S6, chymotrypsin/Hap, active site 
Locus_11532_Transcript_5	%IPR001254:Peptidase S1/S6, chymotrypsin/Hap 	%IPR001314:Peptidase S1A, chymotrypsin-type 	%IPR009003:Peptidase cysteine/serine, trypsin-like 	%IPR018114:Peptidase S1/S6, chymotrypsin/Hap, active site 
Locus_11539_Transcript_1	%IPR015419:EKC/KEOPS complex, subunit Pcc1 
Locus_11548_Transcript_1	%IPR009508:Transcription activator, Churchill 
Locus_11548_Transcript_2	%IPR009508:Transcription activator, Churchill 
Locus_11548_Transcript_3	%IPR009508:Transcription activator, Churchill 
Locus_11548_Transcript_4	%IPR009508:Transcription activator, Churchill 
Locus_11554_Transcript_1	%IPR001648:Ribosomal protein S18 
Locus_11555_Transcript_1	%IPR001440:Tetratricopeptide TPR-1 	%IPR011990:Tetratricopeptide-like helical 	%IPR013026:Tetratricopeptide repeat-containing domain 	%IPR019734:Tetratricopeptide repeat 
Locus_11555_Transcript_2	%IPR001440:Tetratricopeptide TPR-1 	%IPR011990:Tetratricopeptide-like helical 	%IPR013026:Tetratricopeptide repeat-containing domain 	%IPR019734:Tetratricopeptide repeat 
Locus_11555_Transcript_3	%IPR001440:Tetratricopeptide TPR-1 	%IPR011990:Tetratricopeptide-like helical 	%IPR013026:Tetratricopeptide repeat-containing domain 	%IPR019734:Tetratricopeptide repeat 
Locus_11555_Transcript_4	%IPR001440:Tetratricopeptide TPR-1 	%IPR011990:Tetratricopeptide-like helical 	%IPR013026:Tetratricopeptide repeat-containing domain 	%IPR019734:Tetratricopeptide repeat 
Locus_11556_Transcript_1	%IPR021967:Nuclear protein 96 
Locus_11560_Transcript_1	%IPR005607:BSD 
Locus_11560_Transcript_2	%IPR005607:BSD 
Locus_11560_Transcript_3	%IPR005607:BSD 
Locus_11560_Transcript_4	%IPR005607:BSD 
Locus_11560_Transcript_5	%IPR005607:BSD 
Locus_11562_Transcript_1	%IPR000582:Acyl-CoA-binding protein, ACBP 	%IPR001753:Crotonase, core 	%IPR014352:FERM/acyl-CoA-binding protein, 3-helical bundle 	%IPR022408:Acyl-CoA-binding protein, ACBP, conserved site 
Locus_11562_Transcript_2	%IPR000582:Acyl-CoA-binding protein, ACBP 	%IPR001753:Crotonase, core 	%IPR014352:FERM/acyl-CoA-binding protein, 3-helical bundle 	%IPR022408:Acyl-CoA-binding protein, ACBP, conserved site 
Locus_11569_Transcript_1	%IPR017515:Methylmalonyl-CoA epimerase 
Locus_11569_Transcript_2	%IPR017515:Methylmalonyl-CoA epimerase 
Locus_11569_Transcript_3	%IPR017515:Methylmalonyl-CoA epimerase 
Locus_11570_Transcript_1	%IPR024280:FAM167 
Locus_11576_Transcript_13	%IPR002933:Peptidase M20 	%IPR011650:Peptidase M20, dimerisation 
Locus_11576_Transcript_8	%IPR002933:Peptidase M20 
Locus_11576_Transcript_9	%IPR002933:Peptidase M20 	%IPR011650:Peptidase M20, dimerisation 
Locus_11590_Transcript_1	%IPR007529:Zinc finger, HIT-type 
Locus_11590_Transcript_2	%IPR007529:Zinc finger, HIT-type 
Locus_11590_Transcript_3	%IPR007529:Zinc finger, HIT-type 
Locus_11591_Transcript_1	%IPR003689:Zinc/iron permease 
Locus_11593_Transcript_1	%IPR001650:Helicase, C-terminal 	%IPR021673:C-terminal domain of RIG-I 
Locus_11597_Transcript_1	%IPR001394:Peptidase C19, ubiquitin carboxyl-terminal hydrolase 2 
Locus_11598_Transcript_1	%IPR002198:Short-chain dehydrogenase/reductase SDR 	%IPR002424:Alcohol dehydrogenase, insect-type 	%IPR016040:NAD(P)-binding domain 	%IPR020904:Short-chain dehydrogenase/reductase, conserved site 
Locus_115_Transcript_1	%IPR004192:Ubiquinol cytochrome reductase, transmembrane domain 	%IPR005805:Rieske iron-sulphur protein, C-terminal 	%IPR006317:Ubiquinol-cytochrome c reductase, iron-sulphur subunit 	%IPR014349:Rieske iron-sulphur protein 	%IPR017941:Rieske [2Fe-2S] iron-sulphur domain 
Locus_115_Transcript_2	%IPR004192:Ubiquinol cytochrome reductase, transmembrane domain 	%IPR005805:Rieske iron-sulphur protein, C-terminal 	%IPR006317:Ubiquinol-cytochrome c reductase, iron-sulphur subunit 	%IPR014349:Rieske iron-sulphur protein 	%IPR017941:Rieske [2Fe-2S] iron-sulphur domain 
Locus_115_Transcript_3	%IPR004192:Ubiquinol cytochrome reductase, transmembrane domain 	%IPR005805:Rieske iron-sulphur protein, C-terminal 	%IPR006317:Ubiquinol-cytochrome c reductase, iron-sulphur subunit 	%IPR014349:Rieske iron-sulphur protein 	%IPR017941:Rieske [2Fe-2S] iron-sulphur domain 
Locus_115_Transcript_4	%IPR004192:Ubiquinol cytochrome reductase, transmembrane domain 	%IPR005805:Rieske iron-sulphur protein, C-terminal 	%IPR006317:Ubiquinol-cytochrome c reductase, iron-sulphur subunit 	%IPR014349:Rieske iron-sulphur protein 	%IPR017941:Rieske [2Fe-2S] iron-sulphur domain 
Locus_11604_Transcript_1	%IPR005024:Snf7 
Locus_11604_Transcript_2	%IPR005024:Snf7 
Locus_11604_Transcript_3	%IPR005024:Snf7 
Locus_11604_Transcript_4	%IPR005024:Snf7 
Locus_11604_Transcript_5	%IPR005024:Snf7 
Locus_11604_Transcript_6	%IPR005024:Snf7 
Locus_11604_Transcript_7	%IPR005024:Snf7 
Locus_11604_Transcript_8	%IPR005024:Snf7 
Locus_11614_Transcript_1	%IPR003378:Fringe-like 	%IPR026842:C1GALT1 
Locus_11614_Transcript_2	%IPR003378:Fringe-like 
Locus_11614_Transcript_3	%IPR003378:Fringe-like 	%IPR026842:C1GALT1 
Locus_11614_Transcript_4	%IPR003378:Fringe-like 	%IPR026842:C1GALT1 
Locus_11617_Transcript_1	%IPR002223:Proteinase inhibitor I2, Kunitz metazoa 	%IPR020901:Proteinase inhibitor I2, Kunitz, conserved site 
Locus_11617_Transcript_2	%IPR002223:Proteinase inhibitor I2, Kunitz metazoa 	%IPR020901:Proteinase inhibitor I2, Kunitz, conserved site 
Locus_11622_Transcript_1	%IPR001965:Zinc finger, PHD-type 	%IPR011011:Zinc finger, FYVE/PHD-type 	%IPR013083:Zinc finger, RING/FYVE/PHD-type 	%IPR019786:Zinc finger, PHD-type, conserved site 	%IPR019787:Zinc finger, PHD-finger 
Locus_11626_Transcript_1	%IPR006020:Phosphotyrosine interaction domain 	%IPR011993:Pleckstrin homology-like domain 	%IPR019517:Integrin binding protein, ICAP-1 
Locus_11626_Transcript_2	%IPR006020:Phosphotyrosine interaction domain 	%IPR011993:Pleckstrin homology-like domain 	%IPR019517:Integrin binding protein, ICAP-1 
Locus_11626_Transcript_3	%IPR006020:Phosphotyrosine interaction domain 	%IPR011993:Pleckstrin homology-like domain 	%IPR019517:Integrin binding protein, ICAP-1 
Locus_11627_Transcript_1	%IPR000276:GPCR, rhodopsin-like, 7TM 	%IPR017452:GPCR, rhodopsin-like superfamily 
Locus_11628_Transcript_1	%IPR000086:NUDIX hydrolase domain 	%IPR011876:Isopentenyl-diphosphate delta-isomerase, type 1 	%IPR015797:NUDIX hydrolase domain-like 
Locus_11628_Transcript_2	%IPR000086:NUDIX hydrolase domain 	%IPR011876:Isopentenyl-diphosphate delta-isomerase, type 1 	%IPR015797:NUDIX hydrolase domain-like 
Locus_1162_Transcript_1	%IPR018108:Mitochondrial substrate/solute carrier 	%IPR023395:Mitochondrial carrier domain 
Locus_1162_Transcript_2	%IPR018108:Mitochondrial substrate/solute carrier 	%IPR023395:Mitochondrial carrier domain 
Locus_1162_Transcript_3	%IPR018108:Mitochondrial substrate/solute carrier 	%IPR023395:Mitochondrial carrier domain 
Locus_1162_Transcript_4	%IPR018108:Mitochondrial substrate/solute carrier 	%IPR023395:Mitochondrial carrier domain 
Locus_1162_Transcript_5	%IPR018108:Mitochondrial substrate/solute carrier 	%IPR023395:Mitochondrial carrier domain 
Locus_11632_Transcript_1	%IPR009231:Chloride channel CLIC-like 
Locus_11632_Transcript_10	%IPR009231:Chloride channel CLIC-like 
Locus_11632_Transcript_2	%IPR009231:Chloride channel CLIC-like 
Locus_11632_Transcript_3	%IPR009231:Chloride channel CLIC-like 
Locus_11632_Transcript_4	%IPR009231:Chloride channel CLIC-like 
Locus_11632_Transcript_5	%IPR009231:Chloride channel CLIC-like 
Locus_11632_Transcript_6	%IPR009231:Chloride channel CLIC-like 
Locus_11632_Transcript_7	%IPR009231:Chloride channel CLIC-like 
Locus_11632_Transcript_8	%IPR009231:Chloride channel CLIC-like 
Locus_11632_Transcript_9	%IPR009231:Chloride channel CLIC-like 
Locus_11638_Transcript_1	%IPR002119:Histone H2A 	%IPR007125:Histone core 	%IPR009072:Histone-fold 
Locus_11640_Transcript_1	%IPR005024:Snf7 
Locus_11645_Transcript_1	%IPR004045:Glutathione S-transferase, N-terminal 	%IPR004046:Glutathione S-transferase, C-terminal 	%IPR010987:Glutathione S-transferase, C-terminal-like 	%IPR012336:Thioredoxin-like fold 	%IPR017933:Glutathione S-transferase/chloride channel, C-terminal 
Locus_11645_Transcript_2	%IPR004045:Glutathione S-transferase, N-terminal 	%IPR004046:Glutathione S-transferase, C-terminal 	%IPR010987:Glutathione S-transferase, C-terminal-like 	%IPR012336:Thioredoxin-like fold 	%IPR017933:Glutathione S-transferase/chloride channel, C-terminal 
Locus_11647_Transcript_2	%IPR002809:Protein of unknown function DUF106, transmembrane 	%IPR008568:Uncharacterised conserved protein UCP010045, transmembrane eukaryotic 
Locus_11647_Transcript_3	%IPR002809:Protein of unknown function DUF106, transmembrane 	%IPR008568:Uncharacterised conserved protein UCP010045, transmembrane eukaryotic 
Locus_11647_Transcript_4	%IPR002809:Protein of unknown function DUF106, transmembrane 	%IPR008568:Uncharacterised conserved protein UCP010045, transmembrane eukaryotic 
Locus_11651_Transcript_1	%IPR000432:DNA mismatch repair protein MutS, C-terminal 	%IPR007696:DNA mismatch repair protein MutS, core 	%IPR007861:DNA mismatch repair protein MutS, clamp 	%IPR015536:DNA mismatch repair protein MutS-homologue MSH6 
Locus_11655_Transcript_1	%IPR019311:Protein of unknown function DUF2362 
Locus_11655_Transcript_2	%IPR019311:Protein of unknown function DUF2362 
Locus_11655_Transcript_3	%IPR019311:Protein of unknown function DUF2362 
Locus_11658_Transcript_1	%IPR006575:RWD domain 	%IPR016135:Ubiquitin-conjugating enzyme/RWD-like 
Locus_11658_Transcript_2	%IPR006575:RWD domain 	%IPR016135:Ubiquitin-conjugating enzyme/RWD-like 
Locus_1165_Transcript_2	%IPR008914:Phosphatidylethanolamine-binding protein PEBP 
Locus_11660_Transcript_1	%IPR013126:Heat shock protein 70 family 
Locus_11660_Transcript_2	%IPR013126:Heat shock protein 70 family 	%IPR026685:Heat shock 70kDa protein 12 
Locus_11660_Transcript_3	%IPR013126:Heat shock protein 70 
Locus_11665_Transcript_1	%IPR003169:GYF 
Locus_11665_Transcript_2	%IPR003169:GYF 
Locus_11672_Transcript_1	%IPR016196:Major facilitator superfamily domain, general substrate transporter 
Locus_11679_Transcript_1	%IPR013083:Zinc finger, RING/FYVE/PHD-type 	%IPR016818:Nitric oxide synthase-interacting 
Locus_11679_Transcript_2	%IPR013083:Zinc finger, RING/FYVE/PHD-type 	%IPR016818:Nitric oxide synthase-interacting 
Locus_11681_Transcript_1	%IPR001650:Helicase, C-terminal 
Locus_11681_Transcript_2	%IPR001650:Helicase, C-terminal 	%IPR011545:DNA/RNA helicase, DEAD/DEAH box type, N-terminal 	%IPR014001:Helicase, superfamily 1/2, ATP-binding domain 
Locus_11681_Transcript_3	%IPR001650:Helicase, C-terminal 	%IPR011545:DNA/RNA helicase, DEAD/DEAH box type, N-terminal 	%IPR014001:Helicase, superfamily 1/2, ATP-binding domain 
Locus_11681_Transcript_4	%IPR001650:Helicase, C-terminal 	%IPR011545:DNA/RNA helicase, DEAD/DEAH box type, N-terminal 	%IPR014001:Helicase, superfamily 1/2, ATP-binding domain 
Locus_11685_Transcript_1	%IPR001125:Recoverin 	%IPR011992:EF-hand-like domain 	%IPR018247:EF-Hand 1, calcium-binding site 	%IPR018249:EF-HAND 2 
Locus_1168_Transcript_1	%IPR001612:Caveolin 
Locus_1168_Transcript_2	%IPR001612:Caveolin 
Locus_1168_Transcript_3	%IPR001612:Caveolin 
Locus_1168_Transcript_4	%IPR001612:Caveolin 
Locus_1168_Transcript_5	%IPR001612:Caveolin 
Locus_11690_Transcript_1	%IPR000504:RNA recognition motif domain 	%IPR000571:Zinc finger, CCCH-type 	%IPR012677:Nucleotide-binding, alpha-beta plait 
Locus_11690_Transcript_2	%IPR000504:RNA recognition motif domain 	%IPR000571:Zinc finger, CCCH-type 	%IPR012677:Nucleotide-binding, alpha-beta plait 
Locus_11690_Transcript_3	%IPR000504:RNA recognition motif domain 	%IPR000571:Zinc finger, CCCH-type 	%IPR012677:Nucleotide-binding, alpha-beta plait 
Locus_11692_Transcript_1	%IPR013126:Heat shock protein 70 family 
Locus_11692_Transcript_2	%IPR001023:Heat shock protein Hsp70 	%IPR013126:Heat shock protein 70 
Locus_11692_Transcript_3	%IPR013126:Heat shock protein 70 family 
Locus_11692_Transcript_4	%IPR013126:Heat shock protein 70 family 
Locus_11692_Transcript_5	%IPR001023:Heat shock protein Hsp70 	%IPR013126:Heat shock protein 70 
Locus_11693_Transcript_2	%IPR001134:Netrin domain 	%IPR008993:Tissue inhibitor of metalloproteinases-like, OB-fold 	%IPR024821:Meteorin-like 
Locus_11693_Transcript_3	%IPR001134:Netrin domain 	%IPR008993:Tissue inhibitor of metalloproteinases-like, OB-fold 	%IPR024821:Meteorin-like 
Locus_11693_Transcript_4	%IPR001134:Netrin domain 	%IPR008993:Tissue inhibitor of metalloproteinases-like, OB-fold 	%IPR024821:Meteorin-like 
Locus_11697_Transcript_3	%IPR000315:Zinc finger, B-box 
Locus_11697_Transcript_6	%IPR000315:Zinc finger, B-box 
Locus_11697_Transcript_8	%IPR000315:Zinc finger, B-box 
Locus_11697_Transcript_9	%IPR000315:Zinc finger, B-box 
Locus_1169_Transcript_1	%IPR010987:Glutathione S-transferase, C-terminal-like 
Locus_1169_Transcript_2	%IPR010987:Glutathione S-transferase, C-terminal-like 
Locus_1169_Transcript_3	%IPR010987:Glutathione S-transferase, C-terminal-like 
Locus_1169_Transcript_4	%IPR010987:Glutathione S-transferase, C-terminal-like 
Locus_1169_Transcript_5	%IPR010987:Glutathione S-transferase, C-terminal-like 
Locus_11702_Transcript_1	%IPR001841:Zinc finger, RING-type 	%IPR013083:Zinc finger, RING/FYVE/PHD-type 
Locus_11703_Transcript_1	%IPR011990:Tetratricopeptide-like helical 	%IPR013026:Tetratricopeptide repeat-containing domain 	%IPR013547:Prolyl 4-hydroxylase alpha-subunit, N-terminal 	%IPR019734:Tetratricopeptide repeat 
Locus_11704_Transcript_1	%IPR000994:Peptidase M24, structural domain 	%IPR007865:Aminopeptidase P N-terminal domain 
Locus_11704_Transcript_2	%IPR000994:Peptidase M24, structural domain 	%IPR007865:Aminopeptidase P N-terminal domain 
Locus_11704_Transcript_3	%IPR000994:Peptidase M24, structural domain 	%IPR007865:Aminopeptidase P N-terminal domain 
Locus_11704_Transcript_4	%IPR000994:Peptidase M24, structural domain 	%IPR007865:Aminopeptidase P N-terminal domain 
Locus_11704_Transcript_5	%IPR000994:Peptidase M24, structural domain 	%IPR007865:Aminopeptidase P N-terminal domain 
Locus_11704_Transcript_7	%IPR000994:Peptidase M24, structural domain 	%IPR007865:Aminopeptidase P N-terminal domain 
Locus_11704_Transcript_8	%IPR000994:Peptidase M24, structural domain 	%IPR007865:Aminopeptidase P N-terminal domain 
Locus_11706_Transcript_2	%IPR002227:Tyrosinase 	%IPR008922:Uncharacterised domain, di-copper centre 
Locus_11708_Transcript_1	%IPR000542:Acyltransferase ChoActase/COT/CPT 
Locus_11708_Transcript_2	%IPR000542:Acyltransferase ChoActase/COT/CPT 
Locus_11708_Transcript_3	%IPR000542:Acyltransferase ChoActase/COT/CPT 
Locus_11708_Transcript_4	%IPR000542:Acyltransferase ChoActase/COT/CPT 
Locus_11708_Transcript_5	%IPR000542:Acyltransferase ChoActase/COT/CPT 
Locus_11708_Transcript_6	%IPR000542:Acyltransferase ChoActase/COT/CPT 
Locus_11713_Transcript_11	%IPR001680:WD40 repeat 	%IPR015943:WD40/YVTN repeat-like-containing domain 	%IPR017986:WD40-repeat-containing domain 
Locus_11713_Transcript_2	%IPR001680:WD40 repeat 	%IPR015943:WD40/YVTN repeat-like-containing domain 	%IPR017986:WD40-repeat-containing domain 
Locus_11713_Transcript_3	%IPR001680:WD40 repeat 	%IPR015943:WD40/YVTN repeat-like-containing domain 	%IPR017986:WD40-repeat-containing domain 
Locus_11713_Transcript_4	%IPR015943:WD40/YVTN repeat-like-containing domain 	%IPR017986:WD40-repeat-containing domain 
Locus_11713_Transcript_5	%IPR001680:WD40 repeat 	%IPR015943:WD40/YVTN repeat-like-containing domain 	%IPR017986:WD40-repeat-containing domain 
Locus_11713_Transcript_6	%IPR001680:WD40 repeat 	%IPR015943:WD40/YVTN repeat-like-containing domain 	%IPR017986:WD40-repeat-containing domain 
Locus_11713_Transcript_7	%IPR001680:WD40 repeat 	%IPR015943:WD40/YVTN repeat-like-containing domain 	%IPR017986:WD40-repeat-containing domain 
Locus_11713_Transcript_8	%IPR001680:WD40 repeat 	%IPR015943:WD40/YVTN repeat-like-containing domain 	%IPR017986:WD40-repeat-containing domain 
Locus_11717_Transcript_1	%IPR001304:C-type lectin 	%IPR003598:Immunoglobulin subtype 2 	%IPR003599:Immunoglobulin subtype 	%IPR003961:Fibronectin, type III 	%IPR007110:Immunoglobulin-like 	%IPR013098:Immunoglobulin I-set 	%IPR013151:Immunoglobulin 	%IPR013783:Immunoglobulin-like fold 	%IPR016186:C-type lectin-like 	%IPR016187:C-type lectin fold 
Locus_11717_Transcript_2	%IPR001304:C-type lectin 	%IPR003598:Immunoglobulin subtype 2 	%IPR003599:Immunoglobulin subtype 	%IPR003961:Fibronectin, type III 	%IPR007110:Immunoglobulin-like 	%IPR013098:Immunoglobulin I-set 	%IPR013151:Immunoglobulin 	%IPR013783:Immunoglobulin-like fold 	%IPR016186:C-type lectin-like 	%IPR016187:C-type lectin fold 
Locus_11717_Transcript_3	%IPR001304:C-type lectin 	%IPR003598:Immunoglobulin subtype 2 	%IPR003599:Immunoglobulin subtype 	%IPR003961:Fibronectin, type III 	%IPR007110:Immunoglobulin-like 	%IPR013098:Immunoglobulin I-set 	%IPR013151:Immunoglobulin 	%IPR013783:Immunoglobulin-like fold 	%IPR016186:C-type lectin-like 	%IPR016187:C-type lectin fold 
Locus_11719_Transcript_1	%IPR013924:Ribonuclease H2, subunit C 
Locus_11719_Transcript_3	%IPR013924:Ribonuclease H2, subunit C 
Locus_11719_Transcript_4	%IPR013924:Ribonuclease H2, subunit C 
Locus_11720_Transcript_1	%IPR002126:Cadherin 	%IPR015919:Cadherin-like 	%IPR020894:Cadherin conserved site 
Locus_11722_Transcript_1	%IPR019398:Pre-rRNA-processing protein TSR2 
Locus_11723_Transcript_1	%IPR000038:Cell division protein GTP binding 	%IPR016491:Septin 
Locus_11723_Transcript_2	%IPR000038:Cell division protein GTP binding 	%IPR016491:Septin 
Locus_11727_Transcript_1	%IPR003397:Mitochondrial inner membrane translocase subunit Tim17/Tim22/Tim23/peroxisomal protein PMP24 
Locus_11727_Transcript_2	%IPR003397:Mitochondrial inner membrane translocase subunit Tim17/Tim22/Tim23/peroxisomal protein PMP24 
Locus_11727_Transcript_4	%IPR003397:Mitochondrial inner membrane translocase subunit Tim17/Tim22/Tim23/peroxisomal protein PMP24 
Locus_11729_Transcript_1	%IPR001898:Sodium/sulphate symporter 
Locus_11729_Transcript_2	%IPR001898:Sodium/sulphate symporter 
Locus_11729_Transcript_3	%IPR001898:Sodium/sulphate symporter 
Locus_11729_Transcript_4	%IPR001898:Sodium/sulphate symporter 
Locus_11729_Transcript_5	%IPR001898:Sodium/sulphate symporter 
Locus_11729_Transcript_6	%IPR001898:Sodium/sulphate symporter 
Locus_11729_Transcript_7	%IPR001898:Sodium/sulphate symporter 
Locus_11729_Transcript_8	%IPR001898:Sodium/sulphate symporter 
Locus_1172_Transcript_79	%IPR000994:Peptidase M24, structural domain 
Locus_1172_Transcript_82	%IPR005746:Thioredoxin 	%IPR005788:Disulphide isomerase 	%IPR005792:Protein disulphide isomerase 	%IPR012336:Thioredoxin-like fold 	%IPR013766:Thioredoxin domain 	%IPR017937:Thioredoxin, conserved site 
Locus_11735_Transcript_1	%IPR019038:DNA polymerase subunit Cdc27 
Locus_11735_Transcript_2	%IPR019038:DNA polymerase subunit Cdc27 
Locus_11735_Transcript_3	%IPR019038:DNA polymerase subunit Cdc27 
Locus_11735_Transcript_4	%IPR019038:DNA polymerase subunit Cdc27 
Locus_11737_Transcript_1	%IPR000323:Copper type II, ascorbate-dependent monooxygenase, N-terminal 	%IPR000945:Dopamine-beta-monooxygenase 	%IPR005018:DOMON domain 	%IPR008960:Carbohydrate-binding domain family 9-like 	%IPR008977:PHM/PNGase F domain 	%IPR014784:Copper type II, ascorbate-dependent monooxygenase-like, C-terminal 	%IPR015920:Cellobiose dehydrogenase, cytochrome 
Locus_11737_Transcript_2	%IPR000323:Copper type II, ascorbate-dependent monooxygenase, N-terminal 	%IPR000945:Dopamine-beta-monooxygenase 	%IPR005018:DOMON domain 	%IPR008960:Carbohydrate-binding domain family 9-like 	%IPR008977:PHM/PNGase F domain 	%IPR014784:Copper type II, ascorbate-dependent monooxygenase-like, C-terminal 	%IPR015920:Cellobiose dehydrogenase, cytochrome 
Locus_11737_Transcript_3	%IPR000323:Copper type II, ascorbate-dependent monooxygenase, N-terminal 	%IPR000945:Dopamine-beta-monooxygenase 	%IPR005018:DOMON domain 	%IPR008960:Carbohydrate-binding domain family 9-like 	%IPR008977:PHM/PNGase F domain 	%IPR014784:Copper type II, ascorbate-dependent monooxygenase-like, C-terminal 	%IPR015920:Cellobiose dehydrogenase, cytochrome 
Locus_11737_Transcript_4	%IPR000323:Copper type II, ascorbate-dependent monooxygenase, N-terminal 	%IPR000945:Dopamine-beta-monooxygenase 	%IPR005018:DOMON domain 	%IPR008960:Carbohydrate-binding domain family 9-like 	%IPR008977:PHM/PNGase F domain 	%IPR014784:Copper type II, ascorbate-dependent monooxygenase-like, C-terminal 	%IPR015920:Cellobiose dehydrogenase, cytochrome 
Locus_1173_Transcript_1	%IPR001236:Lactate/malate dehydrogenase, N-terminal 	%IPR001252:Malate dehydrogenase, active site 	%IPR001557:L-lactate/malate dehydrogenase 	%IPR010945:Malate dehydrogenase, type 2 	%IPR011274:Malate dehydrogenase, NAD-dependent, cytosolic 	%IPR015955:Lactate dehydrogenase/glycoside hydrolase, family 4, C-terminal 	%IPR016040:NAD(P)-binding domain 	%IPR022383:Lactate/malate dehydrogenase, C-terminal 
Locus_1173_Transcript_2	%IPR001236:Lactate/malate dehydrogenase, N-terminal 	%IPR001252:Malate dehydrogenase, active site 	%IPR001557:L-lactate/malate dehydrogenase 	%IPR010945:Malate dehydrogenase, type 2 	%IPR011274:Malate dehydrogenase, NAD-dependent, cytosolic 	%IPR015955:Lactate dehydrogenase/glycoside hydrolase, family 4, C-terminal 	%IPR016040:NAD(P)-binding domain 	%IPR022383:Lactate/malate dehydrogenase, C-terminal 
Locus_1173_Transcript_3	%IPR001236:Lactate/malate dehydrogenase, N-terminal 	%IPR001252:Malate dehydrogenase, active site 	%IPR001557:L-lactate/malate dehydrogenase 	%IPR010945:Malate dehydrogenase, type 2 	%IPR011274:Malate dehydrogenase, NAD-dependent, cytosolic 	%IPR015955:Lactate dehydrogenase/glycoside hydrolase, family 4, C-terminal 	%IPR016040:NAD(P)-binding domain 	%IPR022383:Lactate/malate dehydrogenase, C-terminal 
Locus_1173_Transcript_4	%IPR001236:Lactate/malate dehydrogenase, N-terminal 	%IPR001252:Malate dehydrogenase, active site 	%IPR001557:L-lactate/malate dehydrogenase 	%IPR010945:Malate dehydrogenase, type 2 	%IPR011274:Malate dehydrogenase, NAD-dependent, cytosolic 	%IPR015955:Lactate dehydrogenase/glycoside hydrolase, family 4, C-terminal 	%IPR016040:NAD(P)-binding domain 	%IPR022383:Lactate/malate dehydrogenase, C-terminal 
Locus_1173_Transcript_5	%IPR001236:Lactate/malate dehydrogenase, N-terminal 	%IPR001252:Malate dehydrogenase, active site 	%IPR001557:L-lactate/malate dehydrogenase 	%IPR010945:Malate dehydrogenase, type 2 	%IPR011274:Malate dehydrogenase, NAD-dependent, cytosolic 	%IPR015955:Lactate dehydrogenase/glycoside hydrolase, family 4, C-terminal 	%IPR016040:NAD(P)-binding domain 	%IPR022383:Lactate/malate dehydrogenase, C-terminal 
Locus_1173_Transcript_6	%IPR001236:Lactate/malate dehydrogenase, N-terminal 	%IPR001252:Malate dehydrogenase, active site 	%IPR001557:L-lactate/malate dehydrogenase 	%IPR010945:Malate dehydrogenase, type 2 	%IPR011274:Malate dehydrogenase, NAD-dependent, cytosolic 	%IPR015955:Lactate dehydrogenase/glycoside hydrolase, family 4, C-terminal 	%IPR016040:NAD(P)-binding domain 	%IPR022383:Lactate/malate dehydrogenase, C-terminal 
Locus_1173_Transcript_7	%IPR001236:Lactate/malate dehydrogenase, N-terminal 	%IPR001252:Malate dehydrogenase, active site 	%IPR001557:L-lactate/malate dehydrogenase 	%IPR010945:Malate dehydrogenase, type 2 	%IPR011274:Malate dehydrogenase, NAD-dependent, cytosolic 	%IPR015955:Lactate dehydrogenase/glycoside hydrolase, family 4, C-terminal 	%IPR016040:NAD(P)-binding domain 	%IPR022383:Lactate/malate dehydrogenase, C-terminal 
Locus_1173_Transcript_8	%IPR001236:Lactate/malate dehydrogenase, N-terminal 	%IPR001252:Malate dehydrogenase, active site 	%IPR001557:L-lactate/malate dehydrogenase 	%IPR010945:Malate dehydrogenase, type 2 	%IPR011274:Malate dehydrogenase, NAD-dependent, cytosolic 	%IPR015955:Lactate dehydrogenase/glycoside hydrolase, family 4, C-terminal 	%IPR016040:NAD(P)-binding domain 	%IPR022383:Lactate/malate dehydrogenase, C-terminal 
Locus_11744_Transcript_1	%IPR001849:Pleckstrin homology domain 	%IPR011993:Pleckstrin homology-like domain 
Locus_11747_Transcript_1	%IPR001190:Speract/scavenger receptor 	%IPR017448:Speract/scavenger receptor-related 
Locus_11747_Transcript_2	%IPR001190:Speract/scavenger receptor 	%IPR017448:Speract/scavenger receptor-related 
Locus_11747_Transcript_3	%IPR001190:Speract/scavenger receptor 	%IPR017448:Speract/scavenger receptor-related 
Locus_11748_Transcript_1	%IPR019139:Leucine-rich repeat flightless-interacting protein 
Locus_11748_Transcript_2	%IPR019139:Leucine-rich repeat flightless-interacting protein 
Locus_11748_Transcript_3	%IPR019139:Leucine-rich repeat flightless-interacting protein 
Locus_1174_Transcript_1	%IPR002836:DNA-binding TFAR19-related protein 
Locus_1174_Transcript_2	%IPR002836:DNA-binding TFAR19-related protein 
Locus_11764_Transcript_1	%IPR004000:Actin-like 	%IPR004001:Actin, conserved site 
Locus_11764_Transcript_2	%IPR004000:Actin-like 	%IPR004001:Actin, conserved site 
Locus_11764_Transcript_3	%IPR004000:Actin-like 	%IPR004001:Actin, conserved site 
Locus_11764_Transcript_4	%IPR004000:Actin-like 	%IPR004001:Actin, conserved site 
Locus_11764_Transcript_5	%IPR004000:Actin-like 	%IPR004001:Actin, conserved site 
Locus_11764_Transcript_6	%IPR004000:Actin-like 	%IPR004001:Actin, conserved site 
Locus_11764_Transcript_7	%IPR004000:Actin-like 	%IPR004001:Actin, conserved site 
Locus_11764_Transcript_8	%IPR004000:Actin-like 	%IPR004001:Actin, conserved site 
Locus_11764_Transcript_9	%IPR004000:Actin-like 	%IPR004001:Actin, conserved site 
Locus_11769_Transcript_1	%IPR000832:GPCR, family 2, secretin-like 	%IPR017981:GPCR, family 2-like 
Locus_1176_Transcript_1	%IPR001701:Glycoside hydrolase, family 9 	%IPR008928:Six-hairpin glycosidase-like 	%IPR012341:Six-hairpin glycosidase 
Locus_11770_Transcript_1	%IPR004182:GRAM 	%IPR018826:WW-domain-binding protein 
Locus_11770_Transcript_2	%IPR004182:GRAM 	%IPR018826:WW-domain-binding protein 
Locus_11770_Transcript_3	%IPR004182:GRAM 	%IPR018826:WW-domain-binding protein 
Locus_11771_Transcript_1	%IPR006622:Iron sulphur-containing domain, CDGSH-type, subfamily 	%IPR018967:Iron sulphur-containing domain, CDGSH-type 
Locus_11773_Transcript_1	%IPR001611:Leucine-rich repeat 	%IPR025875:Leucine rich repeat 4 
Locus_11773_Transcript_2	%IPR001611:Leucine-rich repeat 	%IPR025875:Leucine rich repeats (2 copies) 
Locus_11774_Transcript_1	%IPR019184:Uncharacterised protein family, transmembrane-17 
Locus_11774_Transcript_2	%IPR019184:Uncharacterised protein family, transmembrane-17 
Locus_11774_Transcript_3	%IPR019184:Uncharacterised protein family, transmembrane-17 
Locus_11774_Transcript_4	%IPR019184:Uncharacterised protein family, transmembrane-17 
Locus_11774_Transcript_5	%IPR019184:Uncharacterised protein family, transmembrane-17 
Locus_11774_Transcript_8	%IPR019184:Uncharacterised protein family, transmembrane-17 
Locus_1177_Transcript_5	%IPR003302:Cornifin (SPRR1) 
Locus_1177_Transcript_6	%IPR003302:Cornifin (SPRR1) 
Locus_1177_Transcript_8	%IPR003302:Cornifin (SPRR1) 
Locus_11787_Transcript_1	%IPR006108:3-hydroxyacyl-CoA dehydrogenase, C-terminal 	%IPR006176:3-hydroxyacyl-CoA dehydrogenase, NAD binding 	%IPR006180:3-hydroxyacyl-CoA dehydrogenase, conserved site 	%IPR008927:6-phosphogluconate dehydrogenase, C-terminal-like 	%IPR013328:Dehydrogenase, multihelical 	%IPR016040:NAD(P)-binding domain 
Locus_11787_Transcript_2	%IPR006108:3-hydroxyacyl-CoA dehydrogenase, C-terminal 	%IPR006176:3-hydroxyacyl-CoA dehydrogenase, NAD binding 	%IPR006180:3-hydroxyacyl-CoA dehydrogenase, conserved site 	%IPR008927:6-phosphogluconate dehydrogenase, C-terminal-like 	%IPR013328:Dehydrogenase, multihelical 	%IPR016040:NAD(P)-binding domain 	%IPR022694:3-hydroxyacyl-CoA dehydrogenase 
Locus_11795_Transcript_1	%IPR000850:Adenylate kinase 	%IPR003117:cAMP-dependent protein kinase, regulatory subunit, type I/II alpha/beta 	%IPR007862:Adenylate kinase, active site lid domain 
Locus_11795_Transcript_2	%IPR000850:Adenylate kinase 	%IPR003117:cAMP-dependent protein kinase, regulatory subunit, type I/II alpha/beta 	%IPR007862:Adenylate kinase, active site lid domain 
Locus_11795_Transcript_3	%IPR000850:Adenylate kinase 	%IPR007862:Adenylate kinase, active site lid domain 
Locus_11795_Transcript_4	%IPR000850:Adenylate kinase 	%IPR003117:cAMP-dependent protein kinase, regulatory subunit, type I/II alpha/beta 	%IPR007862:Adenylate kinase, active site lid domain 
Locus_11795_Transcript_6	%IPR000850:Adenylate kinase 	%IPR003117:cAMP-dependent protein kinase, regulatory subunit, type I/II alpha/beta 	%IPR007862:Adenylate kinase, active site lid domain 
Locus_11796_Transcript_10	%IPR001898:Sodium/sulphate symporter 
Locus_11796_Transcript_11	%IPR001898:Sodium/sulphate symporter 
Locus_11796_Transcript_12	%IPR001898:Sodium/sulphate symporter 
Locus_11796_Transcript_3	%IPR001898:Sodium/sulphate symporter 
Locus_11796_Transcript_4	%IPR001898:Sodium/sulphate symporter 
Locus_11796_Transcript_5	%IPR001898:Sodium/sulphate symporter 
Locus_11796_Transcript_6	%IPR001898:Sodium/sulphate symporter 
Locus_11796_Transcript_7	%IPR001898:Sodium/sulphate symporter 
Locus_11796_Transcript_8	%IPR001898:Sodium/sulphate symporter 
Locus_11796_Transcript_9	%IPR001898:Sodium/sulphate symporter 
Locus_11797_Transcript_1	%IPR003172:MD-2-related lipid-recognition 
Locus_11797_Transcript_2	%IPR003172:MD-2-related lipid-recognition 
Locus_11801_Transcript_2	%IPR001007:von Willebrand factor, type C 	%IPR006552:VWC out 	%IPR008037:Proteinase inhibitor I19, pacifastin 	%IPR008197:Whey acidic protein, 4-disulphide core 
Locus_11806_Transcript_1	%IPR001293:Zinc finger, TRAF-type 	%IPR001841:Zinc finger, RING-type 	%IPR002083:MATH 	%IPR008974:TRAF-like 	%IPR012227:TNF receptor-associated factor TRAF 	%IPR013083:Zinc finger, RING/FYVE/PHD-type 	%IPR013322:TRAF-type 	%IPR017907:Zinc finger, RING-type, conserved site 	%IPR018957:Zinc finger, C3HC4 RING-type 
Locus_1180_Transcript_10	%IPR001308:Electron transfer flavoprotein, alpha subunit 	%IPR014729:Rossmann-like alpha/beta/alpha sandwich fold 	%IPR014730:Electron transfer flavoprotein, alpha/beta-subunit, N-terminal 	%IPR014731:Electron transfer flavoprotein, alpha subunit, C-terminal 	%IPR018206:Electron transfer flavoprotein, alpha subunit, C-terminal, conserved site 
Locus_1180_Transcript_3	%IPR001308:Electron transfer flavoprotein, alpha subunit 	%IPR014729:Rossmann-like alpha/beta/alpha sandwich fold 	%IPR014730:Electron transfer flavoprotein, alpha/beta-subunit, N-terminal 	%IPR014731:Electron transfer flavoprotein, alpha subunit, C-terminal 	%IPR018206:Electron transfer flavoprotein, alpha subunit, C-terminal, conserved site 
Locus_1180_Transcript_5	%IPR001308:Electron transfer flavoprotein, alpha subunit 	%IPR014729:Rossmann-like alpha/beta/alpha sandwich fold 	%IPR014730:Electron transfer flavoprotein, alpha/beta-subunit, N-terminal 	%IPR014731:Electron transfer flavoprotein, alpha subunit, C-terminal 	%IPR018206:Electron transfer flavoprotein, alpha subunit, C-terminal, conserved site 
Locus_1180_Transcript_6	%IPR001308:Electron transfer flavoprotein, alpha subunit 	%IPR014729:Rossmann-like alpha/beta/alpha sandwich fold 	%IPR014730:Electron transfer flavoprotein, alpha/beta-subunit, N-terminal 	%IPR014731:Electron transfer flavoprotein, alpha subunit, C-terminal 	%IPR018206:Electron transfer flavoprotein, alpha subunit, C-terminal, conserved site 
Locus_1180_Transcript_7	%IPR001308:Electron transfer flavoprotein, alpha subunit 	%IPR014729:Rossmann-like alpha/beta/alpha sandwich fold 	%IPR014730:Electron transfer flavoprotein, alpha/beta-subunit, N-terminal 	%IPR014731:Electron transfer flavoprotein, alpha subunit, C-terminal 	%IPR018206:Electron transfer flavoprotein, alpha subunit, C-terminal, conserved site 
Locus_1180_Transcript_8	%IPR001308:Electron transfer flavoprotein, alpha subunit 	%IPR014729:Rossmann-like alpha/beta/alpha sandwich fold 	%IPR014730:Electron transfer flavoprotein, alpha/beta-subunit, N-terminal 	%IPR014731:Electron transfer flavoprotein, alpha subunit, C-terminal 	%IPR018206:Electron transfer flavoprotein, alpha subunit, C-terminal, conserved site 
Locus_1180_Transcript_9	%IPR001308:Electron transfer flavoprotein, alpha subunit 	%IPR014729:Rossmann-like alpha/beta/alpha sandwich fold 	%IPR014730:Electron transfer flavoprotein, alpha/beta-subunit, N-terminal 	%IPR014731:Electron transfer flavoprotein, alpha subunit, C-terminal 	%IPR018206:Electron transfer flavoprotein, alpha subunit, C-terminal, conserved site 
Locus_11815_Transcript_1	%IPR026635:N-lysine methyltransferase See1-like 
Locus_11815_Transcript_2	%IPR026635:N-lysine methyltransferase See1-like 
Locus_11815_Transcript_3	%IPR026635:N-lysine methyltransferase See1-like 
Locus_11817_Transcript_2	%IPR011990:Tetratricopeptide-like helical 	%IPR016543:Tetratricopeptide repeat 11 Fission 1 protein 
Locus_11819_Transcript_1	%IPR006073:GTP binding domain 	%IPR024644:Interferon-induced protein 44 family 
Locus_11823_Transcript_1	%IPR001365:Adenosine/AMP deaminase domain 	%IPR006331:Adenosine deaminase-related growth factor 
Locus_11823_Transcript_2	%IPR001365:Adenosine/AMP deaminase domain 	%IPR006331:Adenosine deaminase-related growth factor 
Locus_11823_Transcript_3	%IPR001365:Adenosine/AMP deaminase domain 	%IPR006331:Adenosine deaminase-related growth factor 
Locus_11823_Transcript_4	%IPR001365:Adenosine/AMP deaminase domain 	%IPR006331:Adenosine deaminase-related growth factor 	%IPR013659:Adenosine/AMP deaminase N-terminal 
Locus_11823_Transcript_5	%IPR001365:Adenosine/AMP deaminase domain 	%IPR006331:Adenosine deaminase-related growth factor 
Locus_11824_Transcript_1	%IPR021429:Mediator complex, subunit Med24, N-terminal 
Locus_11824_Transcript_2	%IPR021429:Mediator complex, subunit Med24, N-terminal 
Locus_11824_Transcript_3	%IPR021429:Mediator complex, subunit Med24, N-terminal 
Locus_11824_Transcript_4	%IPR021429:Mediator complex, subunit Med24, N-terminal 
Locus_11824_Transcript_5	%IPR021429:Mediator complex, subunit Med24, N-terminal 
Locus_11825_Transcript_1	%IPR001124:Lipid-binding serum glycoprotein, C-terminal 	%IPR017943:Bactericidal permeability-increasing protein, alpha/beta domain 
Locus_11827_Transcript_1	%IPR013126:Heat shock protein 70 family 
Locus_11830_Transcript_1	%IPR001915:Peptidase M48 
Locus_11830_Transcript_2	%IPR001915:Peptidase M48 
Locus_11830_Transcript_3	%IPR001915:Peptidase M48 
Locus_11830_Transcript_4	%IPR001915:Peptidase M48 
Locus_11830_Transcript_5	%IPR001915:Peptidase M48 
Locus_11833_Transcript_1	%IPR001781:Zinc finger, LIM-type 
Locus_11833_Transcript_2	%IPR001781:Zinc finger, LIM-type 
Locus_11836_Transcript_1	%IPR001254:Peptidase S1/S6, chymotrypsin/Hap 	%IPR001314:Peptidase S1A, chymotrypsin-type 	%IPR009003:Peptidase cysteine/serine, trypsin-like 	%IPR018114:Peptidase S1/S6, chymotrypsin/Hap, active site 
Locus_11836_Transcript_2	%IPR001254:Peptidase S1/S6, chymotrypsin/Hap 	%IPR001314:Peptidase S1A, chymotrypsin-type 	%IPR009003:Peptidase cysteine/serine, trypsin-like 	%IPR018114:Peptidase S1/S6, chymotrypsin/Hap, active site 
Locus_11836_Transcript_3	%IPR001254:Peptidase S1/S6, chymotrypsin/Hap 	%IPR001314:Peptidase S1A, chymotrypsin-type 	%IPR009003:Peptidase cysteine/serine, trypsin-like 	%IPR018114:Peptidase S1/S6, chymotrypsin/Hap, active site 
Locus_11836_Transcript_4	%IPR001254:Peptidase S1/S6, chymotrypsin/Hap 	%IPR001314:Peptidase S1A, chymotrypsin-type 	%IPR009003:Peptidase cysteine/serine, trypsin-like 	%IPR018114:Peptidase S1/S6, chymotrypsin/Hap, active site 
Locus_11837_Transcript_1	%IPR002108:Actin-binding, cofilin/tropomyosin type 
Locus_11842_Transcript_1	%IPR007216:Cell differentiation, Rcd1-like 	%IPR011989:Armadillo-like helical 	%IPR016024:Armadillo-type fold 
Locus_11842_Transcript_2	%IPR007216:Cell differentiation, Rcd1-like 	%IPR011989:Armadillo-like helical 	%IPR016024:Armadillo-type fold 
Locus_11842_Transcript_3	%IPR007216:Cell differentiation, Rcd1-like 	%IPR011989:Armadillo-like helical 	%IPR016024:Armadillo-type fold 
Locus_11847_Transcript_1	%IPR007531:Dysbindin 
Locus_11847_Transcript_2	%IPR007531:Dysbindin 
Locus_11847_Transcript_3	%IPR007531:Dysbindin 
Locus_11849_Transcript_1	%IPR002198:Short-chain dehydrogenase/reductase SDR 	%IPR002347:Glucose/ribitol dehydrogenase 	%IPR016040:NAD(P)-binding domain 
Locus_11849_Transcript_2	%IPR002198:Short-chain dehydrogenase/reductase SDR 	%IPR002347:Glucose/ribitol dehydrogenase 	%IPR016040:NAD(P)-binding domain 
Locus_11849_Transcript_3	%IPR002198:Short-chain dehydrogenase/reductase SDR 	%IPR002347:Glucose/ribitol dehydrogenase 	%IPR016040:NAD(P)-binding domain 
Locus_11849_Transcript_4	%IPR002198:Short-chain dehydrogenase/reductase SDR 	%IPR002347:Glucose/ribitol dehydrogenase 	%IPR016040:NAD(P)-binding domain 
Locus_11849_Transcript_5	%IPR002198:Short-chain dehydrogenase/reductase SDR 	%IPR002347:Glucose/ribitol dehydrogenase 	%IPR016040:NAD(P)-binding domain 
Locus_11849_Transcript_6	%IPR002198:Short-chain dehydrogenase/reductase SDR 	%IPR002347:Glucose/ribitol dehydrogenase 	%IPR016040:NAD(P)-binding domain 
Locus_1185_Transcript_1	%IPR000717:Proteasome component (PCI) domain 
Locus_1185_Transcript_2	%IPR000717:Proteasome component (PCI) domain 
Locus_1185_Transcript_3	%IPR000717:Proteasome component (PCI) domain 
Locus_1185_Transcript_4	%IPR000717:Proteasome component (PCI) domain 
Locus_11862_Transcript_1	%IPR001737:Ribosomal RNA adenine methylase transferase 	%IPR011530:Ribosomal RNA adenine dimethylase 	%IPR020596:Ribosomal RNA adenine methylase transferase, conserved site 	%IPR020598:Ribosomal RNA adenine methylase transferase, N-terminal 	%IPR025814:18S rRNA dimethylase DIM1 
Locus_11870_Transcript_1	%IPR006046:Alpha amylase 	%IPR006047:Glycosyl hydrolase, family 13, catalytic domain 	%IPR006048:Alpha-amylase, C-terminal all beta 	%IPR006589:Glycosyl hydrolase, family 13, subfamily, catalytic domain 	%IPR013780:Glycosyl hydrolase, family 13, all-beta 	%IPR013781:Glycoside hydrolase, catalytic domain 	%IPR015902:Glycoside hydrolase, family 13 	%IPR017853:Glycoside hydrolase, superfamily 
Locus_11870_Transcript_2	%IPR006046:Alpha amylase 	%IPR006047:Glycosyl hydrolase, family 13, catalytic domain 	%IPR006048:Alpha-amylase, C-terminal all beta 	%IPR006589:Glycosyl hydrolase, family 13, subfamily, catalytic domain 	%IPR013780:Glycosyl hydrolase, family 13, all-beta 	%IPR013781:Glycoside hydrolase, catalytic domain 	%IPR015902:Glycoside hydrolase, family 13 	%IPR017853:Glycoside hydrolase, superfamily 
Locus_11870_Transcript_3	%IPR006046:Alpha amylase 	%IPR006047:Glycosyl hydrolase, family 13, catalytic domain 	%IPR006048:Alpha-amylase, C-terminal all beta 	%IPR006589:Glycosyl hydrolase, family 13, subfamily, catalytic domain 	%IPR013780:Glycosyl hydrolase, family 13, all-beta 	%IPR013781:Glycoside hydrolase, catalytic domain 	%IPR015902:Glycoside hydrolase, family 13 	%IPR017853:Glycoside hydrolase, superfamily 
Locus_11870_Transcript_4	%IPR006046:Alpha amylase 	%IPR006047:Glycosyl hydrolase, family 13, catalytic domain 	%IPR006048:Alpha-amylase, C-terminal all beta 	%IPR006589:Glycosyl hydrolase, family 13, subfamily, catalytic domain 	%IPR013780:Glycosyl hydrolase, family 13, all-beta 	%IPR013781:Glycoside hydrolase, catalytic domain 	%IPR015902:Glycoside hydrolase, family 13 	%IPR017853:Glycoside hydrolase, superfamily 
Locus_11870_Transcript_5	%IPR006046:Alpha amylase 	%IPR006047:Glycosyl hydrolase, family 13, catalytic domain 	%IPR006048:Alpha-amylase, C-terminal all beta 	%IPR006589:Glycosyl hydrolase, family 13, subfamily, catalytic domain 	%IPR013780:Glycosyl hydrolase, family 13, all-beta 	%IPR013781:Glycoside hydrolase, catalytic domain 	%IPR015902:Glycoside hydrolase, family 13 	%IPR017853:Glycoside hydrolase, superfamily 
Locus_11870_Transcript_6	%IPR006046:Alpha amylase 	%IPR006047:Glycosyl hydrolase, family 13, catalytic domain 	%IPR006048:Alpha-amylase, C-terminal all beta 	%IPR006589:Glycosyl hydrolase, family 13, subfamily, catalytic domain 	%IPR013780:Glycosyl hydrolase, family 13, all-beta 	%IPR013781:Glycoside hydrolase, catalytic domain 	%IPR015902:Glycoside hydrolase, family 13 	%IPR017853:Glycoside hydrolase, superfamily 
Locus_11870_Transcript_7	%IPR006046:Alpha amylase 	%IPR006047:Glycosyl hydrolase, family 13, catalytic domain 	%IPR006048:Alpha-amylase, C-terminal all beta 	%IPR006589:Glycosyl hydrolase, family 13, subfamily, catalytic domain 	%IPR013780:Glycosyl hydrolase, family 13, all-beta 	%IPR013781:Glycoside hydrolase, catalytic domain 	%IPR015902:Glycoside hydrolase, family 13 	%IPR017853:Glycoside hydrolase, superfamily 
Locus_11870_Transcript_8	%IPR006046:Alpha amylase 	%IPR006047:Glycosyl hydrolase, family 13, catalytic domain 	%IPR006048:Alpha-amylase, C-terminal all beta 	%IPR006589:Glycosyl hydrolase, family 13, subfamily, catalytic domain 	%IPR013780:Glycosyl hydrolase, family 13, all-beta 	%IPR013781:Glycoside hydrolase, catalytic domain 	%IPR015902:Glycoside hydrolase, family 13 	%IPR017853:Glycoside hydrolase, superfamily 
Locus_11874_Transcript_1	%IPR000210:BTB/POZ-like 	%IPR011333:BTB/POZ fold 	%IPR013069:BTB/POZ 
Locus_11876_Transcript_3	%IPR004147:UbiB domain 	%IPR011009:Protein kinase-like domain 
Locus_11877_Transcript_1	%IPR002125:CMP/dCMP deaminase, zinc-binding 	%IPR015517:Cytidine deaminase 	%IPR016193:Cytidine deaminase-like 	%IPR016473:dCMP deaminase 
Locus_1187_Transcript_1	%IPR001577:Peptidase M8, leishmanolysin 	%IPR006212:Furin-like repeat 	%IPR009030:Growth factor, receptor 
Locus_1187_Transcript_2	%IPR000242:Protein-tyrosine phosphatase, receptor/non-receptor type 	%IPR006212:Furin-like repeat 	%IPR009030:Growth factor, receptor 
Locus_1187_Transcript_3	%IPR000242:Protein-tyrosine phosphatase, receptor/non-receptor type 	%IPR006212:Furin-like repeat 	%IPR009030:Growth factor, receptor 
Locus_1187_Transcript_5	%IPR001577:Peptidase M8, leishmanolysin 	%IPR006212:Furin-like repeat 	%IPR009030:Growth factor, receptor 
Locus_1187_Transcript_6	%IPR000242:Protein-tyrosine phosphatase, receptor/non-receptor type 	%IPR006212:Furin-like repeat 	%IPR009030:Growth factor, receptor 
Locus_1187_Transcript_7	%IPR001577:Peptidase M8, leishmanolysin 	%IPR006212:Furin-like repeat 	%IPR009030:Growth factor, receptor 
Locus_11881_Transcript_1	%IPR001128:Cytochrome P450 	%IPR002401:Cytochrome P450, E-class, group I 
Locus_11881_Transcript_2	%IPR001128:Cytochrome P450 	%IPR002401:Cytochrome P450, E-class, group I 
Locus_11881_Transcript_3	%IPR001128:Cytochrome P450 	%IPR002401:Cytochrome P450, E-class, group I 
Locus_11881_Transcript_4	%IPR001128:Cytochrome P450 	%IPR002401:Cytochrome P450, E-class, group I 
Locus_11881_Transcript_5	%IPR001128:Cytochrome P450 	%IPR002401:Cytochrome P450, E-class, group I 
Locus_11881_Transcript_6	%IPR001128:Cytochrome P450 	%IPR002401:Cytochrome P450, E-class, group I 	%IPR017972:Cytochrome P450, conserved site 
Locus_11881_Transcript_7	%IPR001128:Cytochrome P450 	%IPR002401:Cytochrome P450, E-class, group I 
Locus_11886_Transcript_1	%IPR001073:Complement C1q protein 	%IPR008983:Tumour necrosis factor-like 
Locus_11886_Transcript_2	%IPR001073:Complement C1q protein 	%IPR008983:Tumour necrosis factor-like 
Locus_11888_Transcript_1	%IPR011989:Armadillo-like helical 	%IPR016024:Armadillo-type fold 
Locus_1188_Transcript_1	%IPR001163:Like-Sm ribonucleoprotein (LSM) domain 	%IPR006649:Like-Sm ribonucleoprotein (LSM) domain, eukaryotic/archaea-type 	%IPR010920:Like-Sm ribonucleoprotein (LSM)-related domain 
Locus_1188_Transcript_2	%IPR001163:Like-Sm ribonucleoprotein (LSM) domain 	%IPR006649:Like-Sm ribonucleoprotein (LSM) domain, eukaryotic/archaea-type 	%IPR010920:Like-Sm ribonucleoprotein (LSM)-related domain 
Locus_11896_Transcript_1	%IPR000504:RNA recognition motif domain 	%IPR012677:Nucleotide-binding, alpha-beta plait 
Locus_11896_Transcript_2	%IPR000504:RNA recognition motif domain 	%IPR012677:Nucleotide-binding, alpha-beta plait 
Locus_11896_Transcript_3	%IPR000504:RNA recognition motif domain 	%IPR012677:Nucleotide-binding, alpha-beta plait 
Locus_11896_Transcript_4	%IPR000504:RNA recognition motif domain 	%IPR012677:Nucleotide-binding, alpha-beta plait 
Locus_11896_Transcript_5	%IPR000504:RNA recognition motif domain 	%IPR012677:Nucleotide-binding, alpha-beta plait 
Locus_118_Transcript_1	%IPR004790:Isocitrate dehydrogenase NADP-dependent 	%IPR019818:Isocitrate/isopropylmalate dehydrogenase, conserved site 	%IPR024084:Isopropylmalate dehydrogenase-like domain 
Locus_118_Transcript_2	%IPR004790:Isocitrate dehydrogenase NADP-dependent 	%IPR019818:Isocitrate/isopropylmalate dehydrogenase, conserved site 	%IPR024084:Isopropylmalate dehydrogenase-like domain 
Locus_11902_Transcript_1	%IPR000152:EGF-type aspartate/asparagine hydroxylation site 	%IPR000742:Epidermal growth factor-like domain 	%IPR001881:EGF-like calcium-binding 	%IPR006210:Epidermal growth factor-like 	%IPR013032:EGF-like region, conserved site 	%IPR018097:EGF-like calcium-binding, conserved site 
Locus_11902_Transcript_2	%IPR000152:EGF-type aspartate/asparagine hydroxylation site 	%IPR000742:Epidermal growth factor-like domain 	%IPR001881:EGF-like calcium-binding 	%IPR006210:Epidermal growth factor-like 	%IPR013032:EGF-like, conserved site 	%IPR018097:EGF-like calcium-binding, conserved site 
Locus_11902_Transcript_3	%IPR000152:EGF-type aspartate/asparagine hydroxylation site 	%IPR000742:Epidermal growth factor-like domain 	%IPR001881:EGF-like calcium-binding 	%IPR006210:Epidermal growth factor-like 	%IPR013032:EGF-like, conserved site 	%IPR018097:EGF-like calcium-binding, conserved site 
Locus_11902_Transcript_4	%IPR000152:EGF-type aspartate/asparagine hydroxylation site 	%IPR000742:Epidermal growth factor-like domain 	%IPR001881:EGF-like calcium-binding 	%IPR006210:Epidermal growth factor-like 	%IPR013032:EGF-like, conserved site 	%IPR018097:EGF-like calcium-binding, conserved site 
Locus_11902_Transcript_5	%IPR000152:EGF-type aspartate/asparagine hydroxylation site 	%IPR000742:Epidermal growth factor-like domain 	%IPR001881:EGF-like calcium-binding 	%IPR006210:Epidermal growth factor-like 	%IPR013032:EGF-like region, conserved site 	%IPR018097:EGF-like calcium-binding, conserved site 
Locus_11902_Transcript_6	%IPR000152:EGF-type aspartate/asparagine hydroxylation site 	%IPR000742:Epidermal growth factor-like domain 	%IPR001881:EGF-like calcium-binding 	%IPR013032:EGF-like, conserved site 	%IPR018097:EGF-like calcium-binding, conserved site 
Locus_11902_Transcript_7	%IPR000152:EGF-type aspartate/asparagine hydroxylation site 	%IPR000742:Epidermal growth factor-like domain 	%IPR001881:EGF-like calcium-binding 	%IPR006210:Epidermal growth factor-like 	%IPR013032:EGF-like, conserved site 	%IPR018097:EGF-like calcium-binding, conserved site 
Locus_11902_Transcript_8	%IPR000152:EGF-type aspartate/asparagine hydroxylation site 	%IPR000742:Epidermal growth factor-like domain 	%IPR001881:EGF-like calcium-binding 	%IPR013032:EGF-like, conserved site 	%IPR018097:EGF-like calcium-binding, conserved site 
Locus_11902_Transcript_9	%IPR000152:EGF-type aspartate/asparagine hydroxylation site 	%IPR000742:Epidermal growth factor-like domain 	%IPR001881:EGF-like calcium-binding 	%IPR006210:Epidermal growth factor-like 	%IPR013032:EGF-like, conserved site 	%IPR018097:EGF-like calcium-binding, conserved site 
Locus_11904_Transcript_1	%IPR009581:Domain of unknown function DUF1193 	%IPR024869:FAM20 
Locus_11916_Transcript_1	%IPR002223:Proteinase inhibitor I2, Kunitz metazoa 	%IPR020901:Proteinase inhibitor I2, Kunitz, conserved site 
Locus_11916_Transcript_2	%IPR002223:Proteinase inhibitor I2, Kunitz metazoa 	%IPR020901:Proteinase inhibitor I2, Kunitz, conserved site 
Locus_11916_Transcript_3	%IPR002223:Proteinase inhibitor I2, Kunitz metazoa 	%IPR020901:Proteinase inhibitor I2, Kunitz, conserved site 
Locus_11917_Transcript_1	%IPR001180:Citron-like 
Locus_11917_Transcript_3	%IPR001180:Citron-like 
Locus_11917_Transcript_4	%IPR001180:Citron-like 
Locus_11917_Transcript_5	%IPR001180:Citron-like 
Locus_1191_Transcript_1	%IPR019013:Vacuolar ATPase assembly integral membrane protein VMA21-like domain 
Locus_1191_Transcript_2	%IPR019013:Vacuolar ATPase assembly integral membrane protein VMA21-like domain 
Locus_11923_Transcript_1	%IPR003402:tRNA transferase Trm5/Tyw2 
Locus_11926_Transcript_7	%IPR003961:Fibronectin, type III 	%IPR013783:Immunoglobulin-like fold 
Locus_11926_Transcript_8	%IPR003961:Fibronectin, type III 	%IPR007110:Immunoglobulin-like 	%IPR013098:Immunoglobulin I-set 	%IPR013783:Immunoglobulin-like fold 
Locus_11927_Transcript_1	%IPR007052:CS-like domain 	%IPR008978:HSP20-like chaperone 	%IPR017447:CS domain 	%IPR025934:NudC N-terminal domain 
Locus_11927_Transcript_2	%IPR007052:CS-like domain 	%IPR008978:HSP20-like chaperone 	%IPR017447:CS domain 
Locus_11927_Transcript_3	%IPR007052:CS-like domain 	%IPR008978:HSP20-like chaperone 	%IPR017447:CS domain 	%IPR025934:NudC N-terminal domain 
Locus_11927_Transcript_4	%IPR007052:CS-like domain 	%IPR008978:HSP20-like chaperone 	%IPR017447:CS domain 	%IPR025934:NudC N-terminal domain 
Locus_11927_Transcript_5	%IPR007052:CS-like domain 	%IPR008978:HSP20-like chaperone 	%IPR017447:CS domain 	%IPR025934:NudC N-terminal domain 
Locus_11927_Transcript_6	%IPR007052:CS-like domain 	%IPR008978:HSP20-like chaperone 	%IPR017447:CS domain 	%IPR025934:NudC N-terminal domain 
Locus_11927_Transcript_7	%IPR007052:CS-like domain 	%IPR008978:HSP20-like chaperone 	%IPR017447:CS domain 	%IPR025934:NudC N-terminal domain 
Locus_1192_Transcript_1	%IPR001611:Leucine-rich repeat 	%IPR003591:Leucine-rich repeat, typical subtype 	%IPR025875:Leucine rich repeat 4 
Locus_11933_Transcript_1	%IPR006028:Gamma-aminobutyric acid A receptor 	%IPR006029:Neurotransmitter-gated ion-channel transmembrane domain 	%IPR006201:Neurotransmitter-gated ion-channel 
Locus_11933_Transcript_2	%IPR006028:Gamma-aminobutyric acid A receptor 	%IPR006029:Neurotransmitter-gated ion-channel transmembrane domain 	%IPR006201:Neurotransmitter-gated ion-channel 
Locus_11933_Transcript_3	%IPR006028:Gamma-aminobutyric acid A receptor 	%IPR006029:Neurotransmitter-gated ion-channel transmembrane domain 	%IPR006201:Neurotransmitter-gated ion-channel 
Locus_11933_Transcript_4	%IPR006028:Gamma-aminobutyric acid A receptor 	%IPR006029:Neurotransmitter-gated ion-channel transmembrane domain 	%IPR006201:Neurotransmitter-gated ion-channel 	%IPR006202:Neurotransmitter-gated ion-channel ligand-binding 	%IPR018000:Neurotransmitter-gated ion-channel, conserved site 
Locus_11933_Transcript_5	%IPR006028:Gamma-aminobutyric acid A receptor 	%IPR006029:Neurotransmitter-gated ion-channel transmembrane domain 	%IPR006201:Neurotransmitter-gated ion-channel 
Locus_11935_Transcript_1	%IPR005475:Transketolase-like, pyrimidine-binding domain 	%IPR005476:Transketolase, C-terminal 	%IPR009014:Transketolase, C-terminal/Pyruvate-ferredoxin oxidoreductase, domain II 	%IPR015941:Transketolase-like, C-terminal 	%IPR020826:Transketolase binding site 
Locus_11935_Transcript_2	%IPR005475:Transketolase-like, pyrimidine-binding domain 	%IPR005476:Transketolase, C-terminal 	%IPR009014:Transketolase, C-terminal/Pyruvate-ferredoxin oxidoreductase, domain II 	%IPR015941:Transketolase-like, C-terminal 	%IPR020826:Transketolase binding site 
Locus_11935_Transcript_3	%IPR005475:Transketolase-like, pyrimidine-binding domain 	%IPR005476:Transketolase, C-terminal 	%IPR009014:Transketolase, C-terminal/Pyruvate-ferredoxin oxidoreductase, domain II 	%IPR015941:Transketolase-like, C-terminal 	%IPR020826:Transketolase binding site 
Locus_11935_Transcript_4	%IPR005475:Transketolase-like, pyrimidine-binding domain 	%IPR005476:Transketolase, C-terminal 	%IPR009014:Transketolase, C-terminal/Pyruvate-ferredoxin oxidoreductase, domain II 	%IPR015941:Transketolase-like, C-terminal 	%IPR020826:Transketolase binding site 
Locus_11935_Transcript_5	%IPR005475:Transketolase-like, pyrimidine-binding domain 	%IPR005476:Transketolase, C-terminal 	%IPR009014:Transketolase, C-terminal/Pyruvate-ferredoxin oxidoreductase, domain II 	%IPR015941:Transketolase-like, C-terminal 	%IPR020826:Transketolase binding site 
Locus_11939_Transcript_1	%IPR000738:WHEP-TRS 	%IPR002314:Aminoacyl-tRNA synthetase, class II (G/ H/ P/ S), conserved domain 	%IPR002315:Glycyl-tRNA synthetase, alpha2 dimer 	%IPR004154:Anticodon-binding 	%IPR006195:Aminoacyl-tRNA synthetase, class II 	%IPR009068:S15/NS1, RNA-binding 
Locus_11939_Transcript_2	%IPR000738:WHEP-TRS 	%IPR002314:Aminoacyl-tRNA synthetase, class II (G/ H/ P/ S), conserved domain 	%IPR002315:Glycyl-tRNA synthetase, alpha2 dimer 	%IPR004154:Anticodon-binding 	%IPR006195:Aminoacyl-tRNA synthetase, class II 	%IPR009068:S15/NS1, RNA-binding 
Locus_11939_Transcript_3	%IPR000738:WHEP-TRS 	%IPR002314:Aminoacyl-tRNA synthetase, class II (G/ H/ P/ S), conserved domain 	%IPR002315:Glycyl-tRNA synthetase, alpha2 dimer 	%IPR004154:Anticodon-binding 	%IPR006195:Aminoacyl-tRNA synthetase, class II 	%IPR009068:S15/NS1, RNA-binding 
Locus_11939_Transcript_4	%IPR000738:WHEP-TRS 	%IPR002314:Aminoacyl-tRNA synthetase, class II (G/ H/ P/ S), conserved domain 	%IPR002315:Glycyl-tRNA synthetase, alpha2 dimer 	%IPR004154:Anticodon-binding 	%IPR006195:Aminoacyl-tRNA synthetase, class II 	%IPR009068:S15/NS1, RNA-binding 
Locus_11939_Transcript_5	%IPR000738:WHEP-TRS 	%IPR002314:Aminoacyl-tRNA synthetase, class II (G/ H/ P/ S), conserved domain 	%IPR002315:Glycyl-tRNA synthetase, alpha2 dimer 	%IPR004154:Anticodon-binding 	%IPR006195:Aminoacyl-tRNA synthetase, class II 	%IPR009068:S15/NS1, RNA-binding 
Locus_11945_Transcript_1	%IPR000863:Sulfotransferase domain 
Locus_11945_Transcript_2	%IPR000863:Sulfotransferase domain 
Locus_11945_Transcript_3	%IPR000863:Sulfotransferase domain 
Locus_11945_Transcript_4	%IPR000863:Sulfotransferase domain 
Locus_11945_Transcript_5	%IPR000863:Sulfotransferase domain 
Locus_11951_Transcript_1	%IPR002110:Ankyrin repeat 	%IPR020683:Ankyrin repeat-containing domain 
Locus_11951_Transcript_2	%IPR002110:Ankyrin repeat 	%IPR020683:Ankyrin repeat-containing domain 
Locus_11956_Transcript_1	%IPR001404:Heat shock protein Hsp90 	%IPR003594:ATPase-like, ATP-binding domain 	%IPR015566:Endoplasmin 	%IPR019805:Heat shock protein Hsp90, conserved site 	%IPR020568:Ribosomal protein S5 domain 2-type fold 	%IPR020575:Heat shock protein Hsp90, N-terminal 
Locus_11956_Transcript_2	%IPR001404:Heat shock protein Hsp90 	%IPR003594:ATPase-like, ATP-binding domain 	%IPR015566:Endoplasmin 	%IPR019805:Heat shock protein Hsp90, conserved site 	%IPR020568:Ribosomal protein S5 domain 2-type fold 	%IPR020575:Heat shock protein Hsp90, N-terminal 
Locus_11973_Transcript_1	%IPR001660:Sterile alpha motif domain 	%IPR001965:Zinc finger, PHD-type 	%IPR011011:Zinc finger, FYVE/PHD-type 	%IPR013083:Zinc finger, RING/FYVE/PHD-type 	%IPR013761:Sterile alpha motif/pointed domain 	%IPR019787:Zinc finger, PHD-finger 	%IPR021129:Sterile alpha motif, type 1 
Locus_11979_Transcript_1	%IPR018887:Uncharacterised protein family UPF0556 
Locus_11983_Transcript_1	%IPR002194:Chaperonin TCP-1, conserved site 	%IPR002423:Chaperonin Cpn60/TCP-1 	%IPR012722:T-complex protein 1, zeta subunit 	%IPR017998:Chaperone, tailless complex polypeptide 1 
Locus_11983_Transcript_2	%IPR002194:Chaperonin TCP-1, conserved site 	%IPR002423:Chaperonin Cpn60/TCP-1 	%IPR012722:T-complex protein 1, zeta subunit 	%IPR017998:Chaperone, tailless complex polypeptide 1 
Locus_11984_Transcript_1	%IPR002731:ATPase, BadF/BadG/BcrA/BcrD type 
Locus_11_Transcript_1	%IPR000597:Ribosomal protein L3 	%IPR009000:Translation elongation/initiation factor/Ribosomal, beta-barrel 	%IPR019926:Ribosomal protein L3, conserved site 
Locus_11_Transcript_2	%IPR000597:Ribosomal protein L3 	%IPR009000:Translation elongation/initiation factor/Ribosomal, beta-barrel 	%IPR019926:Ribosomal protein L3, conserved site 
Locus_11_Transcript_3	%IPR000597:Ribosomal protein L3 	%IPR009000:Translation elongation/initiation factor/Ribosomal, beta-barrel 	%IPR019926:Ribosomal protein L3, conserved site 
Locus_11_Transcript_4	%IPR000597:Ribosomal protein L3 	%IPR009000:Translation elongation/initiation factor/Ribosomal, beta-barrel 	%IPR019926:Ribosomal protein L3, conserved site 
Locus_12001_Transcript_1	%IPR000086:NUDIX hydrolase domain 	%IPR015797:NUDIX hydrolase domain-like 	%IPR020476:NUDIX hydrolase 
Locus_12003_Transcript_1	%IPR011408:Aldehyde dehydrogenase 	%IPR015590:Aldehyde dehydrogenase domain 	%IPR016160:Aldehyde dehydrogenase, conserved site 	%IPR016161:Aldehyde/histidinol dehydrogenase 	%IPR016162:Aldehyde dehydrogenase, N-terminal 	%IPR016163:Aldehyde dehydrogenase, C-terminal 
Locus_12003_Transcript_2	%IPR011408:Aldehyde dehydrogenase 	%IPR015590:Aldehyde dehydrogenase domain 	%IPR016160:Aldehyde dehydrogenase, conserved site 	%IPR016161:Aldehyde/histidinol dehydrogenase 	%IPR016162:Aldehyde dehydrogenase, N-terminal 	%IPR016163:Aldehyde dehydrogenase, C-terminal 
Locus_12004_Transcript_1	%IPR000362:Fumarate lyase 	%IPR003031:Delta crystallin 	%IPR005677:Fumarate hydratase, class II 	%IPR008948:L-Aspartase-like 	%IPR018951:Fumarase C, C-terminal 	%IPR020557:Fumarate lyase, conserved site 	%IPR022761:Lyase 1, N-terminal 	%IPR024083:L-Aspartase-like, N-terminal 
Locus_12004_Transcript_2	%IPR000362:Fumarate lyase 	%IPR003031:Delta crystallin 	%IPR005677:Fumarate hydratase, class II 	%IPR008948:L-Aspartase-like 	%IPR018951:Fumarase C, C-terminal 	%IPR020557:Fumarate lyase, conserved site 	%IPR022761:Lyase 1, N-terminal 	%IPR024083:L-Aspartase-like, N-terminal 
Locus_12004_Transcript_3	%IPR000362:Fumarate lyase 	%IPR003031:Delta crystallin 	%IPR005677:Fumarate hydratase, class II 	%IPR008948:L-Aspartase-like 	%IPR018951:Fumarase C, C-terminal 	%IPR020557:Fumarate lyase, conserved site 	%IPR022761:Lyase 1, N-terminal 	%IPR024083:L-Aspartase-like, N-terminal 
Locus_12004_Transcript_4	%IPR008948:L-Aspartase-like 	%IPR022761:Lyase 1, N-terminal 	%IPR024083:L-Aspartase-like, N-terminal 
Locus_12004_Transcript_5	%IPR000362:Fumarate lyase 	%IPR003031:Delta crystallin 	%IPR005677:Fumarate hydratase, class II 	%IPR008948:L-Aspartase-like 	%IPR018951:Fumarase C, C-terminal 	%IPR020557:Fumarate lyase, conserved site 	%IPR022761:Lyase 1, N-terminal 	%IPR024083:L-Aspartase-like, N-terminal 
Locus_12004_Transcript_6	%IPR000362:Fumarate lyase 	%IPR003031:Delta crystallin 	%IPR005677:Fumarate hydratase, class II 	%IPR008948:L-Aspartase-like 	%IPR018951:Fumarase C, C-terminal 	%IPR020557:Fumarate lyase, conserved site 	%IPR022761:Lyase 1, N-terminal 	%IPR024083:L-Aspartase-like, N-terminal 
Locus_12004_Transcript_7	%IPR000362:Fumarate lyase 	%IPR003031:Delta crystallin 	%IPR005677:Fumarate hydratase, class II 	%IPR008948:L-Aspartase-like 	%IPR018951:Fumarase C, C-terminal 	%IPR020557:Fumarate lyase, conserved site 	%IPR022761:Lyase 1, N-terminal 	%IPR024083:L-Aspartase-like, N-terminal 
Locus_12007_Transcript_1	%IPR000608:Ubiquitin-conjugating enzyme, E2 	%IPR016135:Ubiquitin-conjugating enzyme/RWD-like 	%IPR023313:Ubiquitin-conjugating enzyme, active site 
Locus_12007_Transcript_2	%IPR000608:Ubiquitin-conjugating enzyme, E2 	%IPR016135:Ubiquitin-conjugating enzyme/RWD-like 	%IPR023313:Ubiquitin-conjugating enzyme, active site 
Locus_12007_Transcript_3	%IPR000608:Ubiquitin-conjugating enzyme, E2 	%IPR016135:Ubiquitin-conjugating enzyme/RWD-like 	%IPR023313:Ubiquitin-conjugating enzyme, active site 
Locus_12007_Transcript_4	%IPR000608:Ubiquitin-conjugating enzyme, E2 	%IPR016135:Ubiquitin-conjugating enzyme/RWD-like 	%IPR023313:Ubiquitin-conjugating enzyme, active site 
Locus_12007_Transcript_5	%IPR000608:Ubiquitin-conjugating enzyme, E2 	%IPR016135:Ubiquitin-conjugating enzyme/RWD-like 	%IPR023313:Ubiquitin-conjugating enzyme, active site 
Locus_12007_Transcript_6	%IPR000608:Ubiquitin-conjugating enzyme, E2 	%IPR016135:Ubiquitin-conjugating enzyme/RWD-like 	%IPR023313:Ubiquitin-conjugating enzyme, active site 
Locus_12007_Transcript_7	%IPR000608:Ubiquitin-conjugating enzyme, E2 	%IPR016135:Ubiquitin-conjugating enzyme/RWD-like 	%IPR023313:Ubiquitin-conjugating enzyme, active site 
Locus_12011_Transcript_1	%IPR002300:Aminoacyl-tRNA synthetase, class Ia 	%IPR009008:Valyl/Leucyl/Isoleucyl-tRNA synthetase, class Ia, editing domain 	%IPR014729:Rossmann-like alpha/beta/alpha sandwich fold 
Locus_12016_Transcript_1	%IPR002305:Aminoacyl-tRNA synthetase, class Ic 	%IPR002307:Tyrosine-tRNA ligase 	%IPR002547:tRNA-binding domain 	%IPR012340:Nucleic acid-binding, OB-fold 	%IPR014729:Rossmann-like alpha/beta/alpha sandwich fold 	%IPR016027:Nucleic acid-binding, OB-fold-like 	%IPR023617:Tyrosine-tRNA ligase, archaeal/eukaryotic-type 
Locus_12016_Transcript_2	%IPR002305:Aminoacyl-tRNA synthetase, class Ic 	%IPR002307:Tyrosine-tRNA ligase 	%IPR002547:tRNA-binding domain 	%IPR012340:Nucleic acid-binding, OB-fold 	%IPR014729:Rossmann-like alpha/beta/alpha sandwich fold 	%IPR016027:Nucleic acid-binding, OB-fold-like 	%IPR023617:Tyrosine-tRNA ligase, archaeal/eukaryotic-type 
Locus_12016_Transcript_3	%IPR002305:Aminoacyl-tRNA synthetase, class Ic 	%IPR002307:Tyrosyl-tRNA synthetase 	%IPR002547:tRNA-binding domain 	%IPR012340:Nucleic acid-binding, OB-fold 	%IPR014729:Rossmann-like alpha/beta/alpha sandwich fold 	%IPR016027:Nucleic acid-binding, OB-fold-like 	%IPR023617:Tyrosyl-tRNA synthetase, archaeal-type 
Locus_12016_Transcript_4	%IPR002305:Aminoacyl-tRNA synthetase, class Ic 	%IPR002307:Tyrosine-tRNA ligase 	%IPR002547:tRNA-binding domain 	%IPR012340:Nucleic acid-binding, OB-fold 	%IPR014729:Rossmann-like alpha/beta/alpha sandwich fold 	%IPR016027:Nucleic acid-binding, OB-fold-like 	%IPR023617:Tyrosine-tRNA ligase, archaeal/eukaryotic-type 
Locus_12016_Transcript_5	%IPR002305:Aminoacyl-tRNA synthetase, class Ic 	%IPR002307:Tyrosine-tRNA ligase 	%IPR002547:tRNA-binding domain 	%IPR012340:Nucleic acid-binding, OB-fold 	%IPR014729:Rossmann-like alpha/beta/alpha sandwich fold 	%IPR016027:Nucleic acid-binding, OB-fold-like 	%IPR023617:Tyrosine-tRNA ligase, archaeal/eukaryotic-type 
Locus_12016_Transcript_6	%IPR002305:Aminoacyl-tRNA synthetase, class Ic 	%IPR002307:Tyrosine-tRNA ligase 	%IPR002547:tRNA-binding domain 	%IPR012340:Nucleic acid-binding, OB-fold 	%IPR014729:Rossmann-like alpha/beta/alpha sandwich fold 	%IPR016027:Nucleic acid-binding, OB-fold-like 	%IPR023617:Tyrosine-tRNA ligase, archaeal/eukaryotic-type 
Locus_12018_Transcript_1	%IPR006822:Coatomer, epsilon subunit 	%IPR011990:Tetratricopeptide-like helical 	%IPR019734:Tetratricopeptide repeat 
Locus_12018_Transcript_2	%IPR006822:Coatomer, epsilon subunit 	%IPR011990:Tetratricopeptide-like helical 
Locus_12019_Transcript_1	%IPR001304:C-type lectin 	%IPR016186:C-type lectin-like 	%IPR016187:C-type lectin fold 	%IPR018378:C-type lectin, conserved site 
Locus_12021_Transcript_1	%IPR001806:Small GTPase superfamily 	%IPR015593:Small GTPase superfamily, Rab23 
Locus_12022_Transcript_3	%IPR000719:Protein kinase, catalytic domain 	%IPR002290:Serine/threonine- / dual-specificity protein kinase, catalytic domain 	%IPR011009:Protein kinase-like domain 
Locus_12029_Transcript_1	%IPR026795:Uncharacterised protein family UPF0515 
Locus_12031_Transcript_1	%IPR002319:Phenylalanyl-tRNA synthetase 	%IPR004529:Phenylalanyl-tRNA synthetase, class IIc, alpha subunit 	%IPR006195:Aminoacyl-tRNA synthetase, class II 
Locus_12031_Transcript_2	%IPR002319:Phenylalanyl-tRNA synthetase 	%IPR004529:Phenylalanyl-tRNA synthetase, class IIc, alpha subunit 	%IPR006195:Aminoacyl-tRNA synthetase, class II 
Locus_12031_Transcript_3	%IPR002319:Phenylalanyl-tRNA synthetase 	%IPR004529:Phenylalanyl-tRNA synthetase, class IIc, alpha subunit 	%IPR006195:Aminoacyl-tRNA synthetase, class II 
Locus_12031_Transcript_4	%IPR002319:Phenylalanyl-tRNA synthetase 	%IPR004529:Phenylalanyl-tRNA synthetase, class IIc, alpha subunit 	%IPR006195:Aminoacyl-tRNA synthetase, class II 
Locus_12031_Transcript_5	%IPR002319:Phenylalanyl-tRNA synthetase 	%IPR004529:Phenylalanyl-tRNA synthetase, class IIc, alpha subunit 	%IPR006195:Aminoacyl-tRNA synthetase, class II 
Locus_12034_Transcript_1	%IPR005024:Snf7 
Locus_12034_Transcript_2	%IPR005024:Snf7 
Locus_12036_Transcript_1	%IPR006904:Protein of unknown function DUF716, TMEM45 
Locus_12039_Transcript_1	%IPR001236:Lactate/malate dehydrogenase, N-terminal 	%IPR001252:Malate dehydrogenase, active site 	%IPR001557:L-lactate/malate dehydrogenase 	%IPR010097:Malate dehydrogenase, type 1 	%IPR015955:Lactate dehydrogenase/glycoside hydrolase, family 4, C-terminal 	%IPR016040:NAD(P)-binding domain 	%IPR022383:Lactate/malate dehydrogenase, C-terminal 
Locus_12042_Transcript_1	%IPR007502:Helicase-associated domain 	%IPR011709:Domain of unknown function DUF1605 
Locus_12044_Transcript_1	%IPR001156:Peptidase S60, transferrin lactoferrin 
Locus_12044_Transcript_2	%IPR001156:Peptidase S60, transferrin lactoferrin 
Locus_12044_Transcript_3	%IPR001156:Transferrin family 
Locus_12044_Transcript_4	%IPR001156:Transferrin family 
Locus_12044_Transcript_5	%IPR001156:Transferrin family 
Locus_12044_Transcript_6	%IPR001156:Transferrin family 
Locus_12044_Transcript_7	%IPR001156:Transferrin family 
Locus_12044_Transcript_8	%IPR001156:Peptidase S60, transferrin lactoferrin 
Locus_12049_Transcript_1	%IPR000315:Zinc finger, B-box 	%IPR001841:Zinc finger, RING-type 	%IPR013083:Zinc finger, RING/FYVE/PHD-type 	%IPR017907:Zinc finger, RING-type, conserved site 
Locus_12049_Transcript_2	%IPR000315:Zinc finger, B-box 	%IPR001841:Zinc finger, RING-type 	%IPR013083:Zinc finger, RING/FYVE/PHD-type 	%IPR017907:Zinc finger, RING-type, conserved site 
Locus_12049_Transcript_3	%IPR000315:Zinc finger, B-box 	%IPR001841:Zinc finger, RING-type 	%IPR013083:Zinc finger, RING/FYVE/PHD-type 	%IPR017907:Zinc finger, RING-type, conserved site 
Locus_1204_Transcript_1	%IPR002937:Amine oxidase 
Locus_12067_Transcript_1	%IPR001680:WD40 repeat 	%IPR015943:WD40/YVTN repeat-like-containing domain 	%IPR017986:WD40-repeat-containing domain 	%IPR019775:WD40 repeat, conserved site 
Locus_12067_Transcript_2	%IPR001680:WD40 repeat 	%IPR015943:WD40/YVTN repeat-like-containing domain 	%IPR017986:WD40-repeat-containing domain 	%IPR019775:WD40 repeat, conserved site 
Locus_12069_Transcript_1	%IPR000873:AMP-dependent synthetase/ligase 
Locus_12069_Transcript_2	%IPR000873:AMP-dependent synthetase/ligase 
Locus_12069_Transcript_3	%IPR000873:AMP-dependent synthetase/ligase 
Locus_12069_Transcript_4	%IPR000873:AMP-dependent synthetase/ligase 
Locus_12069_Transcript_5	%IPR000873:AMP-dependent synthetase/ligase 
Locus_12069_Transcript_6	%IPR000873:AMP-dependent synthetase/ligase 
Locus_12073_Transcript_1	%IPR001683:Phox homologous domain 	%IPR015404:Vps5 C-terminal 
Locus_12076_Transcript_1	%IPR001452:Src homology-3 domain 	%IPR011511:Variant SH3 
Locus_12079_Transcript_1	%IPR000217:Tubulin 	%IPR008280:Tubulin/FtsZ, C-terminal 	%IPR023123:Tubulin, C-terminal 
Locus_12079_Transcript_2	%IPR000217:Tubulin 	%IPR002453:Beta tubulin 	%IPR008280:Tubulin/FtsZ, C-terminal 	%IPR018316:Tubulin/FtsZ, 2-layer sandwich domain 	%IPR023123:Tubulin, C-terminal 
Locus_1207_Transcript_1	%IPR001073:Complement C1q protein 	%IPR008983:Tumour necrosis factor-like 
Locus_1207_Transcript_2	%IPR001073:Complement C1q protein 	%IPR008983:Tumour necrosis factor-like 
Locus_1207_Transcript_3	%IPR001073:Complement C1q protein 	%IPR008983:Tumour necrosis factor-like 
Locus_1207_Transcript_4	%IPR001073:Complement C1q protein 	%IPR008983:Tumour necrosis factor-like 
Locus_1207_Transcript_5	%IPR001073:Complement C1q protein 	%IPR008983:Tumour necrosis factor-like 
Locus_12085_Transcript_10	%IPR000152:EGF-type aspartate/asparagine hydroxylation site 	%IPR000742:Epidermal growth factor-like domain 	%IPR001881:EGF-like calcium-binding 	%IPR013032:EGF-like, conserved site 	%IPR018097:EGF-like calcium-binding, conserved site 	%IPR023346:Lysozyme-like domain 	%IPR023347:Lysozyme domain 
Locus_12085_Transcript_11	%IPR000152:EGF-type aspartate/asparagine hydroxylation site 	%IPR000742:Epidermal growth factor-like domain 	%IPR001881:EGF-like calcium-binding 	%IPR013032:EGF-like, conserved site 	%IPR018097:EGF-like calcium-binding, conserved site 	%IPR023346:Lysozyme-like domain 	%IPR023347:Lysozyme domain 
Locus_12085_Transcript_2	%IPR000152:EGF-type aspartate/asparagine hydroxylation site 	%IPR000742:Epidermal growth factor-like domain 	%IPR001881:EGF-like calcium-binding 	%IPR006209:EGF-like domain 	%IPR006210:Epidermal growth factor-like 	%IPR013032:EGF-like region, conserved site 	%IPR018097:EGF-like calcium-binding, conserved site 	%IPR023346:Lysozyme-like domain 	%IPR023347:Lysozyme domain 
Locus_12085_Transcript_3	%IPR000152:EGF-type aspartate/asparagine hydroxylation site 	%IPR000742:Epidermal growth factor-like domain 	%IPR001881:EGF-like calcium-binding 	%IPR006209:EGF-like domain 	%IPR006210:Epidermal growth factor-like 	%IPR013032:EGF-like, conserved site 	%IPR018097:EGF-like calcium-binding, conserved site 	%IPR023346:Lysozyme-like domain 	%IPR023347:Lysozyme domain 
Locus_12085_Transcript_4	%IPR000152:EGF-type aspartate/asparagine hydroxylation site 	%IPR000742:Epidermal growth factor-like domain 	%IPR001881:EGF-like calcium-binding 	%IPR006209:EGF-like domain 	%IPR006210:Epidermal growth factor-like 	%IPR013032:EGF-like, conserved site 	%IPR018097:EGF-like calcium-binding, conserved site 	%IPR023346:Lysozyme-like domain 	%IPR023347:Lysozyme domain 
Locus_12085_Transcript_5	%IPR000152:EGF-type aspartate/asparagine hydroxylation site 	%IPR000742:Epidermal growth factor-like domain 	%IPR001881:EGF-like calcium-binding 	%IPR013032:EGF-like, conserved site 	%IPR018097:EGF-like calcium-binding, conserved site 	%IPR023346:Lysozyme-like domain 	%IPR023347:Lysozyme domain 
Locus_12085_Transcript_6	%IPR000152:EGF-type aspartate/asparagine hydroxylation site 	%IPR000742:Epidermal growth factor-like domain 	%IPR001881:EGF-like calcium-binding 	%IPR006209:EGF-like domain 	%IPR006210:Epidermal growth factor-like 	%IPR013032:EGF-like, conserved site 	%IPR018097:EGF-like calcium-binding, conserved site 	%IPR023346:Lysozyme-like domain 	%IPR023347:Lysozyme domain 
Locus_12085_Transcript_7	%IPR000152:EGF-type aspartate/asparagine hydroxylation site 	%IPR000742:Epidermal growth factor-like domain 	%IPR001881:EGF-like calcium-binding 	%IPR013032:EGF-like, conserved site 	%IPR018097:EGF-like calcium-binding, conserved site 	%IPR023346:Lysozyme-like domain 	%IPR023347:Lysozyme domain 
Locus_12085_Transcript_8	%IPR000152:EGF-type aspartate/asparagine hydroxylation site 	%IPR000742:Epidermal growth factor-like domain 	%IPR001881:EGF-like calcium-binding 	%IPR013032:EGF-like, conserved site 	%IPR018097:EGF-like calcium-binding, conserved site 	%IPR023346:Lysozyme-like domain 	%IPR023347:Lysozyme domain 
Locus_12085_Transcript_9	%IPR000152:EGF-type aspartate/asparagine hydroxylation site 	%IPR000742:Epidermal growth factor-like domain 	%IPR001881:EGF-like calcium-binding 	%IPR006209:EGF-like domain 	%IPR006210:Epidermal growth factor-like 	%IPR013032:EGF-like, conserved site 	%IPR018097:EGF-like calcium-binding, conserved site 	%IPR023346:Lysozyme-like domain 	%IPR023347:Lysozyme domain 
Locus_12104_Transcript_1	%IPR006043:Xanthine/uracil/vitamin C permease 
Locus_12132_Transcript_1	%IPR000687:RIO kinase 	%IPR011009:Protein kinase-like domain 	%IPR015285:RIO2 kinase, winged helix, N-terminal 	%IPR018934:RIO-like kinase 	%IPR018935:RIO kinase, conserved site 
Locus_12132_Transcript_2	%IPR011009:Protein kinase-like domain 	%IPR018934:RIO-like kinase 	%IPR018935:RIO kinase, conserved site 
Locus_12132_Transcript_3	%IPR000687:RIO kinase 	%IPR011009:Protein kinase-like domain 	%IPR015285:RIO2 kinase, winged helix, N-terminal 	%IPR018934:RIO-like kinase 	%IPR018935:RIO kinase, conserved site 
Locus_12132_Transcript_4	%IPR000687:RIO kinase 	%IPR011009:Protein kinase-like domain 	%IPR015285:RIO2 kinase, winged helix, N-terminal 	%IPR018934:RIO-like kinase 	%IPR018935:RIO kinase, conserved site 
Locus_1213_Transcript_1	%IPR000152:EGF-type aspartate/asparagine hydroxylation site 	%IPR000742:Epidermal growth factor-like domain 	%IPR001881:EGF-like calcium-binding 	%IPR003609:Apple-like 	%IPR006209:EGF-like domain 	%IPR006210:Epidermal growth factor-like 	%IPR013032:EGF-like region, conserved site 	%IPR018097:EGF-like calcium-binding, conserved site 
Locus_1213_Transcript_2	%IPR000152:EGF-type aspartate/asparagine hydroxylation site 	%IPR000742:Epidermal growth factor-like domain 	%IPR001881:EGF-like calcium-binding 	%IPR006209:EGF-like domain 	%IPR006210:Epidermal growth factor-like 	%IPR013032:EGF-like region, conserved site 	%IPR018097:EGF-like calcium-binding, conserved site 
Locus_1213_Transcript_3	%IPR000152:EGF-type aspartate/asparagine hydroxylation site 	%IPR000742:Epidermal growth factor-like domain 	%IPR001881:EGF-like calcium-binding 	%IPR003609:Apple-like 	%IPR006209:EGF-like domain 	%IPR006210:Epidermal growth factor-like 	%IPR013032:EGF-like, conserved site 	%IPR018097:EGF-like calcium-binding, conserved site 
Locus_1213_Transcript_4	%IPR000152:EGF-type aspartate/asparagine hydroxylation site 	%IPR000742:Epidermal growth factor-like domain 	%IPR001881:EGF-like calcium-binding 	%IPR003609:Apple-like 	%IPR006209:EGF-like domain 	%IPR006210:Epidermal growth factor-like 	%IPR013032:EGF-like, conserved site 	%IPR018097:EGF-like calcium-binding, conserved site 
Locus_1213_Transcript_5	%IPR000152:EGF-type aspartate/asparagine hydroxylation site 	%IPR000742:Epidermal growth factor-like domain 	%IPR001881:EGF-like calcium-binding 	%IPR003609:Apple-like 	%IPR013032:EGF-like, conserved site 	%IPR018097:EGF-like calcium-binding, conserved site 
Locus_12140_Transcript_1	%IPR025252:Domain of unknown function DUF4200 
Locus_12140_Transcript_2	%IPR025252:Domain of unknown function DUF4200 
Locus_12140_Transcript_3	%IPR025252:Domain of unknown function DUF4200 
Locus_12140_Transcript_4	%IPR025252:Domain of unknown function DUF4200 
Locus_12140_Transcript_5	%IPR025252:Domain of unknown function DUF4200 
Locus_1214_Transcript_1	%IPR001210:Ribosomal protein S17e 
Locus_12151_Transcript_2	%IPR002198:Short-chain dehydrogenase/reductase SDR 	%IPR002347:Glucose/ribitol dehydrogenase 	%IPR016040:NAD(P)-binding domain 	%IPR020904:Short-chain dehydrogenase/reductase, conserved site 
Locus_12151_Transcript_3	%IPR002198:Short-chain dehydrogenase/reductase SDR 	%IPR002347:Glucose/ribitol dehydrogenase 	%IPR016040:NAD(P)-binding domain 	%IPR020904:Short-chain dehydrogenase/reductase, conserved site 
Locus_12153_Transcript_1	%IPR006461:Uncharacterised protein family Cys-rich 
Locus_12153_Transcript_2	%IPR006461:Uncharacterised protein family Cys-rich 
Locus_12155_Transcript_2	%IPR008775:Phytanoyl-CoA dioxygenase 
Locus_1215_Transcript_1	%IPR009269:Protein of unknown function DUF926 
Locus_12161_Transcript_1	%IPR000719:Protein kinase, catalytic domain 	%IPR002290:Serine/threonine- / dual-specificity protein kinase, catalytic domain 	%IPR003598:Immunoglobulin subtype 2 	%IPR003599:Immunoglobulin subtype 	%IPR003961:Fibronectin, type III 	%IPR007110:Immunoglobulin-like 	%IPR008271:Serine/threonine-protein kinase, active site 	%IPR011009:Protein kinase-like domain 	%IPR013098:Immunoglobulin I-set 	%IPR013783:Immunoglobulin-like fold 	%IPR017441:Protein kinase, ATP binding site 	%IPR020635:Tyrosine-protein kinase, catalytic domain 
Locus_12161_Transcript_2	%IPR000719:Protein kinase, catalytic domain 	%IPR002290:Serine/threonine- / dual-specificity protein kinase, catalytic domain 	%IPR003598:Immunoglobulin subtype 2 	%IPR003599:Immunoglobulin subtype 	%IPR003961:Fibronectin, type III 	%IPR007110:Immunoglobulin-like 	%IPR008271:Serine/threonine-protein kinase, active site 	%IPR011009:Protein kinase-like domain 	%IPR013098:Immunoglobulin I-set 	%IPR013783:Immunoglobulin-like fold 	%IPR017441:Protein kinase, ATP binding site 	%IPR020635:Tyrosine-protein kinase, catalytic domain 
Locus_12163_Transcript_1	%IPR000277:Cys/Met metabolism, pyridoxal phosphate-dependent enzyme 	%IPR015421:Pyridoxal phosphate-dependent transferase, major region, subdomain 1 	%IPR015422:Pyridoxal phosphate-dependent transferase, major region, subdomain 2 	%IPR015424:Pyridoxal phosphate-dependent transferase, major domain 
Locus_1216_Transcript_1	%IPR004273:Dynein heavy chain domain 	%IPR026983:Dynein heavy chain 
Locus_1216_Transcript_2	%IPR004273:Dynein heavy chain domain 	%IPR026983:Dynein heavy chain 
Locus_1216_Transcript_3	%IPR004273:Dynein heavy chain domain 	%IPR026983:Dynein heavy chain 
Locus_1216_Transcript_4	%IPR004273:Dynein heavy chain domain 	%IPR026983:Dynein heavy chain 
Locus_12174_Transcript_7	%IPR013057:Amino acid transporter, transmembrane 
Locus_12180_Transcript_1	%IPR002181:Fibrinogen, alpha/beta/gamma chain, C-terminal globular 	%IPR014715:Fibrinogen, alpha/beta/gamma chain, C-terminal globular, subdomain 2 	%IPR014716:Fibrinogen, alpha/beta/gamma chain, C-terminal globular, subdomain 1 	%IPR020837:Fibrinogen, conserved site 
Locus_12180_Transcript_2	%IPR002181:Fibrinogen, alpha/beta/gamma chain, C-terminal globular 	%IPR014715:Fibrinogen, alpha/beta/gamma chain, C-terminal globular, subdomain 2 	%IPR014716:Fibrinogen, alpha/beta/gamma chain, C-terminal globular, subdomain 1 	%IPR020837:Fibrinogen, conserved site 
Locus_12187_Transcript_1	%IPR001296:Glycosyl transferase, family 1 
Locus_12187_Transcript_2	%IPR001296:Glycosyl transferase, family 1 
Locus_12187_Transcript_3	%IPR001296:Glycosyl transferase, family 1 
Locus_12191_Transcript_1	%IPR001007:von Willebrand factor, type C 	%IPR006207:Cystine knot, C-terminal 
Locus_12191_Transcript_2	%IPR001007:von Willebrand factor, type C 	%IPR006207:Cystine knot, C-terminal 
Locus_12191_Transcript_3	%IPR001007:von Willebrand factor, type C 	%IPR006207:Cystine knot, C-terminal 
Locus_12191_Transcript_4	%IPR001007:von Willebrand factor, type C 	%IPR006207:Cystine knot, C-terminal 
Locus_12191_Transcript_5	%IPR001007:von Willebrand factor, type C 	%IPR006207:Cystine knot, C-terminal 
Locus_12191_Transcript_6	%IPR001007:von Willebrand factor, type C 	%IPR006207:Cystine knot, C-terminal 
Locus_12193_Transcript_1	%IPR004095:TGS 	%IPR005225:Small GTP-binding protein domain 	%IPR006073:GTP binding domain 	%IPR006074:GTP1/OBG, conserved site 
Locus_12193_Transcript_2	%IPR004095:TGS 	%IPR005225:Small GTP-binding protein domain 	%IPR006073:GTP binding domain 	%IPR006074:GTP1/OBG, conserved site 
Locus_12193_Transcript_3	%IPR004095:TGS 	%IPR005225:Small GTP-binding protein domain 	%IPR006073:GTP binding domain 	%IPR006074:GTP1/OBG, conserved site 
Locus_12193_Transcript_4	%IPR004095:TGS 	%IPR005225:Small GTP-binding protein domain 	%IPR006073:GTP binding domain 	%IPR006074:GTP1/OBG, conserved site 
Locus_12193_Transcript_5	%IPR004095:TGS 	%IPR005225:Small GTP-binding protein domain 	%IPR006073:GTP binding domain 	%IPR006074:GTP1/OBG, conserved site 
Locus_12193_Transcript_6	%IPR004095:TGS 	%IPR005225:Small GTP-binding protein domain 	%IPR006073:GTP binding domain 	%IPR006074:GTP1/OBG, conserved site 
Locus_12196_Transcript_1	%IPR005037:Pre-mRNA-splicing factor 38 
Locus_12196_Transcript_2	%IPR005037:Pre-mRNA-splicing factor 38 
Locus_12196_Transcript_3	%IPR005037:Pre-mRNA-splicing factor 38 
Locus_1219_Transcript_1	%IPR001841:Zinc finger, RING-type 	%IPR006845:Pex, N-terminal 	%IPR013083:Zinc finger, RING/FYVE/PHD-type 	%IPR017375:Peroxisome assembly protein 12 
Locus_121_Transcript_1	%IPR005797:Cytochrome b/b6, N-terminal 	%IPR005798:Cytochrome b/b6, C-terminal 	%IPR016174:Di-haem cytochrome, transmembrane 	%IPR016175:Cytochrome b/b6 
Locus_121_Transcript_2	%IPR005797:Cytochrome b/b6, N-terminal 	%IPR005798:Cytochrome b/b6, C-terminal 	%IPR016174:Di-haem cytochrome, transmembrane 	%IPR016175:Cytochrome b/b6 
Locus_12201_Transcript_1	%IPR005135:Endonuclease/exonuclease/phosphatase 	%IPR008185:Deoxyribonuclease I, eukaryotic 	%IPR016202:Deoxyribonuclease I-like 
Locus_12206_Transcript_10	%IPR005814:Aminotransferase class-III 	%IPR010164:Ornithine aminotransferase 	%IPR015421:Pyridoxal phosphate-dependent transferase, major region, subdomain 1 	%IPR015422:Pyridoxal phosphate-dependent transferase, major region, subdomain 2 	%IPR015424:Pyridoxal phosphate-dependent transferase, major domain 
Locus_12206_Transcript_11	%IPR005814:Aminotransferase class-III 	%IPR010164:Ornithine aminotransferase 	%IPR015421:Pyridoxal phosphate-dependent transferase, major region, subdomain 1 	%IPR015422:Pyridoxal phosphate-dependent transferase, major region, subdomain 2 	%IPR015424:Pyridoxal phosphate-dependent transferase, major domain 
Locus_12206_Transcript_2	%IPR005814:Aminotransferase class-III 	%IPR010164:Ornithine aminotransferase 	%IPR015422:Pyridoxal phosphate-dependent transferase, major region, subdomain 2 	%IPR015424:Pyridoxal phosphate-dependent transferase, major domain 
Locus_12206_Transcript_3	%IPR005814:Aminotransferase class-III 	%IPR010164:Ornithine aminotransferase 	%IPR015421:Pyridoxal phosphate-dependent transferase, major region, subdomain 1 	%IPR015422:Pyridoxal phosphate-dependent transferase, major region, subdomain 2 	%IPR015424:Pyridoxal phosphate-dependent transferase, major domain 
Locus_12206_Transcript_4	%IPR005814:Aminotransferase class-III 	%IPR010164:Ornithine aminotransferase 	%IPR015421:Pyridoxal phosphate-dependent transferase, major region, subdomain 1 	%IPR015422:Pyridoxal phosphate-dependent transferase, major region, subdomain 2 	%IPR015424:Pyridoxal phosphate-dependent transferase, major domain 
Locus_12206_Transcript_5	%IPR005814:Aminotransferase class-III 	%IPR010164:Ornithine aminotransferase 	%IPR015421:Pyridoxal phosphate-dependent transferase, major region, subdomain 1 	%IPR015422:Pyridoxal phosphate-dependent transferase, major region, subdomain 2 	%IPR015424:Pyridoxal phosphate-dependent transferase, major domain 
Locus_12206_Transcript_6	%IPR005814:Aminotransferase class-III 	%IPR010164:Ornithine aminotransferase 	%IPR015421:Pyridoxal phosphate-dependent transferase, major region, subdomain 1 	%IPR015422:Pyridoxal phosphate-dependent transferase, major region, subdomain 2 	%IPR015424:Pyridoxal phosphate-dependent transferase, major domain 
Locus_12206_Transcript_7	%IPR005814:Aminotransferase class-III 	%IPR010164:Ornithine aminotransferase 	%IPR015421:Pyridoxal phosphate-dependent transferase, major region, subdomain 1 	%IPR015422:Pyridoxal phosphate-dependent transferase, major region, subdomain 2 	%IPR015424:Pyridoxal phosphate-dependent transferase, major domain 
Locus_12206_Transcript_8	%IPR005814:Aminotransferase class-III 	%IPR010164:Ornithine aminotransferase 	%IPR015421:Pyridoxal phosphate-dependent transferase, major region, subdomain 1 	%IPR015422:Pyridoxal phosphate-dependent transferase, major region, subdomain 2 	%IPR015424:Pyridoxal phosphate-dependent transferase, major domain 
Locus_12206_Transcript_9	%IPR005814:Aminotransferase class-III 	%IPR010164:Ornithine aminotransferase 	%IPR015421:Pyridoxal phosphate-dependent transferase, major region, subdomain 1 	%IPR015422:Pyridoxal phosphate-dependent transferase, major region, subdomain 2 	%IPR015424:Pyridoxal phosphate-dependent transferase, major domain 
Locus_12207_Transcript_1	%IPR005515:Vitelline membrane outer layer protein I (VOMI) 
Locus_12209_Transcript_1	%IPR008081:Cytoplasmic FMR1-interacting 
Locus_1220_Transcript_1	%IPR006073:GTP binding domain 	%IPR024644:Interferon-induced protein 44 family 
Locus_12210_Transcript_1	%IPR007704:Mannosyltransferase, DXD 
Locus_12210_Transcript_2	%IPR007704:Mannosyltransferase, DXD 
Locus_12211_Transcript_1	%IPR006055:Exonuclease 	%IPR012337:Ribonuclease H-like domain 	%IPR013520:Exonuclease, RNase T/DNA polymerase III 
Locus_12211_Transcript_2	%IPR006055:Exonuclease 	%IPR012337:Ribonuclease H-like domain 	%IPR013520:Exonuclease, RNase T/DNA polymerase III 
Locus_12211_Transcript_3	%IPR006055:Exonuclease 	%IPR012337:Ribonuclease H-like domain 	%IPR013520:Exonuclease, RNase T/DNA polymerase III 
Locus_12211_Transcript_4	%IPR006055:Exonuclease 	%IPR012337:Ribonuclease H-like domain 	%IPR013520:Exonuclease, RNase T/DNA polymerase III 
Locus_12211_Transcript_5	%IPR006055:Exonuclease 	%IPR012337:Ribonuclease H-like domain 	%IPR013520:Exonuclease, RNase T/DNA polymerase III 
Locus_12211_Transcript_6	%IPR006055:Exonuclease 	%IPR012337:Ribonuclease H-like domain 	%IPR013520:Exonuclease, RNase T/DNA polymerase III 
Locus_12213_Transcript_1	%IPR011704:ATPase, dynein-related, AAA domain 
Locus_12216_Transcript_1	%IPR007832:RNA polymerase Rpc34 
Locus_1221_Transcript_1	%IPR004866:Chitobiase/hexosaminidase N-terminal domain 	%IPR008965:Carbohydrate-binding domain 	%IPR012291:Cellulose-binding family II/chitobiase, carbohydrate-binding domain 	%IPR013781:Glycoside hydrolase, catalytic domain 	%IPR015883:Glycoside hydrolase family 20, catalytic core 	%IPR017853:Glycoside hydrolase, superfamily 	%IPR025705:Beta-hexosaminidase subunit alpha/beta 
Locus_1221_Transcript_2	%IPR004866:Chitobiase/hexosaminidase N-terminal domain 	%IPR008965:Carbohydrate-binding domain 	%IPR012291:Cellulose-binding family II/chitobiase, carbohydrate-binding domain 	%IPR013781:Glycoside hydrolase, catalytic domain 	%IPR015883:Glycoside hydrolase family 20, catalytic core 	%IPR017853:Glycoside hydrolase, superfamily 	%IPR025705:Beta-hexosaminidase subunit alpha/beta 
Locus_1221_Transcript_3	%IPR004866:Chitobiase/hexosaminidase N-terminal domain 	%IPR008965:Carbohydrate-binding domain 	%IPR012291:Cellulose-binding family II/chitobiase, carbohydrate-binding domain 	%IPR013781:Glycoside hydrolase, catalytic domain 	%IPR015883:Glycoside hydrolase family 20, catalytic core 	%IPR017853:Glycoside hydrolase, superfamily 	%IPR025705:Beta-hexosaminidase subunit alpha/beta 
Locus_1221_Transcript_4	%IPR004866:Chitobiase/hexosaminidase N-terminal domain 	%IPR008965:Carbohydrate-binding domain 	%IPR012291:Cellulose-binding family II/chitobiase, carbohydrate-binding domain 	%IPR013781:Glycoside hydrolase, catalytic domain 	%IPR015883:Glycoside hydrolase family 20, catalytic core 	%IPR017853:Glycoside hydrolase, superfamily 	%IPR025705:Beta-hexosaminidase subunit alpha/beta 
Locus_12227_Transcript_1	%IPR021013:ATPase, vacuolar ER assembly factor, Vma12 
Locus_12227_Transcript_2	%IPR021013:ATPase, vacuolar ER assembly factor, Vma12 
Locus_12227_Transcript_4	%IPR021013:ATPase, vacuolar ER assembly factor, Vma12 
Locus_12227_Transcript_5	%IPR021013:ATPase, vacuolar ER assembly factor, Vma12 
Locus_12227_Transcript_6	%IPR021013:ATPase, vacuolar ER assembly factor, Vma12 
Locus_12239_Transcript_1	%IPR002544:FMRFamide-related peptide-like 
Locus_12239_Transcript_2	%IPR002544:FMRFamide-related peptide-like 
Locus_12239_Transcript_3	%IPR002544:FMRFamide-related peptide-like 
Locus_1223_Transcript_10	%IPR001715:Calponin homology domain 
Locus_1223_Transcript_16	%IPR002017:Spectrin repeat 
Locus_1223_Transcript_22	%IPR001589:Actinin-type, actin-binding, conserved site 	%IPR001605:Pleckstrin homology domain, spectrin-type 	%IPR001715:Calponin homology domain 	%IPR001849:Pleckstrin homology domain 	%IPR002017:Spectrin repeat 	%IPR011993:Pleckstrin homology-like domain 	%IPR016343:Spectrin, beta subunit 	%IPR018159:Spectrin/alpha-actinin 
Locus_1223_Transcript_23	%IPR001589:Actinin-type, actin-binding, conserved site 	%IPR001605:Pleckstrin homology domain, spectrin-type 	%IPR001715:Calponin homology domain 	%IPR001849:Pleckstrin homology domain 	%IPR002017:Spectrin repeat 	%IPR011993:Pleckstrin homology-like domain 	%IPR016343:Spectrin, beta subunit 	%IPR018159:Spectrin/alpha-actinin 
Locus_1223_Transcript_24	%IPR001589:Actinin-type, actin-binding, conserved site 	%IPR001605:Pleckstrin homology domain, spectrin-type 	%IPR001715:Calponin homology domain 	%IPR001849:Pleckstrin homology domain 	%IPR002017:Spectrin repeat 	%IPR011993:Pleckstrin homology-like domain 	%IPR016343:Spectrin, beta subunit 	%IPR018159:Spectrin/alpha-actinin 
Locus_1223_Transcript_25	%IPR001589:Actinin-type, actin-binding, conserved site 	%IPR001605:Pleckstrin homology domain, spectrin-type 	%IPR001715:Calponin homology domain 	%IPR001849:Pleckstrin homology domain 	%IPR002017:Spectrin repeat 	%IPR011993:Pleckstrin homology-like domain 	%IPR016343:Spectrin, beta subunit 	%IPR018159:Spectrin/alpha-actinin 
Locus_1223_Transcript_26	%IPR001589:Actinin-type, actin-binding, conserved site 	%IPR001605:Pleckstrin homology domain, spectrin-type 	%IPR001715:Calponin homology domain 	%IPR001849:Pleckstrin homology domain 	%IPR002017:Spectrin repeat 	%IPR011993:Pleckstrin homology-like domain 	%IPR016343:Spectrin, beta subunit 	%IPR018159:Spectrin/alpha-actinin 
Locus_1223_Transcript_27	%IPR001589:Actinin-type, actin-binding, conserved site 	%IPR001605:Pleckstrin homology domain, spectrin-type 	%IPR001715:Calponin homology domain 	%IPR001849:Pleckstrin homology domain 	%IPR002017:Spectrin repeat 	%IPR011993:Pleckstrin homology-like domain 	%IPR016343:Spectrin, beta subunit 	%IPR018159:Spectrin/alpha-actinin 
Locus_1223_Transcript_29	%IPR001589:Actinin-type, actin-binding, conserved site 	%IPR001605:Pleckstrin homology domain, spectrin-type 	%IPR001715:Calponin homology domain 	%IPR001849:Pleckstrin homology domain 	%IPR002017:Spectrin repeat 	%IPR011993:Pleckstrin homology-like domain 	%IPR016343:Spectrin, beta subunit 	%IPR018159:Spectrin/alpha-actinin 
Locus_1223_Transcript_30	%IPR001589:Actinin-type, actin-binding, conserved site 	%IPR001605:Pleckstrin homology domain, spectrin-type 	%IPR001715:Calponin homology domain 	%IPR001849:Pleckstrin homology domain 	%IPR002017:Spectrin repeat 	%IPR011993:Pleckstrin homology-like domain 	%IPR016343:Spectrin, beta subunit 	%IPR018159:Spectrin/alpha-actinin 
Locus_1223_Transcript_31	%IPR001589:Actinin-type, actin-binding, conserved site 	%IPR001605:Pleckstrin homology domain, spectrin-type 	%IPR001715:Calponin homology domain 	%IPR001849:Pleckstrin homology domain 	%IPR002017:Spectrin repeat 	%IPR011993:Pleckstrin homology-like domain 	%IPR016343:Spectrin, beta subunit 	%IPR018159:Spectrin/alpha-actinin 
Locus_12241_Transcript_1	%IPR013657:UAA transporter 
Locus_12245_Transcript_1	%IPR003172:MD-2-related lipid-recognition 	%IPR014756:Immunoglobulin E-set 
Locus_12245_Transcript_2	%IPR003172:MD-2-related lipid-recognition 	%IPR014756:Immunoglobulin E-set 
Locus_12247_Transcript_1	%IPR004045:Glutathione S-transferase, N-terminal 	%IPR004046:Glutathione S-transferase, C-terminal 	%IPR010987:Glutathione S-transferase, C-terminal-like 	%IPR012336:Thioredoxin-like fold 	%IPR017933:Glutathione S-transferase/chloride channel, C-terminal 
Locus_1224_Transcript_1	%IPR004127:Prefoldin subunit 	%IPR009053:Prefoldin 
Locus_1224_Transcript_2	%IPR004127:Prefoldin subunit 	%IPR009053:Prefoldin 	%IPR011599:Prefoldin alpha subunit 
Locus_12251_Transcript_1	%IPR023175:Vacuolar protein sorting-associate Vta1, N-terminal 
Locus_12252_Transcript_1	%IPR000152:EGF-type aspartate/asparagine hydroxylation site 	%IPR000742:Epidermal growth factor-like domain 	%IPR001881:EGF-like calcium-binding 	%IPR006209:EGF-like domain 	%IPR006210:Epidermal growth factor-like 	%IPR013032:EGF-like region, conserved site 
Locus_12255_Transcript_1	%IPR014898:Zinc finger, C2H2, LYAR-type 
Locus_12255_Transcript_2	%IPR014898:Zinc finger, C2H2, LYAR-type 
Locus_12255_Transcript_3	%IPR014898:Zinc finger, C2H2, LYAR-type 
Locus_12257_Transcript_2	%IPR009886:HCaRG 	%IPR017920:COMM domain 
Locus_12257_Transcript_3	%IPR009886:HCaRG 	%IPR017920:COMM domain 
Locus_12259_Transcript_1	%IPR000644:Cystathionine beta-synthase, core 	%IPR001093:IMP dehydrogenase/GMP reductase 	%IPR005990:Inosine-5'-monophosphate dehydrogenase 	%IPR013785:Aldolase-type TIM barrel 	%IPR015875:IMP dehydrogenase / GMP reductase, conserved site 
Locus_1225_Transcript_13	%IPR001079:Galectin, carbohydrate recognition domain 	%IPR008985:Concanavalin A-like lectin/glucanases superfamily 	%IPR013320:Concanavalin A-like lectin/glucanase, subgroup 
Locus_1225_Transcript_14	%IPR001079:Galectin, carbohydrate recognition domain 	%IPR008985:Concanavalin A-like lectin/glucanases superfamily 	%IPR013320:Concanavalin A-like lectin/glucanase, subgroup 
Locus_1225_Transcript_15	%IPR001079:Galectin, carbohydrate recognition domain 	%IPR008985:Concanavalin A-like lectin/glucanases superfamily 	%IPR013320:Concanavalin A-like lectin/glucanase, subgroup 
Locus_1225_Transcript_16	%IPR001079:Galectin, carbohydrate recognition domain 	%IPR008985:Concanavalin A-like lectin/glucanases superfamily 	%IPR013320:Concanavalin A-like lectin/glucanase, subgroup 
Locus_1225_Transcript_17	%IPR001079:Galectin, carbohydrate recognition domain 	%IPR008985:Concanavalin A-like lectin/glucanases superfamily 	%IPR013320:Concanavalin A-like lectin/glucanase, subgroup 
Locus_1225_Transcript_19	%IPR001079:Galectin, carbohydrate recognition domain 	%IPR008985:Concanavalin A-like lectin/glucanases superfamily 	%IPR013320:Concanavalin A-like lectin/glucanase, subgroup 
Locus_1225_Transcript_20	%IPR001079:Galectin, carbohydrate recognition domain 	%IPR008985:Concanavalin A-like lectin/glucanases superfamily 	%IPR013320:Concanavalin A-like lectin/glucanase, subgroup 
Locus_1225_Transcript_21	%IPR001079:Galectin, carbohydrate recognition domain 	%IPR008985:Concanavalin A-like lectin/glucanases superfamily 	%IPR013320:Concanavalin A-like lectin/glucanase, subgroup 
Locus_1225_Transcript_22	%IPR001079:Galectin, carbohydrate recognition domain 	%IPR008985:Concanavalin A-like lectin/glucanases superfamily 	%IPR013320:Concanavalin A-like lectin/glucanase, subgroup 
Locus_12262_Transcript_1	%IPR004087:K Homology domain 	%IPR004088:K Homology domain, type 1 
Locus_12263_Transcript_1	%IPR001680:WD40 repeat 	%IPR011047:Quinonprotein alcohol dehydrogenase-like 	%IPR013535:PUL 	%IPR015155:PLAA family ubiquitin binding, PFU 	%IPR015943:WD40/YVTN repeat-like-containing domain 	%IPR017986:WD40-repeat-containing domain 
Locus_12263_Transcript_2	%IPR001680:WD40 repeat 	%IPR011047:Quinonprotein alcohol dehydrogenase-like 	%IPR013535:PUL 	%IPR015155:PLAA family ubiquitin binding, PFU 	%IPR015943:WD40/YVTN repeat-like-containing domain 	%IPR017986:WD40-repeat-containing domain 
Locus_12263_Transcript_3	%IPR001680:WD40 repeat 	%IPR011047:Quinonprotein alcohol dehydrogenase-like 	%IPR013535:PUL 	%IPR015155:PLAA family ubiquitin binding, PFU 	%IPR015943:WD40/YVTN repeat-like-containing domain 	%IPR017986:WD40-repeat-containing domain 
Locus_12263_Transcript_4	%IPR001680:WD40 repeat 	%IPR011047:Quinonprotein alcohol dehydrogenase-like 	%IPR013535:PUL 	%IPR015155:PLAA family ubiquitin binding, PFU 	%IPR015943:WD40/YVTN repeat-like-containing domain 	%IPR017986:WD40-repeat-containing domain 
Locus_12267_Transcript_1	%IPR002035:von Willebrand factor, type A 
Locus_12267_Transcript_2	%IPR002035:von Willebrand factor, type A 
Locus_12280_Transcript_1	%IPR002490:ATPase, V0/A0 complex subunit a 
Locus_12286_Transcript_1	%IPR018999:RNA helicase UPF1, UPF2-interacting domain 
Locus_12286_Transcript_10	%IPR018999:RNA helicase UPF1, UPF2-interacting domain 
Locus_12286_Transcript_3	%IPR018999:RNA helicase UPF1, UPF2-interacting domain 
Locus_12286_Transcript_4	%IPR018999:RNA helicase UPF1, UPF2-interacting domain 
Locus_12286_Transcript_6	%IPR018999:RNA helicase UPF1, UPF2-interacting domain 
Locus_12286_Transcript_7	%IPR018999:RNA helicase UPF1, UPF2-interacting domain 
Locus_12286_Transcript_8	%IPR018999:RNA helicase UPF1, UPF2-interacting domain 
Locus_12286_Transcript_9	%IPR018999:RNA helicase UPF1, UPF2-interacting domain 
Locus_12288_Transcript_1	%IPR002048:Calcium-binding EF-hand 	%IPR011992:EF-hand-like domain 	%IPR018247:EF-Hand 1, calcium-binding site 	%IPR018249:EF-HAND 2 
Locus_12289_Transcript_1	%IPR006993:SH3-binding, glutamic acid-rich protein 	%IPR012336:Thioredoxin-like fold 
Locus_12297_Transcript_1	%IPR011992:EF-hand-like domain 	%IPR018249:EF-HAND 2 
Locus_12298_Transcript_1	%IPR001190:Speract/scavenger receptor 	%IPR017448:Speract/scavenger receptor-related 
Locus_12298_Transcript_2	%IPR001190:Speract/scavenger receptor 	%IPR017448:Speract/scavenger receptor-related 
Locus_12299_Transcript_1	%IPR000372:Leucine-rich repeat-containing N-terminal 	%IPR001611:Leucine-rich repeat 	%IPR003591:Leucine-rich repeat, typical subtype 
Locus_12299_Transcript_2	%IPR000372:Leucine-rich repeat-containing N-terminal 	%IPR001611:Leucine-rich repeat 	%IPR003591:Leucine-rich repeat, typical subtype 
Locus_12299_Transcript_3	%IPR000372:Leucine-rich repeat-containing N-terminal 	%IPR001611:Leucine-rich repeat 	%IPR003591:Leucine-rich repeat, typical subtype 
Locus_12299_Transcript_4	%IPR000372:Leucine-rich repeat-containing N-terminal 	%IPR001611:Leucine-rich repeat 	%IPR003591:Leucine-rich repeat, typical subtype 
Locus_1229_Transcript_1	%IPR001697:Pyruvate kinase 	%IPR011037:Pyruvate kinase-like, insert domain 	%IPR015793:Pyruvate kinase, barrel 	%IPR015794:Pyruvate kinase, alpha/beta 	%IPR015795:Pyruvate kinase, C-terminal 	%IPR015806:Pyruvate kinase, beta-barrel insert domain 	%IPR015813:Pyruvate/Phosphoenolpyruvate kinase 	%IPR018209:Pyruvate kinase, active site 
Locus_1229_Transcript_2	%IPR001697:Pyruvate kinase 	%IPR011037:Pyruvate kinase-like, insert domain 	%IPR015793:Pyruvate kinase, barrel 	%IPR015794:Pyruvate kinase, alpha/beta 	%IPR015795:Pyruvate kinase, C-terminal 	%IPR015806:Pyruvate kinase, beta-barrel insert domain 	%IPR015813:Pyruvate/Phosphoenolpyruvate kinase 	%IPR018209:Pyruvate kinase, active site 
Locus_1229_Transcript_3	%IPR001697:Pyruvate kinase 	%IPR011037:Pyruvate kinase-like, insert domain 	%IPR015793:Pyruvate kinase, barrel 	%IPR015794:Pyruvate kinase, alpha/beta 	%IPR015795:Pyruvate kinase, C-terminal 	%IPR015806:Pyruvate kinase, beta-barrel insert domain 	%IPR015813:Pyruvate/Phosphoenolpyruvate kinase 	%IPR018209:Pyruvate kinase, active site 
Locus_1229_Transcript_4	%IPR001697:Pyruvate kinase 	%IPR011037:Pyruvate kinase-like, insert domain 	%IPR015793:Pyruvate kinase, barrel 	%IPR015794:Pyruvate kinase, alpha/beta 	%IPR015795:Pyruvate kinase, C-terminal 	%IPR015806:Pyruvate kinase, beta-barrel insert domain 	%IPR015813:Pyruvate/Phosphoenolpyruvate kinase 	%IPR018209:Pyruvate kinase, active site 
Locus_1229_Transcript_5	%IPR001697:Pyruvate kinase 	%IPR011037:Pyruvate kinase-like, insert domain 	%IPR015793:Pyruvate kinase, barrel 	%IPR015794:Pyruvate kinase, alpha/beta 	%IPR015795:Pyruvate kinase, C-terminal 	%IPR015806:Pyruvate kinase, beta-barrel insert domain 	%IPR015813:Pyruvate/Phosphoenolpyruvate kinase 	%IPR018209:Pyruvate kinase, active site 
Locus_1229_Transcript_6	%IPR001697:Pyruvate kinase 	%IPR011037:Pyruvate kinase-like, insert domain 	%IPR015793:Pyruvate kinase, barrel 	%IPR015794:Pyruvate kinase, alpha/beta 	%IPR015795:Pyruvate kinase, C-terminal 	%IPR015806:Pyruvate kinase, beta-barrel insert domain 	%IPR015813:Pyruvate/Phosphoenolpyruvate kinase 	%IPR018209:Pyruvate kinase, active site 
Locus_1229_Transcript_7	%IPR001697:Pyruvate kinase 	%IPR011037:Pyruvate kinase-like, insert domain 	%IPR015793:Pyruvate kinase, barrel 	%IPR015794:Pyruvate kinase, alpha/beta 	%IPR015795:Pyruvate kinase, C-terminal 	%IPR015806:Pyruvate kinase, beta-barrel insert domain 	%IPR015813:Pyruvate/Phosphoenolpyruvate kinase 	%IPR018209:Pyruvate kinase, active site 
Locus_1229_Transcript_8	%IPR001697:Pyruvate kinase 	%IPR011037:Pyruvate kinase-like, insert domain 	%IPR015793:Pyruvate kinase, barrel 	%IPR015794:Pyruvate kinase, alpha/beta 	%IPR015795:Pyruvate kinase, C-terminal 	%IPR015806:Pyruvate kinase, beta-barrel insert domain 	%IPR015813:Pyruvate/Phosphoenolpyruvate kinase 	%IPR018209:Pyruvate kinase, active site 
Locus_1229_Transcript_9	%IPR001697:Pyruvate kinase 	%IPR011037:Pyruvate kinase-like, insert domain 	%IPR015793:Pyruvate kinase, barrel 	%IPR015794:Pyruvate kinase, alpha/beta 	%IPR015795:Pyruvate kinase, C-terminal 	%IPR015806:Pyruvate kinase, beta-barrel insert domain 	%IPR015813:Pyruvate/Phosphoenolpyruvate kinase 	%IPR018209:Pyruvate kinase, active site 
Locus_122_Transcript_1	%IPR002132:Ribosomal protein L5 	%IPR022803:Ribosomal protein L5 domain 
Locus_122_Transcript_2	%IPR002132:Ribosomal protein L5 	%IPR022803:Ribosomal protein L5 domain 
Locus_122_Transcript_3	%IPR002132:Ribosomal protein L5 	%IPR020929:Ribosomal protein L5, conserved site 	%IPR022803:Ribosomal protein L5 domain 
Locus_12304_Transcript_1	%IPR000436:Sushi/SCR/CCP 	%IPR016060:Complement control module 
Locus_12305_Transcript_1	%IPR001453:Molybdopterin binding 	%IPR002195:Dihydroorotase, conserved site 	%IPR005110:MoeA, N-terminal and linker domain 	%IPR005111:MoeA, C-terminal, domain IV 	%IPR008284:Molybdenum cofactor biosynthesis, conserved site 	%IPR011059:Metal-dependent hydrolase, composite domain 	%IPR020817:Molybdenum cofactor synthesis 
Locus_12305_Transcript_2	%IPR001453:Molybdopterin binding 	%IPR002195:Dihydroorotase, conserved site 	%IPR005110:MoeA, N-terminal and linker domain 	%IPR011059:Metal-dependent hydrolase, composite domain 
Locus_12305_Transcript_3	%IPR001453:Molybdopterin binding 	%IPR002195:Dihydroorotase, conserved site 	%IPR005110:MoeA, N-terminal and linker domain 	%IPR005111:MoeA, C-terminal, domain IV 	%IPR008284:Molybdenum cofactor biosynthesis, conserved site 	%IPR011059:Metal-dependent hydrolase, composite domain 	%IPR020817:Molybdenum cofactor synthesis 
Locus_12305_Transcript_4	%IPR001453:Molybdopterin binding 	%IPR002195:Dihydroorotase, conserved site 	%IPR005110:MoeA, N-terminal and linker domain 	%IPR005111:MoeA, C-terminal, domain IV 	%IPR008284:Molybdenum cofactor biosynthesis, conserved site 	%IPR011059:Metal-dependent hydrolase, composite domain 	%IPR020817:Molybdenum cofactor synthesis 
Locus_12305_Transcript_5	%IPR001453:Molybdopterin binding 	%IPR002195:Dihydroorotase, conserved site 	%IPR005110:MoeA, N-terminal and linker domain 	%IPR005111:MoeA, C-terminal, domain IV 	%IPR008284:Molybdenum cofactor biosynthesis, conserved site 	%IPR011059:Metal-dependent hydrolase, composite domain 	%IPR020817:Molybdenum cofactor synthesis 
Locus_1230_Transcript_1	%IPR000988:Ribosomal protein L24e-related 	%IPR023441:Ribosomal protein L24e domain 	%IPR024546:Ribosome biogenesis protein RLP24 
Locus_1230_Transcript_2	%IPR000988:Ribosomal protein L24e-related 	%IPR023441:Ribosomal protein L24e domain 	%IPR024546:Ribosome biogenesis protein RLP24 
Locus_1230_Transcript_3	%IPR000988:Ribosomal protein L24e-related 	%IPR023441:Ribosomal protein L24e domain 	%IPR024546:Ribosome biogenesis protein RLP24 
Locus_1230_Transcript_4	%IPR000988:Ribosomal protein L24e-related 	%IPR023441:Ribosomal protein L24e domain 	%IPR024546:Ribosome biogenesis protein RLP24 
Locus_1230_Transcript_5	%IPR000988:Ribosomal protein L24e-related 	%IPR023441:Ribosomal protein L24e domain 	%IPR024546:Ribosome biogenesis protein RLP24 
Locus_1230_Transcript_6	%IPR000988:Ribosomal protein L24e-related 	%IPR023441:Ribosomal protein L24e domain 	%IPR024546:Ribosome biogenesis protein RLP24 
Locus_12317_Transcript_4	%IPR007808:Transcription elongation factor 1 
Locus_12317_Transcript_5	%IPR007808:Protein of unknown function DUF701, zinc-binding putative 
Locus_12317_Transcript_7	%IPR007808:Protein of unknown function DUF701, zinc-binding putative 
Locus_12317_Transcript_9	%IPR007808:Transcription elongation factor 1 
Locus_12321_Transcript_1	%IPR002779:Adenosylcobalamin biosynthesis, ATP:cob(I)alamin adenosyltransferase, EutT/PduO type 	%IPR016030:Adenosylcobalamin biosynthesis, ATP:cob(I)alamin adenosyltransferase-like 	%IPR017858:Adenosylcobalamin biosynthesis, ATP:cob(I)alamin adenosyltransferase, PduO-type, N-terminal 
Locus_12321_Transcript_2	%IPR002779:Adenosylcobalamin biosynthesis, ATP:cob(I)alamin adenosyltransferase, EutT/PduO type 	%IPR016030:Adenosylcobalamin biosynthesis, ATP:cob(I)alamin adenosyltransferase-like 	%IPR017858:Adenosylcobalamin biosynthesis, ATP:cob(I)alamin adenosyltransferase, PduO-type, N-terminal 
Locus_12324_Transcript_1	%IPR000719:Protein kinase, catalytic domain 	%IPR001245:Serine-threonine/tyrosine-protein kinase catalytic domain 	%IPR011009:Protein kinase-like domain 
Locus_12327_Transcript_1	%IPR007087:Zinc finger, C2H2 	%IPR013087:Zinc finger, C2H2-type/integrase, DNA-binding 	%IPR015880:Zinc finger, C2H2-like 
Locus_12339_Transcript_1	%IPR015943:WD40/YVTN repeat-like-containing domain 	%IPR017986:WD40-repeat-containing domain 
Locus_12339_Transcript_2	%IPR015943:WD40/YVTN repeat-like-containing domain 	%IPR017986:WD40-repeat-containing domain 
Locus_1233_Transcript_24	%IPR002293:Amino acid/polyamine transporter I 
Locus_1233_Transcript_29	%IPR002293:Amino acid/polyamine transporter I 
Locus_1233_Transcript_30	%IPR002293:Amino acid/polyamine transporter I 
Locus_1233_Transcript_33	%IPR002293:Amino acid/polyamine transporter I 
Locus_12346_Transcript_1	%IPR002877:Ribosomal RNA methyltransferase RrmJ/FtsJ 	%IPR015507:Ribosomal RNA large subunit methyltransferase E 
Locus_12347_Transcript_2	%IPR001478:PDZ domain 
Locus_12347_Transcript_3	%IPR001478:PDZ domain 
Locus_12347_Transcript_6	%IPR001478:PDZ domain 
Locus_12351_Transcript_1	%IPR000217:Tubulin 	%IPR002453:Beta tubulin 	%IPR003008:Tubulin/FtsZ, GTPase domain 	%IPR017975:Tubulin, conserved site 
Locus_12351_Transcript_2	%IPR000217:Tubulin 	%IPR002453:Beta tubulin 	%IPR003008:Tubulin/FtsZ, GTPase domain 
Locus_12354_Transcript_1	%IPR006973:Cwf15/Cwc15 cell cycle control protein 
Locus_12354_Transcript_2	%IPR006973:Cwf15/Cwc15 cell cycle control protein 
Locus_12354_Transcript_3	%IPR006973:Cwf15/Cwc15 cell cycle control protein 
Locus_12354_Transcript_4	%IPR006973:Cwf15/Cwc15 cell cycle control protein 
Locus_12354_Transcript_5	%IPR006973:Cwf15/Cwc15 cell cycle control protein 
Locus_12355_Transcript_1	%IPR001680:WD40 repeat 	%IPR015943:WD40/YVTN repeat-like-containing domain 	%IPR017986:WD40-repeat-containing domain 	%IPR019775:WD40 repeat, conserved site 
Locus_12355_Transcript_2	%IPR015943:WD40/YVTN repeat-like-containing domain 	%IPR017986:WD40-repeat-containing domain 
Locus_1235_Transcript_1	%IPR005225:Small GTP-binding protein domain 	%IPR006687:Small GTPase superfamily, SAR1-type 	%IPR006689:Small GTPase superfamily, ARF/SAR type 	%IPR024156:Small GTPase superfamily, ARF type 
Locus_1235_Transcript_10	%IPR003579:Small GTPase superfamily, Rab type 	%IPR005225:Small GTP-binding protein domain 	%IPR006687:Small GTPase superfamily, SAR1-type 	%IPR006689:Small GTPase superfamily, ARF/SAR type 	%IPR024156:Small GTPase superfamily, ARF type 
Locus_1235_Transcript_11	%IPR003579:Small GTPase superfamily, Rab type 	%IPR005225:Small GTP-binding protein domain 	%IPR006687:Small GTPase superfamily, SAR1-type 	%IPR006689:Small GTPase superfamily, ARF/SAR type 	%IPR024156:Small GTPase superfamily, ARF type 
Locus_1235_Transcript_12	%IPR003579:Small GTPase superfamily, Rab type 	%IPR005225:Small GTP-binding protein domain 	%IPR006687:Small GTPase superfamily, SAR1-type 	%IPR006689:Small GTPase superfamily, ARF/SAR type 	%IPR024156:Small GTPase superfamily, ARF type 
Locus_1235_Transcript_13	%IPR019393:WASH complex, subunit strumpellin 
Locus_1235_Transcript_14	%IPR003579:Small GTPase superfamily, Rab type 	%IPR005225:Small GTP-binding protein domain 	%IPR006687:Small GTPase superfamily, SAR1-type 	%IPR006689:Small GTPase superfamily, ARF/SAR type 	%IPR024156:Small GTPase superfamily, ARF type 
Locus_1235_Transcript_5	%IPR019393:WASH complex, subunit strumpellin 
Locus_1235_Transcript_6	%IPR003579:Small GTPase superfamily, Rab type 	%IPR005225:Small GTP-binding protein domain 	%IPR006687:Small GTPase superfamily, SAR1-type 	%IPR006689:Small GTPase superfamily, ARF/SAR type 	%IPR024156:Small GTPase superfamily, ARF type 
Locus_1235_Transcript_7	%IPR003579:Small GTPase superfamily, Rab type 	%IPR005225:Small GTP-binding protein domain 	%IPR006687:Small GTPase superfamily, SAR1-type 	%IPR006689:Small GTPase superfamily, ARF/SAR type 	%IPR024156:Small GTPase superfamily, ARF type 
Locus_1235_Transcript_8	%IPR003579:Small GTPase superfamily, Rab type 	%IPR005225:Small GTP-binding protein domain 	%IPR006687:Small GTPase superfamily, SAR1-type 	%IPR006689:Small GTPase superfamily, ARF/SAR type 	%IPR024156:Small GTPase superfamily, ARF type 
Locus_1235_Transcript_9	%IPR003579:Small GTPase superfamily, Rab type 	%IPR005225:Small GTP-binding protein domain 	%IPR006687:Small GTPase superfamily, SAR1-type 	%IPR006689:Small GTPase superfamily, ARF/SAR type 	%IPR024156:Small GTPase superfamily, ARF type 
Locus_12361_Transcript_1	%IPR000425:Major intrinsic protein 	%IPR023271:Aquaporin-like 
Locus_12361_Transcript_2	%IPR000425:Major intrinsic protein 	%IPR023271:Aquaporin-like 
Locus_12363_Transcript_1	%IPR002994:Surfeit locus 1 
Locus_12363_Transcript_2	%IPR002994:Surfeit locus 1 
Locus_12365_Transcript_1	%IPR000884:Thrombospondin, type 1 repeat 	%IPR001007:von Willebrand factor, type C 	%IPR002919:Trypsin Inhibitor-like, cysteine rich domain 
Locus_12366_Transcript_3	%IPR021713:Folliculin 
Locus_12367_Transcript_1	%IPR001190:Speract/scavenger receptor 	%IPR017448:Speract/scavenger receptor-related 
Locus_12367_Transcript_2	%IPR001190:Speract/scavenger receptor 	%IPR017448:Speract/scavenger receptor-related 
Locus_12367_Transcript_3	%IPR001190:Speract/scavenger receptor 	%IPR017448:Speract/scavenger receptor-related 
Locus_1236_Transcript_1	%IPR000754:Ribosomal protein S9 	%IPR014721:Ribosomal protein S5 domain 2-type fold, subgroup 	%IPR020568:Ribosomal protein S5 domain 2-type fold 	%IPR020574:Ribosomal protein S9, conserved site 
Locus_12372_Transcript_1	%IPR001199:Cytochrome b5 	%IPR018506:Cytochrome b5, heme-binding site 
Locus_1237_Transcript_1	%IPR000217:Tubulin 	%IPR002452:Alpha tubulin 	%IPR008280:Tubulin/FtsZ, C-terminal 	%IPR023123:Tubulin, C-terminal 
Locus_12381_Transcript_1	%IPR000504:RNA recognition motif domain 	%IPR012677:Nucleotide-binding, alpha-beta plait 
Locus_12386_Transcript_1	%IPR002181:Fibrinogen, alpha/beta/gamma chain, C-terminal globular 	%IPR014715:Fibrinogen, alpha/beta/gamma chain, C-terminal globular, subdomain 2 	%IPR014716:Fibrinogen, alpha/beta/gamma chain, C-terminal globular, subdomain 1 
Locus_12387_Transcript_1	%IPR004045:Glutathione S-transferase, N-terminal 	%IPR010987:Glutathione S-transferase, C-terminal-like 	%IPR012336:Thioredoxin-like fold 	%IPR017933:Glutathione S-transferase/chloride channel, C-terminal 
Locus_12392_Transcript_1	%IPR005574:RNA polymerase II, Rpb4 	%IPR006590:RNA polymerase II, Rpb4, core 	%IPR010997:HRDC-like 
Locus_12392_Transcript_2	%IPR005574:RNA polymerase II, Rpb4 	%IPR006590:RNA polymerase II, Rpb4, core 	%IPR010997:HRDC-like 
Locus_12392_Transcript_3	%IPR005574:RNA polymerase II, Rpb4 	%IPR006590:RNA polymerase II, Rpb4, core 	%IPR010997:HRDC-like 
Locus_12393_Transcript_1	%IPR001578:Peptidase C12, ubiquitin carboxyl-terminal hydrolase 1 
Locus_12393_Transcript_2	%IPR001578:Peptidase C12, ubiquitin carboxyl-terminal hydrolase 1 
Locus_12393_Transcript_3	%IPR001578:Peptidase C12, ubiquitin carboxyl-terminal hydrolase 1 
Locus_12393_Transcript_4	%IPR001578:Peptidase C12, ubiquitin carboxyl-terminal hydrolase 1 
Locus_123_Transcript_1	%IPR004044:K Homology domain, type 2 	%IPR009019:K Homology, prokaryotic type 	%IPR015946:K homology domain-like, alpha/beta 
Locus_12405_Transcript_1	%IPR009581:Domain of unknown function DUF1193 	%IPR024868:Four-jointed box protein 1/four-jointed protein 
Locus_12405_Transcript_2	%IPR009581:Domain of unknown function DUF1193 	%IPR024868:Four-jointed box protein 1/four-jointed protein 
Locus_12406_Transcript_1	%IPR002293:Amino acid/polyamine transporter I 
Locus_12406_Transcript_2	%IPR002293:Amino acid/polyamine transporter I 
Locus_12416_Transcript_1	%IPR001258:NHL repeat 	%IPR011042:Six-bladed beta-propeller, TolB-like 	%IPR013017:NHL repeat, subgroup 
Locus_12416_Transcript_2	%IPR001258:NHL repeat 	%IPR011042:Six-bladed beta-propeller, TolB-like 	%IPR013017:NHL repeat, subgroup 
Locus_12423_Transcript_1	%IPR005123:Oxoglutarate/iron-dependent oxygenase 
Locus_12423_Transcript_2	%IPR005123:Oxoglutarate/iron-dependent dioxygenase 
Locus_12427_Transcript_1	%IPR000504:RNA recognition motif domain 	%IPR012677:Nucleotide-binding, alpha-beta plait 
Locus_12427_Transcript_2	%IPR000504:RNA recognition motif domain 	%IPR012677:Nucleotide-binding, alpha-beta plait 
Locus_12427_Transcript_3	%IPR000504:RNA recognition motif domain 	%IPR012677:Nucleotide-binding, alpha-beta plait 
Locus_12427_Transcript_4	%IPR000504:RNA recognition motif domain 	%IPR012677:Nucleotide-binding, alpha-beta plait 
Locus_12435_Transcript_1	%IPR000215:Serpin family 	%IPR023795:Protease inhibitor I4, serpin, conserved site 	%IPR023796:Serpin domain 
Locus_12435_Transcript_2	%IPR000215:Serpin family 	%IPR023795:Protease inhibitor I4, serpin, conserved site 	%IPR023796:Serpin domain 
Locus_12435_Transcript_3	%IPR000215:Serpin family 	%IPR023795:Protease inhibitor I4, serpin, conserved site 	%IPR023796:Serpin domain 
Locus_12435_Transcript_4	%IPR000215:Serpin family 	%IPR023795:Protease inhibitor I4, serpin, conserved site 	%IPR023796:Serpin domain 
Locus_12437_Transcript_1	%IPR000719:Protein kinase, catalytic domain 	%IPR000959:POLO box duplicated domain 	%IPR011009:Protein kinase-like domain 
Locus_12437_Transcript_2	%IPR000719:Protein kinase, catalytic domain 	%IPR000959:POLO box duplicated domain 	%IPR011009:Protein kinase-like domain 
Locus_1243_Transcript_1	%IPR002020:Citrate synthase-like 	%IPR010109:Citrate synthase, eukaryotic 	%IPR016141:Citrate synthase-like, core 	%IPR016142:Citrate synthase-like, large alpha subdomain 	%IPR019810:Citrate synthase active site 
Locus_1243_Transcript_10	%IPR002020:Citrate synthase-like 	%IPR010109:Citrate synthase, eukaryotic 	%IPR016141:Citrate synthase-like, core 	%IPR016142:Citrate synthase-like, large alpha subdomain 	%IPR019810:Citrate synthase active site 
Locus_1243_Transcript_2	%IPR002020:Citrate synthase-like 	%IPR010109:Citrate synthase, eukaryotic 	%IPR016141:Citrate synthase-like, core 	%IPR016142:Citrate synthase-like, large alpha subdomain 	%IPR019810:Citrate synthase active site 
Locus_1243_Transcript_3	%IPR002020:Citrate synthase-like 	%IPR010109:Citrate synthase, eukaryotic 	%IPR016141:Citrate synthase-like, core 	%IPR016142:Citrate synthase-like, large alpha subdomain 	%IPR019810:Citrate synthase active site 
Locus_1243_Transcript_4	%IPR002020:Citrate synthase-like 	%IPR010109:Citrate synthase, eukaryotic 	%IPR016141:Citrate synthase-like, core 	%IPR016142:Citrate synthase-like, large alpha subdomain 	%IPR019810:Citrate synthase active site 
Locus_1243_Transcript_5	%IPR002020:Citrate synthase-like 	%IPR010109:Citrate synthase, eukaryotic 	%IPR016141:Citrate synthase-like, core 	%IPR016142:Citrate synthase-like, large alpha subdomain 	%IPR019810:Citrate synthase active site 
Locus_1243_Transcript_6	%IPR002020:Citrate synthase-like 	%IPR010109:Citrate synthase, eukaryotic 	%IPR016141:Citrate synthase-like, core 	%IPR016142:Citrate synthase-like, large alpha subdomain 	%IPR019810:Citrate synthase active site 
Locus_1243_Transcript_7	%IPR002020:Citrate synthase-like 	%IPR010109:Citrate synthase, eukaryotic 	%IPR016141:Citrate synthase-like, core 	%IPR016142:Citrate synthase-like, large alpha subdomain 	%IPR019810:Citrate synthase active site 
Locus_1243_Transcript_8	%IPR002020:Citrate synthase-like 	%IPR010109:Citrate synthase, eukaryotic 	%IPR016141:Citrate synthase-like, core 	%IPR016142:Citrate synthase-like, large alpha subdomain 	%IPR019810:Citrate synthase active site 
Locus_1243_Transcript_9	%IPR002020:Citrate synthase-like 	%IPR010109:Citrate synthase, eukaryotic 	%IPR016141:Citrate synthase-like, core 	%IPR016142:Citrate synthase-like, large alpha subdomain 	%IPR019810:Citrate synthase active site 
Locus_12446_Transcript_1	%IPR000209:Peptidase S8/S53, subtilisin/kexin/sedolisin 	%IPR015500:Peptidase S8, subtilisin-related 
Locus_12446_Transcript_2	%IPR000209:Peptidase S8/S53, subtilisin/kexin/sedolisin 	%IPR002884:Proprotein convertase, P 	%IPR008979:Galactose-binding domain-like 	%IPR015500:Peptidase S8, subtilisin-related 
Locus_12446_Transcript_3	%IPR000209:Peptidase S8/S53, subtilisin/kexin/sedolisin 	%IPR002884:Proprotein convertase, P 	%IPR008979:Galactose-binding domain-like 	%IPR015500:Peptidase S8, subtilisin-related 
Locus_12446_Transcript_4	%IPR000209:Peptidase S8/S53, subtilisin/kexin/sedolisin 	%IPR002884:Proprotein convertase, P 	%IPR008979:Galactose-binding domain-like 	%IPR015500:Peptidase S8, subtilisin-related 
Locus_12449_Transcript_1	%IPR001254:Peptidase S1/S6, chymotrypsin/Hap 	%IPR002035:von Willebrand factor, type A 	%IPR009003:Peptidase cysteine/serine, trypsin-like 
Locus_12449_Transcript_3	%IPR001254:Peptidase S1/S6, chymotrypsin/Hap 	%IPR001314:Peptidase S1A, chymotrypsin-type 	%IPR002035:von Willebrand factor, type A 	%IPR009003:Peptidase cysteine/serine, trypsin-like 
Locus_12451_Transcript_1	%IPR012336:Thioredoxin-like fold 
Locus_12451_Transcript_2	%IPR012336:Thioredoxin-like fold 
Locus_12453_Transcript_1	%IPR001304:C-type lectin 	%IPR016186:C-type lectin-like 	%IPR016187:C-type lectin fold 
Locus_12459_Transcript_1	%IPR007529:Zinc finger, HIT-type 
Locus_12459_Transcript_2	%IPR007529:Zinc finger, HIT-type 
Locus_12462_Transcript_1	%IPR011990:Tetratricopeptide-like helical 	%IPR013026:Tetratricopeptide repeat-containing domain 	%IPR013105:Tetratricopeptide TPR2 
Locus_12463_Transcript_1	%IPR002048:Calcium-binding EF-hand 	%IPR011992:EF-hand-like domain 	%IPR018247:EF-Hand 1, calcium-binding site 	%IPR018249:EF-HAND 2 
Locus_12464_Transcript_1	%IPR001304:C-type lectin 	%IPR016186:C-type lectin-like 	%IPR016187:C-type lectin fold 
Locus_12465_Transcript_1	%IPR012675:Beta-grasp domain 	%IPR012947:Threonyl/alanyl tRNA synthetase, SAD 	%IPR015552:Ribosomal protein L39, mitochondrial 	%IPR018163:Threonyl/alanyl tRNA synthetase, class II-like, putative editing domain 
Locus_12465_Transcript_2	%IPR012675:Beta-grasp domain 	%IPR012947:Threonyl/alanyl tRNA synthetase, SAD 	%IPR015552:Ribosomal protein L39, mitochondrial 	%IPR018163:Threonyl/alanyl tRNA synthetase, class II-like, putative editing domain 
Locus_12465_Transcript_3	%IPR012675:Beta-grasp domain 	%IPR012947:Threonyl/alanyl tRNA synthetase, SAD 	%IPR015552:Ribosomal protein L39, mitochondrial 	%IPR018163:Threonyl/alanyl tRNA synthetase, class II-like, putative editing domain 
Locus_12468_Transcript_1	%IPR006029:Neurotransmitter-gated ion-channel transmembrane domain 	%IPR006201:Neurotransmitter-gated ion-channel 	%IPR006202:Neurotransmitter-gated ion-channel ligand-binding 
Locus_12477_Transcript_1	%IPR008597:Destabilase 	%IPR023346:Lysozyme-like domain 
Locus_12477_Transcript_2	%IPR008597:Destabilase 	%IPR023346:Lysozyme-like domain 
Locus_12481_Transcript_1	%IPR002110:Ankyrin repeat 	%IPR020683:Ankyrin repeat-containing domain 
Locus_12481_Transcript_2	%IPR002110:Ankyrin repeat 	%IPR020683:Ankyrin repeat-containing domain 
Locus_12489_Transcript_1	%IPR007144:Small-subunit processome, Utp11 
Locus_12489_Transcript_2	%IPR007144:Small-subunit processome, Utp11 
Locus_12489_Transcript_3	%IPR007144:Small-subunit processome, Utp11 
Locus_1248_Transcript_1	%IPR013126:Heat shock protein 70 family 	%IPR018181:Heat shock protein 70, conserved site 	%IPR019651:Glutamate dehydrogenase, NAD-specific 
Locus_1248_Transcript_2	%IPR019651:Glutamate dehydrogenase, NAD-specific 
Locus_1248_Transcript_3	%IPR013126:Heat shock protein 70 family 	%IPR018181:Heat shock protein 70, conserved site 
Locus_1248_Transcript_4	%IPR013126:Heat shock protein 70 family 	%IPR018181:Heat shock protein 70, conserved site 	%IPR019651:Glutamate dehydrogenase, NAD-specific 
Locus_1248_Transcript_5	%IPR013126:Heat shock protein 70 family 	%IPR018181:Heat shock protein 70, conserved site 	%IPR019651:Glutamate dehydrogenase, NAD-specific 
Locus_12494_Transcript_1	%IPR007743:Interferon-inducible GTPase 
Locus_12506_Transcript_3	%IPR000504:RNA recognition motif domain 	%IPR012677:Nucleotide-binding, alpha-beta plait 
Locus_12507_Transcript_1	%IPR000504:RNA recognition motif domain 	%IPR012677:Nucleotide-binding, alpha-beta plait 	%IPR022023:U1 small nuclear ribonucleoprotein of 70kDa N-terminal 
Locus_12507_Transcript_2	%IPR000504:RNA recognition motif domain 	%IPR012677:Nucleotide-binding, alpha-beta plait 	%IPR022023:U1 small nuclear ribonucleoprotein of 70kDa N-terminal 
Locus_12508_Transcript_2	%IPR008197:Whey acidic protein, 4-disulphide core 	%IPR015874:4-disulphide core 
Locus_12508_Transcript_3	%IPR008197:Whey acidic protein, 4-disulphide core 	%IPR015874:4-disulphide core 
Locus_12508_Transcript_4	%IPR008197:Whey acidic protein, 4-disulphide core 	%IPR015874:4-disulphide core 
Locus_12508_Transcript_6	%IPR008197:Whey acidic protein, 4-disulphide core 	%IPR015874:4-disulphide core 
Locus_12508_Transcript_7	%IPR008197:Whey acidic protein, 4-disulphide core 	%IPR015874:4-disulphide core 
Locus_12508_Transcript_8	%IPR008197:Whey acidic protein, 4-disulphide core 	%IPR015874:4-disulphide core 
Locus_12509_Transcript_2	%IPR005552:Scramblase 
Locus_12509_Transcript_3	%IPR005552:Scramblase 
Locus_12509_Transcript_4	%IPR005552:Scramblase 
Locus_12509_Transcript_5	%IPR005552:Scramblase 
Locus_12509_Transcript_6	%IPR005552:Scramblase 
Locus_1250_Transcript_1	%IPR004000:Actin-like 	%IPR020902:Actin/actin-like conserved site 
Locus_1250_Transcript_10	%IPR004000:Actin-like 	%IPR020902:Actin/actin-like conserved site 
Locus_1250_Transcript_2	%IPR004000:Actin-like 	%IPR020902:Actin/actin-like conserved site 
Locus_1250_Transcript_3	%IPR004000:Actin-like 	%IPR020902:Actin/actin-like conserved site 
Locus_1250_Transcript_4	%IPR004000:Actin-like 	%IPR020902:Actin/actin-like conserved site 
Locus_1250_Transcript_5	%IPR004000:Actin-like 	%IPR020902:Actin/actin-like conserved site 
Locus_1250_Transcript_6	%IPR004000:Actin-like 	%IPR020902:Actin/actin-like conserved site 
Locus_1250_Transcript_7	%IPR004000:Actin-like 	%IPR020902:Actin/actin-like conserved site 
Locus_1250_Transcript_8	%IPR004000:Actin-like 	%IPR020902:Actin/actin-like conserved site 
Locus_1250_Transcript_9	%IPR004000:Actin-like 	%IPR020902:Actin/actin-like conserved site 
Locus_12514_Transcript_1	%IPR000237:GRIP 
Locus_12514_Transcript_2	%IPR000237:GRIP 
Locus_12514_Transcript_3	%IPR000237:GRIP 
Locus_12517_Transcript_1	%IPR011701:Major facilitator superfamily 	%IPR016196:Major facilitator superfamily domain, general substrate transporter 	%IPR020846:Major facilitator superfamily domain 
Locus_1252_Transcript_1	%IPR002085:Alcohol dehydrogenase superfamily, zinc-type 	%IPR002364:Quinone oxidoreductase/zeta-crystallin, conserved site 	%IPR011032:GroES-like 	%IPR013149:Alcohol dehydrogenase, C-terminal 	%IPR013154:Alcohol dehydrogenase GroES-like 	%IPR016040:NAD(P)-binding domain 	%IPR020843:Polyketide synthase, enoylreductase 
Locus_1252_Transcript_2	%IPR002085:Alcohol dehydrogenase superfamily, zinc-type 	%IPR002364:Quinone oxidoreductase/zeta-crystallin, conserved site 	%IPR011032:GroES-like 	%IPR013149:Alcohol dehydrogenase, C-terminal 	%IPR013154:Alcohol dehydrogenase GroES-like 	%IPR016040:NAD(P)-binding domain 	%IPR020843:Polyketide synthase, enoylreductase 
Locus_1252_Transcript_3	%IPR002085:Alcohol dehydrogenase superfamily, zinc-type 	%IPR002364:Quinone oxidoreductase/zeta-crystallin, conserved site 	%IPR011032:GroES-like 	%IPR013149:Alcohol dehydrogenase, C-terminal 	%IPR013154:Alcohol dehydrogenase GroES-like 	%IPR016040:NAD(P)-binding domain 	%IPR020843:Polyketide synthase, enoylreductase 
Locus_1252_Transcript_4	%IPR002085:Alcohol dehydrogenase superfamily, zinc-type 	%IPR002364:Quinone oxidoreductase/zeta-crystallin, conserved site 	%IPR011032:GroES-like 	%IPR013149:Alcohol dehydrogenase, C-terminal 	%IPR013154:Alcohol dehydrogenase GroES-like 	%IPR016040:NAD(P)-binding domain 	%IPR020843:Polyketide synthase, enoylreductase 
Locus_1252_Transcript_5	%IPR002085:Alcohol dehydrogenase superfamily, zinc-type 	%IPR002364:Quinone oxidoreductase/zeta-crystallin, conserved site 	%IPR011032:GroES-like 	%IPR013149:Alcohol dehydrogenase, C-terminal 	%IPR013154:Alcohol dehydrogenase GroES-like 	%IPR016040:NAD(P)-binding domain 	%IPR020843:Polyketide synthase, enoylreductase 
Locus_12530_Transcript_1	%IPR001496:SOCS protein, C-terminal 	%IPR002110:Ankyrin repeat 	%IPR020683:Ankyrin repeat-containing domain 
Locus_12530_Transcript_2	%IPR001496:SOCS protein, C-terminal 	%IPR002110:Ankyrin repeat 	%IPR020683:Ankyrin repeat-containing domain 
Locus_12530_Transcript_3	%IPR001496:SOCS protein, C-terminal 	%IPR002110:Ankyrin repeat 	%IPR020683:Ankyrin repeat-containing domain 
Locus_12534_Transcript_1	%IPR006904:Protein of unknown function DUF716, TMEM45 
Locus_12537_Transcript_1	%IPR001865:Ribosomal protein S2 	%IPR005706:Ribosomal protein S2, bacteria/mitochondria/plastid 	%IPR023591:Ribosomal protein S2, flavodoxin-like domain 
Locus_12537_Transcript_2	%IPR001865:Ribosomal protein S2 	%IPR005706:Ribosomal protein S2, bacteria/mitochondria/plastid 	%IPR023591:Ribosomal protein S2, flavodoxin-like domain 
Locus_12537_Transcript_3	%IPR001865:Ribosomal protein S2 	%IPR005706:Ribosomal protein S2, bacteria/mitochondria/plastid 	%IPR023591:Ribosomal protein S2, flavodoxin-like domain 
Locus_12537_Transcript_4	%IPR001865:Ribosomal protein S2 	%IPR005706:Ribosomal protein S2, bacteria/mitochondria/plastid 	%IPR023591:Ribosomal protein S2, flavodoxin-like domain 
Locus_12543_Transcript_1	%IPR005109:Anp1 
Locus_12543_Transcript_2	%IPR005109:Anp1 
Locus_12543_Transcript_3	%IPR005109:Anp1 
Locus_12546_Transcript_1	%IPR002181:Fibrinogen, alpha/beta/gamma chain, C-terminal globular 	%IPR014715:Fibrinogen, alpha/beta/gamma chain, C-terminal globular, subdomain 2 	%IPR014716:Fibrinogen, alpha/beta/gamma chain, C-terminal globular, subdomain 1 
Locus_12548_Transcript_3	%IPR026699:Exosome complex RNA-binding protein 1/RRP40/RRP4 
Locus_1254_Transcript_1	%IPR012983:PHR 
Locus_12551_Transcript_1	%IPR004156:Organic anion transporter polypeptide OATP 	%IPR011497:Protease inhibitor, Kazal-type 	%IPR016196:Major facilitator superfamily domain, general substrate transporter 
Locus_12555_Transcript_1	%IPR002035:von Willebrand factor, type A 
Locus_12555_Transcript_3	%IPR002035:von Willebrand factor, type A 
Locus_12555_Transcript_4	%IPR002035:von Willebrand factor, type A 
Locus_12562_Transcript_1	%IPR000033:LDLR class B repeat 	%IPR001190:Speract/scavenger receptor 	%IPR011042:Six-bladed beta-propeller, TolB-like 	%IPR017448:Speract/scavenger receptor-related 
Locus_12565_Transcript_2	%IPR009653:Protein of unknown function DUF1242 
Locus_12571_Transcript_10	%IPR002042:Uricase 	%IPR019842:Uricase, conserved site 
Locus_12571_Transcript_11	%IPR002042:Uricase 	%IPR019842:Uricase, conserved site 
Locus_12571_Transcript_2	%IPR002042:Uricase 	%IPR019842:Uricase, conserved site 
Locus_12571_Transcript_4	%IPR002042:Uricase 	%IPR019842:Uricase, conserved site 
Locus_12571_Transcript_5	%IPR002042:Uricase 	%IPR019842:Uricase, conserved site 
Locus_12571_Transcript_6	%IPR002042:Uricase 	%IPR019842:Uricase, conserved site 
Locus_12571_Transcript_7	%IPR002042:Uricase 	%IPR019842:Uricase, conserved site 
Locus_12571_Transcript_8	%IPR002042:Uricase 	%IPR019842:Uricase, conserved site 
Locus_12571_Transcript_9	%IPR002042:Uricase 	%IPR019842:Uricase, conserved site 
Locus_12574_Transcript_1	%IPR001007:von Willebrand factor, type C 
Locus_12579_Transcript_1	%IPR002108:Actin-binding, cofilin/tropomyosin type 	%IPR011171:Glia maturation factor beta 
Locus_12579_Transcript_2	%IPR002108:Actin-binding, cofilin/tropomyosin type 
Locus_12579_Transcript_3	%IPR002108:Actin-binding, cofilin/tropomyosin type 	%IPR011171:Glia maturation factor beta 
Locus_12579_Transcript_4	%IPR002108:Actin-binding, cofilin/tropomyosin type 	%IPR011171:Glia maturation factor beta 
Locus_12579_Transcript_5	%IPR002108:Actin-binding, cofilin/tropomyosin type 	%IPR011171:Glia maturation factor beta 
Locus_12579_Transcript_6	%IPR002108:Actin-binding, cofilin/tropomyosin type 	%IPR011171:Glia maturation factor beta 
Locus_1257_Transcript_1	%IPR004045:Glutathione S-transferase, N-terminal 	%IPR004046:Glutathione S-transferase, C-terminal 	%IPR010987:Glutathione S-transferase, C-terminal-like 	%IPR012336:Thioredoxin-like fold 	%IPR017933:Glutathione S-transferase/chloride channel, C-terminal 
Locus_12583_Transcript_1	%IPR011701:Major facilitator superfamily 	%IPR016196:Major facilitator superfamily domain, general substrate transporter 	%IPR020846:Major facilitator superfamily domain 
Locus_12584_Transcript_1	%IPR001807:Chloride channel, voltage gated 	%IPR014743:Chloride channel, core 
Locus_12594_Transcript_1	%IPR019321:Nucleoporin Nup88 
Locus_12594_Transcript_2	%IPR019321:Nucleoporin Nup88 
Locus_12596_Transcript_1	%IPR000152:EGF-type aspartate/asparagine hydroxylation site 	%IPR000742:Epidermal growth factor-like domain 	%IPR001881:EGF-like calcium-binding 	%IPR006210:Epidermal growth factor-like 	%IPR013032:EGF-like, conserved site 	%IPR018097:EGF-like calcium-binding, conserved site 	%IPR024731:EGF domain, merozoite surface protein 1-like 
Locus_12596_Transcript_2	%IPR000152:EGF-type aspartate/asparagine hydroxylation site 	%IPR000742:Epidermal growth factor-like domain 	%IPR001881:EGF-like calcium-binding 	%IPR006210:Epidermal growth factor-like 	%IPR013032:EGF-like, conserved site 	%IPR018097:EGF-like calcium-binding, conserved site 	%IPR024731:EGF domain, merozoite surface protein 1-like 
Locus_12599_Transcript_1	%IPR001283:Allergen V5/Tpx-1-related 	%IPR014044:CAP domain 
Locus_12599_Transcript_2	%IPR000436:Sushi/SCR/CCP 	%IPR016060:Complement control module 
Locus_12599_Transcript_3	%IPR000436:Sushi/SCR/CCP 	%IPR016060:Complement control module 
Locus_12599_Transcript_4	%IPR000436:Sushi/SCR/CCP 	%IPR001283:Allergen V5/Tpx-1-related 	%IPR014044:CAP domain 	%IPR016060:Complement control module 
Locus_12599_Transcript_5	%IPR000436:Sushi/SCR/CCP 	%IPR016060:Complement control module 
Locus_125_Transcript_1	%IPR002198:Short-chain dehydrogenase/reductase SDR 	%IPR002347:Glucose/ribitol dehydrogenase 	%IPR016040:NAD(P)-binding domain 	%IPR020904:Short-chain dehydrogenase/reductase, conserved site 
Locus_12607_Transcript_1	%IPR000242:Protein-tyrosine phosphatase, receptor/non-receptor type 	%IPR000387:Protein-tyrosine/Dual-specificity phosphatase 	%IPR003595:Protein-tyrosine phosphatase, catalytic 	%IPR016130:Protein-tyrosine phosphatase, active site 
Locus_12607_Transcript_2	%IPR000242:Protein-tyrosine phosphatase, receptor/non-receptor type 	%IPR000387:Protein-tyrosine/Dual-specificity phosphatase 	%IPR003595:Protein-tyrosine phosphatase, catalytic 	%IPR016130:Protein-tyrosine phosphatase, active site 
Locus_12608_Transcript_1	%IPR026082:ABC transporter A, ABCA 
Locus_12615_Transcript_1	%IPR002557:Chitin binding domain 
Locus_12615_Transcript_2	%IPR002557:Chitin binding domain 
Locus_12615_Transcript_3	%IPR002557:Chitin binding domain 
Locus_12616_Transcript_1	%IPR001304:C-type lectin 	%IPR016186:C-type lectin-like 	%IPR016187:C-type lectin fold 	%IPR018378:C-type lectin, conserved site 
Locus_12619_Transcript_10	%IPR001117:Multicopper oxidase, type 1 	%IPR002355:Multicopper oxidase, copper-binding site 	%IPR008972:Cupredoxin 	%IPR011706:Multicopper oxidase, type 2 	%IPR011707:Multicopper oxidase, type 3 
Locus_12619_Transcript_11	%IPR001117:Multicopper oxidase, type 1 	%IPR002355:Multicopper oxidase, copper-binding site 	%IPR008972:Cupredoxin 	%IPR011706:Multicopper oxidase, type 2 	%IPR011707:Multicopper oxidase, type 3 
Locus_12619_Transcript_12	%IPR001117:Multicopper oxidase, type 1 	%IPR002355:Multicopper oxidase, copper-binding site 	%IPR008972:Cupredoxin 	%IPR011706:Multicopper oxidase, type 2 
Locus_12619_Transcript_13	%IPR001117:Multicopper oxidase, type 1 	%IPR002355:Multicopper oxidase, copper-binding site 	%IPR008972:Cupredoxin 	%IPR011706:Multicopper oxidase, type 2 	%IPR011707:Multicopper oxidase, type 3 
Locus_12619_Transcript_4	%IPR001117:Multicopper oxidase, type 1 	%IPR002355:Multicopper oxidase, copper-binding site 	%IPR008972:Cupredoxin 	%IPR011706:Multicopper oxidase, type 2 	%IPR011707:Multicopper oxidase, type 3 
Locus_12619_Transcript_5	%IPR001117:Multicopper oxidase, type 1 	%IPR008972:Cupredoxin 	%IPR011706:Multicopper oxidase, type 2 
Locus_12619_Transcript_6	%IPR001117:Multicopper oxidase, type 1 	%IPR002355:Multicopper oxidase, copper-binding site 	%IPR008972:Cupredoxin 	%IPR011706:Multicopper oxidase, type 2 	%IPR011707:Multicopper oxidase, type 3 
Locus_12619_Transcript_7	%IPR001117:Multicopper oxidase, type 1 	%IPR002355:Multicopper oxidase, copper-binding site 	%IPR008972:Cupredoxin 	%IPR011706:Multicopper oxidase, type 2 
Locus_12619_Transcript_8	%IPR001117:Multicopper oxidase, type 1 	%IPR002355:Multicopper oxidase, copper-binding site 	%IPR008972:Cupredoxin 	%IPR011706:Multicopper oxidase, type 2 	%IPR011707:Multicopper oxidase, type 3 
Locus_12620_Transcript_1	%IPR006671:Cyclin, N-terminal 	%IPR013763:Cyclin-like 	%IPR015429:Cyclin C/H/T/L 	%IPR015432:Cyclin H 	%IPR023598:Cyclin C/H 
Locus_12620_Transcript_2	%IPR006671:Cyclin, N-terminal 	%IPR013763:Cyclin-like 	%IPR015429:Cyclin C/H/T/L 	%IPR015432:Cyclin H 	%IPR023598:Cyclin C/H 
Locus_12620_Transcript_3	%IPR006671:Cyclin, N-terminal 	%IPR013763:Cyclin-like 	%IPR015429:Cyclin C/H/T/L 	%IPR015432:Cyclin H 	%IPR023598:Cyclin C/H 
Locus_12620_Transcript_4	%IPR006671:Cyclin, N-terminal 	%IPR013763:Cyclin-like 	%IPR015429:Cyclin C/H/T/L 	%IPR015432:Cyclin H 	%IPR023598:Cyclin C/H 
Locus_12621_Transcript_2	%IPR000092:Polyprenyl synthetase 	%IPR008949:Terpenoid synthase 
Locus_12621_Transcript_4	%IPR000092:Polyprenyl synthetase 	%IPR008949:Terpenoid synthase 
Locus_12623_Transcript_1	%IPR012336:Thioredoxin-like fold 	%IPR014912:Sep15/SelM redox 
Locus_12631_Transcript_1	%IPR010418:ECSIT 
Locus_12632_Transcript_1	%IPR012317:Poly(ADP-ribose) polymerase, catalytic domain 
Locus_12632_Transcript_3	%IPR012317:Poly(ADP-ribose) polymerase, catalytic domain 
Locus_12635_Transcript_2	%IPR000863:Sulfotransferase domain 
Locus_12635_Transcript_5	%IPR000863:Sulfotransferase domain 
Locus_12635_Transcript_6	%IPR000863:Sulfotransferase domain 
Locus_12635_Transcript_7	%IPR000863:Sulfotransferase domain 
Locus_12635_Transcript_9	%IPR000863:Sulfotransferase domain 
Locus_12649_Transcript_1	%IPR016021:MIF4-like, type 1/2/3 
Locus_1264_Transcript_1	%IPR002937:Amine oxidase 
Locus_1264_Transcript_2	%IPR002937:Amine oxidase 
Locus_1264_Transcript_3	%IPR002937:Amine oxidase 
Locus_1264_Transcript_4	%IPR002937:Amine oxidase 
Locus_1264_Transcript_5	%IPR002937:Amine oxidase 
Locus_12660_Transcript_1	%IPR001304:C-type lectin 	%IPR016186:C-type lectin-like 	%IPR016187:C-type lectin fold 	%IPR018378:C-type lectin, conserved site 
Locus_12660_Transcript_2	%IPR001304:C-type lectin 	%IPR016186:C-type lectin-like 	%IPR016187:C-type lectin fold 	%IPR018378:C-type lectin, conserved site 
Locus_12664_Transcript_1	%IPR026109:G kinase-anchoring protein 1 
Locus_12665_Transcript_1	%IPR000994:Peptidase M24, structural domain 	%IPR001714:Peptidase M24, methionine aminopeptidase 	%IPR002468:Peptidase M24A, methionine aminopeptidase, subfamily 2 	%IPR011991:Winged helix-turn-helix transcription repressor DNA-binding 	%IPR018349:Peptidase M24A, methionine aminopeptidase, subfamily 2, binding site 
Locus_12665_Transcript_2	%IPR000994:Peptidase M24, structural domain 	%IPR001714:Peptidase M24, methionine aminopeptidase 	%IPR002468:Peptidase M24A, methionine aminopeptidase, subfamily 2 	%IPR011991:Winged helix-turn-helix transcription repressor DNA-binding 	%IPR018349:Peptidase M24A, methionine aminopeptidase, subfamily 2, binding site 
Locus_12665_Transcript_3	%IPR000994:Peptidase M24, structural domain 	%IPR001714:Peptidase M24, methionine aminopeptidase 	%IPR002468:Peptidase M24A, methionine aminopeptidase, subfamily 2 	%IPR011991:Winged helix-turn-helix transcription repressor DNA-binding 	%IPR018349:Peptidase M24A, methionine aminopeptidase, subfamily 2, binding site 
Locus_12675_Transcript_1	%IPR000043:Adenosylhomocysteinase 	%IPR015878:S-adenosyl-L-homocysteine hydrolase, NAD binding domain 	%IPR020082:S-adenosyl-L-homocysteine hydrolase, conserved site 
Locus_12675_Transcript_2	%IPR000043:Adenosylhomocysteinase 	%IPR015878:S-adenosyl-L-homocysteine hydrolase, NAD binding domain 	%IPR020082:S-adenosyl-L-homocysteine hydrolase, conserved site 
Locus_12675_Transcript_3	%IPR000043:Adenosylhomocysteinase 	%IPR015878:S-adenosyl-L-homocysteine hydrolase, NAD binding domain 	%IPR020082:S-adenosyl-L-homocysteine hydrolase, conserved site 
Locus_12678_Transcript_1	%IPR002110:Ankyrin repeat 	%IPR020675:Myosin light chain kinase-related 	%IPR020676:Death-associated protein kinase 	%IPR020683:Ankyrin repeat-containing domain 
Locus_12682_Transcript_1	%IPR000719:Protein kinase, catalytic domain 	%IPR002290:Serine/threonine- / dual-specificity protein kinase, catalytic domain 	%IPR008271:Serine/threonine-protein kinase, active site 	%IPR011009:Protein kinase-like domain 
Locus_12687_Transcript_1	%IPR004625:Pyridoxal phosphate (active vitamin B6) biosynthesis, pyridoxal kinase 	%IPR013749:Phosphomethylpyrimidine kinase type-1 
Locus_12690_Transcript_1	%IPR000557:Calponin repeat 	%IPR001715:Calponin homology domain 	%IPR001997:Calponin 	%IPR003096:Smooth muscle protein/calponin 
Locus_12692_Transcript_2	%IPR000716:Thyroglobulin type-1 	%IPR001050:Syndecan 
Locus_12692_Transcript_3	%IPR000716:Thyroglobulin type-1 	%IPR001050:Syndecan 
Locus_12692_Transcript_4	%IPR000716:Thyroglobulin type-1 	%IPR001050:Syndecan 
Locus_12692_Transcript_5	%IPR000716:Thyroglobulin type-1 	%IPR001050:Syndecan 
Locus_12692_Transcript_6	%IPR000716:Thyroglobulin type-1 	%IPR001050:Syndecan 
Locus_12692_Transcript_7	%IPR000716:Thyroglobulin type-1 	%IPR001050:Syndecan 
Locus_12694_Transcript_1	%IPR003593:AAA+ ATPase domain 	%IPR003959:ATPase, AAA-type, core 	%IPR003960:ATPase, AAA-type, conserved site 	%IPR005937:26S proteasome subunit P45 
Locus_12699_Transcript_1	%IPR001764:Glycoside hydrolase, family 3, N-terminal 	%IPR002772:Glycoside hydrolase family 3 C-terminal domain 	%IPR017853:Glycoside hydrolase, superfamily 	%IPR026891:Fibronectin type III-like domain 	%IPR026892:Glycoside hydrolase family 3 
Locus_12699_Transcript_2	%IPR001764:Glycoside hydrolase, family 3, N-terminal 	%IPR002772:Glycoside hydrolase family 3 C-terminal domain 	%IPR017853:Glycoside hydrolase, superfamily 	%IPR026891:Fibronectin type III-like domain 	%IPR026892:Glycoside hydrolase family 3 
Locus_12699_Transcript_4	%IPR001764:Glycoside hydrolase, family 3, N-terminal 	%IPR002772:Glycoside hydrolase family 3 C-terminal domain 	%IPR017853:Glycoside hydrolase, superfamily 
Locus_126_Transcript_1	%IPR001916:Glycoside hydrolase, family 22 	%IPR019799:Glycoside hydrolase, family 22, conserved site 	%IPR023346:Lysozyme-like domain 
Locus_12703_Transcript_1	%IPR000277:Cys/Met metabolism, pyridoxal phosphate-dependent enzyme 	%IPR015421:Pyridoxal phosphate-dependent transferase, major region, subdomain 1 	%IPR015422:Pyridoxal phosphate-dependent transferase, major region, subdomain 2 	%IPR015424:Pyridoxal phosphate-dependent transferase, major domain 
Locus_12715_Transcript_1	%IPR004045:Glutathione S-transferase, N-terminal 	%IPR012336:Thioredoxin-like fold 
Locus_12716_Transcript_1	%IPR006139:D-isomer specific 2-hydroxyacid dehydrogenase, catalytic domain 	%IPR006140:D-isomer specific 2-hydroxyacid dehydrogenase, NAD-binding 	%IPR016040:NAD(P)-binding domain 
Locus_12716_Transcript_2	%IPR006139:D-isomer specific 2-hydroxyacid dehydrogenase, catalytic domain 	%IPR006140:D-isomer specific 2-hydroxyacid dehydrogenase, NAD-binding 	%IPR016040:NAD(P)-binding domain 
Locus_12716_Transcript_3	%IPR006139:D-isomer specific 2-hydroxyacid dehydrogenase, catalytic domain 	%IPR006140:D-isomer specific 2-hydroxyacid dehydrogenase, NAD-binding 	%IPR016040:NAD(P)-binding domain 
Locus_12716_Transcript_5	%IPR006139:D-isomer specific 2-hydroxyacid dehydrogenase, catalytic domain 	%IPR006140:D-isomer specific 2-hydroxyacid dehydrogenase, NAD-binding 	%IPR016040:NAD(P)-binding domain 
Locus_1271_Transcript_1	%IPR009097:RNA ligase/cyclic nucleotide phosphodiesterase 	%IPR019510:Protein kinase A anchor protein, nuclear localisation signal domain 
Locus_1271_Transcript_2	%IPR009097:RNA ligase/cyclic nucleotide phosphodiesterase 	%IPR019510:Protein kinase A anchor protein, nuclear localisation signal domain 
Locus_1271_Transcript_3	%IPR009097:RNA ligase/cyclic nucleotide phosphodiesterase 	%IPR019510:Protein kinase A anchor protein, nuclear localisation signal domain 
Locus_12721_Transcript_1	%IPR000626:Ubiquitin 	%IPR001876:Zinc finger, RanBP2-type 	%IPR019955:Ubiquitin supergroup 	%IPR026261:RanBP-type and C3HC4-type zinc finger-containing protein 1 
Locus_12721_Transcript_2	%IPR000626:Ubiquitin 	%IPR001876:Zinc finger, RanBP2-type 	%IPR019955:Ubiquitin supergroup 	%IPR026261:RanBP-type and C3HC4-type zinc finger-containing protein 1 
Locus_12721_Transcript_3	%IPR000626:Ubiquitin 	%IPR001876:Zinc finger, RanBP2-type 	%IPR019955:Ubiquitin supergroup 	%IPR026261:RanBP-type and C3HC4-type zinc finger-containing protein 1 
Locus_12721_Transcript_4	%IPR000626:Ubiquitin 	%IPR001876:Zinc finger, RanBP2-type 	%IPR019955:Ubiquitin supergroup 	%IPR026261:RanBP-type and C3HC4-type zinc finger-containing protein 1 
Locus_1272_Transcript_1	%IPR003358:tRNA (guanine-N-7) methyltransferase 	%IPR025763:tRNA (guanine-N-7) methyltransferase, eukaryote 
Locus_1272_Transcript_2	%IPR003358:tRNA (guanine-N-7) methyltransferase 	%IPR025763:tRNA (guanine-N-7) methyltransferase, eukaryote 
Locus_1272_Transcript_3	%IPR003358:tRNA (guanine-N-7) methyltransferase 	%IPR025763:tRNA (guanine-N-7) methyltransferase, eukaryote 
Locus_1272_Transcript_4	%IPR003358:tRNA (guanine-N-7) methyltransferase 	%IPR025763:tRNA (guanine-N-7) methyltransferase, eukaryote 
Locus_1272_Transcript_5	%IPR003358:tRNA (guanine-N-7) methyltransferase 	%IPR025763:tRNA (guanine-N-7) methyltransferase, eukaryote 
Locus_1272_Transcript_6	%IPR013892:Cytochrome c oxidase biogenesis protein Cmc1-like 
Locus_1272_Transcript_7	%IPR003358:tRNA (guanine-N-7) methyltransferase 	%IPR025763:tRNA (guanine-N-7) methyltransferase, eukaryote 
Locus_1272_Transcript_8	%IPR003358:tRNA (guanine-N-7) methyltransferase 	%IPR025763:tRNA (guanine-N-7) methyltransferase, eukaryote 
Locus_1272_Transcript_9	%IPR003358:tRNA (guanine-N-7) methyltransferase 	%IPR025763:tRNA (guanine-N-7) methyltransferase, eukaryote 
Locus_12733_Transcript_4	%IPR000242:Protein-tyrosine phosphatase, receptor/non-receptor type 	%IPR000387:Protein-tyrosine/Dual-specificity phosphatase 	%IPR003595:Protein-tyrosine phosphatase, catalytic 
Locus_12736_Transcript_1	%IPR011400:Translation initiation factor eIF-3b 	%IPR013979:Translation initiation factor 2A, beta propellor-like domain 
Locus_12736_Transcript_2	%IPR011400:Translation initiation factor eIF-3b 	%IPR013979:Translation initiation factor 2A, beta propellor-like domain 
Locus_12738_Transcript_1	%IPR000863:Sulfotransferase domain 
Locus_12738_Transcript_2	%IPR000863:Sulfotransferase domain 
Locus_12739_Transcript_1	%IPR012336:Thioredoxin-like fold 	%IPR013766:Thioredoxin domain 
Locus_12740_Transcript_1	%IPR003034:DNA-binding SAP 	%IPR006055:Exonuclease 	%IPR012337:Ribonuclease H-like domain 	%IPR013520:Exonuclease, RNase T/DNA polymerase III 
Locus_12740_Transcript_2	%IPR003034:DNA-binding SAP 	%IPR006055:Exonuclease 	%IPR012337:Ribonuclease H-like domain 	%IPR013520:Exonuclease, RNase T/DNA polymerase III 
Locus_12740_Transcript_3	%IPR003034:DNA-binding SAP 	%IPR006055:Exonuclease 	%IPR012337:Ribonuclease H-like domain 	%IPR013520:Exonuclease, RNase T/DNA polymerase III 
Locus_12740_Transcript_4	%IPR003034:DNA-binding SAP 	%IPR006055:Exonuclease 	%IPR012337:Ribonuclease H-like domain 	%IPR013520:Exonuclease, RNase T/DNA polymerase III 
Locus_12740_Transcript_5	%IPR003034:DNA-binding SAP 	%IPR006055:Exonuclease 	%IPR012337:Ribonuclease H-like domain 	%IPR013520:Exonuclease, RNase T/DNA polymerase III 
Locus_12741_Transcript_1	%IPR007502:Helicase-associated domain 	%IPR011709:Domain of unknown function DUF1605 
Locus_12742_Transcript_1	%IPR002172:Low-density lipoprotein (LDL) receptor class A repeat 	%IPR003599:Immunoglobulin subtype 	%IPR007110:Immunoglobulin-like 	%IPR013783:Immunoglobulin-like fold 	%IPR023415:Low-density lipoprotein (LDL) receptor class A, conserved site 
Locus_12742_Transcript_2	%IPR002172:Low-density lipoprotein (LDL) receptor class A repeat 	%IPR003599:Immunoglobulin subtype 	%IPR007110:Immunoglobulin-like 	%IPR013783:Immunoglobulin-like fold 	%IPR023415:Low-density lipoprotein (LDL) receptor class A, conserved site 	%IPR026966:Fibronectin type III C-terminal domain 
Locus_12750_Transcript_1	%IPR004367:Cyclin, C-terminal 	%IPR006671:Cyclin, N-terminal 	%IPR013763:Cyclin-like 	%IPR014400:Cyclin A/B/D/E 
Locus_12751_Transcript_1	%IPR001734:Sodium/solute symporter 
Locus_12753_Transcript_1	%IPR000210:BTB/POZ-like 	%IPR006652:Kelch repeat type 1 	%IPR011333:BTB/POZ fold 	%IPR011705:BTB/Kelch-associated 	%IPR013069:BTB/POZ 	%IPR015915:Kelch-type beta propeller 
Locus_12756_Transcript_1	%IPR026055:Fatty acyl-CoA reductase 
Locus_12760_Transcript_1	%IPR000269:Copper amine oxidase 	%IPR015798:Copper amine oxidase, C-terminal 
Locus_12766_Transcript_1	%IPR000938:CAP Gly-rich domain 
Locus_12766_Transcript_2	%IPR000938:CAP Gly-rich domain 
Locus_12768_Transcript_2	%IPR001117:Multicopper oxidase, type 1 	%IPR008972:Cupredoxin 	%IPR011707:Multicopper oxidase, type 3 
Locus_12768_Transcript_3	%IPR001117:Multicopper oxidase, type 1 	%IPR008972:Cupredoxin 	%IPR011707:Multicopper oxidase, type 3 
Locus_12768_Transcript_4	%IPR001117:Multicopper oxidase, type 1 	%IPR008972:Cupredoxin 	%IPR011707:Multicopper oxidase, type 3 
Locus_12768_Transcript_5	%IPR001117:Multicopper oxidase, type 1 	%IPR008972:Cupredoxin 	%IPR011707:Multicopper oxidase, type 3 
Locus_12768_Transcript_6	%IPR001117:Multicopper oxidase, type 1 	%IPR008972:Cupredoxin 	%IPR011707:Multicopper oxidase, type 3 
Locus_12768_Transcript_7	%IPR001117:Multicopper oxidase, type 1 	%IPR008972:Cupredoxin 	%IPR011707:Multicopper oxidase, type 3 
Locus_12770_Transcript_1	%IPR004344:Tubulin-tyrosine ligase 
Locus_12770_Transcript_2	%IPR004344:Tubulin-tyrosine ligase 
Locus_12770_Transcript_3	%IPR004344:Tubulin-tyrosine ligase 
Locus_12771_Transcript_1	%IPR003112:Olfactomedin-like 
Locus_12771_Transcript_2	%IPR003112:Olfactomedin-like 
Locus_12778_Transcript_1	%IPR009374:Translation initiation factor 3, subunit 12, eukaryotic 	%IPR011991:Winged helix-turn-helix transcription repressor DNA-binding 	%IPR016020:Translation initiation factor 3, subunit 12, N-terminal, eukaryotic 	%IPR016024:Armadillo-type fold 	%IPR019280:COP9 signalosome, subunit CSN8 
Locus_1277_Transcript_1	%IPR003650:Orange 	%IPR011598:Helix-loop-helix domain 	%IPR018352:Orange subgroup 
Locus_1277_Transcript_3	%IPR003650:Orange 	%IPR011598:Helix-loop-helix domain 	%IPR018352:Orange subgroup 
Locus_1277_Transcript_4	%IPR003650:Orange 	%IPR011598:Helix-loop-helix DNA-binding 	%IPR018352:Orange subgroup 
Locus_1277_Transcript_5	%IPR003650:Orange 	%IPR011598:Helix-loop-helix domain 	%IPR018352:Orange subgroup 
Locus_12780_Transcript_1	%IPR000111:Glycoside hydrolase, clan GH-D 	%IPR002241:Glycoside hydrolase, family 27 	%IPR013780:Glycosyl hydrolase, family 13, all-beta 	%IPR013785:Aldolase-type TIM barrel 	%IPR017853:Glycoside hydrolase, superfamily 
Locus_12780_Transcript_2	%IPR000111:Glycoside hydrolase, clan GH-D 	%IPR002241:Glycoside hydrolase, family 27 	%IPR013785:Aldolase-type TIM barrel 	%IPR017853:Glycoside hydrolase, superfamily 
Locus_12780_Transcript_3	%IPR000111:Glycoside hydrolase, clan GH-D 	%IPR002241:Glycoside hydrolase, family 27 	%IPR013780:Glycosyl hydrolase, family 13, all-beta 	%IPR013785:Aldolase-type TIM barrel 	%IPR017853:Glycoside hydrolase, superfamily 
Locus_12780_Transcript_4	%IPR000111:Glycoside hydrolase, clan GH-D 	%IPR002241:Glycoside hydrolase, family 27 	%IPR013780:Glycosyl hydrolase, family 13, all-beta 	%IPR013785:Aldolase-type TIM barrel 	%IPR017853:Glycoside hydrolase, superfamily 
Locus_12780_Transcript_5	%IPR000111:Glycoside hydrolase, clan GH-D 	%IPR002241:Glycoside hydrolase, family 27 	%IPR013780:Glycosyl hydrolase, family 13, all-beta 	%IPR013785:Aldolase-type TIM barrel 	%IPR017853:Glycoside hydrolase, superfamily 
Locus_12780_Transcript_6	%IPR000111:Glycoside hydrolase, clan GH-D 	%IPR002241:Glycoside hydrolase, family 27 	%IPR013780:Glycosyl hydrolase, family 13, all-beta 	%IPR013785:Aldolase-type TIM barrel 	%IPR017853:Glycoside hydrolase, superfamily 
Locus_12780_Transcript_7	%IPR000111:Glycoside hydrolase, clan GH-D 	%IPR002241:Glycoside hydrolase, family 27 	%IPR013780:Glycosyl hydrolase, family 13, all-beta 	%IPR013785:Aldolase-type TIM barrel 	%IPR017853:Glycoside hydrolase, superfamily 
Locus_12781_Transcript_1	%IPR002777:Prefoldin beta-like 	%IPR009053:Prefoldin 
Locus_12781_Transcript_2	%IPR002777:Prefoldin beta-like 	%IPR009053:Prefoldin 
Locus_12787_Transcript_1	%IPR006571:TLDc 	%IPR024644:Interferon-induced protein 44 family 
Locus_12787_Transcript_2	%IPR006571:TLDc 	%IPR024644:Interferon-induced protein 44 family 
Locus_12787_Transcript_3	%IPR006571:TLDc 	%IPR024644:Interferon-induced protein 44 family 
Locus_12789_Transcript_1	%IPR023179:GTP-binding protein, orthogonal bundle domain 
Locus_12789_Transcript_2	%IPR006073:GTP binding domain 	%IPR023179:GTP-binding protein, orthogonal bundle domain 
Locus_1278_Transcript_1	%IPR011990:Tetratricopeptide-like helical 	%IPR013026:Tetratricopeptide repeat-containing domain 	%IPR019734:Tetratricopeptide repeat 	%IPR024819:Tetratricopeptide repeat protein 29 
Locus_1278_Transcript_2	%IPR011990:Tetratricopeptide-like helical 	%IPR013026:Tetratricopeptide repeat-containing domain 	%IPR019734:Tetratricopeptide repeat 	%IPR024819:Tetratricopeptide repeat protein 29 
Locus_12792_Transcript_1	%IPR005468:Avidin/streptavidin 	%IPR005469:Avidin 
Locus_12792_Transcript_2	%IPR005468:Avidin/streptavidin 	%IPR005469:Avidin 
Locus_12793_Transcript_1	%IPR017853:Glycoside hydrolase, superfamily 
Locus_12795_Transcript_1	%IPR012459:Protein of unknown function DUF1665 
Locus_12795_Transcript_2	%IPR012459:Protein of unknown function DUF1665 
Locus_12795_Transcript_3	%IPR012459:Protein of unknown function DUF1665 
Locus_127_Transcript_1	%IPR001680:WD40 repeat 	%IPR015943:WD40/YVTN repeat-like-containing domain 	%IPR017986:WD40-repeat-containing domain 	%IPR019775:WD40 repeat, conserved site 
Locus_127_Transcript_2	%IPR001680:WD40 repeat 	%IPR015943:WD40/YVTN repeat-like-containing domain 	%IPR017986:WD40-repeat-containing domain 	%IPR019775:WD40 repeat, conserved site 	%IPR020472:G-protein beta WD-40 repeat 
Locus_127_Transcript_3	%IPR001680:WD40 repeat 	%IPR015943:WD40/YVTN repeat-like-containing domain 	%IPR017986:WD40-repeat-containing domain 	%IPR019775:WD40 repeat, conserved site 	%IPR020472:G-protein beta WD-40 repeat 
Locus_12802_Transcript_1	%IPR001286:Glycoside hydrolase, family 59 	%IPR013781:Glycoside hydrolase, subgroup, catalytic domain 	%IPR017853:Glycoside hydrolase, superfamily 
Locus_12805_Transcript_1	%IPR004843:Metallophosphoesterase domain 	%IPR008963:Purple acid phosphatase-like, N-terminal 	%IPR015914:Purple acid phosphatase, N-terminal 	%IPR025733:Iron/zinc purple acid phosphatase-like C-terminal domain 
Locus_12805_Transcript_2	%IPR004843:Metallophosphoesterase domain 	%IPR008963:Purple acid phosphatase-like, N-terminal 	%IPR015914:Purple acid phosphatase, N-terminal 	%IPR025733:Iron/zinc purple acid phosphatase-like C-terminal domain 
Locus_12805_Transcript_3	%IPR004843:Metallophosphoesterase domain 	%IPR008963:Purple acid phosphatase-like, N-terminal 	%IPR015914:Purple acid phosphatase, N-terminal 	%IPR025733:Iron/zinc purple acid phosphatase-like C-terminal domain 
Locus_12805_Transcript_4	%IPR004843:Metallophosphoesterase domain 	%IPR008963:Purple acid phosphatase-like, N-terminal 	%IPR015914:Purple acid phosphatase, N-terminal 	%IPR025733:Iron/zinc purple acid phosphatase-like C-terminal domain 
Locus_12805_Transcript_5	%IPR004843:Metallophosphoesterase domain 	%IPR008963:Purple acid phosphatase-like, N-terminal 	%IPR015914:Purple acid phosphatase, N-terminal 	%IPR025733:Iron/zinc purple acid phosphatase-like C-terminal domain 
Locus_12805_Transcript_6	%IPR004843:Metallophosphoesterase domain 	%IPR008963:Purple acid phosphatase-like, N-terminal 	%IPR015914:Purple acid phosphatase, N-terminal 	%IPR025733:Iron/zinc purple acid phosphatase-like C-terminal domain 
Locus_12805_Transcript_7	%IPR004843:Metallophosphoesterase domain 	%IPR008963:Purple acid phosphatase-like, N-terminal 	%IPR015914:Purple acid phosphatase, N-terminal 	%IPR025733:Iron/zinc purple acid phosphatase-like C-terminal domain 
Locus_12806_Transcript_1	%IPR000242:Protein-tyrosine phosphatase, receptor/non-receptor type 	%IPR000387:Protein-tyrosine/Dual-specificity phosphatase 	%IPR003595:Protein-tyrosine phosphatase, catalytic 	%IPR016130:Protein-tyrosine phosphatase, active site 
Locus_12806_Transcript_2	%IPR000242:Protein-tyrosine phosphatase, receptor/non-receptor type 	%IPR000387:Protein-tyrosine/Dual-specificity phosphatase 	%IPR003595:Protein-tyrosine phosphatase, catalytic 	%IPR016130:Protein-tyrosine phosphatase, active site 
Locus_12806_Transcript_3	%IPR000242:Protein-tyrosine phosphatase, receptor/non-receptor type 	%IPR000387:Protein-tyrosine/Dual-specificity phosphatase 	%IPR003595:Protein-tyrosine phosphatase, catalytic 	%IPR016130:Protein-tyrosine phosphatase, active site 
Locus_12806_Transcript_4	%IPR000242:Protein-tyrosine phosphatase, receptor/non-receptor type 	%IPR000387:Protein-tyrosine/Dual-specificity phosphatase 	%IPR003595:Protein-tyrosine phosphatase, catalytic 	%IPR016130:Protein-tyrosine phosphatase, active site 
Locus_12806_Transcript_5	%IPR000242:Protein-tyrosine phosphatase, receptor/non-receptor type 	%IPR000387:Protein-tyrosine/Dual-specificity phosphatase 	%IPR003595:Protein-tyrosine phosphatase, catalytic 	%IPR016130:Protein-tyrosine phosphatase, active site 
Locus_12806_Transcript_6	%IPR000242:Protein-tyrosine phosphatase, receptor/non-receptor type 	%IPR000387:Protein-tyrosine/Dual-specificity phosphatase 	%IPR003595:Protein-tyrosine phosphatase, catalytic 	%IPR016130:Protein-tyrosine phosphatase, active site 
Locus_12808_Transcript_1	%IPR006089:Acyl-CoA dehydrogenase, conserved site 	%IPR006090:Acyl-CoA oxidase/dehydrogenase, type 1 	%IPR006091:Acyl-CoA oxidase/dehydrogenase, central domain 	%IPR006092:Acyl-CoA dehydrogenase, N-terminal 	%IPR009075:Acyl-CoA dehydrogenase/oxidase C-terminal 	%IPR009100:Acyl-CoA dehydrogenase/oxidase 	%IPR013786:Acyl-CoA dehydrogenase/oxidase, N-terminal 
Locus_12808_Transcript_2	%IPR006089:Acyl-CoA dehydrogenase, conserved site 	%IPR006090:Acyl-CoA oxidase/dehydrogenase, type 1 	%IPR006091:Acyl-CoA oxidase/dehydrogenase, central domain 	%IPR006092:Acyl-CoA dehydrogenase, N-terminal 	%IPR009075:Acyl-CoA dehydrogenase/oxidase C-terminal 	%IPR009100:Acyl-CoA dehydrogenase/oxidase 	%IPR013786:Acyl-CoA dehydrogenase/oxidase, N-terminal 
Locus_12808_Transcript_3	%IPR006089:Acyl-CoA dehydrogenase, conserved site 	%IPR006090:Acyl-CoA oxidase/dehydrogenase, type 1 	%IPR006091:Acyl-CoA oxidase/dehydrogenase, central domain 	%IPR006092:Acyl-CoA dehydrogenase, N-terminal 	%IPR009075:Acyl-CoA dehydrogenase/oxidase C-terminal 	%IPR009100:Acyl-CoA dehydrogenase/oxidase 	%IPR013786:Acyl-CoA dehydrogenase/oxidase, N-terminal 
Locus_12808_Transcript_4	%IPR006089:Acyl-CoA dehydrogenase, conserved site 	%IPR006090:Acyl-CoA oxidase/dehydrogenase, type 1 	%IPR006091:Acyl-CoA oxidase/dehydrogenase, central domain 	%IPR006092:Acyl-CoA dehydrogenase, N-terminal 	%IPR009075:Acyl-CoA dehydrogenase/oxidase C-terminal 	%IPR009100:Acyl-CoA dehydrogenase/oxidase 	%IPR013786:Acyl-CoA dehydrogenase/oxidase, N-terminal 
Locus_12808_Transcript_5	%IPR006089:Acyl-CoA dehydrogenase, conserved site 	%IPR006090:Acyl-CoA oxidase/dehydrogenase, type 1 	%IPR006091:Acyl-CoA oxidase/dehydrogenase, central domain 	%IPR006092:Acyl-CoA dehydrogenase, N-terminal 	%IPR009075:Acyl-CoA dehydrogenase/oxidase C-terminal 	%IPR009100:Acyl-CoA dehydrogenase/oxidase 	%IPR013786:Acyl-CoA dehydrogenase/oxidase, N-terminal 
Locus_12810_Transcript_1	%IPR008973:C2 calcium/lipid-binding domain, CaLB 
Locus_12811_Transcript_1	%IPR000301:Tetraspanin, subgroup 	%IPR008952:Tetraspanin, EC2 domain 	%IPR018499:Tetraspanin 
Locus_12811_Transcript_2	%IPR000301:Tetraspanin 	%IPR008952:Tetraspanin, EC2 domain 	%IPR018499:Tetraspanin/Peripherin 
Locus_12811_Transcript_3	%IPR000301:Tetraspanin 	%IPR008952:Tetraspanin, EC2 domain 	%IPR018499:Tetraspanin/Peripherin 
Locus_12811_Transcript_4	%IPR000301:Tetraspanin, subgroup 	%IPR008952:Tetraspanin, EC2 domain 	%IPR018499:Tetraspanin 
Locus_12811_Transcript_5	%IPR000301:Tetraspanin, subgroup 	%IPR008952:Tetraspanin, EC2 domain 	%IPR018499:Tetraspanin 
Locus_12811_Transcript_6	%IPR000301:Tetraspanin 	%IPR008952:Tetraspanin, EC2 domain 	%IPR018499:Tetraspanin/Peripherin 
Locus_12817_Transcript_1	%IPR003590:Leucine-rich repeat, ribonuclease inhibitor subtype 	%IPR009109:Ran-GTPase activating protein 1, C-terminal 
Locus_12817_Transcript_2	%IPR003590:Leucine-rich repeat, ribonuclease inhibitor subtype 	%IPR009109:Ran-GTPase activating protein 1, C-terminal 
Locus_12817_Transcript_3	%IPR003590:Leucine-rich repeat, ribonuclease inhibitor subtype 	%IPR009109:Ran-GTPase activating protein 1, C-terminal 
Locus_12817_Transcript_5	%IPR003590:Leucine-rich repeat, ribonuclease inhibitor subtype 	%IPR009109:Ran-GTPase activating protein 1, C-terminal 
Locus_12817_Transcript_6	%IPR003590:Leucine-rich repeat, ribonuclease inhibitor subtype 	%IPR009109:Ran-GTPase activating protein 1, C-terminal 
Locus_12817_Transcript_7	%IPR003590:Leucine-rich repeat, ribonuclease inhibitor subtype 	%IPR009109:Ran-GTPase activating protein 1, C-terminal 
Locus_12818_Transcript_1	%IPR004835:Fungal chitin synthase 
Locus_12818_Transcript_2	%IPR004835:Fungal chitin synthase 
Locus_12818_Transcript_4	%IPR004835:Fungal chitin synthase 
Locus_12818_Transcript_5	%IPR004835:Fungal chitin synthase 
Locus_1281_Transcript_10	%IPR000956:Stathmin 
Locus_1281_Transcript_11	%IPR000956:Stathmin 
Locus_1281_Transcript_12	%IPR000956:Stathmin 
Locus_1281_Transcript_13	%IPR000956:Stathmin 
Locus_1281_Transcript_4	%IPR000956:Stathmin 
Locus_1281_Transcript_5	%IPR000956:Stathmin family 
Locus_1281_Transcript_6	%IPR000956:Stathmin 
Locus_1281_Transcript_7	%IPR000956:Stathmin family 
Locus_1281_Transcript_8	%IPR000956:Stathmin family 
Locus_1281_Transcript_9	%IPR000956:Stathmin 
Locus_12826_Transcript_1	%IPR001388:Synaptobrevin 
Locus_1282_Transcript_1	%IPR000217:Tubulin 	%IPR008280:Tubulin/FtsZ, C-terminal 	%IPR023123:Tubulin, C-terminal 
Locus_12830_Transcript_1	%IPR001357:BRCT domain 
Locus_12833_Transcript_1	%IPR009114:Angiomotin 	%IPR024646:Angiomotin, C-terminal 
Locus_12836_Transcript_1	%IPR000217:Tubulin 	%IPR008280:Tubulin/FtsZ, C-terminal 	%IPR023123:Tubulin, C-terminal 
Locus_1283_Transcript_1	%IPR004000:Actin-like 	%IPR004001:Actin, conserved site 
Locus_1283_Transcript_2	%IPR004000:Actin-like 	%IPR004001:Actin, conserved site 
Locus_12842_Transcript_1	%IPR003598:Immunoglobulin subtype 2 	%IPR003599:Immunoglobulin subtype 	%IPR007110:Immunoglobulin-like 	%IPR013098:Immunoglobulin I-set 	%IPR013783:Immunoglobulin-like fold 
Locus_12843_Transcript_1	%IPR002300:Aminoacyl-tRNA synthetase, class Ia 	%IPR009008:Valyl/Leucyl/Isoleucyl-tRNA synthetase, class Ia, editing domain 	%IPR014729:Rossmann-like alpha/beta/alpha sandwich fold 
Locus_12845_Transcript_1	%IPR002198:Short-chain dehydrogenase/reductase SDR 	%IPR002347:Glucose/ribitol dehydrogenase 	%IPR016040:NAD(P)-binding domain 	%IPR020904:Short-chain dehydrogenase/reductase, conserved site 
Locus_12849_Transcript_1	%IPR001283:Allergen V5/Tpx-1-related 	%IPR014044:CAP domain 	%IPR018244:Allergen V5/Tpx-1-related, conserved site 
Locus_12849_Transcript_2	%IPR001283:Allergen V5/Tpx-1-related 	%IPR014044:CAP domain 	%IPR018244:Allergen V5/Tpx-1-related, conserved site 
Locus_1284_Transcript_1	%IPR000315:Zinc finger, B-box 	%IPR013017:NHL repeat, subgroup 
Locus_1284_Transcript_10	%IPR000315:Zinc finger, B-box 	%IPR013017:NHL repeat, subgroup 
Locus_1284_Transcript_2	%IPR000315:Zinc finger, B-box 	%IPR013017:NHL repeat, subgroup 
Locus_1284_Transcript_3	%IPR000315:Zinc finger, B-box 	%IPR013017:NHL repeat, subgroup 
Locus_1284_Transcript_4	%IPR000315:Zinc finger, B-box 	%IPR013017:NHL repeat, subgroup 
Locus_1284_Transcript_5	%IPR000315:Zinc finger, B-box 	%IPR011042:Six-bladed beta-propeller, TolB-like 	%IPR013017:NHL repeat, subgroup 
Locus_1284_Transcript_8	%IPR000315:Zinc finger, B-box 	%IPR013017:NHL repeat, subgroup 
Locus_12855_Transcript_1	%IPR001599:Alpha-2-macroglobulin 	%IPR002890:Alpha-2-macroglobulin, N-terminal 	%IPR008930:Terpenoid cyclases/protein prenyltransferase alpha-alpha toroid 	%IPR011625:Alpha-2-macroglobulin, N-terminal 2 	%IPR019565:Alpha-2-macroglobulin, thiol-ester bond-forming 	%IPR019742:Alpha-2-macroglobulin, conserved site
[truncated: 3,348,696 more chars]
