# Supplementary material for: Sequencing and De Novo Assembly of the Asian Clam (Corbicula fluminea) Transcriptome Using the Illumina GAIIx Method
Source: PLoS One. 2013 Nov 7;8(11):e79516. doi: 10.1371/journal.pone.0079516 (PMC3820681; doi:10.1371/journal.pone.0079516)
Supplement: Table S3 — GO categories of the unigenes. (ZIP) [file pone.0079516.s003.zip › TableS3/C_MIX.Interpro2GO.txt]

Gene	Interpro	Annotation	GO Number
Locus_10002_Transcript_1	IPR020339	Uncharacterised protein family C20orf85 	
Locus_10002_Transcript_2	IPR020339	Uncharacterised protein family C20orf85 	
Locus_10002_Transcript_3	IPR020339	Uncharacterised protein family C20orf85 	
Locus_10002_Transcript_4	IPR020339	Uncharacterised protein family C20orf85 	
Locus_10002_Transcript_5	IPR020339	Uncharacterised protein family C20orf85 	
Locus_10003_Transcript_1	IPR001680	WD40 repeat 	GO:0005515	
Locus_10003_Transcript_1	IPR015943	WD40/YVTN repeat-like-containing domain 	GO:0005515	
Locus_10003_Transcript_1	IPR017986	WD40-repeat-containing domain 	GO:0005515	
Locus_10003_Transcript_1	IPR019775	WD40 repeat, conserved site 	
Locus_10004_Transcript_1	IPR000217	Tubulin 	GO:0005525	GO:0005874	GO:0007017	
Locus_10004_Transcript_1	IPR002453	Beta tubulin 	GO:0005198	GO:0005525	GO:0005874	GO:0007018	
Locus_10004_Transcript_1	IPR008280	Tubulin/FtsZ, C-terminal 	GO:0003924	GO:0005525	GO:0006184	GO:0043234	GO:0051258	
Locus_10004_Transcript_1	IPR018316	Tubulin/FtsZ, 2-layer sandwich domain 	GO:0003924	GO:0005525	GO:0006184	GO:0043234	GO:0051258	
Locus_10004_Transcript_1	IPR023123	Tubulin, C-terminal 	
Locus_10005_Transcript_1	IPR000299	FERM domain 	GO:0005856	
Locus_10005_Transcript_1	IPR000798	Ezrin/radixin/moesin family 	GO:0005737	GO:0008092	GO:0019898	
Locus_10005_Transcript_1	IPR002713	FF domain 	
Locus_10005_Transcript_1	IPR008379	Band 4.1, C-terminal 	GO:0003779	GO:0005198	GO:0005856	
Locus_10005_Transcript_1	IPR011993	Pleckstrin homology-like domain 	
Locus_10005_Transcript_1	IPR014352	FERM/acyl-CoA-binding protein, 3-helical bundle 	
Locus_10005_Transcript_1	IPR014847	FERM adjacent (FA) 	
Locus_10005_Transcript_1	IPR018979	FERM, N-terminal 	
Locus_10005_Transcript_1	IPR018980	FERM, C-terminal PH-like domain 	
Locus_10005_Transcript_1	IPR019747	FERM conserved site 	
Locus_10005_Transcript_1	IPR019748	FERM central domain 	
Locus_10005_Transcript_1	IPR019749	Band 4.1 domain 	
Locus_10005_Transcript_1	IPR019750	Band 4.1 family 	
Locus_10005_Transcript_2	IPR000299	FERM domain 	GO:0005856	
Locus_10005_Transcript_2	IPR000798	Ezrin/radixin/moesin family 	GO:0005737	GO:0008092	GO:0019898	
Locus_10005_Transcript_2	IPR011993	Pleckstrin homology-like domain 	
Locus_10005_Transcript_2	IPR014352	FERM/acyl-CoA-binding protein, 3-helical bundle 	
Locus_10005_Transcript_2	IPR014847	FERM adjacent (FA) 	
Locus_10005_Transcript_2	IPR018979	FERM, N-terminal 	
Locus_10005_Transcript_2	IPR018980	FERM, C-terminal PH-like domain 	
Locus_10005_Transcript_2	IPR019747	FERM conserved site 	
Locus_10005_Transcript_2	IPR019748	FERM central domain 	
Locus_10005_Transcript_2	IPR019749	Band 4.1 domain 	
Locus_10005_Transcript_2	IPR019750	Band 4.1 family 	
Locus_10005_Transcript_3	IPR000299	FERM domain 	GO:0005856	
Locus_10005_Transcript_3	IPR000798	Ezrin/radixin/moesin family 	GO:0005737	GO:0008092	GO:0019898	
Locus_10005_Transcript_3	IPR002713	FF domain 	
Locus_10005_Transcript_3	IPR011993	Pleckstrin homology-like domain 	
Locus_10005_Transcript_3	IPR014352	FERM/acyl-CoA-binding protein, 3-helical bundle 	
Locus_10005_Transcript_3	IPR014847	FERM adjacent (FA) 	
Locus_10005_Transcript_3	IPR018979	FERM, N-terminal 	
Locus_10005_Transcript_3	IPR018980	FERM, C-terminal PH-like domain 	
Locus_10005_Transcript_3	IPR019747	FERM conserved site 	
Locus_10005_Transcript_3	IPR019748	FERM central domain 	
Locus_10005_Transcript_3	IPR019749	Band 4.1 domain 	
Locus_10005_Transcript_3	IPR019750	Band 4.1 family 	
Locus_10005_Transcript_4	IPR000299	FERM domain 	GO:0005856	
Locus_10005_Transcript_4	IPR000798	Ezrin/radixin/moesin family 	GO:0005737	GO:0008092	GO:0019898	
Locus_10005_Transcript_4	IPR002713	FF domain 	
Locus_10005_Transcript_4	IPR008379	Band 4.1, C-terminal 	GO:0003779	GO:0005198	GO:0005856	
Locus_10005_Transcript_4	IPR011993	Pleckstrin homology-like domain 	
Locus_10005_Transcript_4	IPR014352	FERM/acyl-CoA-binding protein, 3-helical bundle 	
Locus_10005_Transcript_4	IPR014847	FERM adjacent (FA) 	
Locus_10005_Transcript_4	IPR018979	FERM, N-terminal 	
Locus_10005_Transcript_4	IPR018980	FERM, C-terminal PH-like domain 	
Locus_10005_Transcript_4	IPR019747	FERM conserved site 	
Locus_10005_Transcript_4	IPR019748	FERM central domain 	
Locus_10005_Transcript_4	IPR019749	Band 4.1 domain 	
Locus_10005_Transcript_4	IPR019750	Band 4.1 family 	
Locus_10005_Transcript_5	IPR000299	FERM domain 	GO:0005856	
Locus_10005_Transcript_5	IPR000798	Ezrin/radixin/moesin family 	GO:0005737	GO:0008092	GO:0019898	
Locus_10005_Transcript_5	IPR002713	FF domain 	
Locus_10005_Transcript_5	IPR008379	Band 4.1, C-terminal 	GO:0003779	GO:0005198	GO:0005856	
Locus_10005_Transcript_5	IPR011993	Pleckstrin homology-like domain 	
Locus_10005_Transcript_5	IPR014352	FERM/acyl-CoA-binding protein, 3-helical bundle 	
Locus_10005_Transcript_5	IPR014847	FERM adjacent (FA) 	
Locus_10005_Transcript_5	IPR018979	FERM, N-terminal 	
Locus_10005_Transcript_5	IPR018980	FERM, C-terminal PH-like domain 	
Locus_10005_Transcript_5	IPR019747	FERM conserved site 	
Locus_10005_Transcript_5	IPR019748	FERM central domain 	
Locus_10005_Transcript_5	IPR019749	Band 4.1 domain 	
Locus_10005_Transcript_5	IPR019750	Band 4.1 family 	
Locus_10005_Transcript_6	IPR000299	FERM domain 	GO:0005856	
Locus_10005_Transcript_6	IPR000798	Ezrin/radixin/moesin family 	GO:0005737	GO:0008092	GO:0019898	
Locus_10005_Transcript_6	IPR002713	FF domain 	
Locus_10005_Transcript_6	IPR008379	Band 4.1, C-terminal 	GO:0003779	GO:0005198	GO:0005856	
Locus_10005_Transcript_6	IPR011993	Pleckstrin homology-like domain 	
Locus_10005_Transcript_6	IPR014352	FERM/acyl-CoA-binding protein, 3-helical bundle 	
Locus_10005_Transcript_6	IPR014847	FERM adjacent (FA) 	
Locus_10005_Transcript_6	IPR018979	FERM, N-terminal 	
Locus_10005_Transcript_6	IPR018980	FERM, C-terminal PH-like domain 	
Locus_10005_Transcript_6	IPR019747	FERM conserved site 	
Locus_10005_Transcript_6	IPR019748	FERM central domain 	
Locus_10005_Transcript_6	IPR019749	Band 4.1 domain 	
Locus_10005_Transcript_6	IPR019750	Band 4.1 family 	
Locus_10005_Transcript_7	IPR000299	FERM domain 	GO:0005856	
Locus_10005_Transcript_7	IPR000798	Ezrin/radixin/moesin family 	GO:0005737	GO:0008092	GO:0019898	
Locus_10005_Transcript_7	IPR002713	FF domain 	
Locus_10005_Transcript_7	IPR008379	Band 4.1, C-terminal 	GO:0003779	GO:0005198	GO:0005856	
Locus_10005_Transcript_7	IPR011993	Pleckstrin homology-like domain 	
Locus_10005_Transcript_7	IPR014352	FERM/acyl-CoA-binding protein, 3-helical bundle 	
Locus_10005_Transcript_7	IPR014847	FERM adjacent (FA) 	
Locus_10005_Transcript_7	IPR018979	FERM, N-terminal 	
Locus_10005_Transcript_7	IPR018980	FERM, C-terminal PH-like domain 	
Locus_10005_Transcript_7	IPR019747	FERM conserved site 	
Locus_10005_Transcript_7	IPR019748	FERM central domain 	
Locus_10005_Transcript_7	IPR019749	Band 4.1 domain 	
Locus_10005_Transcript_7	IPR019750	Band 4.1 family 	
Locus_10005_Transcript_8	IPR000299	FERM domain 	GO:0005856	
Locus_10005_Transcript_8	IPR000798	Ezrin/radixin/moesin family 	GO:0005737	GO:0008092	GO:0019898	
Locus_10005_Transcript_8	IPR002713	FF domain 	
Locus_10005_Transcript_8	IPR008379	Band 4.1, C-terminal 	GO:0003779	GO:0005198	GO:0005856	
Locus_10005_Transcript_8	IPR011993	Pleckstrin homology-like domain 	
Locus_10005_Transcript_8	IPR014352	FERM/acyl-CoA-binding protein, 3-helical bundle 	
Locus_10005_Transcript_8	IPR014847	FERM adjacent (FA) 	
Locus_10005_Transcript_8	IPR018979	FERM, N-terminal 	
Locus_10005_Transcript_8	IPR018980	FERM, C-terminal PH-like domain 	
Locus_10005_Transcript_8	IPR019747	FERM conserved site 	
Locus_10005_Transcript_8	IPR019748	FERM central domain 	
Locus_10005_Transcript_8	IPR019749	Band 4.1 domain 	
Locus_10005_Transcript_8	IPR019750	Band 4.1 family 	
Locus_10009_Transcript_1	IPR001298	Filamin/ABP280 repeat 	GO:0005515	
Locus_10009_Transcript_1	IPR013783	Immunoglobulin-like fold 	
Locus_10009_Transcript_1	IPR014756	Immunoglobulin E-set 	
Locus_10009_Transcript_1	IPR017868	Filamin/ABP280 repeat-like 	
Locus_10009_Transcript_2	IPR001298	Filamin/ABP280 repeat 	GO:0005515	
Locus_10009_Transcript_2	IPR013783	Immunoglobulin-like fold 	
Locus_10009_Transcript_2	IPR014756	Immunoglobulin E-set 	
Locus_10009_Transcript_2	IPR017868	Filamin/ABP280 repeat-like 	
Locus_10012_Transcript_1	IPR001680	WD40 repeat 	GO:0005515	
Locus_10012_Transcript_1	IPR015943	WD40/YVTN repeat-like-containing domain 	GO:0005515	
Locus_10012_Transcript_1	IPR017986	WD40-repeat-containing domain 	GO:0005515	
Locus_10013_Transcript_1	IPR004843	Metallophosphoesterase domain 	GO:0016787	
Locus_10013_Transcript_1	IPR006186	Serine/threonine-specific protein phosphatase/bis(5-nucleosyl)-tetraphosphatase 	GO:0016787	
Locus_10013_Transcript_2	IPR004843	Metallophosphoesterase domain 	GO:0016787	
Locus_10013_Transcript_2	IPR006186	Serine/threonine-specific protein phosphatase/bis(5-nucleosyl)-tetraphosphatase 	GO:0016787	
Locus_10013_Transcript_3	IPR004843	Metallophosphoesterase domain 	GO:0016787	
Locus_10013_Transcript_3	IPR006186	Serine/threonine-specific protein phosphatase/bis(5-nucleosyl)-tetraphosphatase 	GO:0016787	
Locus_10014_Transcript_1	IPR008775	Phytanoyl-CoA dioxygenase 	
Locus_10014_Transcript_2	IPR008775	Phytanoyl-CoA dioxygenase 	
Locus_10019_Transcript_1	IPR000749	ATP:guanido phosphotransferase 	GO:0016772	
Locus_10019_Transcript_1	IPR014746	Glutamine synthetase/guanido kinase, catalytic domain 	GO:0003824	
Locus_10019_Transcript_1	IPR022413	ATP:guanido phosphotransferase, N-terminal 	GO:0016301	GO:0016772	
Locus_10019_Transcript_1	IPR022414	ATP:guanido phosphotransferase, catalytic domain 	GO:0016301	GO:0016772	
Locus_10019_Transcript_1	IPR022415	ATP:guanido phosphotransferase active site 	GO:0016301	GO:0016772	
Locus_1001_Transcript_1	IPR000488	Death 	GO:0005515	GO:0007165	
Locus_1001_Transcript_1	IPR011029	DEATH-like 	
Locus_1001_Transcript_1	IPR021861	THO complex, subunit THOC1 	
Locus_1001_Transcript_2	IPR000488	Death 	GO:0005515	GO:0007165	
Locus_1001_Transcript_2	IPR011029	DEATH-like 	
Locus_1001_Transcript_2	IPR021861	THO complex, subunit THOC1 	
Locus_1001_Transcript_3	IPR000488	Death 	GO:0005515	GO:0007165	
Locus_1001_Transcript_3	IPR011029	DEATH-like 	
Locus_1001_Transcript_3	IPR021861	THO complex, subunit THOC1 	
Locus_1001_Transcript_4	IPR000488	Death 	GO:0005515	GO:0007165	
Locus_1001_Transcript_4	IPR011029	DEATH-like 	
Locus_1001_Transcript_4	IPR021861	THO complex, subunit THOC1 	
Locus_1001_Transcript_5	IPR000488	Death 	GO:0005515	GO:0007165	
Locus_1001_Transcript_5	IPR011029	DEATH-like 	
Locus_1001_Transcript_5	IPR021861	THO complex, subunit THOC1 	
Locus_10020_Transcript_1	IPR011989	Armadillo-like helical 	
Locus_10020_Transcript_1	IPR016024	Armadillo-type fold 	GO:0005488	
Locus_10020_Transcript_2	IPR011989	Armadillo-like helical 	
Locus_10020_Transcript_2	IPR016024	Armadillo-type fold 	GO:0005488	
Locus_10020_Transcript_3	IPR011989	Armadillo-like helical 	
Locus_10020_Transcript_3	IPR016024	Armadillo-type fold 	GO:0005488	
Locus_10020_Transcript_4	IPR011989	Armadillo-like helical 	
Locus_10020_Transcript_4	IPR016024	Armadillo-type fold 	GO:0005488	
Locus_10021_Transcript_1	IPR001734	Sodium/solute symporter 	GO:0005215	GO:0006810	GO:0016020	GO:0055085	
Locus_10022_Transcript_1	IPR000463	Cytosolic fatty-acid binding 	GO:0005215	GO:0006810	GO:0008289	
Locus_10022_Transcript_1	IPR000566	Lipocalin/cytosolic fatty-acid binding protein domain 	
Locus_10022_Transcript_1	IPR011038	Calycin-like 	
Locus_10022_Transcript_1	IPR012674	Calycin 	
Locus_10022_Transcript_2	IPR000463	Cytosolic fatty-acid binding 	GO:0005215	GO:0006810	GO:0008289	
Locus_10022_Transcript_2	IPR000566	Lipocalin/cytosolic fatty-acid binding protein domain 	
Locus_10022_Transcript_2	IPR011038	Calycin-like 	
Locus_10022_Transcript_2	IPR012674	Calycin 	
Locus_10022_Transcript_3	IPR000463	Cytosolic fatty-acid binding 	GO:0005215	GO:0006810	GO:0008289	
Locus_10022_Transcript_3	IPR000566	Lipocalin/cytosolic fatty-acid binding protein domain 	GO:0005488	
Locus_10022_Transcript_3	IPR011038	Calycin-like 	
Locus_10022_Transcript_3	IPR012674	Calycin 	GO:0005488	
Locus_10022_Transcript_4	IPR000463	Cytosolic fatty-acid binding 	GO:0005215	GO:0006810	GO:0008289	
Locus_10022_Transcript_4	IPR000566	Lipocalin/cytosolic fatty-acid binding protein domain 	GO:0005488	
Locus_10022_Transcript_4	IPR011038	Calycin-like 	
Locus_10022_Transcript_4	IPR012674	Calycin 	GO:0005488	
Locus_10022_Transcript_5	IPR000463	Cytosolic fatty-acid binding 	GO:0005215	GO:0006810	GO:0008289	
Locus_10022_Transcript_5	IPR000566	Lipocalin/cytosolic fatty-acid binding protein domain 	GO:0005488	
Locus_10022_Transcript_5	IPR011038	Calycin-like 	
Locus_10022_Transcript_5	IPR012674	Calycin 	GO:0005488	
Locus_10023_Transcript_1	IPR001846	von Willebrand factor, type D domain 	
Locus_10025_Transcript_1	IPR000358	Ribonucleotide reductase small subunit 	GO:0004748	GO:0005971	GO:0009186	GO:0055114	
Locus_10025_Transcript_1	IPR009078	Ferritin/ribonucleotide reductase-like 	GO:0016491	GO:0046914	GO:0055114	
Locus_10025_Transcript_1	IPR012348	Ribonucleotide reductase-related 	GO:0016491	GO:0055114	
Locus_10028_Transcript_2	IPR008914	Phosphatidylethanolamine-binding protein PEBP 	
Locus_10028_Transcript_3	IPR008914	Phosphatidylethanolamine-binding protein PEBP 	
Locus_10028_Transcript_4	IPR008914	Phosphatidylethanolamine-binding protein PEBP 	
Locus_10028_Transcript_5	IPR008914	Phosphatidylethanolamine-binding protein PEBP 	
Locus_10029_Transcript_1	IPR002048	Calcium-binding EF-hand 	GO:0005509	
Locus_10029_Transcript_1	IPR011992	EF-hand-like domain 	GO:0005509	
Locus_10029_Transcript_1	IPR018247	EF-Hand 1, calcium-binding site 	
Locus_10029_Transcript_1	IPR018248	EF-hand 	
Locus_10029_Transcript_1	IPR018249	EF-HAND 2 	
Locus_1002_Transcript_1	IPR000668	Peptidase C1A, papain C-terminal 	GO:0006508	GO:0008234	
Locus_1002_Transcript_1	IPR013128	Peptidase C1A, papain 	GO:0008234	
Locus_1002_Transcript_1	IPR014882	Cathepsin C exclusion 	
Locus_1002_Transcript_1	IPR025660	Cysteine peptidase, histidine active site 	
Locus_1002_Transcript_1	IPR025661	Cysteine peptidase, asparagine active site 	
Locus_1002_Transcript_10	IPR000668	Peptidase C1A, papain C-terminal 	GO:0006508	GO:0008234	
Locus_1002_Transcript_10	IPR013128	Peptidase C1A, papain 	GO:0008234	
Locus_1002_Transcript_10	IPR014882	Cathepsin C exclusion 	
Locus_1002_Transcript_10	IPR025660	Cysteine peptidase, histidine active site 	
Locus_1002_Transcript_10	IPR025661	Cysteine peptidase, asparagine active site 	
Locus_1002_Transcript_2	IPR000668	Peptidase C1A, papain C-terminal 	GO:0006508	GO:0008234	
Locus_1002_Transcript_2	IPR013128	Peptidase C1A, papain 	GO:0008234	
Locus_1002_Transcript_2	IPR014882	Cathepsin C exclusion 	
Locus_1002_Transcript_2	IPR025660	Cysteine peptidase, histidine active site 	
Locus_1002_Transcript_2	IPR025661	Cysteine peptidase, asparagine active site 	
Locus_1002_Transcript_3	IPR000668	Peptidase C1A, papain C-terminal 	GO:0006508	GO:0008234	
Locus_1002_Transcript_3	IPR013128	Peptidase C1A, papain 	GO:0008234	
Locus_1002_Transcript_3	IPR014882	Cathepsin C exclusion 	
Locus_1002_Transcript_3	IPR025660	Cysteine peptidase, histidine active site 	
Locus_1002_Transcript_3	IPR025661	Cysteine peptidase, asparagine active site 	
Locus_1002_Transcript_4	IPR000668	Peptidase C1A, papain C-terminal 	GO:0006508	GO:0008234	
Locus_1002_Transcript_4	IPR013128	Peptidase C1A, papain 	GO:0008234	
Locus_1002_Transcript_4	IPR014882	Cathepsin C exclusion 	
Locus_1002_Transcript_4	IPR025660	Cysteine peptidase, histidine active site 	
Locus_1002_Transcript_4	IPR025661	Cysteine peptidase, asparagine active site 	
Locus_1002_Transcript_5	IPR000668	Peptidase C1A, papain C-terminal 	GO:0006508	GO:0008234	
Locus_1002_Transcript_5	IPR013128	Peptidase C1A, papain 	GO:0008234	
Locus_1002_Transcript_5	IPR014882	Cathepsin C exclusion 	
Locus_1002_Transcript_5	IPR025660	Cysteine peptidase, histidine active site 	
Locus_1002_Transcript_5	IPR025661	Cysteine peptidase, asparagine active site 	
Locus_1002_Transcript_6	IPR000668	Peptidase C1A, papain C-terminal 	GO:0006508	GO:0008234	
Locus_1002_Transcript_6	IPR013128	Peptidase C1A, papain 	GO:0008234	
Locus_1002_Transcript_6	IPR014882	Cathepsin C exclusion 	
Locus_1002_Transcript_6	IPR025660	Cysteine peptidase, histidine active site 	
Locus_1002_Transcript_6	IPR025661	Cysteine peptidase, asparagine active site 	
Locus_1002_Transcript_7	IPR000668	Peptidase C1A, papain C-terminal 	GO:0006508	GO:0008234	
Locus_1002_Transcript_7	IPR013128	Peptidase C1A, papain 	GO:0008234	
Locus_1002_Transcript_7	IPR014882	Cathepsin C exclusion 	
Locus_1002_Transcript_7	IPR025660	Cysteine peptidase, histidine active site 	
Locus_1002_Transcript_7	IPR025661	Cysteine peptidase, asparagine active site 	
Locus_1002_Transcript_8	IPR000668	Peptidase C1A, papain C-terminal 	GO:0006508	GO:0008234	
Locus_1002_Transcript_8	IPR013128	Peptidase C1A, papain 	GO:0008234	
Locus_1002_Transcript_8	IPR014882	Cathepsin C exclusion 	
Locus_1002_Transcript_8	IPR025660	Cysteine peptidase, histidine active site 	
Locus_1002_Transcript_8	IPR025661	Cysteine peptidase, asparagine active site 	
Locus_1002_Transcript_9	IPR000668	Peptidase C1A, papain C-terminal 	GO:0006508	GO:0008234	
Locus_1002_Transcript_9	IPR013128	Peptidase C1A, papain 	GO:0008234	
Locus_1002_Transcript_9	IPR014882	Cathepsin C exclusion 	
Locus_1002_Transcript_9	IPR025660	Cysteine peptidase, histidine active site 	
Locus_1002_Transcript_9	IPR025661	Cysteine peptidase, asparagine active site 	
Locus_10032_Transcript_1	IPR001356	Homeodomain 	GO:0003700	GO:0006355	GO:0043565	
Locus_10032_Transcript_1	IPR009057	Homeodomain-like 	GO:0003677	
Locus_10032_Transcript_1	IPR017970	Homeobox, conserved site 	GO:0005634	GO:0006355	GO:0043565	
Locus_10032_Transcript_1	IPR020479	Homeodomain, metazoa 	
Locus_10032_Transcript_2	IPR001356	Homeodomain 	GO:0003700	GO:0006355	GO:0043565	
Locus_10032_Transcript_2	IPR009057	Homeodomain-like 	GO:0003677	
Locus_10032_Transcript_2	IPR017970	Homeobox, conserved site 	GO:0005634	GO:0006355	GO:0043565	
Locus_10032_Transcript_2	IPR020479	Homeodomain, metazoa 	
Locus_10032_Transcript_3	IPR001356	Homeodomain 	GO:0003700	GO:0006355	GO:0043565	
Locus_10032_Transcript_3	IPR009057	Homeodomain-like 	GO:0003677	
Locus_10032_Transcript_3	IPR017970	Homeobox, conserved site 	GO:0005634	GO:0006355	GO:0043565	
Locus_10032_Transcript_3	IPR020479	Homeodomain, metazoa 	
Locus_10037_Transcript_1	IPR003018	GAF domain 	GO:0005515	
Locus_10039_Transcript_1	IPR006091	Acyl-CoA oxidase/dehydrogenase, central domain 	GO:0003995	GO:0055114	
Locus_10039_Transcript_1	IPR006092	Acyl-CoA dehydrogenase, N-terminal 	GO:0003995	GO:0055114	
Locus_10039_Transcript_1	IPR009100	Acyl-CoA dehydrogenase/oxidase 	GO:0008152	GO:0016627	GO:0055114	
Locus_10039_Transcript_1	IPR013786	Acyl-CoA dehydrogenase/oxidase, N-terminal 	GO:0008152	GO:0016627	GO:0050660	GO:0055114	
Locus_10039_Transcript_2	IPR006089	Acyl-CoA dehydrogenase, conserved site 	GO:0003995	GO:0055114	
Locus_10039_Transcript_2	IPR006090	Acyl-CoA oxidase/dehydrogenase, type 1 	GO:0016627	GO:0055114	
Locus_10039_Transcript_2	IPR006091	Acyl-CoA oxidase/dehydrogenase, central domain 	GO:0003995	GO:0055114	
Locus_10039_Transcript_2	IPR006092	Acyl-CoA dehydrogenase, N-terminal 	GO:0003995	GO:0055114	
Locus_10039_Transcript_2	IPR009075	Acyl-CoA dehydrogenase/oxidase C-terminal 	GO:0016627	GO:0055114	
Locus_10039_Transcript_2	IPR009100	Acyl-CoA dehydrogenase/oxidase 	GO:0008152	GO:0016627	GO:0055114	
Locus_10039_Transcript_2	IPR013786	Acyl-CoA dehydrogenase/oxidase, N-terminal 	GO:0008152	GO:0016627	GO:0050660	GO:0055114	
Locus_10039_Transcript_3	IPR006089	Acyl-CoA dehydrogenase, conserved site 	GO:0003995	GO:0055114	
Locus_10039_Transcript_3	IPR006090	Acyl-CoA oxidase/dehydrogenase, type 1 	GO:0016627	GO:0055114	
Locus_10039_Transcript_3	IPR006091	Acyl-CoA oxidase/dehydrogenase, central domain 	GO:0003995	GO:0055114	
Locus_10039_Transcript_3	IPR006092	Acyl-CoA dehydrogenase, N-terminal 	GO:0003995	GO:0055114	
Locus_10039_Transcript_3	IPR009075	Acyl-CoA dehydrogenase/oxidase C-terminal 	GO:0016627	GO:0055114	
Locus_10039_Transcript_3	IPR009100	Acyl-CoA dehydrogenase/oxidase 	GO:0008152	GO:0016627	GO:0055114	
Locus_10039_Transcript_3	IPR013786	Acyl-CoA dehydrogenase/oxidase, N-terminal 	GO:0008152	GO:0016627	GO:0050660	GO:0055114	
Locus_10042_Transcript_1	IPR000742	Epidermal growth factor-like domain 	GO:0005515	
Locus_10042_Transcript_1	IPR006210	Epidermal growth factor-like 	GO:0005515	
Locus_10042_Transcript_1	IPR013032	EGF-like region, conserved site 	
Locus_10044_Transcript_1	IPR002085	Alcohol dehydrogenase superfamily, zinc-type 	GO:0008270	GO:0016491	GO:0055114	
Locus_10044_Transcript_1	IPR002364	Quinone oxidoreductase/zeta-crystallin, conserved site 	GO:0008270	GO:0016491	
Locus_10044_Transcript_1	IPR013149	Alcohol dehydrogenase, C-terminal 	GO:0008270	GO:0016491	GO:0055114	
Locus_10044_Transcript_1	IPR016040	NAD(P)-binding domain 	GO:0000166	
Locus_10044_Transcript_1	IPR020843	Polyketide synthase, enoylreductase 	GO:0016491	GO:0016747	
Locus_10044_Transcript_2	IPR002085	Alcohol dehydrogenase superfamily, zinc-type 	GO:0008270	GO:0016491	GO:0055114	
Locus_10044_Transcript_2	IPR002364	Quinone oxidoreductase/zeta-crystallin, conserved site 	GO:0008270	GO:0016491	
Locus_10044_Transcript_2	IPR011032	GroES-like 	
Locus_10044_Transcript_2	IPR013149	Alcohol dehydrogenase, C-terminal 	GO:0008270	GO:0016491	GO:0055114	
Locus_10044_Transcript_2	IPR013154	Alcohol dehydrogenase GroES-like 	GO:0016491	GO:0055114	
Locus_10044_Transcript_2	IPR016040	NAD(P)-binding domain 	GO:0000166	
Locus_10044_Transcript_2	IPR020843	Polyketide synthase, enoylreductase 	GO:0016491	GO:0016747	
Locus_10044_Transcript_3	IPR002085	Alcohol dehydrogenase superfamily, zinc-type 	GO:0008270	GO:0016491	GO:0055114	
Locus_10044_Transcript_3	IPR002364	Quinone oxidoreductase/zeta-crystallin, conserved site 	GO:0008270	GO:0016491	
Locus_10044_Transcript_3	IPR011032	GroES-like 	
Locus_10044_Transcript_3	IPR013149	Alcohol dehydrogenase, C-terminal 	GO:0008270	GO:0016491	GO:0055114	
Locus_10044_Transcript_3	IPR013154	Alcohol dehydrogenase GroES-like 	GO:0016491	GO:0055114	
Locus_10044_Transcript_3	IPR016040	NAD(P)-binding domain 	GO:0000166	
Locus_10044_Transcript_3	IPR020843	Polyketide synthase, enoylreductase 	GO:0016491	GO:0016747	
Locus_10044_Transcript_4	IPR002085	Alcohol dehydrogenase superfamily, zinc-type 	GO:0008270	GO:0016491	GO:0055114	
Locus_10044_Transcript_4	IPR002364	Quinone oxidoreductase/zeta-crystallin, conserved site 	GO:0008270	GO:0016491	
Locus_10044_Transcript_4	IPR011032	GroES-like 	
Locus_10044_Transcript_4	IPR013149	Alcohol dehydrogenase, C-terminal 	GO:0008270	GO:0016491	GO:0055114	
Locus_10044_Transcript_4	IPR013154	Alcohol dehydrogenase GroES-like 	GO:0016491	GO:0055114	
Locus_10044_Transcript_4	IPR016040	NAD(P)-binding domain 	GO:0000166	
Locus_10044_Transcript_4	IPR020843	Polyketide synthase, enoylreductase 	GO:0016491	GO:0016747	
Locus_10044_Transcript_5	IPR002085	Alcohol dehydrogenase superfamily, zinc-type 	GO:0008270	GO:0016491	GO:0055114	
Locus_10044_Transcript_5	IPR002364	Quinone oxidoreductase/zeta-crystallin, conserved site 	GO:0008270	GO:0016491	
Locus_10044_Transcript_5	IPR011032	GroES-like 	
Locus_10044_Transcript_5	IPR013149	Alcohol dehydrogenase, C-terminal 	GO:0008270	GO:0016491	GO:0055114	
Locus_10044_Transcript_5	IPR013154	Alcohol dehydrogenase GroES-like 	GO:0016491	GO:0055114	
Locus_10044_Transcript_5	IPR016040	NAD(P)-binding domain 	GO:0000166	
Locus_10044_Transcript_5	IPR020843	Polyketide synthase, enoylreductase 	GO:0016491	GO:0016747	
Locus_10044_Transcript_6	IPR002085	Alcohol dehydrogenase superfamily, zinc-type 	GO:0008270	GO:0016491	GO:0055114	
Locus_10044_Transcript_6	IPR002364	Quinone oxidoreductase/zeta-crystallin, conserved site 	GO:0008270	GO:0016491	
Locus_10044_Transcript_6	IPR011032	GroES-like 	
Locus_10044_Transcript_6	IPR013149	Alcohol dehydrogenase, C-terminal 	GO:0008270	GO:0016491	GO:0055114	
Locus_10044_Transcript_6	IPR013154	Alcohol dehydrogenase GroES-like 	GO:0016491	GO:0055114	
Locus_10044_Transcript_6	IPR016040	NAD(P)-binding domain 	GO:0000166	
Locus_10044_Transcript_6	IPR020843	Polyketide synthase, enoylreductase 	GO:0016491	GO:0016747	
Locus_10044_Transcript_7	IPR002085	Alcohol dehydrogenase superfamily, zinc-type 	GO:0008270	GO:0016491	GO:0055114	
Locus_10044_Transcript_7	IPR002364	Quinone oxidoreductase/zeta-crystallin, conserved site 	GO:0008270	GO:0016491	
Locus_10044_Transcript_7	IPR011032	GroES-like 	
Locus_10044_Transcript_7	IPR013149	Alcohol dehydrogenase, C-terminal 	GO:0008270	GO:0016491	GO:0055114	
Locus_10044_Transcript_7	IPR013154	Alcohol dehydrogenase GroES-like 	GO:0016491	GO:0055114	
Locus_10044_Transcript_7	IPR016040	NAD(P)-binding domain 	GO:0000166	
Locus_10044_Transcript_7	IPR020843	Polyketide synthase, enoylreductase 	GO:0016491	GO:0016747	
Locus_10044_Transcript_8	IPR002085	Alcohol dehydrogenase superfamily, zinc-type 	GO:0008270	GO:0016491	GO:0055114	
Locus_10044_Transcript_8	IPR002364	Quinone oxidoreductase/zeta-crystallin, conserved site 	GO:0008270	GO:0016491	
Locus_10044_Transcript_8	IPR011032	GroES-like 	
Locus_10044_Transcript_8	IPR013149	Alcohol dehydrogenase, C-terminal 	GO:0008270	GO:0016491	GO:0055114	
Locus_10044_Transcript_8	IPR013154	Alcohol dehydrogenase GroES-like 	GO:0016491	GO:0055114	
Locus_10044_Transcript_8	IPR016040	NAD(P)-binding domain 	GO:0000166	
Locus_10044_Transcript_8	IPR020843	Polyketide synthase, enoylreductase 	GO:0016491	GO:0016747	
Locus_10045_Transcript_1	IPR001370	Baculoviral inhibition of apoptosis protein repeat 	GO:0005622	
Locus_10045_Transcript_2	IPR001370	Baculoviral inhibition of apoptosis protein repeat 	GO:0005622	
Locus_10045_Transcript_3	IPR001370	Baculoviral inhibition of apoptosis protein repeat 	GO:0005622	
Locus_10045_Transcript_4	IPR001370	Baculoviral inhibition of apoptosis protein repeat 	GO:0005622	
Locus_10045_Transcript_5	IPR001370	Baculoviral inhibition of apoptosis protein repeat 	GO:0005622	
Locus_10045_Transcript_6	IPR001370	Baculoviral inhibition of apoptosis protein repeat 	GO:0005622	
Locus_10046_Transcript_1	IPR002616	Queuine/other tRNA-ribosyltransferase 	GO:0006400	GO:0008479	GO:0008616	
Locus_10046_Transcript_2	IPR002616	Queuine/other tRNA-ribosyltransferase 	GO:0006400	GO:0008479	GO:0008616	
Locus_10046_Transcript_3	IPR002616	Queuine/other tRNA-ribosyltransferase 	GO:0006400	GO:0008479	GO:0008616	
Locus_10047_Transcript_1	IPR000408	Regulator of chromosome condensation, RCC1 	
Locus_10047_Transcript_1	IPR009091	Regulator of chromosome condensation/beta-lactamase-inhibitor protein II 	
Locus_10048_Transcript_1	IPR001202	WW/Rsp5/WWP 	GO:0005515	
Locus_10048_Transcript_2	IPR001202	WW/Rsp5/WWP 	GO:0005515	
Locus_10048_Transcript_3	IPR001202	WW/Rsp5/WWP 	GO:0005515	
Locus_1004_Transcript_2	IPR003877	SPla/RYanodine receptor SPRY 	GO:0005515	
Locus_1004_Transcript_2	IPR008985	Concanavalin A-like lectin/glucanases superfamily 	
Locus_1004_Transcript_2	IPR027025	Heterogeneous nuclear ribonucleoprotein U-like protein 1 	GO:0006396	GO:0009615	
Locus_1004_Transcript_3	IPR001870	B30.2/SPRY domain 	
Locus_1004_Transcript_3	IPR003877	SPla/RYanodine receptor SPRY 	GO:0005515	
Locus_1004_Transcript_3	IPR008985	Concanavalin A-like lectin/glucanases superfamily 	
Locus_1004_Transcript_3	IPR018355	SPla/RYanodine receptor subgroup 	
Locus_1004_Transcript_4	IPR001870	B30.2/SPRY domain 	
Locus_1004_Transcript_4	IPR003877	SPla/RYanodine receptor SPRY 	GO:0005515	
Locus_1004_Transcript_4	IPR008985	Concanavalin A-like lectin/glucanases superfamily 	
Locus_1004_Transcript_4	IPR018355	SPla/RYanodine receptor subgroup 	
Locus_1004_Transcript_5	IPR001870	B30.2/SPRY domain 	
Locus_1004_Transcript_5	IPR003877	SPla/RYanodine receptor SPRY 	GO:0005515	
Locus_1004_Transcript_5	IPR008985	Concanavalin A-like lectin/glucanases superfamily 	
Locus_1004_Transcript_5	IPR018355	SPla/RYanodine receptor subgroup 	
Locus_1004_Transcript_5	IPR027025	Heterogeneous nuclear ribonucleoprotein U-like protein 1 	GO:0006396	GO:0009615	
Locus_1004_Transcript_6	IPR001870	B30.2/SPRY domain 	
Locus_1004_Transcript_6	IPR003877	SPla/RYanodine receptor SPRY 	GO:0005515	
Locus_1004_Transcript_6	IPR008985	Concanavalin A-like lectin/glucanases superfamily 	
Locus_1004_Transcript_6	IPR018355	SPla/RYanodine receptor subgroup 	
Locus_1004_Transcript_6	IPR027025	Heterogeneous nuclear ribonucleoprotein U-like protein 1 	GO:0006396	GO:0009615	
Locus_10052_Transcript_1	IPR001614	Myelin proteolipid protein PLP 	GO:0016021	
Locus_10052_Transcript_2	IPR001614	Myelin proteolipid protein PLP 	GO:0016021	
Locus_10052_Transcript_3	IPR001614	Myelin proteolipid protein PLP 	GO:0016021	
Locus_10053_Transcript_1	IPR013126	Heat shock protein 70 family 	
Locus_10053_Transcript_1	IPR018181	Heat shock protein 70, conserved site 	
Locus_10053_Transcript_1	IPR019651	Glutamate dehydrogenase, NAD-specific 	
Locus_10053_Transcript_2	IPR013126	Heat shock protein 70 family 	
Locus_10053_Transcript_2	IPR018181	Heat shock protein 70, conserved site 	
Locus_10053_Transcript_2	IPR019651	Glutamate dehydrogenase, NAD-specific 	
Locus_10053_Transcript_3	IPR013126	Heat shock protein 70 family 	
Locus_10053_Transcript_3	IPR018181	Heat shock protein 70, conserved site 	
Locus_10053_Transcript_3	IPR019651	Glutamate dehydrogenase, NAD-specific 	
Locus_10053_Transcript_4	IPR001023	Heat shock protein Hsp70 	GO:0005524	
Locus_10053_Transcript_4	IPR013126	Heat shock protein 70 	
Locus_10053_Transcript_4	IPR018181	Heat shock protein 70, conserved site 	
Locus_10053_Transcript_4	IPR019651	Glutamate dehydrogenase, NAD-specific 	
Locus_10053_Transcript_5	IPR013126	Heat shock protein 70 family 	
Locus_10053_Transcript_5	IPR018181	Heat shock protein 70, conserved site 	
Locus_10053_Transcript_5	IPR019651	Glutamate dehydrogenase, NAD-specific 	
Locus_10053_Transcript_6	IPR013126	Heat shock protein 70 family 	
Locus_10053_Transcript_6	IPR018181	Heat shock protein 70, conserved site 	
Locus_10053_Transcript_7	IPR013126	Heat shock protein 70 family 	
Locus_10053_Transcript_7	IPR018181	Heat shock protein 70, conserved site 	
Locus_10053_Transcript_7	IPR019651	Glutamate dehydrogenase, NAD-specific 	
Locus_10058_Transcript_1	IPR002198	Short-chain dehydrogenase/reductase SDR 	GO:0008152	GO:0016491	
Locus_10058_Transcript_1	IPR002347	Glucose/ribitol dehydrogenase 	
Locus_10058_Transcript_1	IPR003033	SCP2 sterol-binding domain 	GO:0032934	
Locus_10058_Transcript_1	IPR016040	NAD(P)-binding domain 	GO:0000166	
Locus_10058_Transcript_2	IPR002198	Short-chain dehydrogenase/reductase SDR 	GO:0008152	GO:0016491	
Locus_10058_Transcript_2	IPR002347	Glucose/ribitol dehydrogenase 	
Locus_10058_Transcript_2	IPR016040	NAD(P)-binding domain 	GO:0000166	
Locus_10058_Transcript_3	IPR002198	Short-chain dehydrogenase/reductase SDR 	GO:0008152	GO:0016491	
Locus_10058_Transcript_3	IPR002347	Glucose/ribitol dehydrogenase 	
Locus_10058_Transcript_3	IPR003033	SCP2 sterol-binding domain 	GO:0032934	
Locus_10058_Transcript_3	IPR016040	NAD(P)-binding domain 	GO:0000166	
Locus_10058_Transcript_4	IPR002198	Short-chain dehydrogenase/reductase SDR 	GO:0008152	GO:0016491	
Locus_10058_Transcript_4	IPR002347	Glucose/ribitol dehydrogenase 	
Locus_10058_Transcript_4	IPR016040	NAD(P)-binding domain 	GO:0000166	
Locus_10058_Transcript_5	IPR002198	Short-chain dehydrogenase/reductase SDR 	GO:0008152	GO:0016491	
Locus_10058_Transcript_5	IPR002347	Glucose/ribitol dehydrogenase 	
Locus_10058_Transcript_5	IPR003033	SCP2 sterol-binding domain 	GO:0032934	
Locus_10058_Transcript_5	IPR016040	NAD(P)-binding domain 	GO:0000166	
Locus_10058_Transcript_6	IPR002198	Short-chain dehydrogenase/reductase SDR 	GO:0008152	GO:0016491	
Locus_10058_Transcript_6	IPR002347	Glucose/ribitol dehydrogenase 	
Locus_10058_Transcript_6	IPR003033	SCP2 sterol-binding domain 	GO:0032934	
Locus_10058_Transcript_6	IPR016040	NAD(P)-binding domain 	GO:0000166	
Locus_10058_Transcript_7	IPR002198	Short-chain dehydrogenase/reductase SDR 	GO:0008152	GO:0016491	
Locus_10058_Transcript_7	IPR002347	Glucose/ribitol dehydrogenase 	
Locus_10058_Transcript_7	IPR003033	SCP2 sterol-binding domain 	GO:0032934	
Locus_10058_Transcript_7	IPR016040	NAD(P)-binding domain 	GO:0000166	
Locus_10058_Transcript_8	IPR002198	Short-chain dehydrogenase/reductase SDR 	GO:0008152	GO:0016491	
Locus_10058_Transcript_8	IPR002347	Glucose/ribitol dehydrogenase 	
Locus_10058_Transcript_8	IPR003033	SCP2 sterol-binding domain 	GO:0032934	
Locus_10058_Transcript_8	IPR016040	NAD(P)-binding domain 	GO:0000166	
Locus_10067_Transcript_1	IPR000210	BTB/POZ-like 	GO:0005515	
Locus_10067_Transcript_1	IPR003131	Potassium channel tetramerisation-type BTB domain 	GO:0051260	
Locus_10067_Transcript_1	IPR006615	Peptidase C19, ubiquitin-specific peptidase, DUSP domain 	GO:0004221	
Locus_10067_Transcript_1	IPR011333	BTB/POZ fold 	
Locus_10067_Transcript_2	IPR000210	BTB/POZ-like 	GO:0005515	
Locus_10067_Transcript_2	IPR003131	Potassium channel, voltage dependent, Kv, tetramerisation 	GO:0005249	GO:0006813	GO:0008076	GO:0016020	
Locus_10067_Transcript_2	IPR006615	Peptidase C19, ubiquitin-specific peptidase, DUSP domain 	GO:0004221	
Locus_10067_Transcript_2	IPR011333	BTB/POZ fold 	
Locus_10067_Transcript_3	IPR000210	BTB/POZ-like 	GO:0005515	
Locus_10067_Transcript_3	IPR003131	Potassium channel tetramerisation-type BTB domain 	GO:0051260	
Locus_10067_Transcript_3	IPR006615	Peptidase C19, ubiquitin-specific peptidase, DUSP domain 	GO:0004221	
Locus_10067_Transcript_3	IPR011333	BTB/POZ fold 	
Locus_10067_Transcript_4	IPR000210	BTB/POZ-like 	GO:0005515	
Locus_10067_Transcript_4	IPR003131	Potassium channel, voltage dependent, Kv, tetramerisation 	GO:0005249	GO:0006813	GO:0008076	GO:0016020	
Locus_10067_Transcript_4	IPR006615	Peptidase C19, ubiquitin-specific peptidase, DUSP domain 	GO:0004221	
Locus_10067_Transcript_4	IPR011333	BTB/POZ fold 	
Locus_10067_Transcript_5	IPR000210	BTB/POZ-like 	GO:0005515	
Locus_10067_Transcript_5	IPR003131	Potassium channel tetramerisation-type BTB domain 	GO:0051260	
Locus_10067_Transcript_5	IPR006615	Peptidase C19, ubiquitin-specific peptidase, DUSP domain 	GO:0004221	
Locus_10067_Transcript_5	IPR011333	BTB/POZ fold 	
Locus_10068_Transcript_1	IPR001433	Oxidoreductase FAD/NAD(P)-binding 	GO:0016491	GO:0055114	
Locus_10068_Transcript_1	IPR001709	Flavoprotein pyridine nucleotide cytochrome reductase 	GO:0016491	GO:0055114	
Locus_10068_Transcript_1	IPR001834	NADH:cytochrome b5 reductase (CBR) 	GO:0016491	GO:0055114	
Locus_10068_Transcript_1	IPR008333	Oxidoreductase, FAD-binding domain 	
Locus_10068_Transcript_1	IPR017927	Ferredoxin reductase-type FAD-binding domain 	GO:0016491	GO:0055114	
Locus_10068_Transcript_1	IPR017938	Riboflavin synthase-like beta-barrel 	GO:0016491	GO:0055114	
Locus_10075_Transcript_1	IPR019159	Protein of unknown function DUF2037 	
Locus_10075_Transcript_2	IPR019159	Protein of unknown function DUF2037 	
Locus_10075_Transcript_4	IPR019159	Protein of unknown function DUF2037 	
Locus_10075_Transcript_5	IPR019159	Protein of unknown function DUF2037 	
Locus_10075_Transcript_6	IPR019159	Protein of unknown function DUF2037 	
Locus_10075_Transcript_7	IPR019159	Protein of unknown function DUF2037 	
Locus_10077_Transcript_10	IPR000299	FERM domain 	GO:0005856	
Locus_10077_Transcript_10	IPR000857	MyTH4 domain 	GO:0005856	
Locus_10077_Transcript_10	IPR001609	Myosin head, motor domain 	GO:0003774	GO:0005524	GO:0016459	
Locus_10077_Transcript_10	IPR006077	Vinculin/alpha-catenin 	GO:0005198	GO:0007155	GO:0015629	
Locus_10077_Transcript_10	IPR015009	Vinculin-binding site-containing domain 	
Locus_10077_Transcript_10	IPR019748	FERM central domain 	
Locus_10077_Transcript_11	IPR000299	FERM domain 	GO:0005856	
Locus_10077_Transcript_11	IPR006077	Vinculin/alpha-catenin 	GO:0005198	GO:0007155	GO:0015629	
Locus_10077_Transcript_11	IPR015009	Vinculin-binding site-containing domain 	
Locus_10077_Transcript_2	IPR006077	Vinculin/alpha-catenin 	GO:0005198	GO:0007155	GO:0015629	
Locus_10077_Transcript_3	IPR000299	FERM domain 	GO:0005856	
Locus_10077_Transcript_3	IPR000857	MyTH4 domain 	GO:0005856	
Locus_10077_Transcript_3	IPR019748	FERM central domain 	
Locus_10077_Transcript_4	IPR006077	Vinculin/alpha-catenin 	GO:0005198	GO:0007155	GO:0015629	
Locus_10077_Transcript_5	IPR001609	Myosin head, motor domain 	GO:0003774	GO:0005524	GO:0016459	
Locus_10077_Transcript_5	IPR006077	Vinculin/alpha-catenin 	GO:0005198	GO:0007155	GO:0015629	
Locus_10077_Transcript_6	IPR000299	FERM domain 	GO:0005856	
Locus_10077_Transcript_6	IPR000857	MyTH4 domain 	GO:0005856	
Locus_10077_Transcript_6	IPR006077	Vinculin/alpha-catenin 	GO:0005198	GO:0007155	GO:0015629	
Locus_10077_Transcript_6	IPR015009	Vinculin-binding site-containing domain 	
Locus_10077_Transcript_6	IPR019748	FERM central domain 	
Locus_10077_Transcript_7	IPR000299	FERM domain 	GO:0005856	
Locus_10077_Transcript_7	IPR000857	MyTH4 domain 	GO:0005856	
Locus_10077_Transcript_7	IPR001609	Myosin head, motor domain 	GO:0003774	GO:0005524	GO:0016459	
Locus_10077_Transcript_7	IPR006077	Vinculin/alpha-catenin 	GO:0005198	GO:0007155	GO:0015629	
Locus_10077_Transcript_7	IPR015009	Vinculin-binding site-containing domain 	
Locus_10077_Transcript_7	IPR019748	FERM central domain 	
Locus_10077_Transcript_8	IPR001609	Myosin head, motor domain 	GO:0003774	GO:0005524	GO:0016459	
Locus_10077_Transcript_8	IPR006077	Vinculin/alpha-catenin 	GO:0005198	GO:0007155	GO:0015629	
Locus_10077_Transcript_8	IPR015009	Vinculin-binding site-containing domain 	
Locus_10079_Transcript_1	IPR007741	Ribosomal protein/NADH dehydrogenase domain 	
Locus_10079_Transcript_1	IPR012336	Thioredoxin-like fold 	
Locus_10079_Transcript_2	IPR007741	Ribosomal protein/NADH dehydrogenase domain 	
Locus_10079_Transcript_2	IPR012336	Thioredoxin-like fold 	
Locus_1007_Transcript_1	IPR013126	Heat shock protein 70 family 	
Locus_10081_Transcript_1	IPR003256	Ribosomal protein L24 	GO:0003735	GO:0005622	GO:0005840	GO:0006412	
Locus_10081_Transcript_1	IPR005824	KOW 	
Locus_10081_Transcript_1	IPR005825	Ribosomal protein L24/L26, conserved site 	GO:0003735	GO:0005622	GO:0005840	GO:0006412	
Locus_10081_Transcript_1	IPR008991	Translation protein SH3-like 	
Locus_10081_Transcript_1	IPR014723	Ribosomal protein L24, SH3-like 	
Locus_10083_Transcript_2	IPR001304	C-type lectin 	GO:0005488	
Locus_10083_Transcript_2	IPR016186	C-type lectin-like 	GO:0005488	
Locus_10083_Transcript_2	IPR016187	C-type lectin fold 	GO:0005488	
Locus_10083_Transcript_2	IPR018378	C-type lectin, conserved site 	
Locus_10084_Transcript_1	IPR002728	Diphthamide synthesis, DPH1/DPH2 	GO:0005737	GO:0017183	
Locus_10084_Transcript_1	IPR016435	Diphthamide synthesis, eukaryotic DPH1/archaeal DPH2 	
Locus_10088_Transcript_1	IPR002048	Calcium-binding EF-hand 	GO:0005509	
Locus_10088_Transcript_1	IPR011992	EF-hand-like domain 	GO:0005509	
Locus_10088_Transcript_1	IPR018247	EF-Hand 1, calcium-binding site 	
Locus_10088_Transcript_1	IPR018249	EF-HAND 2 	
Locus_10088_Transcript_2	IPR002048	Calcium-binding EF-hand 	GO:0005509	
Locus_10088_Transcript_2	IPR011992	EF-hand-like domain 	GO:0005509	
Locus_10088_Transcript_2	IPR018247	EF-Hand 1, calcium-binding site 	
Locus_10088_Transcript_2	IPR018249	EF-HAND 2 	
Locus_10088_Transcript_3	IPR002048	Calcium-binding EF-hand 	GO:0005509	
Locus_10088_Transcript_3	IPR011992	EF-hand-like domain 	GO:0005509	
Locus_10088_Transcript_3	IPR018247	EF-Hand 1, calcium-binding site 	
Locus_10088_Transcript_3	IPR018249	EF-HAND 2 	
Locus_10088_Transcript_4	IPR002048	Calcium-binding EF-hand 	GO:0005509	
Locus_10088_Transcript_4	IPR011992	EF-hand-like domain 	GO:0005509	
Locus_10088_Transcript_4	IPR018247	EF-Hand 1, calcium-binding site 	
Locus_10088_Transcript_4	IPR018249	EF-HAND 2 	
Locus_10088_Transcript_5	IPR002048	Calcium-binding EF-hand 	GO:0005509	
Locus_10088_Transcript_5	IPR011992	EF-hand-like domain 	GO:0005509	
Locus_10088_Transcript_5	IPR018247	EF-Hand 1, calcium-binding site 	
Locus_10088_Transcript_5	IPR018249	EF-HAND 2 	
Locus_10088_Transcript_6	IPR002048	Calcium-binding EF-hand 	GO:0005509	
Locus_10088_Transcript_6	IPR011992	EF-hand-like domain 	GO:0005509	
Locus_10088_Transcript_6	IPR018247	EF-Hand 1, calcium-binding site 	
Locus_10088_Transcript_6	IPR018249	EF-HAND 2 	
Locus_10091_Transcript_1	IPR006179	5'-Nucleotidase/apyrase 	GO:0009166	GO:0016787	
Locus_10091_Transcript_1	IPR015943	WD40/YVTN repeat-like-containing domain 	GO:0005515	
Locus_10091_Transcript_2	IPR006179	5'-Nucleotidase/apyrase 	GO:0009166	GO:0016787	
Locus_10091_Transcript_2	IPR015943	WD40/YVTN repeat-like-containing domain 	GO:0005515	
Locus_10097_Transcript_1	IPR006089	Acyl-CoA dehydrogenase, conserved site 	GO:0003995	GO:0055114	
Locus_10097_Transcript_1	IPR006090	Acyl-CoA oxidase/dehydrogenase, type 1 	GO:0016627	GO:0055114	
Locus_10097_Transcript_1	IPR006091	Acyl-CoA oxidase/dehydrogenase, central domain 	GO:0003995	GO:0055114	
Locus_10097_Transcript_1	IPR006092	Acyl-CoA dehydrogenase, N-terminal 	GO:0003995	GO:0055114	
Locus_10097_Transcript_1	IPR009075	Acyl-CoA dehydrogenase/oxidase C-terminal 	GO:0016627	GO:0055114	
Locus_10097_Transcript_1	IPR009100	Acyl-CoA dehydrogenase/oxidase 	GO:0008152	GO:0016627	GO:0055114	
Locus_10097_Transcript_1	IPR013786	Acyl-CoA dehydrogenase/oxidase, N-terminal 	GO:0008152	GO:0016627	GO:0050660	GO:0055114	
Locus_10097_Transcript_3	IPR006089	Acyl-CoA dehydrogenase, conserved site 	GO:0003995	GO:0055114	
Locus_10097_Transcript_3	IPR006090	Acyl-CoA oxidase/dehydrogenase, type 1 	GO:0016627	GO:0055114	
Locus_10097_Transcript_3	IPR006091	Acyl-CoA oxidase/dehydrogenase, central domain 	GO:0003995	GO:0055114	
Locus_10097_Transcript_3	IPR006092	Acyl-CoA dehydrogenase, N-terminal 	GO:0003995	GO:0055114	
Locus_10097_Transcript_3	IPR009075	Acyl-CoA dehydrogenase/oxidase C-terminal 	GO:0016627	GO:0055114	
Locus_10097_Transcript_3	IPR009100	Acyl-CoA dehydrogenase/oxidase 	GO:0008152	GO:0016627	GO:0055114	
Locus_10097_Transcript_3	IPR013786	Acyl-CoA dehydrogenase/oxidase, N-terminal 	GO:0008152	GO:0016627	GO:0050660	GO:0055114	
Locus_10098_Transcript_1	IPR002784	Ribosomal protein L14 	GO:0003735	GO:0005622	GO:0005840	GO:0006412	
Locus_10098_Transcript_1	IPR014722	Translation protein SH3-like, subgroup 	
Locus_10099_Transcript_1	IPR010531	NOA36 	GO:0005634	GO:0008270	
Locus_1009_Transcript_11	IPR000203	GPS domain 	GO:0007218	GO:0016020	
Locus_1009_Transcript_11	IPR000832	GPCR, family 2, secretin-like 	GO:0004930	GO:0007186	GO:0016021	
Locus_1009_Transcript_11	IPR001304	C-type lectin 	GO:0030246	
Locus_1009_Transcript_11	IPR016186	C-type lectin-like 	
Locus_1009_Transcript_11	IPR016187	C-type lectin fold 	
Locus_1009_Transcript_11	IPR017981	GPCR, family 2-like 	GO:0004888	GO:0007166	GO:0016020	
Locus_1009_Transcript_11	IPR017983	GPCR, family 2, secretin-like, conserved site 	GO:0004930	GO:0007186	GO:0016020	
Locus_1009_Transcript_11	IPR022624	Domain of unknown function DUF3497 	
Locus_1009_Transcript_14	IPR000832	GPCR, family 2, secretin-like 	GO:0004930	GO:0007186	GO:0016021	
Locus_1009_Transcript_14	IPR017981	GPCR, family 2-like 	GO:0004888	GO:0007166	GO:0016020	
Locus_1009_Transcript_14	IPR017983	GPCR, family 2, secretin-like, conserved site 	GO:0004930	GO:0007186	GO:0016020	
Locus_1009_Transcript_15	IPR000203	GPS domain 	GO:0007218	GO:0016020	
Locus_1009_Transcript_15	IPR000832	GPCR, family 2, secretin-like 	GO:0004930	GO:0007186	GO:0016021	
Locus_1009_Transcript_15	IPR001304	C-type lectin 	GO:0030246	
Locus_1009_Transcript_15	IPR016186	C-type lectin-like 	
Locus_1009_Transcript_15	IPR016187	C-type lectin fold 	
Locus_1009_Transcript_15	IPR017981	GPCR, family 2-like 	GO:0004888	GO:0007166	GO:0016020	
Locus_1009_Transcript_15	IPR017983	GPCR, family 2, secretin-like, conserved site 	GO:0004930	GO:0007186	GO:0016020	
Locus_1009_Transcript_15	IPR022624	Domain of unknown function DUF3497 	
Locus_1009_Transcript_17	IPR000203	GPS domain 	GO:0007218	GO:0016020	
Locus_1009_Transcript_17	IPR000832	GPCR, family 2, secretin-like 	GO:0004930	GO:0007186	GO:0016021	
Locus_1009_Transcript_17	IPR001304	C-type lectin 	GO:0030246	
Locus_1009_Transcript_17	IPR016186	C-type lectin-like 	
Locus_1009_Transcript_17	IPR016187	C-type lectin fold 	
Locus_1009_Transcript_17	IPR017981	GPCR, family 2-like 	GO:0004888	GO:0007166	GO:0016020	
Locus_1009_Transcript_17	IPR017983	GPCR, family 2, secretin-like, conserved site 	GO:0004930	GO:0007186	GO:0016020	
Locus_1009_Transcript_17	IPR022624	Domain of unknown function DUF3497 	
Locus_1009_Transcript_18	IPR000203	GPS domain 	GO:0007218	GO:0016020	
Locus_1009_Transcript_18	IPR000832	GPCR, family 2, secretin-like 	GO:0004930	GO:0007186	GO:0016021	
Locus_1009_Transcript_18	IPR001304	C-type lectin 	GO:0030246	
Locus_1009_Transcript_18	IPR016186	C-type lectin-like 	
Locus_1009_Transcript_18	IPR016187	C-type lectin fold 	
Locus_1009_Transcript_18	IPR017981	GPCR, family 2-like 	GO:0004888	GO:0007166	GO:0016020	
Locus_1009_Transcript_18	IPR017983	GPCR, family 2, secretin-like, conserved site 	GO:0004930	GO:0007186	GO:0016020	
Locus_1009_Transcript_18	IPR022624	Domain of unknown function DUF3497 	
Locus_1009_Transcript_19	IPR000203	GPS domain 	GO:0007218	GO:0016020	
Locus_1009_Transcript_19	IPR000832	GPCR, family 2, secretin-like 	GO:0004930	GO:0007186	GO:0016021	
Locus_1009_Transcript_19	IPR001304	C-type lectin 	GO:0030246	
Locus_1009_Transcript_19	IPR016186	C-type lectin-like 	
Locus_1009_Transcript_19	IPR016187	C-type lectin fold 	
Locus_1009_Transcript_19	IPR017981	GPCR, family 2-like 	GO:0004888	GO:0007166	GO:0016020	
Locus_1009_Transcript_19	IPR017983	GPCR, family 2, secretin-like, conserved site 	GO:0004930	GO:0007186	GO:0016020	
Locus_1009_Transcript_19	IPR022624	Domain of unknown function DUF3497 	
Locus_10108_Transcript_1	IPR026138	Ceroid-lipofuscinosis neuronal protein 5 	GO:0005764	GO:0022008	
Locus_10108_Transcript_2	IPR026138	Ceroid-lipofuscinosis neuronal protein 5 	GO:0005764	GO:0022008	
Locus_10109_Transcript_1	IPR007327	Tumour protein D52 	
Locus_1010_Transcript_1	IPR000536	Nuclear hormone receptor, ligand-binding, core 	GO:0003700	GO:0003707	GO:0005634	GO:0006355	GO:0043401	
Locus_1010_Transcript_1	IPR001628	Zinc finger, nuclear hormone receptor-type 	GO:0003700	GO:0005634	GO:0006355	GO:0008270	GO:0043565	
Locus_1010_Transcript_1	IPR001723	Steroid hormone receptor 	GO:0003677	GO:0003707	GO:0005634	GO:0006355	
Locus_1010_Transcript_1	IPR008946	Nuclear hormone receptor, ligand-binding 	GO:0003700	GO:0003707	GO:0005634	GO:0006355	GO:0043401	
Locus_1010_Transcript_1	IPR013088	Zinc finger, NHR/GATA-type 	GO:0006355	GO:0008270	
Locus_1010_Transcript_2	IPR000536	Nuclear hormone receptor, ligand-binding, core 	GO:0003700	GO:0003707	GO:0005634	GO:0006355	GO:0043401	
Locus_1010_Transcript_2	IPR001628	Zinc finger, nuclear hormone receptor-type 	GO:0003700	GO:0005634	GO:0006355	GO:0008270	GO:0043565	
Locus_1010_Transcript_2	IPR001723	Steroid hormone receptor 	GO:0003677	GO:0003707	GO:0005634	GO:0006355	
Locus_1010_Transcript_2	IPR008946	Nuclear hormone receptor, ligand-binding 	GO:0003700	GO:0003707	GO:0005634	GO:0006355	GO:0043401	
Locus_1010_Transcript_2	IPR013088	Zinc finger, NHR/GATA-type 	GO:0006355	GO:0008270	
Locus_1010_Transcript_3	IPR000536	Nuclear hormone receptor, ligand-binding, core 	GO:0003700	GO:0003707	GO:0005634	GO:0006355	GO:0043401	
Locus_1010_Transcript_3	IPR001628	Zinc finger, nuclear hormone receptor-type 	GO:0003700	GO:0005634	GO:0006355	GO:0008270	GO:0043565	
Locus_1010_Transcript_3	IPR001723	Steroid hormone receptor 	GO:0003677	GO:0003707	GO:0005634	GO:0006355	
Locus_1010_Transcript_3	IPR008946	Nuclear hormone receptor, ligand-binding 	GO:0003700	GO:0003707	GO:0005634	GO:0006355	GO:0043401	
Locus_1010_Transcript_3	IPR013088	Zinc finger, NHR/GATA-type 	GO:0006355	GO:0008270	
Locus_1010_Transcript_4	IPR000536	Nuclear hormone receptor, ligand-binding, core 	GO:0003700	GO:0003707	GO:0005634	GO:0006355	GO:0043401	
Locus_1010_Transcript_4	IPR001628	Zinc finger, nuclear hormone receptor-type 	GO:0003700	GO:0005634	GO:0006355	GO:0008270	GO:0043565	
Locus_1010_Transcript_4	IPR001723	Steroid hormone receptor 	GO:0003677	GO:0003707	GO:0005634	GO:0006355	
Locus_1010_Transcript_4	IPR008946	Nuclear hormone receptor, ligand-binding 	GO:0003700	GO:0003707	GO:0005634	GO:0006355	GO:0043401	
Locus_1010_Transcript_4	IPR013088	Zinc finger, NHR/GATA-type 	GO:0006355	GO:0008270	
Locus_1010_Transcript_5	IPR000536	Nuclear hormone receptor, ligand-binding, core 	GO:0003700	GO:0003707	GO:0005634	GO:0006355	GO:0043401	
Locus_1010_Transcript_5	IPR001628	Zinc finger, nuclear hormone receptor-type 	GO:0003700	GO:0005634	GO:0006355	GO:0008270	GO:0043565	
Locus_1010_Transcript_5	IPR001723	Steroid hormone receptor 	GO:0003677	GO:0003707	GO:0005634	GO:0006355	
Locus_1010_Transcript_5	IPR008946	Nuclear hormone receptor, ligand-binding 	GO:0003700	GO:0003707	GO:0005634	GO:0006355	GO:0043401	
Locus_1010_Transcript_5	IPR013088	Zinc finger, NHR/GATA-type 	GO:0006355	GO:0008270	
Locus_1010_Transcript_6	IPR000536	Nuclear hormone receptor, ligand-binding, core 	GO:0003700	GO:0003707	GO:0005634	GO:0006355	GO:0043401	
Locus_1010_Transcript_6	IPR001628	Zinc finger, nuclear hormone receptor-type 	GO:0003700	GO:0005634	GO:0006355	GO:0008270	GO:0043565	
Locus_1010_Transcript_6	IPR001723	Steroid hormone receptor 	GO:0003677	GO:0003707	GO:0005634	GO:0006355	
Locus_1010_Transcript_6	IPR008946	Nuclear hormone receptor, ligand-binding 	GO:0003700	GO:0003707	GO:0005634	GO:0006355	GO:0043401	
Locus_1010_Transcript_6	IPR013088	Zinc finger, NHR/GATA-type 	GO:0006355	GO:0008270	
Locus_1010_Transcript_7	IPR000536	Nuclear hormone receptor, ligand-binding, core 	GO:0003700	GO:0003707	GO:0005634	GO:0006355	GO:0043401	
Locus_1010_Transcript_7	IPR001628	Zinc finger, nuclear hormone receptor-type 	GO:0003700	GO:0005634	GO:0006355	GO:0008270	GO:0043565	
Locus_1010_Transcript_7	IPR001723	Steroid hormone receptor 	GO:0003677	GO:0003707	GO:0005634	GO:0006355	
Locus_1010_Transcript_7	IPR008946	Nuclear hormone receptor, ligand-binding 	GO:0003700	GO:0003707	GO:0005634	GO:0006355	GO:0043401	
Locus_1010_Transcript_7	IPR013088	Zinc finger, NHR/GATA-type 	GO:0006355	GO:0008270	
Locus_1010_Transcript_8	IPR000536	Nuclear hormone receptor, ligand-binding, core 	GO:0003700	GO:0003707	GO:0005634	GO:0006355	GO:0043401	
Locus_1010_Transcript_8	IPR001628	Zinc finger, nuclear hormone receptor-type 	GO:0003700	GO:0005634	GO:0006355	GO:0008270	GO:0043565	
Locus_1010_Transcript_8	IPR001723	Steroid hormone receptor 	GO:0003677	GO:0003707	GO:0005634	GO:0006355	
Locus_1010_Transcript_8	IPR008946	Nuclear hormone receptor, ligand-binding 	GO:0003700	GO:0003707	GO:0005634	GO:0006355	GO:0043401	
Locus_1010_Transcript_8	IPR013088	Zinc finger, NHR/GATA-type 	GO:0006355	GO:0008270	
Locus_1010_Transcript_9	IPR000536	Nuclear hormone receptor, ligand-binding, core 	GO:0003700	GO:0003707	GO:0005634	GO:0006355	GO:0043401	
Locus_1010_Transcript_9	IPR001628	Zinc finger, nuclear hormone receptor-type 	GO:0003700	GO:0005634	GO:0006355	GO:0008270	GO:0043565	
Locus_1010_Transcript_9	IPR001723	Steroid hormone receptor 	GO:0003677	GO:0003707	GO:0005634	GO:0006355	
Locus_1010_Transcript_9	IPR008946	Nuclear hormone receptor, ligand-binding 	GO:0003700	GO:0003707	GO:0005634	GO:0006355	GO:0043401	
Locus_1010_Transcript_9	IPR013088	Zinc finger, NHR/GATA-type 	GO:0006355	GO:0008270	
Locus_10113_Transcript_1	IPR004279	Perilipin 	
Locus_1011_Transcript_1	IPR001353	Proteasome, subunit alpha/beta 	GO:0004298	GO:0005839	GO:0051603	
Locus_1011_Transcript_1	IPR016050	Proteasome, beta-type subunit, conserved site 	GO:0004175	GO:0005839	GO:0051603	
Locus_1011_Transcript_1	IPR016295	Proteasome endopeptidase complex, beta subunit 	GO:0004298	
Locus_1011_Transcript_1	IPR023333	Proteasome B-type subunit 	GO:0004298	
Locus_1011_Transcript_2	IPR001353	Proteasome, subunit alpha/beta 	GO:0004298	GO:0005839	GO:0051603	
Locus_1011_Transcript_2	IPR016050	Proteasome, beta-type subunit, conserved site 	GO:0004175	GO:0005839	GO:0051603	
Locus_1011_Transcript_2	IPR016295	Proteasome endopeptidase complex, beta subunit 	GO:0004298	
Locus_1011_Transcript_2	IPR023333	Proteasome B-type subunit 	GO:0004298	
Locus_1011_Transcript_3	IPR001353	Proteasome, subunit alpha/beta 	GO:0004298	GO:0005839	GO:0051603	
Locus_1011_Transcript_3	IPR016050	Proteasome, beta-type subunit, conserved site 	GO:0004175	GO:0005839	GO:0051603	
Locus_1011_Transcript_3	IPR016295	Proteasome endopeptidase complex, beta subunit 	GO:0004298	
Locus_1011_Transcript_3	IPR023333	Proteasome B-type subunit 	GO:0004298	
Locus_1011_Transcript_4	IPR001353	Proteasome, subunit alpha/beta 	GO:0004298	GO:0005839	GO:0051603	
Locus_1011_Transcript_4	IPR016050	Proteasome, beta-type subunit, conserved site 	GO:0004175	GO:0005839	GO:0051603	
Locus_1011_Transcript_4	IPR016295	Proteasome endopeptidase complex, beta subunit 	GO:0004298	
Locus_1011_Transcript_4	IPR023333	Proteasome B-type subunit 	GO:0004298	
Locus_1011_Transcript_5	IPR001353	Proteasome, subunit alpha/beta 	GO:0004298	GO:0005839	GO:0051603	
Locus_1011_Transcript_5	IPR016050	Proteasome, beta-type subunit, conserved site 	GO:0004175	GO:0005839	GO:0051603	
Locus_1011_Transcript_5	IPR016295	Proteasome endopeptidase complex, beta subunit 	GO:0004298	
Locus_1011_Transcript_5	IPR023333	Proteasome B-type subunit 	GO:0004298	
Locus_10120_Transcript_1	IPR000863	Sulfotransferase domain 	GO:0008146	
Locus_10120_Transcript_2	IPR000863	Sulfotransferase domain 	GO:0008146	
Locus_10120_Transcript_3	IPR000863	Sulfotransferase domain 	GO:0008146	
Locus_10124_Transcript_1	IPR000832	GPCR, family 2, secretin-like 	GO:0004930	GO:0007186	GO:0016021	
Locus_10124_Transcript_1	IPR017981	GPCR, family 2-like 	GO:0004888	GO:0007166	GO:0016020	
Locus_10124_Transcript_2	IPR000832	GPCR, family 2, secretin-like 	GO:0004930	GO:0007186	GO:0016021	
Locus_10124_Transcript_2	IPR017981	GPCR, family 2-like 	GO:0004888	GO:0007166	GO:0016020	
Locus_10124_Transcript_3	IPR000832	GPCR, family 2, secretin-like 	GO:0004930	GO:0007186	GO:0016021	
Locus_10124_Transcript_3	IPR017981	GPCR, family 2-like 	GO:0004888	GO:0007166	GO:0016020	
Locus_10124_Transcript_4	IPR000832	GPCR, family 2, secretin-like 	GO:0004930	GO:0007186	GO:0016021	
Locus_10124_Transcript_4	IPR017981	GPCR, family 2-like 	GO:0004888	GO:0007166	GO:0016020	
Locus_10128_Transcript_1	IPR000742	Epidermal growth factor-like domain 	GO:0005515	
Locus_10128_Transcript_1	IPR001791	Laminin G domain 	
Locus_10128_Transcript_1	IPR008985	Concanavalin A-like lectin/glucanases superfamily 	
Locus_10128_Transcript_1	IPR013320	Concanavalin A-like lectin/glucanase, subgroup 	
Locus_1012_Transcript_1	IPR001680	WD40 repeat 	GO:0005515	
Locus_1012_Transcript_1	IPR015943	WD40/YVTN repeat-like-containing domain 	GO:0005515	
Locus_1012_Transcript_1	IPR017383	Actin-related protein 2/3 complex, subunit 1 	GO:0003779	GO:0005856	GO:0030833	
Locus_1012_Transcript_1	IPR017986	WD40-repeat-containing domain 	GO:0005515	
Locus_1012_Transcript_1	IPR019775	WD40 repeat, conserved site 	
Locus_1012_Transcript_2	IPR001680	WD40 repeat 	GO:0005515	
Locus_1012_Transcript_2	IPR015943	WD40/YVTN repeat-like-containing domain 	GO:0005515	
Locus_1012_Transcript_2	IPR017383	Actin-related protein 2/3 complex, subunit 1 	GO:0003779	GO:0005856	GO:0030833	
Locus_1012_Transcript_2	IPR017986	WD40-repeat-containing domain 	GO:0005515	
Locus_1012_Transcript_2	IPR019775	WD40 repeat, conserved site 	
Locus_1012_Transcript_3	IPR001680	WD40 repeat 	GO:0005515	
Locus_1012_Transcript_3	IPR015943	WD40/YVTN repeat-like-containing domain 	GO:0005515	
Locus_1012_Transcript_3	IPR017383	Actin-related protein 2/3 complex, subunit 1 	GO:0003779	GO:0005856	GO:0030833	
Locus_1012_Transcript_3	IPR017986	WD40-repeat-containing domain 	GO:0005515	
Locus_1012_Transcript_3	IPR019775	WD40 repeat, conserved site 	
Locus_1012_Transcript_4	IPR001680	WD40 repeat 	GO:0005515	
Locus_1012_Transcript_4	IPR015943	WD40/YVTN repeat-like-containing domain 	GO:0005515	
Locus_1012_Transcript_4	IPR017383	Actin-related protein 2/3 complex, subunit 1 	GO:0003779	GO:0005856	GO:0030833	
Locus_1012_Transcript_4	IPR017986	WD40-repeat-containing domain 	GO:0005515	
Locus_1012_Transcript_4	IPR019775	WD40 repeat, conserved site 	
Locus_10132_Transcript_1	IPR015939	Fumarate reductase/succinate dehydrogenase flavoprotein-like, C-terminal 	GO:0016491	GO:0055114	
Locus_10132_Transcript_3	IPR014006	Succinate dehydrogenase/fumarate reductase, flavoprotein subunit 	GO:0016627	GO:0022900	GO:0050660	GO:0055114	
Locus_10132_Transcript_3	IPR015939	Fumarate reductase/succinate dehydrogenase flavoprotein-like, C-terminal 	GO:0016491	GO:0055114	
Locus_1013_Transcript_1	IPR000152	EGF-type aspartate/asparagine hydroxylation site 	
Locus_1013_Transcript_1	IPR000742	Epidermal growth factor-like domain 	GO:0005515	
Locus_1013_Transcript_1	IPR001881	EGF-like calcium-binding 	GO:0005509	
Locus_1013_Transcript_1	IPR002181	Fibrinogen, alpha/beta/gamma chain, C-terminal globular 	GO:0005102	GO:0007165	
Locus_1013_Transcript_1	IPR006209	EGF-like domain 	GO:0005515	
Locus_1013_Transcript_1	IPR006210	Epidermal growth factor-like 	GO:0005515	
Locus_1013_Transcript_1	IPR013032	EGF-like, conserved site 	
Locus_1013_Transcript_1	IPR014715	Fibrinogen, alpha/beta/gamma chain, C-terminal globular, subdomain 2 	GO:0005102	GO:0007165	
Locus_1013_Transcript_1	IPR014716	Fibrinogen, alpha/beta/gamma chain, C-terminal globular, subdomain 1 	GO:0005102	GO:0007165	
Locus_1013_Transcript_1	IPR018097	EGF-like calcium-binding, conserved site 	GO:0005509	
Locus_1013_Transcript_2	IPR000152	EGF-type aspartate/asparagine hydroxylation site 	
Locus_1013_Transcript_2	IPR000742	Epidermal growth factor-like domain 	GO:0005515	
Locus_1013_Transcript_2	IPR001881	EGF-like calcium-binding 	GO:0005509	
Locus_1013_Transcript_2	IPR002181	Fibrinogen, alpha/beta/gamma chain, C-terminal globular 	GO:0005102	GO:0007165	
Locus_1013_Transcript_2	IPR013032	EGF-like, conserved site 	
Locus_1013_Transcript_2	IPR014715	Fibrinogen, alpha/beta/gamma chain, C-terminal globular, subdomain 2 	GO:0005102	GO:0007165	
Locus_1013_Transcript_2	IPR014716	Fibrinogen, alpha/beta/gamma chain, C-terminal globular, subdomain 1 	GO:0005102	GO:0007165	
Locus_1013_Transcript_2	IPR018097	EGF-like calcium-binding, conserved site 	GO:0005509	
Locus_1013_Transcript_3	IPR000152	EGF-type aspartate/asparagine hydroxylation site 	
Locus_1013_Transcript_3	IPR000742	Epidermal growth factor-like domain 	GO:0005515	
Locus_1013_Transcript_3	IPR001881	EGF-like calcium-binding 	GO:0005509	
Locus_1013_Transcript_3	IPR002181	Fibrinogen, alpha/beta/gamma chain, C-terminal globular 	GO:0005102	GO:0007165	
Locus_1013_Transcript_3	IPR013032	EGF-like, conserved site 	
Locus_1013_Transcript_3	IPR014715	Fibrinogen, alpha/beta/gamma chain, C-terminal globular, subdomain 2 	GO:0005102	GO:0007165	
Locus_1013_Transcript_3	IPR014716	Fibrinogen, alpha/beta/gamma chain, C-terminal globular, subdomain 1 	GO:0005102	GO:0007165	
Locus_1013_Transcript_3	IPR018097	EGF-like calcium-binding, conserved site 	GO:0005509	
Locus_1013_Transcript_4	IPR000152	EGF-type aspartate/asparagine hydroxylation site 	
Locus_1013_Transcript_4	IPR000742	Epidermal growth factor-like domain 	GO:0005515	
Locus_1013_Transcript_4	IPR001881	EGF-like calcium-binding 	GO:0005509	
Locus_1013_Transcript_4	IPR002181	Fibrinogen, alpha/beta/gamma chain, C-terminal globular 	GO:0005102	GO:0007165	
Locus_1013_Transcript_4	IPR013032	EGF-like, conserved site 	
Locus_1013_Transcript_4	IPR014715	Fibrinogen, alpha/beta/gamma chain, C-terminal globular, subdomain 2 	GO:0005102	GO:0007165	
Locus_1013_Transcript_4	IPR014716	Fibrinogen, alpha/beta/gamma chain, C-terminal globular, subdomain 1 	GO:0005102	GO:0007165	
Locus_1013_Transcript_4	IPR018097	EGF-like calcium-binding, conserved site 	GO:0005509	
Locus_1013_Transcript_5	IPR000152	EGF-type aspartate/asparagine hydroxylation site 	
Locus_1013_Transcript_5	IPR000742	Epidermal growth factor-like domain 	GO:0005515	
Locus_1013_Transcript_5	IPR001881	EGF-like calcium-binding 	GO:0005509	
Locus_1013_Transcript_5	IPR002181	Fibrinogen, alpha/beta/gamma chain, C-terminal globular 	GO:0005102	GO:0007165	
Locus_1013_Transcript_5	IPR006209	EGF-like domain 	GO:0005515	
Locus_1013_Transcript_5	IPR006210	Epidermal growth factor-like 	GO:0005515	
Locus_1013_Transcript_5	IPR013032	EGF-like, conserved site 	
Locus_1013_Transcript_5	IPR014715	Fibrinogen, alpha/beta/gamma chain, C-terminal globular, subdomain 2 	GO:0005102	GO:0007165	
Locus_1013_Transcript_5	IPR014716	Fibrinogen, alpha/beta/gamma chain, C-terminal globular, subdomain 1 	GO:0005102	GO:0007165	
Locus_1013_Transcript_5	IPR018097	EGF-like calcium-binding, conserved site 	GO:0005509	
Locus_1013_Transcript_6	IPR000152	EGF-type aspartate/asparagine hydroxylation site 	
Locus_1013_Transcript_6	IPR000742	Epidermal growth factor-like domain 	GO:0005515	
Locus_1013_Transcript_6	IPR001881	EGF-like calcium-binding 	GO:0005509	
Locus_1013_Transcript_6	IPR002181	Fibrinogen, alpha/beta/gamma chain, C-terminal globular 	GO:0005102	GO:0007165	
Locus_1013_Transcript_6	IPR006209	EGF-like domain 	GO:0005515	
Locus_1013_Transcript_6	IPR006210	Epidermal growth factor-like 	GO:0005515	
Locus_1013_Transcript_6	IPR013032	EGF-like region, conserved site 	
Locus_1013_Transcript_6	IPR014715	Fibrinogen, alpha/beta/gamma chain, C-terminal globular, subdomain 2 	GO:0005102	GO:0007165	
Locus_1013_Transcript_6	IPR014716	Fibrinogen, alpha/beta/gamma chain, C-terminal globular, subdomain 1 	GO:0005102	GO:0007165	
Locus_1013_Transcript_6	IPR018097	EGF-like calcium-binding, conserved site 	GO:0005509	
Locus_1013_Transcript_7	IPR000152	EGF-type aspartate/asparagine hydroxylation site 	
Locus_1013_Transcript_7	IPR000742	Epidermal growth factor-like domain 	GO:0005515	
Locus_1013_Transcript_7	IPR001881	EGF-like calcium-binding 	GO:0005509	
Locus_1013_Transcript_7	IPR002181	Fibrinogen, alpha/beta/gamma chain, C-terminal globular 	GO:0005102	GO:0007165	
Locus_1013_Transcript_7	IPR006209	EGF-like domain 	GO:0005515	
Locus_1013_Transcript_7	IPR006210	Epidermal growth factor-like 	GO:0005515	
Locus_1013_Transcript_7	IPR013032	EGF-like, conserved site 	
Locus_1013_Transcript_7	IPR014715	Fibrinogen, alpha/beta/gamma chain, C-terminal globular, subdomain 2 	GO:0005102	GO:0007165	
Locus_1013_Transcript_7	IPR014716	Fibrinogen, alpha/beta/gamma chain, C-terminal globular, subdomain 1 	GO:0005102	GO:0007165	
Locus_1013_Transcript_7	IPR018097	EGF-like calcium-binding, conserved site 	GO:0005509	
Locus_1014_Transcript_1	IPR000217	Tubulin 	GO:0005525	GO:0005874	GO:0007017	
Locus_1014_Transcript_1	IPR002453	Beta tubulin 	GO:0005198	GO:0005525	GO:0005874	GO:0007018	
Locus_1014_Transcript_1	IPR003008	Tubulin/FtsZ, GTPase domain 	GO:0043234	GO:0051258	
Locus_1014_Transcript_1	IPR008280	Tubulin/FtsZ, C-terminal 	GO:0003924	GO:0005525	GO:0006184	GO:0043234	GO:0051258	
Locus_1014_Transcript_1	IPR017975	Tubulin, conserved site 	GO:0005525	GO:0005874	GO:0007017	
Locus_1014_Transcript_1	IPR018316	Tubulin/FtsZ, 2-layer sandwich domain 	GO:0003924	GO:0005525	GO:0006184	GO:0043234	GO:0051258	
Locus_1014_Transcript_1	IPR023123	Tubulin, C-terminal 	
Locus_1014_Transcript_2	IPR000217	Tubulin 	GO:0005525	GO:0005874	GO:0007017	
Locus_1014_Transcript_2	IPR002453	Beta tubulin 	GO:0005198	GO:0005525	GO:0005874	GO:0007018	
Locus_1014_Transcript_2	IPR003008	Tubulin/FtsZ, GTPase domain 	GO:0043234	GO:0051258	
Locus_1014_Transcript_2	IPR008280	Tubulin/FtsZ, C-terminal 	GO:0003924	GO:0005525	GO:0006184	GO:0043234	GO:0051258	
Locus_1014_Transcript_2	IPR017975	Tubulin, conserved site 	GO:0005525	GO:0005874	GO:0007017	
Locus_1014_Transcript_2	IPR018316	Tubulin/FtsZ, 2-layer sandwich domain 	GO:0003924	GO:0005525	GO:0006184	GO:0043234	GO:0051258	
Locus_1014_Transcript_2	IPR023123	Tubulin, C-terminal 	
Locus_1014_Transcript_3	IPR000217	Tubulin 	GO:0005525	GO:0005874	GO:0007017	
Locus_1014_Transcript_3	IPR002453	Beta tubulin 	GO:0005198	GO:0005525	GO:0005874	GO:0007018	
Locus_1014_Transcript_3	IPR003008	Tubulin/FtsZ, GTPase domain 	GO:0043234	GO:0051258	
Locus_1014_Transcript_3	IPR008280	Tubulin/FtsZ, C-terminal 	GO:0003924	GO:0005525	GO:0006184	GO:0043234	GO:0051258	
Locus_1014_Transcript_3	IPR017975	Tubulin, conserved site 	GO:0005525	GO:0005874	GO:0007017	
Locus_1014_Transcript_3	IPR018316	Tubulin/FtsZ, 2-layer sandwich domain 	GO:0003924	GO:0005525	GO:0006184	GO:0043234	GO:0051258	
Locus_1014_Transcript_3	IPR023123	Tubulin, C-terminal 	
Locus_1014_Transcript_4	IPR000217	Tubulin 	GO:0005525	GO:0005874	GO:0007017	
Locus_1014_Transcript_4	IPR002453	Beta tubulin 	GO:0005198	GO:0005525	GO:0005874	GO:0007018	
Locus_1014_Transcript_4	IPR003008	Tubulin/FtsZ, GTPase domain 	GO:0043234	GO:0051258	
Locus_1014_Transcript_4	IPR008280	Tubulin/FtsZ, C-terminal 	GO:0003924	GO:0005525	GO:0006184	GO:0043234	GO:0051258	
Locus_1014_Transcript_4	IPR017975	Tubulin, conserved site 	GO:0005525	GO:0005874	GO:0007017	
Locus_1014_Transcript_4	IPR018316	Tubulin/FtsZ, 2-layer sandwich domain 	GO:0003924	GO:0005525	GO:0006184	GO:0043234	GO:0051258	
Locus_1014_Transcript_5	IPR000217	Tubulin 	GO:0005525	GO:0005874	GO:0007017	
Locus_1014_Transcript_5	IPR002453	Beta tubulin 	GO:0005198	GO:0005525	GO:0005874	GO:0007018	
Locus_1014_Transcript_5	IPR003008	Tubulin/FtsZ, GTPase domain 	GO:0043234	GO:0051258	
Locus_1014_Transcript_5	IPR008280	Tubulin/FtsZ, C-terminal 	GO:0003924	GO:0005525	GO:0006184	GO:0043234	GO:0051258	
Locus_1014_Transcript_5	IPR017975	Tubulin, conserved site 	GO:0005525	GO:0005874	GO:0007017	
Locus_1014_Transcript_5	IPR018316	Tubulin/FtsZ, 2-layer sandwich domain 	GO:0003924	GO:0005525	GO:0006184	GO:0043234	GO:0051258	
Locus_1014_Transcript_5	IPR023123	Tubulin, C-terminal 	
Locus_10150_Transcript_1	IPR001073	Complement C1q protein 	
Locus_10150_Transcript_1	IPR008983	Tumour necrosis factor-like 	GO:0005515	
Locus_10150_Transcript_2	IPR001073	Complement C1q protein 	
Locus_10150_Transcript_2	IPR008983	Tumour necrosis factor-like 	GO:0005515	
Locus_10150_Transcript_3	IPR001073	Complement C1q protein 	
Locus_10150_Transcript_3	IPR008983	Tumour necrosis factor-like 	GO:0005515	
Locus_10150_Transcript_4	IPR001073	Complement C1q protein 	
Locus_10150_Transcript_4	IPR008983	Tumour necrosis factor-like 	GO:0005515	
Locus_10150_Transcript_6	IPR001073	Complement C1q protein 	
Locus_10150_Transcript_6	IPR008983	Tumour necrosis factor-like 	GO:0005515	
Locus_10150_Transcript_7	IPR001073	Complement C1q protein 	
Locus_10150_Transcript_7	IPR008983	Tumour necrosis factor-like 	GO:0005515	
Locus_10150_Transcript_8	IPR001073	Complement C1q protein 	
Locus_10150_Transcript_8	IPR008983	Tumour necrosis factor-like 	GO:0005515	
Locus_10152_Transcript_1	IPR000719	Protein kinase, catalytic domain 	GO:0004672	GO:0005524	GO:0006468	
Locus_10152_Transcript_1	IPR000980	SH2 domain 	GO:0005515	
Locus_10152_Transcript_1	IPR001245	Serine-threonine/tyrosine-protein kinase catalytic domain 	GO:0004672	GO:0006468	
Locus_10152_Transcript_1	IPR001452	Src homology-3 domain 	GO:0005515	
Locus_10152_Transcript_1	IPR002290	Serine/threonine- / dual-specificity protein kinase, catalytic domain 	GO:0004672	GO:0005524	GO:0006468	
Locus_10152_Transcript_1	IPR008266	Tyrosine-protein kinase, active site 	GO:0004713	GO:0006468	
Locus_10152_Transcript_1	IPR011009	Protein kinase-like domain 	GO:0016772	
Locus_10152_Transcript_1	IPR017441	Protein kinase, ATP binding site 	GO:0005524	
Locus_10152_Transcript_1	IPR020635	Tyrosine-protein kinase, catalytic domain 	GO:0004713	GO:0006468	
Locus_10152_Transcript_2	IPR000719	Protein kinase, catalytic domain 	GO:0004672	GO:0005524	GO:0006468	
Locus_10152_Transcript_2	IPR000980	SH2 domain 	GO:0005515	
Locus_10152_Transcript_2	IPR001245	Serine-threonine/tyrosine-protein kinase catalytic domain 	GO:0004672	GO:0006468	
Locus_10152_Transcript_2	IPR001452	Src homology-3 domain 	GO:0005515	
Locus_10152_Transcript_2	IPR002290	Serine/threonine- / dual-specificity protein kinase, catalytic domain 	GO:0004672	GO:0005524	GO:0006468	
Locus_10152_Transcript_2	IPR008266	Tyrosine-protein kinase, active site 	GO:0004713	GO:0006468	
Locus_10152_Transcript_2	IPR011009	Protein kinase-like domain 	GO:0016772	
Locus_10152_Transcript_2	IPR017441	Protein kinase, ATP binding site 	GO:0005524	
Locus_10152_Transcript_2	IPR020635	Tyrosine-protein kinase, catalytic domain 	GO:0004713	GO:0006468	
Locus_10158_Transcript_1	IPR024860	Intron-binding protein, aquarius 	GO:0000398	GO:0005681	GO:0097157	
Locus_1015_Transcript_1	IPR000585	Hemopexin/matrixin 	
Locus_1015_Transcript_1	IPR001818	Peptidase M10, metallopeptidase 	GO:0004222	GO:0006508	GO:0008270	GO:0031012	
Locus_1015_Transcript_1	IPR002477	Peptidoglycan binding-like 	GO:0008152	
Locus_1015_Transcript_1	IPR006026	Peptidase, metallopeptidase 	GO:0006508	GO:0008237	GO:0008270	
Locus_1015_Transcript_1	IPR018487	Hemopexin/matrixin, repeat 	
Locus_1015_Transcript_1	IPR021190	Peptidase M10A, matrix metallopeptidase 	GO:0004222	GO:0006508	GO:0008270	GO:0031012	
Locus_1015_Transcript_1	IPR024079	Metallopeptidase, catalytic domain 	
Locus_1015_Transcript_2	IPR000585	Hemopexin/matrixin 	
Locus_1015_Transcript_2	IPR001818	Peptidase M10, metallopeptidase 	GO:0004222	GO:0006508	GO:0008270	GO:0031012	
Locus_1015_Transcript_2	IPR002477	Peptidoglycan binding-like 	GO:0008152	
Locus_1015_Transcript_2	IPR006026	Peptidase, metallopeptidase 	GO:0006508	GO:0008237	GO:0008270	
Locus_1015_Transcript_2	IPR018487	Hemopexin/matrixin, repeat 	
Locus_1015_Transcript_2	IPR021190	Peptidase M10A, matrix metallopeptidase 	GO:0004222	GO:0006508	GO:0008270	GO:0031012	
Locus_1015_Transcript_2	IPR024079	Metallopeptidase, catalytic domain 	
Locus_1015_Transcript_3	IPR000585	Hemopexin/matrixin 	
Locus_1015_Transcript_3	IPR001818	Peptidase M10, metallopeptidase 	GO:0004222	GO:0006508	GO:0008270	GO:0031012	
Locus_1015_Transcript_3	IPR002477	Peptidoglycan binding-like 	GO:0008152	
Locus_1015_Transcript_3	IPR006026	Peptidase, metallopeptidase 	GO:0006508	GO:0008237	GO:0008270	
Locus_1015_Transcript_3	IPR018487	Hemopexin/matrixin, repeat 	
Locus_1015_Transcript_3	IPR021190	Peptidase M10A, matrix metallopeptidase 	GO:0004222	GO:0006508	GO:0008270	GO:0031012	
Locus_1015_Transcript_3	IPR024079	Metallopeptidase, catalytic domain 	
Locus_1015_Transcript_4	IPR000585	Hemopexin/matrixin 	
Locus_1015_Transcript_4	IPR001818	Peptidase M10, metallopeptidase 	GO:0004222	GO:0006508	GO:0008270	GO:0031012	
Locus_1015_Transcript_4	IPR002477	Peptidoglycan binding-like 	GO:0008152	
Locus_1015_Transcript_4	IPR006026	Peptidase, metallopeptidase 	GO:0006508	GO:0008237	GO:0008270	
Locus_1015_Transcript_4	IPR018487	Hemopexin/matrixin, repeat 	
Locus_1015_Transcript_4	IPR021190	Peptidase M10A, matrix metallopeptidase 	GO:0004222	GO:0006508	GO:0008270	GO:0031012	
Locus_1015_Transcript_4	IPR024079	Metallopeptidase, catalytic domain 	
Locus_10165_Transcript_1	IPR001507	Zona pellucida domain 	
Locus_10165_Transcript_2	IPR001507	Zona pellucida domain 	
Locus_10165_Transcript_3	IPR001507	Zona pellucida domain 	
Locus_10165_Transcript_4	IPR001507	Zona pellucida domain 	
Locus_10165_Transcript_5	IPR001507	Zona pellucida domain 	
Locus_10172_Transcript_1	IPR001806	Small GTPase superfamily 	GO:0005525	GO:0007264	
Locus_10172_Transcript_1	IPR002041	Ran GTPase 	GO:0003924	GO:0005525	GO:0006184	GO:0006886	GO:0006913	GO:0007165	
Locus_10172_Transcript_1	IPR003578	Small GTPase superfamily, Rho type 	GO:0005525	GO:0005622	GO:0007264	
Locus_10172_Transcript_1	IPR003579	Small GTPase superfamily, Rab type 	GO:0005525	GO:0007264	GO:0015031	
Locus_10172_Transcript_1	IPR005225	Small GTP-binding protein domain 	GO:0005525	
Locus_10172_Transcript_1	IPR020849	Small GTPase superfamily, Ras type 	GO:0003924	GO:0005525	GO:0006184	GO:0007165	GO:0016020	
Locus_10172_Transcript_1	IPR024156	Small GTPase superfamily, ARF type 	GO:0005525	GO:0005622	GO:0007264	
Locus_10172_Transcript_2	IPR001806	Small GTPase superfamily 	GO:0005525	GO:0007264	
Locus_10172_Transcript_2	IPR002041	Ran GTPase 	GO:0003924	GO:0005525	GO:0006184	GO:0006886	GO:0006913	GO:0007165	
Locus_10172_Transcript_2	IPR003578	Small GTPase superfamily, Rho type 	GO:0005525	GO:0005622	GO:0007264	
Locus_10172_Transcript_2	IPR003579	Small GTPase superfamily, Rab type 	GO:0005525	GO:0007264	GO:0015031	
Locus_10172_Transcript_2	IPR005225	Small GTP-binding protein domain 	GO:0005525	
Locus_10172_Transcript_2	IPR020849	Small GTPase superfamily, Ras type 	GO:0003924	GO:0005525	GO:0006184	GO:0007165	GO:0016020	
Locus_10172_Transcript_3	IPR001806	Small GTPase superfamily 	GO:0005525	GO:0007264	
Locus_10172_Transcript_3	IPR002041	Ran GTPase 	GO:0003924	GO:0005525	GO:0006184	GO:0006886	GO:0006913	GO:0007165	
Locus_10172_Transcript_3	IPR003578	Small GTPase superfamily, Rho type 	GO:0005525	GO:0005622	GO:0007264	
Locus_10172_Transcript_3	IPR003579	Small GTPase superfamily, Rab type 	GO:0005525	GO:0007264	GO:0015031	
Locus_10172_Transcript_3	IPR005225	Small GTP-binding protein domain 	GO:0005525	
Locus_10172_Transcript_3	IPR020849	Small GTPase superfamily, Ras type 	GO:0003924	GO:0005525	GO:0006184	GO:0007165	GO:0016020	
Locus_10175_Transcript_1	IPR007053	LRAT-like domain 	
Locus_10180_Transcript_2	IPR026243	HAUS augmin-like complex subunit 1 	GO:0051225	GO:0051297	GO:0070652	
Locus_10180_Transcript_3	IPR026243	HAUS augmin-like complex subunit 1 	GO:0051225	GO:0051297	GO:0070652	
Locus_10180_Transcript_4	IPR026243	HAUS augmin-like complex subunit 1 	GO:0051225	GO:0051297	GO:0070652	
Locus_10183_Transcript_1	IPR000483	Cysteine-rich flanking region, C-terminal 	
Locus_10183_Transcript_1	IPR001611	Leucine-rich repeat 	GO:0005515	
Locus_10183_Transcript_1	IPR003591	Leucine-rich repeat, typical subtype 	
Locus_10183_Transcript_1	IPR025875	Leucine rich repeats (2 copies) 	
Locus_10183_Transcript_2	IPR001611	Leucine-rich repeat 	GO:0005515	
Locus_10183_Transcript_2	IPR003591	Leucine-rich repeat, typical subtype 	
Locus_10183_Transcript_2	IPR025875	Leucine rich repeat 4 	
Locus_10183_Transcript_3	IPR001611	Leucine-rich repeat 	GO:0005515	
Locus_10183_Transcript_3	IPR003591	Leucine-rich repeat, typical subtype 	
Locus_10183_Transcript_3	IPR025875	Leucine rich repeat 4 	
Locus_10183_Transcript_4	IPR001611	Leucine-rich repeat 	GO:0005515	
Locus_10183_Transcript_4	IPR003591	Leucine-rich repeat, typical subtype 	
Locus_10183_Transcript_4	IPR025875	Leucine rich repeat 4 	
Locus_10190_Transcript_1	IPR002035	von Willebrand factor, type A 	GO:0005515	
Locus_10196_Transcript_1	IPR000571	Zinc finger, CCCH-type 	GO:0003676	GO:0008270	
Locus_10196_Transcript_2	IPR000571	Zinc finger, CCCH-type 	GO:0003676	GO:0008270	
Locus_10196_Transcript_3	IPR000571	Zinc finger, CCCH-type 	GO:0003676	GO:0008270	
Locus_101_Transcript_1	IPR008146	Glutamine synthetase, catalytic domain 	GO:0004356	GO:0006807	
Locus_101_Transcript_1	IPR008147	Glutamine synthetase, beta-Grasp 	GO:0004356	GO:0006542	GO:0006807	
Locus_101_Transcript_1	IPR014746	Glutamine synthetase/guanido kinase, catalytic domain 	GO:0003824	
Locus_10203_Transcript_1	IPR004045	Glutathione S-transferase, N-terminal 	GO:0005515	
Locus_10203_Transcript_1	IPR010987	Glutathione S-transferase, C-terminal-like 	
Locus_10203_Transcript_1	IPR012336	Thioredoxin-like fold 	
Locus_10203_Transcript_1	IPR017933	Glutathione S-transferase/chloride channel, C-terminal 	
Locus_10207_Transcript_1	IPR002126	Cadherin 	GO:0005509	GO:0007156	GO:0016020	
Locus_10207_Transcript_1	IPR015919	Cadherin-like 	GO:0005509	GO:0016020	
Locus_10207_Transcript_1	IPR020894	Cadherin conserved site 	GO:0005886	GO:0007155	
Locus_10209_Transcript_1	IPR007743	Interferon-inducible GTPase 	GO:0005525	GO:0016020	GO:0016817	
Locus_1020_Transcript_1	IPR005016	TMS membrane protein/tumour differentially expressed protein 	GO:0016020	
Locus_1020_Transcript_10	IPR005016	TMS membrane protein/tumour differentially expressed protein 	GO:0016020	
Locus_1020_Transcript_2	IPR005016	TMS membrane protein/tumour differentially expressed protein 	GO:0016020	
Locus_1020_Transcript_3	IPR005016	TMS membrane protein/tumour differentially expressed protein 	GO:0016020	
Locus_1020_Transcript_4	IPR005016	TMS membrane protein/tumour differentially expressed protein 	GO:0016020	
Locus_1020_Transcript_5	IPR005016	TMS membrane protein/tumour differentially expressed protein 	GO:0016020	
Locus_1020_Transcript_6	IPR005016	TMS membrane protein/tumour differentially expressed protein 	GO:0016020	
Locus_1020_Transcript_7	IPR005016	TMS membrane protein/tumour differentially expressed protein 	GO:0016020	
Locus_1020_Transcript_8	IPR005016	TMS membrane protein/tumour differentially expressed protein 	GO:0016020	
Locus_1020_Transcript_9	IPR005016	TMS membrane protein/tumour differentially expressed protein 	GO:0016020	
Locus_1021_Transcript_1	IPR001813	Ribosomal protein 60S 	GO:0003735	GO:0005622	GO:0005840	GO:0006414	
Locus_10220_Transcript_1	IPR001680	WD40 repeat 	GO:0005515	
Locus_10220_Transcript_1	IPR015943	WD40/YVTN repeat-like-containing domain 	GO:0005515	
Locus_10220_Transcript_1	IPR017986	WD40-repeat-containing domain 	GO:0005515	
Locus_10220_Transcript_1	IPR019775	WD40 repeat, conserved site 	
Locus_10220_Transcript_2	IPR001680	WD40 repeat 	GO:0005515	
Locus_10220_Transcript_2	IPR015943	WD40/YVTN repeat-like-containing domain 	GO:0005515	
Locus_10220_Transcript_2	IPR017986	WD40-repeat-containing domain 	GO:0005515	
Locus_10220_Transcript_2	IPR019775	WD40 repeat, conserved site 	
Locus_10220_Transcript_3	IPR001680	WD40 repeat 	GO:0005515	
Locus_10220_Transcript_3	IPR015943	WD40/YVTN repeat-like-containing domain 	GO:0005515	
Locus_10220_Transcript_3	IPR017986	WD40-repeat-containing domain 	GO:0005515	
Locus_10220_Transcript_3	IPR019775	WD40 repeat, conserved site 	
Locus_10222_Transcript_1	IPR003000	Sirtuin family 	GO:0070403	
Locus_10222_Transcript_1	IPR017328	NAD-dependent deacetylase sirtuin-2, sirtuin family, class I 	GO:0006476	GO:0008270	GO:0016811	GO:0051287	
Locus_10222_Transcript_1	IPR026590	Sirtuin family, catalytic core domain 	
Locus_10222_Transcript_1	IPR026591	Sirtuin family, catalytic core small domain 	
Locus_10222_Transcript_2	IPR003000	Sirtuin family 	GO:0070403	
Locus_10222_Transcript_2	IPR017328	NAD-dependent deacetylase sirtuin-2, sirtuin family, class I 	GO:0006476	GO:0008270	GO:0016811	GO:0051287	
Locus_10222_Transcript_2	IPR026590	Sirtuin family, catalytic core domain 	
Locus_10222_Transcript_2	IPR026591	Sirtuin family, catalytic core small domain 	
Locus_10222_Transcript_3	IPR003000	Sirtuin family 	GO:0070403	
Locus_10222_Transcript_3	IPR017328	NAD-dependent deacetylase sirtuin-2, sirtuin family, class I 	GO:0006476	GO:0008270	GO:0016811	GO:0051287	
Locus_10222_Transcript_3	IPR026590	Sirtuin family, catalytic core domain 	
Locus_10222_Transcript_3	IPR026591	Sirtuin family, catalytic core small domain 	
Locus_10224_Transcript_1	IPR000421	Coagulation factor 5/8 C-terminal type domain 	GO:0007155	
Locus_10224_Transcript_1	IPR008979	Galactose-binding domain-like 	
Locus_10225_Transcript_1	IPR012337	Ribonuclease H-like domain 	GO:0003676	
Locus_10229_Transcript_10	IPR000504	RNA recognition motif domain 	GO:0003676	
Locus_10229_Transcript_10	IPR002698	5-formyltetrahydrofolate cyclo-ligase 	GO:0005524	GO:0009396	GO:0030272	
Locus_10229_Transcript_10	IPR012677	Nucleotide-binding, alpha-beta plait 	GO:0000166	
Locus_10229_Transcript_10	IPR024185	5-formyltetrahydrofolate cyclo-ligase-like domain 	
Locus_10229_Transcript_2	IPR000504	RNA recognition motif domain 	GO:0003676	
Locus_10229_Transcript_2	IPR002698	5-formyltetrahydrofolate cyclo-ligase 	GO:0005524	GO:0009396	GO:0030272	
Locus_10229_Transcript_2	IPR012677	Nucleotide-binding, alpha-beta plait 	GO:0000166	
Locus_10229_Transcript_2	IPR024185	5-formyltetrahydrofolate cyclo-ligase-like domain 	
Locus_10229_Transcript_3	IPR000504	RNA recognition motif domain 	GO:0003676	
Locus_10229_Transcript_3	IPR002698	5-formyltetrahydrofolate cyclo-ligase 	GO:0005524	GO:0009396	GO:0030272	
Locus_10229_Transcript_3	IPR012677	Nucleotide-binding, alpha-beta plait 	GO:0000166	
Locus_10229_Transcript_3	IPR024185	5-formyltetrahydrofolate cyclo-ligase-like domain 	
Locus_10229_Transcript_4	IPR000504	RNA recognition motif domain 	GO:0003676	
Locus_10229_Transcript_4	IPR002698	5-formyltetrahydrofolate cyclo-ligase 	GO:0005524	GO:0009396	GO:0030272	
Locus_10229_Transcript_4	IPR012677	Nucleotide-binding, alpha-beta plait 	GO:0000166	
Locus_10229_Transcript_4	IPR024185	5-formyltetrahydrofolate cyclo-ligase-like domain 	
Locus_10229_Transcript_5	IPR000504	RNA recognition motif domain 	GO:0003676	
Locus_10229_Transcript_5	IPR002698	5-formyltetrahydrofolate cyclo-ligase 	GO:0005524	GO:0009396	GO:0030272	
Locus_10229_Transcript_5	IPR012677	Nucleotide-binding, alpha-beta plait 	GO:0000166	
Locus_10229_Transcript_5	IPR024185	5-formyltetrahydrofolate cyclo-ligase-like domain 	
Locus_10229_Transcript_6	IPR000504	RNA recognition motif domain 	GO:0003676	
Locus_10229_Transcript_6	IPR002698	5-formyltetrahydrofolate cyclo-ligase 	GO:0005524	GO:0009396	GO:0030272	
Locus_10229_Transcript_6	IPR012677	Nucleotide-binding, alpha-beta plait 	GO:0000166	
Locus_10229_Transcript_6	IPR024185	5-formyltetrahydrofolate cyclo-ligase-like domain 	
Locus_10229_Transcript_7	IPR000504	RNA recognition motif domain 	GO:0003676	
Locus_10229_Transcript_7	IPR002698	5-formyltetrahydrofolate cyclo-ligase 	GO:0005524	GO:0009396	GO:0030272	
Locus_10229_Transcript_7	IPR012677	Nucleotide-binding, alpha-beta plait 	GO:0000166	
Locus_10229_Transcript_7	IPR024185	5-formyltetrahydrofolate cyclo-ligase-like domain 	
Locus_10229_Transcript_8	IPR000504	RNA recognition motif domain 	GO:0003676	
Locus_10229_Transcript_8	IPR002698	5-formyltetrahydrofolate cyclo-ligase 	GO:0005524	GO:0009396	GO:0030272	
Locus_10229_Transcript_8	IPR012677	Nucleotide-binding, alpha-beta plait 	GO:0000166	
Locus_10229_Transcript_8	IPR024185	5-formyltetrahydrofolate cyclo-ligase-like domain 	
Locus_10236_Transcript_1	IPR000436	Sushi/SCR/CCP 	
Locus_10236_Transcript_1	IPR002035	von Willebrand factor, type A 	GO:0005515	
Locus_10236_Transcript_1	IPR016060	Complement control module 	
Locus_10236_Transcript_2	IPR000436	Sushi/SCR/CCP 	
Locus_10236_Transcript_2	IPR002035	von Willebrand factor, type A 	GO:0005515	
Locus_10236_Transcript_2	IPR016060	Complement control module 	
Locus_10236_Transcript_3	IPR000436	Sushi/SCR/CCP 	
Locus_10236_Transcript_3	IPR002035	von Willebrand factor, type A 	GO:0005515	
Locus_10236_Transcript_3	IPR016060	Complement control module 	
Locus_10236_Transcript_4	IPR000436	Sushi/SCR/CCP 	
Locus_10236_Transcript_4	IPR002035	von Willebrand factor, type A 	GO:0005515	
Locus_10236_Transcript_4	IPR016060	Complement control module 	
Locus_10236_Transcript_5	IPR000436	Sushi/SCR/CCP 	
Locus_10236_Transcript_5	IPR002035	von Willebrand factor, type A 	GO:0005515	
Locus_10236_Transcript_5	IPR016060	Complement control module 	
Locus_10236_Transcript_6	IPR000436	Sushi/SCR/CCP 	
Locus_10236_Transcript_6	IPR002035	von Willebrand factor, type A 	GO:0005515	
Locus_10236_Transcript_6	IPR016060	Complement control module 	
Locus_10236_Transcript_7	IPR000436	Sushi/SCR/CCP 	
Locus_10236_Transcript_7	IPR002035	von Willebrand factor, type A 	GO:0005515	
Locus_10236_Transcript_7	IPR016060	Complement control module 	
Locus_10236_Transcript_8	IPR000436	Sushi/SCR/CCP 	
Locus_10236_Transcript_8	IPR002035	von Willebrand factor, type A 	GO:0005515	
Locus_10236_Transcript_8	IPR016060	Complement control module 	
Locus_10236_Transcript_9	IPR000436	Sushi/SCR/CCP 	
Locus_10236_Transcript_9	IPR002035	von Willebrand factor, type A 	GO:0005515	
Locus_10236_Transcript_9	IPR016060	Complement control module 	
Locus_1023_Transcript_1	IPR001304	C-type lectin 	GO:0005488	
Locus_1023_Transcript_1	IPR016186	C-type lectin-like 	GO:0005488	
Locus_1023_Transcript_1	IPR016187	C-type lectin fold 	GO:0005488	
Locus_1023_Transcript_1	IPR018378	C-type lectin, conserved site 	
Locus_1023_Transcript_2	IPR001304	C-type lectin 	GO:0005488	
Locus_1023_Transcript_2	IPR016186	C-type lectin-like 	GO:0005488	
Locus_1023_Transcript_2	IPR016187	C-type lectin fold 	GO:0005488	
Locus_1023_Transcript_2	IPR018378	C-type lectin, conserved site 	
Locus_1023_Transcript_3	IPR001304	C-type lectin 	GO:0030246	
Locus_1023_Transcript_3	IPR016186	C-type lectin-like 	
Locus_1023_Transcript_3	IPR016187	C-type lectin fold 	
Locus_1023_Transcript_3	IPR018378	C-type lectin, conserved site 	
Locus_10241_Transcript_1	IPR003650	Orange 	GO:0003677	GO:0006355	
Locus_10241_Transcript_1	IPR011598	Helix-loop-helix domain 	GO:0046983	
Locus_10241_Transcript_1	IPR018352	Orange subgroup 	
Locus_10241_Transcript_2	IPR003650	Orange 	GO:0003677	GO:0006355	
Locus_10241_Transcript_2	IPR011598	Helix-loop-helix domain 	GO:0046983	
Locus_10241_Transcript_2	IPR018352	Orange subgroup 	
Locus_10244_Transcript_1	IPR000421	Coagulation factor 5/8 C-terminal type domain 	GO:0007155	
Locus_10244_Transcript_1	IPR008979	Galactose-binding domain-like 	
Locus_10244_Transcript_2	IPR000421	Coagulation factor 5/8 C-terminal type domain 	GO:0007155	
Locus_10244_Transcript_2	IPR008979	Galactose-binding domain-like 	
Locus_10244_Transcript_3	IPR000421	Coagulation factor 5/8 C-terminal type domain 	GO:0007155	
Locus_10244_Transcript_3	IPR008979	Galactose-binding domain-like 	
Locus_10249_Transcript_1	IPR002925	Dienelactone hydrolase 	GO:0016787	
Locus_10249_Transcript_10	IPR002925	Dienelactone hydrolase 	GO:0016787	
Locus_10249_Transcript_2	IPR002925	Dienelactone hydrolase 	GO:0016787	
Locus_10249_Transcript_3	IPR002925	Dienelactone hydrolase 	GO:0016787	
Locus_10249_Transcript_4	IPR002925	Dienelactone hydrolase 	GO:0016787	
Locus_10249_Transcript_5	IPR002925	Dienelactone hydrolase 	GO:0016787	
Locus_10249_Transcript_6	IPR002925	Dienelactone hydrolase 	GO:0016787	
Locus_10249_Transcript_7	IPR002925	Dienelactone hydrolase 	GO:0016787	
Locus_10249_Transcript_8	IPR002925	Dienelactone hydrolase 	GO:0016787	
Locus_10249_Transcript_9	IPR002925	Dienelactone hydrolase 	GO:0016787	
Locus_1024_Transcript_1	IPR002085	Alcohol dehydrogenase superfamily, zinc-type 	GO:0008270	GO:0016491	GO:0055114	
Locus_1024_Transcript_1	IPR011032	GroES-like 	
Locus_1024_Transcript_1	IPR013154	Alcohol dehydrogenase GroES-like 	GO:0016491	GO:0055114	
Locus_1024_Transcript_1	IPR016040	NAD(P)-binding domain 	GO:0000166	
Locus_1024_Transcript_1	IPR020843	Polyketide synthase, enoylreductase 	GO:0016491	GO:0016747	
Locus_1024_Transcript_2	IPR002085	Alcohol dehydrogenase superfamily, zinc-type 	GO:0008270	GO:0016491	GO:0055114	
Locus_1024_Transcript_2	IPR011032	GroES-like 	
Locus_1024_Transcript_2	IPR013154	Alcohol dehydrogenase GroES-like 	GO:0016491	GO:0055114	
Locus_1024_Transcript_2	IPR016040	NAD(P)-binding domain 	GO:0000166	
Locus_1024_Transcript_2	IPR020843	Polyketide synthase, enoylreductase 	GO:0016491	GO:0016747	
Locus_1024_Transcript_3	IPR002085	Alcohol dehydrogenase superfamily, zinc-type 	GO:0008270	GO:0016491	GO:0055114	
Locus_1024_Transcript_3	IPR011032	GroES-like 	
Locus_1024_Transcript_3	IPR013154	Alcohol dehydrogenase GroES-like 	GO:0016491	GO:0055114	
Locus_1024_Transcript_3	IPR016040	NAD(P)-binding domain 	GO:0000166	
Locus_1024_Transcript_3	IPR020843	Polyketide synthase, enoylreductase 	GO:0016491	GO:0016747	
Locus_1024_Transcript_4	IPR002085	Alcohol dehydrogenase superfamily, zinc-type 	GO:0008270	GO:0016491	GO:0055114	
Locus_1024_Transcript_4	IPR011032	GroES-like 	
Locus_1024_Transcript_4	IPR013154	Alcohol dehydrogenase GroES-like 	GO:0016491	GO:0055114	
Locus_1024_Transcript_4	IPR016040	NAD(P)-binding domain 	GO:0000166	
Locus_1024_Transcript_4	IPR020843	Polyketide synthase, enoylreductase 	GO:0016491	GO:0016747	
Locus_1024_Transcript_5	IPR002085	Alcohol dehydrogenase superfamily, zinc-type 	GO:0008270	GO:0016491	GO:0055114	
Locus_1024_Transcript_5	IPR011032	GroES-like 	
Locus_1024_Transcript_5	IPR013154	Alcohol dehydrogenase GroES-like 	GO:0016491	GO:0055114	
Locus_1024_Transcript_5	IPR016040	NAD(P)-binding domain 	GO:0000166	
Locus_1024_Transcript_5	IPR020843	Polyketide synthase, enoylreductase 	GO:0016491	GO:0016747	
Locus_1024_Transcript_6	IPR002085	Alcohol dehydrogenase superfamily, zinc-type 	GO:0008270	GO:0016491	GO:0055114	
Locus_1024_Transcript_6	IPR011032	GroES-like 	
Locus_1024_Transcript_6	IPR013154	Alcohol dehydrogenase GroES-like 	GO:0016491	GO:0055114	
Locus_1024_Transcript_6	IPR016040	NAD(P)-binding domain 	GO:0000166	
Locus_1024_Transcript_6	IPR020843	Polyketide synthase, enoylreductase 	GO:0016491	GO:0016747	
Locus_10251_Transcript_10	IPR006139	D-isomer specific 2-hydroxyacid dehydrogenase, catalytic domain 	GO:0008152	GO:0016616	GO:0051287	GO:0055114	
Locus_10251_Transcript_10	IPR006140	D-isomer specific 2-hydroxyacid dehydrogenase, NAD-binding 	GO:0016616	GO:0048037	GO:0055114	
Locus_10251_Transcript_10	IPR016040	NAD(P)-binding domain 	GO:0000166	
Locus_10251_Transcript_11	IPR006139	D-isomer specific 2-hydroxyacid dehydrogenase, catalytic domain 	GO:0008152	GO:0016616	GO:0051287	GO:0055114	
Locus_10251_Transcript_11	IPR006140	D-isomer specific 2-hydroxyacid dehydrogenase, NAD-binding 	GO:0016616	GO:0048037	GO:0055114	
Locus_10251_Transcript_11	IPR016040	NAD(P)-binding domain 	GO:0000166	
Locus_10251_Transcript_12	IPR006139	D-isomer specific 2-hydroxyacid dehydrogenase, catalytic domain 	GO:0008152	GO:0016616	GO:0051287	GO:0055114	
Locus_10251_Transcript_12	IPR006140	D-isomer specific 2-hydroxyacid dehydrogenase, NAD-binding 	GO:0016616	GO:0048037	GO:0055114	
Locus_10251_Transcript_12	IPR016040	NAD(P)-binding domain 	GO:0000166	
Locus_10251_Transcript_13	IPR006139	D-isomer specific 2-hydroxyacid dehydrogenase, catalytic domain 	GO:0008152	GO:0016616	GO:0051287	GO:0055114	
Locus_10251_Transcript_13	IPR006140	D-isomer specific 2-hydroxyacid dehydrogenase, NAD-binding 	GO:0016616	GO:0048037	GO:0055114	
Locus_10251_Transcript_13	IPR016040	NAD(P)-binding domain 	GO:0000166	
Locus_10251_Transcript_4	IPR006139	D-isomer specific 2-hydroxyacid dehydrogenase, catalytic domain 	GO:0008152	GO:0016616	GO:0051287	GO:0055114	
Locus_10251_Transcript_4	IPR006140	D-isomer specific 2-hydroxyacid dehydrogenase, NAD-binding 	GO:0016616	GO:0048037	GO:0055114	
Locus_10251_Transcript_4	IPR016040	NAD(P)-binding domain 	GO:0000166	
Locus_10251_Transcript_5	IPR006139	D-isomer specific 2-hydroxyacid dehydrogenase, catalytic domain 	GO:0008152	GO:0016616	GO:0051287	GO:0055114	
Locus_10251_Transcript_5	IPR006140	D-isomer specific 2-hydroxyacid dehydrogenase, NAD-binding 	GO:0016616	GO:0048037	GO:0055114	
Locus_10251_Transcript_5	IPR016040	NAD(P)-binding domain 	GO:0000166	
Locus_10251_Transcript_6	IPR006139	D-isomer specific 2-hydroxyacid dehydrogenase, catalytic domain 	GO:0008152	GO:0016616	GO:0051287	GO:0055114	
Locus_10251_Transcript_6	IPR006140	D-isomer specific 2-hydroxyacid dehydrogenase, NAD-binding 	GO:0016616	GO:0048037	GO:0055114	
Locus_10251_Transcript_6	IPR016040	NAD(P)-binding domain 	GO:0000166	
Locus_10251_Transcript_7	IPR006139	D-isomer specific 2-hydroxyacid dehydrogenase, catalytic domain 	GO:0008152	GO:0016616	GO:0051287	GO:0055114	
Locus_10251_Transcript_7	IPR006140	D-isomer specific 2-hydroxyacid dehydrogenase, NAD-binding 	GO:0016616	GO:0048037	GO:0055114	
Locus_10251_Transcript_7	IPR016040	NAD(P)-binding domain 	GO:0000166	
Locus_10251_Transcript_8	IPR006139	D-isomer specific 2-hydroxyacid dehydrogenase, catalytic domain 	GO:0008152	GO:0016616	GO:0051287	GO:0055114	
Locus_10251_Transcript_8	IPR006140	D-isomer specific 2-hydroxyacid dehydrogenase, NAD-binding 	GO:0016616	GO:0048037	GO:0055114	
Locus_10251_Transcript_8	IPR016040	NAD(P)-binding domain 	GO:0000166	
Locus_10252_Transcript_1	IPR006885	NADH dehydrogenase ubiquinone Fe-S protein 4, mitochondrial 	GO:0005743	GO:0016651	GO:0022900	
Locus_10252_Transcript_2	IPR006885	NADH dehydrogenase ubiquinone Fe-S protein 4, mitochondrial 	GO:0005743	GO:0016651	GO:0022900	
Locus_10253_Transcript_1	IPR002687	Pre-mRNA processing ribonucleoprotein, snoRNA-binding domain 	
Locus_10253_Transcript_1	IPR012976	NOSIC 	
Locus_10253_Transcript_1	IPR019175	Prp31 C-terminal 	
Locus_10253_Transcript_2	IPR002687	Pre-mRNA processing ribonucleoprotein, snoRNA-binding domain 	
Locus_10253_Transcript_2	IPR012976	NOSIC 	
Locus_10253_Transcript_2	IPR019175	Prp31 C-terminal 	
Locus_10253_Transcript_3	IPR002687	Pre-mRNA processing ribonucleoprotein, snoRNA-binding domain 	
Locus_10253_Transcript_3	IPR012976	NOSIC 	
Locus_10253_Transcript_3	IPR019175	Prp31 C-terminal 	
Locus_10253_Transcript_4	IPR002687	Pre-mRNA processing ribonucleoprotein, snoRNA-binding domain 	
Locus_10253_Transcript_4	IPR012976	NOSIC 	
Locus_10253_Transcript_4	IPR019175	Prp31 C-terminal 	
Locus_10253_Transcript_6	IPR002687	Pre-mRNA processing ribonucleoprotein, snoRNA-binding domain 	
Locus_10253_Transcript_6	IPR012976	NOSIC 	
Locus_10253_Transcript_6	IPR019175	Prp31 C-terminal 	
Locus_10253_Transcript_7	IPR002687	Pre-mRNA processing ribonucleoprotein, snoRNA-binding domain 	
Locus_10253_Transcript_7	IPR012976	NOSIC 	
Locus_10253_Transcript_7	IPR019175	Prp31 C-terminal 	
Locus_10258_Transcript_1	IPR000315	Zinc finger, B-box 	GO:0005622	GO:0008270	
Locus_10258_Transcript_1	IPR001841	Zinc finger, RING-type 	GO:0005515	GO:0008270	
Locus_10258_Transcript_1	IPR011042	Six-bladed beta-propeller, TolB-like 	
Locus_10258_Transcript_1	IPR013083	Zinc finger, RING/FYVE/PHD-type 	
Locus_10258_Transcript_1	IPR013658	SMP-30/Gluconolaconase/LRE-like region 	
Locus_10258_Transcript_1	IPR017907	Zinc finger, RING-type, conserved site 	
Locus_10258_Transcript_1	IPR018957	Zinc finger, C3HC4 RING-type 	
Locus_10259_Transcript_1	IPR026773	Trichoplein keratin filament-binding protein/Coiled-coil domain-containing protein 11 	
Locus_10266_Transcript_1	IPR017906	Myotubularin phosphatase domain 	GO:0016311	GO:0016791	
Locus_10266_Transcript_2	IPR010569	Myotubularin-related 	GO:0016311	GO:0016791	
Locus_10266_Transcript_2	IPR017906	Myotubularin phosphatase domain 	GO:0016311	GO:0016791	
Locus_10266_Transcript_4	IPR010569	Myotubularin-related 	GO:0016311	GO:0016791	
Locus_10266_Transcript_4	IPR017906	Myotubularin phosphatase domain 	GO:0016311	GO:0016791	
Locus_10270_Transcript_1	IPR002618	UTP--glucose-1-phosphate uridylyltransferase 	GO:0008152	GO:0016779	
Locus_10270_Transcript_1	IPR016267	UTP--glucose-1-phosphate uridylyltransferase, subgroup 	
Locus_10270_Transcript_2	IPR002618	UTP--glucose-1-phosphate uridylyltransferase 	GO:0008152	GO:0016779	
Locus_10270_Transcript_2	IPR016267	UTP--glucose-1-phosphate uridylyltransferase, subgroup 	
Locus_10270_Transcript_3	IPR002618	UTP--glucose-1-phosphate uridylyltransferase 	GO:0008152	GO:0016779	
Locus_10270_Transcript_3	IPR016267	UTP--glucose-1-phosphate uridylyltransferase, subgroup 	
Locus_10274_Transcript_1	IPR011013	Glycoside hydrolase-type carbohydrate-binding 	GO:0003824	GO:0005975	GO:0030246	
Locus_10274_Transcript_1	IPR011682	Glycosyl hydrolase family 38, C-terminal 	GO:0006013	GO:0015923	
Locus_10277_Transcript_1	IPR001253	Translation initiation factor 1A (eIF-1A) 	GO:0003743	GO:0006413	
Locus_10277_Transcript_1	IPR006196	RNA-binding domain, S1, IF1 type 	GO:0003723	GO:0003743	GO:0006413	
Locus_10277_Transcript_1	IPR012340	Nucleic acid-binding, OB-fold 	
Locus_10277_Transcript_1	IPR016027	Nucleic acid-binding, OB-fold-like 	
Locus_10277_Transcript_1	IPR018104	Translation initiation factor 1A (eIF-1A), conserved site 	GO:0003743	GO:0006413	
Locus_10279_Transcript_1	IPR000859	CUB 	
Locus_10279_Transcript_2	IPR000859	CUB 	
Locus_1027_Transcript_1	IPR002085	Alcohol dehydrogenase superfamily, zinc-type 	GO:0008270	GO:0016491	GO:0055114	
Locus_1027_Transcript_1	IPR002328	Alcohol dehydrogenase, zinc-type, conserved site 	GO:0008270	GO:0016491	GO:0055114	
Locus_1027_Transcript_1	IPR011032	GroES-like 	
Locus_1027_Transcript_1	IPR013149	Alcohol dehydrogenase, C-terminal 	GO:0008270	GO:0016491	GO:0055114	
Locus_1027_Transcript_1	IPR013154	Alcohol dehydrogenase GroES-like 	GO:0016491	GO:0055114	
Locus_1027_Transcript_1	IPR016040	NAD(P)-binding domain 	GO:0000166	
Locus_10287_Transcript_1	IPR013126	Heat shock protein 70 family 	
Locus_10287_Transcript_1	IPR026685	Heat shock 70kDa protein 12 	
Locus_10287_Transcript_2	IPR013126	Heat shock protein 70 family 	
Locus_10287_Transcript_2	IPR026685	Heat shock 70kDa protein 12 	
Locus_10287_Transcript_3	IPR013126	Heat shock protein 70 family 	
Locus_10287_Transcript_4	IPR013126	Heat shock protein 70 family 	
Locus_10287_Transcript_5	IPR013126	Heat shock protein 70 family 	
Locus_10287_Transcript_5	IPR026685	Heat shock 70kDa protein 12 	
Locus_10297_Transcript_1	IPR010987	Glutathione S-transferase, C-terminal-like 	
Locus_10297_Transcript_2	IPR010987	Glutathione S-transferase, C-terminal-like 	
Locus_1029_Transcript_1	IPR000454	ATPase, F0 complex, subunit C 	GO:0015078	GO:0015986	GO:0045263	
Locus_1029_Transcript_1	IPR002379	ATPase, F0/V0 complex, subunit C 	GO:0015078	GO:0015991	GO:0033177	
Locus_1029_Transcript_1	IPR020537	ATPase, F0 complex, subunit C, DCCD-binding site 	
Locus_102_Transcript_2	IPR000876	Ribosomal protein S4e 	GO:0003735	GO:0005622	GO:0005840	GO:0006412	
Locus_102_Transcript_2	IPR013845	Ribosomal protein S4e, central 	
Locus_102_Transcript_3	IPR000876	Ribosomal protein S4e 	GO:0003735	GO:0005622	GO:0005840	GO:0006412	
Locus_102_Transcript_3	IPR001148	Alpha carbonic anhydrase 	
Locus_102_Transcript_3	IPR013845	Ribosomal protein S4e, central 	
Locus_102_Transcript_4	IPR000876	Ribosomal protein S4e 	GO:0003735	GO:0005622	GO:0005840	GO:0006412	
Locus_102_Transcript_4	IPR002942	RNA-binding S4 domain 	GO:0003723	
Locus_102_Transcript_4	IPR013845	Ribosomal protein S4e, central 	
Locus_102_Transcript_5	IPR000876	Ribosomal protein S4e 	GO:0003735	GO:0005622	GO:0005840	GO:0006412	
Locus_102_Transcript_5	IPR013845	Ribosomal protein S4e, central 	
Locus_10303_Transcript_1	IPR001944	Glycoside hydrolase, family 35 	GO:0004553	GO:0005975	
Locus_10303_Transcript_1	IPR013781	Glycoside hydrolase, catalytic domain 	GO:0003824	GO:0005975	GO:0043169	
Locus_10303_Transcript_1	IPR017853	Glycoside hydrolase, superfamily 	
Locus_10303_Transcript_1	IPR019801	Glycoside hydrolase, family 35, conserved site 	GO:0004553	GO:0005975	
Locus_10305_Transcript_1	IPR002130	Cyclophilin-like peptidyl-prolyl cis-trans isomerase domain 	GO:0003755	GO:0006457	
Locus_10305_Transcript_1	IPR020892	Cyclophilin-type peptidyl-prolyl cis-trans isomerase, conserved site 	GO:0003755	GO:0006457	
Locus_10306_Transcript_1	IPR010448	Torsin 	GO:0005524	GO:0051085	
Locus_10317_Transcript_1	IPR015590	Aldehyde dehydrogenase domain 	GO:0008152	GO:0016491	GO:0055114	
Locus_10317_Transcript_1	IPR016161	Aldehyde/histidinol dehydrogenase 	GO:0008152	GO:0016491	GO:0055114	
Locus_10317_Transcript_1	IPR016163	Aldehyde dehydrogenase, C-terminal 	GO:0008152	GO:0016491	GO:0016620	GO:0055114	
Locus_10317_Transcript_2	IPR015590	Aldehyde dehydrogenase domain 	GO:0008152	GO:0016491	GO:0055114	
Locus_10317_Transcript_2	IPR016161	Aldehyde/histidinol dehydrogenase 	GO:0008152	GO:0016491	GO:0055114	
Locus_10317_Transcript_2	IPR016163	Aldehyde dehydrogenase, C-terminal 	GO:0008152	GO:0016491	GO:0016620	GO:0055114	
Locus_10317_Transcript_3	IPR015590	Aldehyde dehydrogenase domain 	GO:0008152	GO:0016491	GO:0055114	
Locus_10317_Transcript_3	IPR016161	Aldehyde/histidinol dehydrogenase 	GO:0008152	GO:0016491	GO:0055114	
Locus_10317_Transcript_3	IPR016163	Aldehyde dehydrogenase, C-terminal 	GO:0008152	GO:0016491	GO:0016620	GO:0055114	
Locus_10319_Transcript_1	IPR012337	Ribonuclease H-like domain 	GO:0003676	
Locus_10324_Transcript_1	IPR005301	Mob1/phocein 	
Locus_10328_Transcript_1	IPR026795	Uncharacterised protein family UPF0515 	
Locus_10328_Transcript_2	IPR026795	Uncharacterised protein family UPF0515 	
Locus_10336_Transcript_1	IPR002293	Amino acid/polyamine transporter I 	GO:0003333	GO:0015171	GO:0016020	
Locus_10336_Transcript_1	IPR015606	Cationic amino acid transporter 	
Locus_10336_Transcript_2	IPR002293	Amino acid/polyamine transporter I 	GO:0003333	GO:0015171	GO:0016020	
Locus_10336_Transcript_2	IPR015606	Cationic amino acid transporter 	
Locus_10336_Transcript_3	IPR002293	Amino acid/polyamine transporter I 	GO:0003333	GO:0015171	GO:0016020	
Locus_10336_Transcript_3	IPR015606	Cationic amino acid transporter 	
Locus_10338_Transcript_1	IPR004331	SPX, N-terminal 	
Locus_1033_Transcript_1	IPR001781	Zinc finger, LIM-type 	GO:0008270	
Locus_1033_Transcript_2	IPR001781	Zinc finger, LIM-type 	GO:0008270	
Locus_1033_Transcript_3	IPR001781	Zinc finger, LIM-type 	GO:0008270	
Locus_1033_Transcript_4	IPR001781	Zinc finger, LIM-type 	GO:0008270	
Locus_1033_Transcript_5	IPR001781	Zinc finger, LIM-type 	GO:0008270	
Locus_1033_Transcript_6	IPR001781	Zinc finger, LIM-type 	GO:0008270	
Locus_10346_Transcript_1	IPR012423	Chromatin modification-related protein EAF7 	GO:0005634	GO:0006355	GO:0043189	
Locus_10346_Transcript_2	IPR012423	Chromatin modification-related protein EAF7 	GO:0005634	GO:0006355	GO:0043189	
Locus_10346_Transcript_3	IPR012423	Chromatin modification-related protein EAF7 	GO:0005634	GO:0006355	GO:0043189	
Locus_10362_Transcript_1	IPR006090	Acyl-CoA oxidase/dehydrogenase, type 1 	GO:0016627	GO:0055114	
Locus_10362_Transcript_1	IPR006091	Acyl-CoA oxidase/dehydrogenase, central domain 	GO:0003995	GO:0055114	
Locus_10362_Transcript_1	IPR006092	Acyl-CoA dehydrogenase, N-terminal 	GO:0003995	GO:0055114	
Locus_10362_Transcript_1	IPR009075	Acyl-CoA dehydrogenase/oxidase C-terminal 	GO:0016627	GO:0055114	
Locus_10362_Transcript_1	IPR009100	Acyl-CoA dehydrogenase/oxidase 	GO:0008152	GO:0016627	GO:0055114	
Locus_10362_Transcript_1	IPR013786	Acyl-CoA dehydrogenase/oxidase, N-terminal 	GO:0008152	GO:0016627	GO:0050660	GO:0055114	
Locus_10362_Transcript_2	IPR006090	Acyl-CoA oxidase/dehydrogenase, type 1 	GO:0016627	GO:0055114	
Locus_10362_Transcript_2	IPR006091	Acyl-CoA oxidase/dehydrogenase, central domain 	GO:0003995	GO:0055114	
Locus_10362_Transcript_2	IPR006092	Acyl-CoA dehydrogenase, N-terminal 	GO:0003995	GO:0055114	
Locus_10362_Transcript_2	IPR009075	Acyl-CoA dehydrogenase/oxidase C-terminal 	GO:0016627	GO:0055114	
Locus_10362_Transcript_2	IPR009100	Acyl-CoA dehydrogenase/oxidase 	GO:0008152	GO:0016627	GO:0055114	
Locus_10362_Transcript_2	IPR013786	Acyl-CoA dehydrogenase/oxidase, N-terminal 	GO:0008152	GO:0016627	GO:0050660	GO:0055114	
Locus_10362_Transcript_3	IPR006090	Acyl-CoA oxidase/dehydrogenase, type 1 	GO:0016627	GO:0055114	
Locus_10362_Transcript_3	IPR006091	Acyl-CoA oxidase/dehydrogenase, central domain 	GO:0003995	GO:0055114	
Locus_10362_Transcript_3	IPR006092	Acyl-CoA dehydrogenase, N-terminal 	GO:0003995	GO:0055114	
Locus_10362_Transcript_3	IPR009075	Acyl-CoA dehydrogenase/oxidase C-terminal 	GO:0016627	GO:0055114	
Locus_10362_Transcript_3	IPR009100	Acyl-CoA dehydrogenase/oxidase 	GO:0008152	GO:0016627	GO:0055114	
Locus_10362_Transcript_3	IPR013786	Acyl-CoA dehydrogenase/oxidase, N-terminal 	GO:0008152	GO:0016627	GO:0050660	GO:0055114	
Locus_10363_Transcript_1	IPR003590	Leucine-rich repeat, ribonuclease inhibitor subtype 	
Locus_10363_Transcript_2	IPR003590	Leucine-rich repeat, ribonuclease inhibitor subtype 	
Locus_10365_Transcript_1	IPR026855	Peroxisomal proliferator-activated receptor A-interacting complex 285kDa protein 	GO:0004386	
Locus_10366_Transcript_1	IPR006046	Alpha amylase 	GO:0003824	GO:0005975	GO:0043169	
Locus_10366_Transcript_1	IPR006047	Glycosyl hydrolase, family 13, catalytic domain 	GO:0003824	GO:0005975	GO:0043169	
Locus_10366_Transcript_1	IPR006048	Alpha-amylase, C-terminal all beta 	GO:0003824	GO:0005975	GO:0043169	
Locus_10366_Transcript_1	IPR006589	Glycosyl hydrolase, family 13, subfamily, catalytic domain 	GO:0003824	GO:0005975	GO:0043169	
Locus_10366_Transcript_1	IPR013780	Glycosyl hydrolase, family 13, all-beta 	GO:0003824	GO:0005975	GO:0043169	
Locus_10366_Transcript_1	IPR013781	Glycoside hydrolase, catalytic domain 	GO:0003824	GO:0005975	GO:0043169	
Locus_10366_Transcript_1	IPR015902	Glycoside hydrolase, family 13 	GO:0003824	
Locus_10366_Transcript_1	IPR017853	Glycoside hydrolase, superfamily 	
Locus_10366_Transcript_2	IPR006046	Alpha amylase 	GO:0003824	GO:0005975	GO:0043169	
Locus_10366_Transcript_2	IPR006047	Glycosyl hydrolase, family 13, catalytic domain 	GO:0003824	GO:0005975	GO:0043169	
Locus_10366_Transcript_2	IPR006048	Alpha-amylase, C-terminal all beta 	GO:0003824	GO:0005975	GO:0043169	
Locus_10366_Transcript_2	IPR006589	Glycosyl hydrolase, family 13, subfamily, catalytic domain 	GO:0003824	GO:0005975	GO:0043169	
Locus_10366_Transcript_2	IPR013780	Glycosyl hydrolase, family 13, all-beta 	GO:0003824	GO:0005975	GO:0043169	
Locus_10366_Transcript_2	IPR013781	Glycoside hydrolase, catalytic domain 	GO:0003824	GO:0005975	GO:0043169	
Locus_10366_Transcript_2	IPR015902	Glycoside hydrolase, family 13 	GO:0003824	
Locus_10366_Transcript_2	IPR017853	Glycoside hydrolase, superfamily 	
Locus_10366_Transcript_3	IPR006046	Alpha amylase 	GO:0003824	GO:0005975	GO:0043169	
Locus_10366_Transcript_3	IPR006047	Glycosyl hydrolase, family 13, catalytic domain 	GO:0003824	GO:0005975	GO:0043169	
Locus_10366_Transcript_3	IPR006048	Alpha-amylase, C-terminal all beta 	GO:0003824	GO:0005975	GO:0043169	
Locus_10366_Transcript_3	IPR006589	Glycosyl hydrolase, family 13, subfamily, catalytic domain 	GO:0003824	GO:0005975	GO:0043169	
Locus_10366_Transcript_3	IPR013780	Glycosyl hydrolase, family 13, all-beta 	GO:0003824	GO:0005975	GO:0043169	
Locus_10366_Transcript_3	IPR013781	Glycoside hydrolase, catalytic domain 	GO:0003824	GO:0005975	GO:0043169	
Locus_10366_Transcript_3	IPR015902	Glycoside hydrolase, family 13 	GO:0003824	
Locus_10366_Transcript_3	IPR017853	Glycoside hydrolase, superfamily 	
Locus_10366_Transcript_4	IPR006046	Alpha amylase 	GO:0003824	GO:0005975	GO:0043169	
Locus_10366_Transcript_4	IPR006047	Glycosyl hydrolase, family 13, catalytic domain 	GO:0003824	GO:0005975	GO:0043169	
Locus_10366_Transcript_4	IPR006048	Alpha-amylase, C-terminal all beta 	GO:0003824	GO:0005975	GO:0043169	
Locus_10366_Transcript_4	IPR006589	Glycosyl hydrolase, family 13, subfamily, catalytic domain 	GO:0003824	GO:0005975	GO:0043169	
Locus_10366_Transcript_4	IPR013780	Glycosyl hydrolase, family 13, all-beta 	GO:0003824	GO:0005975	GO:0043169	
Locus_10366_Transcript_4	IPR013781	Glycoside hydrolase, catalytic domain 	GO:0003824	GO:0005975	GO:0043169	
Locus_10366_Transcript_4	IPR015902	Glycoside hydrolase, family 13 	GO:0003824	
Locus_10366_Transcript_4	IPR017853	Glycoside hydrolase, superfamily 	
Locus_10366_Transcript_5	IPR006046	Alpha amylase 	GO:0003824	GO:0005975	GO:0043169	
Locus_10366_Transcript_5	IPR006047	Glycosyl hydrolase, family 13, catalytic domain 	GO:0003824	GO:0005975	GO:0043169	
Locus_10366_Transcript_5	IPR006048	Alpha-amylase, C-terminal all beta 	GO:0003824	GO:0005975	GO:0043169	
Locus_10366_Transcript_5	IPR006589	Glycosyl hydrolase, family 13, subfamily, catalytic domain 	GO:0003824	GO:0005975	GO:0043169	
Locus_10366_Transcript_5	IPR013780	Glycosyl hydrolase, family 13, all-beta 	GO:0003824	GO:0005975	GO:0043169	
Locus_10366_Transcript_5	IPR013781	Glycoside hydrolase, catalytic domain 	GO:0003824	GO:0005975	GO:0043169	
Locus_10366_Transcript_5	IPR015902	Glycoside hydrolase, family 13 	GO:0003824	
Locus_10366_Transcript_5	IPR017853	Glycoside hydrolase, superfamily 	
Locus_10374_Transcript_1	IPR000719	Protein kinase, catalytic domain 	GO:0004672	GO:0005524	GO:0006468	
Locus_10374_Transcript_1	IPR002290	Serine/threonine- / dual-specificity protein kinase, catalytic domain 	GO:0004672	GO:0005524	GO:0006468	
Locus_10374_Transcript_1	IPR008271	Serine/threonine-protein kinase, active site 	GO:0004674	GO:0006468	
Locus_10374_Transcript_1	IPR011009	Protein kinase-like domain 	GO:0016772	
Locus_10374_Transcript_1	IPR017441	Protein kinase, ATP binding site 	GO:0005524	
Locus_10374_Transcript_1	IPR020635	Tyrosine-protein kinase, catalytic domain 	GO:0004713	GO:0006468	
Locus_10374_Transcript_2	IPR000719	Protein kinase, catalytic domain 	GO:0004672	GO:0005524	GO:0006468	
Locus_10374_Transcript_2	IPR002290	Serine/threonine- / dual-specificity protein kinase, catalytic domain 	GO:0004672	GO:0005524	GO:0006468	
Locus_10374_Transcript_2	IPR008271	Serine/threonine-protein kinase, active site 	GO:0004674	GO:0006468	
Locus_10374_Transcript_2	IPR011009	Protein kinase-like domain 	GO:0016772	
Locus_10374_Transcript_2	IPR017441	Protein kinase, ATP binding site 	GO:0005524	
Locus_10374_Transcript_2	IPR020635	Tyrosine-protein kinase, catalytic domain 	GO:0004713	GO:0006468	
Locus_10377_Transcript_1	IPR010729	Ribosomal protein L47, mitochondrial 	GO:0003735	GO:0005761	GO:0006412	
Locus_10377_Transcript_2	IPR010729	Ribosomal protein L47, mitochondrial 	GO:0003735	GO:0005761	GO:0006412	
Locus_10380_Transcript_1	IPR006629	LPS-induced tumor necrosis factor alpha factor 	
Locus_10380_Transcript_2	IPR006629	LPS-induced tumor necrosis factor alpha factor 	
Locus_10385_Transcript_1	IPR000096	Serum amyloid A protein 	GO:0005576	GO:0006953	
Locus_10391_Transcript_1	IPR001395	Aldo/keto reductase 	
Locus_10391_Transcript_1	IPR023210	NADP-dependent oxidoreductase domain 	
Locus_10392_Transcript_2	IPR002172	Low-density lipoprotein (LDL) receptor class A repeat 	GO:0005515	
Locus_10392_Transcript_2	IPR003599	Immunoglobulin subtype 	
Locus_10392_Transcript_2	IPR007110	Immunoglobulin-like 	GO:0005515	
Locus_10392_Transcript_2	IPR013106	Immunoglobulin V-set 	
Locus_10392_Transcript_2	IPR013783	Immunoglobulin-like fold 	
Locus_10392_Transcript_2	IPR023415	Low-density lipoprotein (LDL) receptor class A, conserved site 	
Locus_10392_Transcript_3	IPR002172	Low-density lipoprotein (LDL) receptor class A repeat 	GO:0005515	
Locus_10392_Transcript_3	IPR003599	Immunoglobulin subtype 	
Locus_10392_Transcript_3	IPR007110	Immunoglobulin-like 	GO:0005515	
Locus_10392_Transcript_3	IPR013106	Immunoglobulin V-set 	
Locus_10392_Transcript_3	IPR013783	Immunoglobulin-like fold 	
Locus_10392_Transcript_3	IPR023415	Low-density lipoprotein (LDL) receptor class A, conserved site 	
Locus_10392_Transcript_4	IPR002172	Low-density lipoprotein (LDL) receptor class A repeat 	GO:0005515	
Locus_10392_Transcript_4	IPR003599	Immunoglobulin subtype 	
Locus_10392_Transcript_4	IPR007110	Immunoglobulin-like 	GO:0005515	
Locus_10392_Transcript_4	IPR013106	Immunoglobulin V-set 	
Locus_10392_Transcript_4	IPR013783	Immunoglobulin-like fold 	
Locus_10392_Transcript_4	IPR023415	Low-density lipoprotein (LDL) receptor class A, conserved site 	
Locus_10392_Transcript_5	IPR002172	Low-density lipoprotein (LDL) receptor class A repeat 	GO:0005515	
Locus_10392_Transcript_5	IPR003599	Immunoglobulin subtype 	
Locus_10392_Transcript_5	IPR007110	Immunoglobulin-like 	GO:0005515	
Locus_10392_Transcript_5	IPR013106	Immunoglobulin V-set 	
Locus_10392_Transcript_5	IPR013783	Immunoglobulin-like fold 	
Locus_10392_Transcript_5	IPR023415	Low-density lipoprotein (LDL) receptor class A, conserved site 	
Locus_10393_Transcript_1	IPR011021	Arrestin-like, N-terminal 	
Locus_10393_Transcript_1	IPR011022	Arrestin C-terminal-like domain 	
Locus_10393_Transcript_1	IPR014756	Immunoglobulin E-set 	
Locus_10393_Transcript_2	IPR011021	Arrestin-like, N-terminal 	
Locus_10393_Transcript_2	IPR011022	Arrestin C-terminal-like domain 	
Locus_10393_Transcript_2	IPR014756	Immunoglobulin E-set 	
Locus_10393_Transcript_3	IPR011021	Arrestin-like, N-terminal 	
Locus_10393_Transcript_3	IPR011022	Arrestin C-terminal-like domain 	
Locus_10393_Transcript_3	IPR014756	Immunoglobulin E-set 	
Locus_10393_Transcript_4	IPR011021	Arrestin-like, N-terminal 	
Locus_10393_Transcript_4	IPR011022	Arrestin C-terminal-like domain 	
Locus_10393_Transcript_4	IPR014756	Immunoglobulin E-set 	
Locus_10401_Transcript_1	IPR010736	Sperm-tail PG-rich repeat 	
Locus_10401_Transcript_2	IPR010736	Sperm-tail PG-rich repeat 	
Locus_10401_Transcript_3	IPR010736	Sperm-tail PG-rich repeat 	
Locus_10405_Transcript_1	IPR001698	WASH complex, F-actin capping protein, beta subunit 	GO:0003779	GO:0005737	GO:0008290	GO:0030036	
Locus_10405_Transcript_1	IPR019771	F-actin capping protein, beta subunit, conserved site 	GO:0003779	GO:0005737	GO:0008290	GO:0030036	
Locus_10405_Transcript_2	IPR001698	WASH complex, F-actin capping protein, beta subunit 	GO:0003779	GO:0005737	GO:0008290	GO:0030036	
Locus_10405_Transcript_2	IPR019771	F-actin capping protein, beta subunit, conserved site 	GO:0003779	GO:0005737	GO:0008290	GO:0030036	
Locus_10405_Transcript_3	IPR001698	WASH complex, F-actin capping protein, beta subunit 	GO:0003779	GO:0005737	GO:0008290	GO:0030036	
Locus_10405_Transcript_3	IPR019771	F-actin capping protein, beta subunit, conserved site 	GO:0003779	GO:0005737	GO:0008290	GO:0030036	
Locus_10407_Transcript_1	IPR007282	NOT2/NOT3/NOT5 	GO:0005634	GO:0006355	
Locus_10407_Transcript_2	IPR007282	NOT2/NOT3/NOT5 	GO:0005634	GO:0006355	
Locus_10409_Transcript_1	IPR000504	RNA recognition motif domain 	GO:0003676	
Locus_10409_Transcript_1	IPR012677	Nucleotide-binding, alpha-beta plait 	GO:0000166	
Locus_10409_Transcript_2	IPR000504	RNA recognition motif domain 	GO:0003676	
Locus_10409_Transcript_2	IPR012677	Nucleotide-binding, alpha-beta plait 	GO:0000166	
Locus_1040_Transcript_1	IPR019377	NADH-ubiquinone oxidoreductase, subunit 10 	
Locus_1040_Transcript_2	IPR019377	NADH-ubiquinone oxidoreductase, subunit 10 	
Locus_1040_Transcript_3	IPR019377	NADH-ubiquinone oxidoreductase, subunit 10 	
Locus_1040_Transcript_4	IPR019377	NADH-ubiquinone oxidoreductase, subunit 10 	
Locus_1041_Transcript_10	IPR000889	Glutathione peroxidase 	GO:0004602	GO:0006979	GO:0055114	
Locus_1041_Transcript_10	IPR012336	Thioredoxin-like fold 	
Locus_1041_Transcript_11	IPR000889	Glutathione peroxidase 	GO:0004602	GO:0006979	GO:0055114	
Locus_1041_Transcript_11	IPR012336	Thioredoxin-like fold 	
Locus_1041_Transcript_12	IPR000889	Glutathione peroxidase 	GO:0004602	GO:0006979	GO:0055114	
Locus_1041_Transcript_12	IPR012336	Thioredoxin-like fold 	
Locus_1041_Transcript_13	IPR000889	Glutathione peroxidase 	GO:0004602	GO:0006979	GO:0055114	
Locus_1041_Transcript_13	IPR012336	Thioredoxin-like fold 	
Locus_1041_Transcript_4	IPR000889	Glutathione peroxidase 	GO:0004602	GO:0006979	GO:0055114	
Locus_1041_Transcript_4	IPR012336	Thioredoxin-like fold 	
Locus_1041_Transcript_5	IPR000889	Glutathione peroxidase 	GO:0004602	GO:0006979	GO:0055114	
Locus_1041_Transcript_5	IPR012336	Thioredoxin-like fold 	
Locus_1041_Transcript_6	IPR000889	Glutathione peroxidase 	GO:0004602	GO:0006979	GO:0055114	
Locus_1041_Transcript_6	IPR012336	Thioredoxin-like fold 	
Locus_1041_Transcript_7	IPR000889	Glutathione peroxidase 	GO:0004602	GO:0006979	GO:0055114	
Locus_1041_Transcript_7	IPR012336	Thioredoxin-like fold 	
Locus_1041_Transcript_8	IPR000889	Glutathione peroxidase 	GO:0004602	GO:0006979	GO:0055114	
Locus_1041_Transcript_8	IPR012336	Thioredoxin-like fold 	
Locus_1041_Transcript_9	IPR000889	Glutathione peroxidase 	GO:0004602	GO:0006979	GO:0055114	
Locus_1041_Transcript_9	IPR012336	Thioredoxin-like fold 	
Locus_10423_Transcript_1	IPR000742	Epidermal growth factor-like domain 	GO:0005515	
Locus_10423_Transcript_1	IPR001254	Peptidase S1/S6, chymotrypsin/Hap 	GO:0004252	GO:0006508	
Locus_10423_Transcript_1	IPR001314	Peptidase S1A, chymotrypsin-type 	GO:0004252	GO:0006508	
Locus_10423_Transcript_1	IPR006210	Epidermal growth factor-like 	GO:0005515	
Locus_10423_Transcript_1	IPR009003	Peptidase cysteine/serine, trypsin-like 	GO:0003824	
Locus_10423_Transcript_1	IPR013032	EGF-like, conserved site 	
Locus_10423_Transcript_1	IPR016060	Complement control module 	
Locus_10423_Transcript_1	IPR018114	Peptidase S1/S6, chymotrypsin/Hap, active site 	GO:0004252	GO:0006508	
Locus_10423_Transcript_2	IPR000742	Epidermal growth factor-like domain 	GO:0005515	
Locus_10423_Transcript_2	IPR001254	Peptidase S1/S6, chymotrypsin/Hap 	GO:0004252	GO:0006508	
Locus_10423_Transcript_2	IPR001314	Peptidase S1A, chymotrypsin-type 	GO:0004252	GO:0006508	
Locus_10423_Transcript_2	IPR006210	Epidermal growth factor-like 	GO:0005515	
Locus_10423_Transcript_2	IPR009003	Peptidase cysteine/serine, trypsin-like 	GO:0003824	
Locus_10423_Transcript_2	IPR013032	EGF-like, conserved site 	
Locus_10423_Transcript_2	IPR016060	Complement control module 	
Locus_10423_Transcript_2	IPR018114	Peptidase S1/S6, chymotrypsin/Hap, active site 	GO:0004252	GO:0006508	
Locus_10426_Transcript_1	IPR000157	Toll/interleukin-1 receptor homology (TIR) domain 	GO:0005515	GO:0005622	GO:0007165	
Locus_10426_Transcript_1	IPR001611	Leucine-rich repeat 	GO:0005515	
Locus_10426_Transcript_1	IPR003591	Leucine-rich repeat, typical subtype 	
Locus_10426_Transcript_2	IPR000157	Toll/interleukin-1 receptor homology (TIR) domain 	GO:0005515	GO:0005622	GO:0007165	
Locus_10426_Transcript_2	IPR001611	Leucine-rich repeat 	GO:0005515	
Locus_10426_Transcript_2	IPR003591	Leucine-rich repeat, typical subtype 	
Locus_10431_Transcript_1	IPR003591	Leucine-rich repeat, typical subtype 	
Locus_10432_Transcript_1	IPR008465	Dystroglycan 	GO:0007016	GO:0016010	
Locus_10432_Transcript_1	IPR015919	Cadherin-like 	GO:0005509	GO:0016020	
Locus_10432_Transcript_2	IPR008465	Dystroglycan 	GO:0007016	GO:0016010	
Locus_10432_Transcript_2	IPR015919	Cadherin-like 	GO:0005509	GO:0016020	
Locus_10432_Transcript_3	IPR008465	Dystroglycan 	GO:0007016	GO:0016010	
Locus_10432_Transcript_3	IPR015919	Cadherin-like 	GO:0005509	GO:0016020	
Locus_10432_Transcript_4	IPR008465	Dystroglycan 	GO:0007016	GO:0016010	
Locus_10432_Transcript_4	IPR015919	Cadherin-like 	GO:0005509	GO:0016020	
Locus_10432_Transcript_5	IPR008465	Dystroglycan 	GO:0007016	GO:0016010	
Locus_10432_Transcript_5	IPR015919	Cadherin-like 	GO:0005509	GO:0016020	
Locus_10444_Transcript_1	IPR010378	Protein of unknown function DUF974 	
Locus_10446_Transcript_1	IPR003119	Saposin type A 	
Locus_10446_Transcript_1	IPR007856	Saposin-like type B, 1 	GO:0006629	
Locus_10446_Transcript_1	IPR008138	Saposin-like type B, 2 	
Locus_10446_Transcript_1	IPR008139	Saposin B 	
Locus_10446_Transcript_1	IPR008373	Saposin 	GO:0005764	GO:0006665	
Locus_10446_Transcript_1	IPR011001	Saposin-like 	
Locus_10446_Transcript_2	IPR003119	Saposin type A 	
Locus_10446_Transcript_2	IPR007856	Saposin-like type B, 1 	GO:0006629	
Locus_10446_Transcript_2	IPR008138	Saposin-like type B, 2 	
Locus_10446_Transcript_2	IPR008139	Saposin B 	
Locus_10446_Transcript_2	IPR008373	Saposin 	GO:0005764	GO:0006665	
Locus_10446_Transcript_2	IPR011001	Saposin-like 	
Locus_10446_Transcript_3	IPR003119	Saposin type A 	
Locus_10446_Transcript_3	IPR007856	Saposin-like type B, 1 	GO:0006629	
Locus_10446_Transcript_3	IPR008138	Saposin-like type B, 2 	
Locus_10446_Transcript_3	IPR008139	Saposin B 	
Locus_10446_Transcript_3	IPR008373	Saposin 	GO:0005764	GO:0006665	
Locus_10446_Transcript_3	IPR011001	Saposin-like 	
Locus_10446_Transcript_4	IPR003119	Saposin type A 	
Locus_10446_Transcript_4	IPR007856	Saposin-like type B, 1 	GO:0006629	
Locus_10446_Transcript_4	IPR008138	Saposin-like type B, 2 	
Locus_10446_Transcript_4	IPR008139	Saposin B 	
Locus_10446_Transcript_4	IPR008373	Saposin 	GO:0005764	GO:0006665	
Locus_10446_Transcript_4	IPR011001	Saposin-like 	
Locus_10446_Transcript_5	IPR003119	Saposin type A 	
Locus_10446_Transcript_5	IPR007856	Saposin-like type B, 1 	GO:0006629	
Locus_10446_Transcript_5	IPR008138	Saposin-like type B, 2 	
Locus_10446_Transcript_5	IPR008139	Saposin B 	
Locus_10446_Transcript_5	IPR008373	Saposin 	GO:0005764	GO:0006665	
Locus_10446_Transcript_5	IPR011001	Saposin-like 	
Locus_10446_Transcript_6	IPR003119	Saposin type A 	
Locus_10446_Transcript_6	IPR007856	Saposin-like type B, 1 	GO:0006629	
Locus_10446_Transcript_6	IPR008138	Saposin-like type B, 2 	
Locus_10446_Transcript_6	IPR008139	Saposin B 	
Locus_10446_Transcript_6	IPR008373	Saposin 	GO:0005764	GO:0006665	
Locus_10446_Transcript_6	IPR011001	Saposin-like 	
Locus_10447_Transcript_1	IPR012394	Aldehyde dehydrogenase NAD(P)-dependent 	GO:0004030	GO:0006081	GO:0055114	
Locus_10447_Transcript_1	IPR015590	Aldehyde dehydrogenase domain 	GO:0008152	GO:0016491	GO:0055114	
Locus_10447_Transcript_1	IPR016160	Aldehyde dehydrogenase, conserved site 	GO:0008152	GO:0016491	GO:0055114	
Locus_10447_Transcript_1	IPR016161	Aldehyde/histidinol dehydrogenase 	GO:0008152	GO:0016491	GO:0055114	
Locus_10447_Transcript_1	IPR016162	Aldehyde dehydrogenase, N-terminal 	GO:0008152	GO:0016491	GO:0055114	
Locus_10447_Transcript_1	IPR016163	Aldehyde dehydrogenase, C-terminal 	GO:0008152	GO:0016491	GO:0016620	GO:0055114	
Locus_10447_Transcript_2	IPR012394	Aldehyde dehydrogenase NAD(P)-dependent 	GO:0004030	GO:0006081	GO:0055114	
Locus_10447_Transcript_2	IPR015590	Aldehyde dehydrogenase domain 	GO:0008152	GO:0016491	GO:0055114	
Locus_10447_Transcript_2	IPR016160	Aldehyde dehydrogenase, conserved site 	GO:0008152	GO:0016491	GO:0055114	
Locus_10447_Transcript_2	IPR016161	Aldehyde/histidinol dehydrogenase 	GO:0008152	GO:0016491	GO:0055114	
Locus_10447_Transcript_2	IPR016162	Aldehyde dehydrogenase, N-terminal 	GO:0008152	GO:0016491	GO:0055114	
Locus_10447_Transcript_2	IPR016163	Aldehyde dehydrogenase, C-terminal 	GO:0008152	GO:0016491	GO:0016620	GO:0055114	
Locus_10447_Transcript_3	IPR012394	Aldehyde dehydrogenase NAD(P)-dependent 	GO:0004030	GO:0006081	GO:0055114	
Locus_10447_Transcript_3	IPR015590	Aldehyde dehydrogenase domain 	GO:0008152	GO:0016491	GO:0055114	
Locus_10447_Transcript_3	IPR016160	Aldehyde dehydrogenase, conserved site 	GO:0008152	GO:0016491	GO:0055114	
Locus_10447_Transcript_3	IPR016161	Aldehyde/histidinol dehydrogenase 	GO:0008152	GO:0016491	GO:0055114	
Locus_10447_Transcript_3	IPR016162	Aldehyde dehydrogenase, N-terminal 	GO:0008152	GO:0016491	GO:0055114	
Locus_10447_Transcript_3	IPR016163	Aldehyde dehydrogenase, C-terminal 	GO:0008152	GO:0016491	GO:0016620	GO:0055114	
Locus_10447_Transcript_4	IPR012394	Aldehyde dehydrogenase NAD(P)-dependent 	GO:0004030	GO:0006081	GO:0055114	
Locus_10447_Transcript_4	IPR015590	Aldehyde dehydrogenase domain 	GO:0008152	GO:0016491	GO:0055114	
Locus_10447_Transcript_4	IPR016160	Aldehyde dehydrogenase, conserved site 	GO:0008152	GO:0016491	GO:0055114	
Locus_10447_Transcript_4	IPR016161	Aldehyde/histidinol dehydrogenase 	GO:0008152	GO:0016491	GO:0055114	
Locus_10447_Transcript_4	IPR016162	Aldehyde dehydrogenase, N-terminal 	GO:0008152	GO:0016491	GO:0055114	
Locus_10447_Transcript_4	IPR016163	Aldehyde dehydrogenase, C-terminal 	GO:0008152	GO:0016491	GO:0016620	GO:0055114	
Locus_10447_Transcript_5	IPR012394	Aldehyde dehydrogenase NAD(P)-dependent 	GO:0004030	GO:0006081	GO:0055114	
Locus_10447_Transcript_5	IPR015590	Aldehyde dehydrogenase domain 	GO:0008152	GO:0016491	GO:0055114	
Locus_10447_Transcript_5	IPR016160	Aldehyde dehydrogenase, conserved site 	GO:0008152	GO:0016491	GO:0055114	
Locus_10447_Transcript_5	IPR016161	Aldehyde/histidinol dehydrogenase 	GO:0008152	GO:0016491	GO:0055114	
Locus_10447_Transcript_5	IPR016162	Aldehyde dehydrogenase, N-terminal 	GO:0008152	GO:0016491	GO:0055114	
Locus_10447_Transcript_5	IPR016163	Aldehyde dehydrogenase, C-terminal 	GO:0008152	GO:0016491	GO:0016620	GO:0055114	
Locus_10456_Transcript_1	IPR005120	Regulator of nonsense-mediated decay, UPF3 	
Locus_10456_Transcript_1	IPR012677	Nucleotide-binding, alpha-beta plait 	GO:0000166	
Locus_10456_Transcript_2	IPR005120	Regulator of nonsense-mediated decay, UPF3 	
Locus_10456_Transcript_2	IPR012677	Nucleotide-binding, alpha-beta plait 	GO:0000166	
Locus_10456_Transcript_3	IPR005120	Regulator of nonsense-mediated decay, UPF3 	
Locus_10456_Transcript_3	IPR012677	Nucleotide-binding, alpha-beta plait 	GO:0000166	
Locus_10456_Transcript_4	IPR005120	Regulator of nonsense-mediated decay, UPF3 	
Locus_10456_Transcript_4	IPR012677	Nucleotide-binding, alpha-beta plait 	GO:0000166	
Locus_10456_Transcript_5	IPR005120	Regulator of nonsense-mediated decay, UPF3 	
Locus_10456_Transcript_5	IPR012677	Nucleotide-binding, alpha-beta plait 	GO:0000166	
Locus_10456_Transcript_6	IPR005120	Regulator of nonsense-mediated decay, UPF3 	
Locus_10456_Transcript_6	IPR012677	Nucleotide-binding, alpha-beta plait 	GO:0000166	
Locus_10456_Transcript_7	IPR005120	Regulator of nonsense-mediated decay, UPF3 	
Locus_10456_Transcript_7	IPR012677	Nucleotide-binding, alpha-beta plait 	GO:0000166	
Locus_10458_Transcript_1	IPR000217	Tubulin 	GO:0005525	GO:0005874	GO:0007017	
Locus_10458_Transcript_1	IPR002452	Alpha tubulin 	GO:0005198	GO:0005525	GO:0005874	GO:0007018	
Locus_10458_Transcript_1	IPR003008	Tubulin/FtsZ, GTPase domain 	GO:0043234	GO:0051258	
Locus_10458_Transcript_1	IPR008280	Tubulin/FtsZ, C-terminal 	GO:0003924	GO:0005525	GO:0006184	GO:0043234	GO:0051258	
Locus_10458_Transcript_1	IPR017975	Tubulin, conserved site 	GO:0005525	GO:0005874	GO:0007017	
Locus_10458_Transcript_1	IPR018316	Tubulin/FtsZ, 2-layer sandwich domain 	GO:0003924	GO:0005525	GO:0006184	GO:0043234	GO:0051258	
Locus_10458_Transcript_1	IPR023123	Tubulin, C-terminal 	
Locus_10458_Transcript_2	IPR000217	Tubulin 	GO:0005525	GO:0005874	GO:0007017	
Locus_10458_Transcript_2	IPR002452	Alpha tubulin 	GO:0005198	GO:0005525	GO:0005874	GO:0007018	
Locus_10458_Transcript_2	IPR003008	Tubulin/FtsZ, GTPase domain 	GO:0043234	GO:0051258	
Locus_10458_Transcript_2	IPR008280	Tubulin/FtsZ, C-terminal 	GO:0003924	GO:0005525	GO:0006184	GO:0043234	GO:0051258	
Locus_10458_Transcript_2	IPR017975	Tubulin, conserved site 	GO:0005525	GO:0005874	GO:0007017	
Locus_10458_Transcript_2	IPR018316	Tubulin/FtsZ, 2-layer sandwich domain 	GO:0003924	GO:0005525	GO:0006184	GO:0043234	GO:0051258	
Locus_10458_Transcript_2	IPR023123	Tubulin, C-terminal 	
Locus_10458_Transcript_3	IPR000217	Tubulin 	GO:0005525	GO:0005874	GO:0007017	
Locus_10458_Transcript_3	IPR002452	Alpha tubulin 	GO:0005198	GO:0005525	GO:0005874	GO:0007018	
Locus_10458_Transcript_3	IPR003008	Tubulin/FtsZ, GTPase domain 	GO:0043234	GO:0051258	
Locus_10458_Transcript_3	IPR008280	Tubulin/FtsZ, C-terminal 	GO:0003924	GO:0005525	GO:0006184	GO:0043234	GO:0051258	
Locus_10458_Transcript_3	IPR017975	Tubulin, conserved site 	GO:0005525	GO:0005874	GO:0007017	
Locus_10458_Transcript_3	IPR018316	Tubulin/FtsZ, 2-layer sandwich domain 	GO:0003924	GO:0005525	GO:0006184	GO:0043234	GO:0051258	
Locus_10458_Transcript_3	IPR023123	Tubulin, C-terminal 	
Locus_1045_Transcript_1	IPR000169	Cysteine peptidase, cysteine active site 	
Locus_1045_Transcript_1	IPR000668	Peptidase C1A, papain C-terminal 	GO:0006508	GO:0008234	
Locus_1045_Transcript_1	IPR013128	Peptidase C1A, papain 	GO:0008234	
Locus_1045_Transcript_1	IPR013201	Proteinase inhibitor I29, cathepsin propeptide 	
Locus_1045_Transcript_2	IPR000169	Cysteine peptidase, cysteine active site 	
Locus_1045_Transcript_2	IPR000668	Peptidase C1A, papain C-terminal 	GO:0006508	GO:0008234	
Locus_1045_Transcript_2	IPR013128	Peptidase C1A, papain 	GO:0008234	
Locus_1045_Transcript_2	IPR013201	Proteinase inhibitor I29, cathepsin propeptide 	
Locus_1045_Transcript_2	IPR025660	Cysteine peptidase, histidine active site 	
Locus_1045_Transcript_2	IPR025661	Cysteine peptidase, asparagine active site 	
Locus_1045_Transcript_3	IPR000169	Cysteine peptidase, cysteine active site 	
Locus_1045_Transcript_3	IPR000668	Peptidase C1A, papain C-terminal 	GO:0006508	GO:0008234	
Locus_1045_Transcript_3	IPR013128	Peptidase C1A, papain 	GO:0008234	
Locus_1045_Transcript_3	IPR013201	Proteinase inhibitor I29, cathepsin propeptide 	
Locus_1045_Transcript_3	IPR025660	Cysteine peptidase, histidine active site 	
Locus_1045_Transcript_3	IPR025661	Cysteine peptidase, asparagine active site 	
Locus_10462_Transcript_1	IPR001079	Galectin, carbohydrate recognition domain 	GO:0030246	
Locus_10462_Transcript_1	IPR008985	Concanavalin A-like lectin/glucanases superfamily 	
Locus_10462_Transcript_1	IPR013320	Concanavalin A-like lectin/glucanase, subgroup 	
Locus_10463_Transcript_1	IPR019188	Small nuclear RNA activating complex (SNAPc), subunit SNAP43 	
Locus_10463_Transcript_2	IPR019188	Small nuclear RNA activating complex (SNAPc), subunit SNAP43 	
Locus_10463_Transcript_3	IPR019188	Small nuclear RNA activating complex (SNAPc), subunit SNAP43 	
Locus_10463_Transcript_4	IPR019188	Small nuclear RNA activating complex (SNAPc), subunit SNAP43 	
Locus_10464_Transcript_1	IPR013126	Heat shock protein 70 family 	
Locus_10464_Transcript_2	IPR013126	Heat shock protein 70 family 	
Locus_10467_Transcript_1	IPR002687	Pre-mRNA processing ribonucleoprotein, snoRNA-binding domain 	
Locus_10467_Transcript_2	IPR002687	Pre-mRNA processing ribonucleoprotein, snoRNA-binding domain 	
Locus_10467_Transcript_3	IPR002687	Pre-mRNA processing ribonucleoprotein, snoRNA-binding domain 	
Locus_10467_Transcript_4	IPR002687	Pre-mRNA processing ribonucleoprotein, snoRNA-binding domain 	
Locus_10467_Transcript_5	IPR002687	Pre-mRNA processing ribonucleoprotein, snoRNA-binding domain 	
Locus_10467_Transcript_6	IPR002687	Pre-mRNA processing ribonucleoprotein, snoRNA-binding domain 	
Locus_10467_Transcript_7	IPR002687	Pre-mRNA processing ribonucleoprotein, snoRNA-binding domain 	
Locus_10467_Transcript_8	IPR002687	Pre-mRNA processing ribonucleoprotein, snoRNA-binding domain 	
Locus_10468_Transcript_1	IPR000504	RNA recognition motif domain 	GO:0003676	
Locus_10468_Transcript_1	IPR007087	Zinc finger, C2H2 	GO:0008270	
Locus_10468_Transcript_1	IPR012677	Nucleotide-binding, alpha-beta plait 	GO:0000166	
Locus_10468_Transcript_2	IPR000504	RNA recognition motif domain 	GO:0003676	
Locus_10468_Transcript_2	IPR007087	Zinc finger, C2H2 	GO:0008270	
Locus_10468_Transcript_2	IPR012677	Nucleotide-binding, alpha-beta plait 	GO:0000166	
Locus_10468_Transcript_3	IPR000504	RNA recognition motif domain 	GO:0003676	
Locus_10468_Transcript_3	IPR007087	Zinc finger, C2H2 	GO:0005622	GO:0008270	
Locus_10468_Transcript_3	IPR012677	Nucleotide-binding, alpha-beta plait 	GO:0000166	
Locus_10470_Transcript_1	IPR008030	NmrA-like 	
Locus_10470_Transcript_1	IPR016040	NAD(P)-binding domain 	GO:0000166	
Locus_10470_Transcript_2	IPR008030	NmrA-like 	
Locus_10470_Transcript_2	IPR016040	NAD(P)-binding domain 	GO:0000166	
Locus_10470_Transcript_3	IPR008030	NmrA-like 	
Locus_10470_Transcript_3	IPR016040	NAD(P)-binding domain 	GO:0000166	
Locus_10474_Transcript_1	IPR005746	Thioredoxin 	GO:0006662	GO:0009055	GO:0015035	GO:0045454	
Locus_10474_Transcript_1	IPR012336	Thioredoxin-like fold 	
Locus_10474_Transcript_1	IPR013766	Thioredoxin domain 	GO:0045454	
Locus_10474_Transcript_1	IPR017937	Thioredoxin, conserved site 	GO:0045454	
Locus_10474_Transcript_2	IPR005746	Thioredoxin 	GO:0006662	GO:0009055	GO:0015035	GO:0045454	
Locus_10474_Transcript_2	IPR012336	Thioredoxin-like fold 	
Locus_10474_Transcript_2	IPR013766	Thioredoxin domain 	GO:0045454	
Locus_10474_Transcript_2	IPR017937	Thioredoxin, conserved site 	GO:0045454	
Locus_10474_Transcript_3	IPR005746	Thioredoxin 	GO:0006662	GO:0009055	GO:0015035	GO:0045454	
Locus_10474_Transcript_3	IPR012336	Thioredoxin-like fold 	
Locus_10474_Transcript_3	IPR013766	Thioredoxin domain 	GO:0045454	
Locus_10474_Transcript_3	IPR017937	Thioredoxin, conserved site 	GO:0045454	
Locus_10477_Transcript_1	IPR000175	Sodium:neurotransmitter symporter 	GO:0005328	GO:0006836	GO:0016021	
Locus_10478_Transcript_1	IPR005137	Photosystem I BtpA, assembly 	
Locus_10478_Transcript_1	IPR011060	Ribulose-phosphate binding barrel 	GO:0003824	GO:0008152	
Locus_10478_Transcript_1	IPR013785	Aldolase-type TIM barrel 	GO:0003824	
Locus_10479_Transcript_1	IPR006139	D-isomer specific 2-hydroxyacid dehydrogenase, catalytic domain 	GO:0008152	GO:0016616	GO:0051287	GO:0055114	
Locus_10479_Transcript_1	IPR006140	D-isomer specific 2-hydroxyacid dehydrogenase, NAD-binding 	GO:0016616	GO:0048037	GO:0055114	
Locus_10479_Transcript_1	IPR016040	NAD(P)-binding domain 	GO:0000166	
Locus_10479_Transcript_2	IPR006139	D-isomer specific 2-hydroxyacid dehydrogenase, catalytic domain 	GO:0008152	GO:0016616	GO:0051287	GO:0055114	
Locus_10479_Transcript_2	IPR006140	D-isomer specific 2-hydroxyacid dehydrogenase, NAD-binding 	GO:0016616	GO:0048037	GO:0055114	
Locus_10479_Transcript_2	IPR016040	NAD(P)-binding domain 	GO:0000166	
Locus_10479_Transcript_3	IPR006139	D-isomer specific 2-hydroxyacid dehydrogenase, catalytic domain 	GO:0008152	GO:0016616	GO:0051287	GO:0055114	
Locus_10479_Transcript_3	IPR006140	D-isomer specific 2-hydroxyacid dehydrogenase, NAD-binding 	GO:0016616	GO:0048037	GO:0055114	
Locus_10479_Transcript_3	IPR016040	NAD(P)-binding domain 	GO:0000166	
Locus_10479_Transcript_4	IPR006139	D-isomer specific 2-hydroxyacid dehydrogenase, catalytic domain 	GO:0008152	GO:0016616	GO:0051287	GO:0055114	
Locus_10479_Transcript_4	IPR006140	D-isomer specific 2-hydroxyacid dehydrogenase, NAD-binding 	GO:0016616	GO:0048037	GO:0055114	
Locus_10479_Transcript_4	IPR016040	NAD(P)-binding domain 	GO:0000166	
Locus_10479_Transcript_5	IPR006139	D-isomer specific 2-hydroxyacid dehydrogenase, catalytic domain 	GO:0008152	GO:0016616	GO:0051287	GO:0055114	
Locus_10479_Transcript_5	IPR006140	D-isomer specific 2-hydroxyacid dehydrogenase, NAD-binding 	GO:0016616	GO:0048037	GO:0055114	
Locus_10479_Transcript_5	IPR016040	NAD(P)-binding domain 	GO:0000166	
Locus_10479_Transcript_6	IPR006139	D-isomer specific 2-hydroxyacid dehydrogenase, catalytic domain 	GO:0008152	GO:0016616	GO:0051287	GO:0055114	
Locus_10479_Transcript_6	IPR006140	D-isomer specific 2-hydroxyacid dehydrogenase, NAD-binding 	GO:0016616	GO:0048037	GO:0055114	
Locus_10479_Transcript_6	IPR016040	NAD(P)-binding domain 	GO:0000166	
Locus_10485_Transcript_1	IPR004142	Ndr 	
Locus_10485_Transcript_10	IPR004142	Ndr 	
Locus_10485_Transcript_2	IPR004142	Ndr 	
Locus_10485_Transcript_3	IPR004142	Ndr 	
Locus_10485_Transcript_4	IPR004142	Ndr 	
Locus_10485_Transcript_5	IPR004142	Ndr 	
Locus_10485_Transcript_6	IPR004142	Ndr 	
Locus_10485_Transcript_7	IPR004142	Ndr 	
Locus_10485_Transcript_8	IPR004142	Ndr 	
Locus_10485_Transcript_9	IPR004142	Ndr 	
Locus_1048_Transcript_1	IPR001365	Adenosine/AMP deaminase domain 	GO:0009168	GO:0019239	
Locus_1048_Transcript_1	IPR006331	Adenosine deaminase-related growth factor 	GO:0005615	
Locus_10490_Transcript_1	IPR001139	Glycoside hydrolase, family 30 	GO:0004348	GO:0005764	GO:0006665	GO:0007040	
Locus_10490_Transcript_1	IPR013780	Glycosyl hydrolase, family 13, all-beta 	GO:0003824	GO:0005975	GO:0043169	
Locus_10490_Transcript_1	IPR013781	Glycoside hydrolase, catalytic domain 	GO:0003824	GO:0005975	GO:0043169	
Locus_10490_Transcript_1	IPR017853	Glycoside hydrolase, superfamily 	
Locus_10490_Transcript_2	IPR001139	Glycoside hydrolase, family 30 	GO:0004348	GO:0005764	GO:0006665	GO:0007040	
Locus_10490_Transcript_2	IPR013780	Glycosyl hydrolase, family 13, all-beta 	GO:0003824	GO:0005975	GO:0043169	
Locus_10490_Transcript_2	IPR013781	Glycoside hydrolase, catalytic domain 	GO:0003824	GO:0005975	GO:0043169	
Locus_10490_Transcript_2	IPR017853	Glycoside hydrolase, superfamily 	
Locus_10493_Transcript_1	IPR000889	Glutathione peroxidase 	GO:0004602	GO:0006979	GO:0055114	
Locus_10493_Transcript_1	IPR012336	Thioredoxin-like fold 	
Locus_10493_Transcript_2	IPR000889	Glutathione peroxidase 	GO:0004602	GO:0006979	GO:0055114	
Locus_10493_Transcript_2	IPR012336	Thioredoxin-like fold 	
Locus_10493_Transcript_3	IPR000889	Glutathione peroxidase 	GO:0004602	GO:0006979	GO:0055114	
Locus_10493_Transcript_3	IPR012336	Thioredoxin-like fold 	
Locus_10494_Transcript_1	IPR006895	Zinc finger, Sec23/Sec24-type 	GO:0006886	GO:0006888	GO:0008270	GO:0030127	
Locus_10494_Transcript_1	IPR006896	Sec23/Sec24, trunk domain 	GO:0006886	GO:0006888	GO:0030127	
Locus_10494_Transcript_1	IPR006900	Sec23/Sec24, helical domain 	GO:0006886	GO:0006888	GO:0030127	
Locus_10494_Transcript_1	IPR007123	Gelsolin domain 	
Locus_10494_Transcript_1	IPR012990	Sec23/Sec24 beta-sandwich 	
Locus_10494_Transcript_2	IPR006895	Zinc finger, Sec23/Sec24-type 	GO:0006886	GO:0006888	GO:0008270	GO:0030127	
Locus_10494_Transcript_2	IPR006896	Sec23/Sec24, trunk domain 	GO:0006886	GO:0006888	GO:0030127	
Locus_10494_Transcript_2	IPR006900	Sec23/Sec24, helical domain 	GO:0006886	GO:0006888	GO:0030127	
Locus_10494_Transcript_2	IPR007123	Gelsolin domain 	
Locus_10494_Transcript_2	IPR012990	Sec23/Sec24 beta-sandwich 	
Locus_10495_Transcript_1	IPR001372	Dynein light chain, type 1/2 	GO:0005875	GO:0007017	
Locus_10495_Transcript_1	IPR019763	Dynein light chain, type 1/2, conserved site 	GO:0005875	GO:0007017	
Locus_10497_Transcript_1	IPR005225	Small GTP-binding protein domain 	GO:0005525	
Locus_10497_Transcript_1	IPR006073	GTP binding domain 	GO:0005525	
Locus_10497_Transcript_1	IPR010674	Nucleolar GTP-binding protein 1, Rossman-fold domain 	GO:0005525	
Locus_10497_Transcript_1	IPR012973	NOG, C-terminal 	
Locus_10497_Transcript_1	IPR024926	Nucleolar GTP-binding protein 1 	GO:0005730	
Locus_10497_Transcript_2	IPR005225	Small GTP-binding protein domain 	GO:0005525	
Locus_10497_Transcript_2	IPR006073	GTP binding domain 	GO:0005525	
Locus_10497_Transcript_2	IPR010674	Nucleolar GTP-binding protein 1, Rossman-fold domain 	GO:0005525	
Locus_10497_Transcript_2	IPR012973	NOG, C-terminal 	
Locus_10497_Transcript_2	IPR024926	Nucleolar GTP-binding protein 1 	GO:0005730	
Locus_10497_Transcript_3	IPR005225	Small GTP-binding protein domain 	GO:0005525	
Locus_10497_Transcript_3	IPR006073	GTP binding domain 	GO:0005525	
Locus_10497_Transcript_3	IPR010674	Nucleolar GTP-binding protein 1, Rossman-fold domain 	GO:0005525	
Locus_10497_Transcript_3	IPR012973	NOG, C-terminal 	
Locus_10497_Transcript_3	IPR024926	Nucleolar GTP-binding protein 1 	GO:0005730	
Locus_1049_Transcript_17	IPR001599	Alpha-2-macroglobulin 	GO:0004866	
Locus_1049_Transcript_17	IPR008930	Terpenoid cyclases/protein prenyltransferase alpha-alpha toroid 	
Locus_1049_Transcript_17	IPR009048	Alpha-macroglobulin, receptor-binding 	GO:0005576	
Locus_1049_Transcript_17	IPR011626	A-macroglobulin complement component 	GO:0005615	
Locus_1049_Transcript_17	IPR019565	Alpha-2-macroglobulin, thiol-ester bond-forming 	
Locus_1049_Transcript_17	IPR019742	Alpha-2-macroglobulin, conserved site 	
Locus_1049_Transcript_18	IPR001599	Alpha-2-macroglobulin 	GO:0004866	
Locus_1049_Transcript_18	IPR008930	Terpenoid cyclases/protein prenyltransferase alpha-alpha toroid 	
Locus_1049_Transcript_18	IPR008993	Tissue inhibitor of metalloproteinases-like, OB-fold 	
Locus_1049_Transcript_18	IPR009048	Alpha-macroglobulin, receptor-binding 	GO:0005576	
Locus_1049_Transcript_18	IPR011626	A-macroglobulin complement component 	GO:0005615	
Locus_1049_Transcript_18	IPR019565	Alpha-2-macroglobulin, thiol-ester bond-forming 	
Locus_1049_Transcript_18	IPR019742	Alpha-2-macroglobulin, conserved site 	
Locus_1049_Transcript_19	IPR001599	Alpha-2-macroglobulin 	GO:0004866	
Locus_1049_Transcript_19	IPR008930	Terpenoid cyclases/protein prenyltransferase alpha-alpha toroid 	
Locus_1049_Transcript_19	IPR008993	Tissue inhibitor of metalloproteinases-like, OB-fold 	
Locus_1049_Transcript_19	IPR009048	Alpha-macroglobulin, receptor-binding 	GO:0005576	
Locus_1049_Transcript_19	IPR011626	A-macroglobulin complement component 	GO:0005615	
Locus_1049_Transcript_19	IPR019565	Alpha-2-macroglobulin, thiol-ester bond-forming 	
Locus_1049_Transcript_19	IPR019742	Alpha-2-macroglobulin, conserved site 	
Locus_1049_Transcript_20	IPR001599	Alpha-2-macroglobulin 	GO:0004866	
Locus_1049_Transcript_20	IPR008930	Terpenoid cyclases/protein prenyltransferase alpha-alpha toroid 	
Locus_1049_Transcript_20	IPR008993	Tissue inhibitor of metalloproteinases-like, OB-fold 	
Locus_1049_Transcript_20	IPR009048	Alpha-macroglobulin, receptor-binding 	GO:0005576	
Locus_1049_Transcript_20	IPR011626	A-macroglobulin complement component 	GO:0005615	
Locus_1049_Transcript_20	IPR019565	Alpha-2-macroglobulin, thiol-ester bond-forming 	
Locus_1049_Transcript_20	IPR019742	Alpha-2-macroglobulin, conserved site 	
Locus_1049_Transcript_21	IPR001599	Alpha-2-macroglobulin 	GO:0004866	
Locus_1049_Transcript_21	IPR008930	Terpenoid cyclases/protein prenyltransferase alpha-alpha toroid 	
Locus_1049_Transcript_21	IPR008993	Tissue inhibitor of metalloproteinases-like, OB-fold 	
Locus_1049_Transcript_21	IPR009048	Alpha-macroglobulin, receptor-binding 	GO:0005576	
Locus_1049_Transcript_21	IPR011626	A-macroglobulin complement component 	GO:0005615	
Locus_1049_Transcript_21	IPR019565	Alpha-2-macroglobulin, thiol-ester bond-forming 	
Locus_1049_Transcript_21	IPR019742	Alpha-2-macroglobulin, conserved site 	
Locus_1049_Transcript_22	IPR001599	Alpha-2-macroglobulin 	GO:0004866	
Locus_1049_Transcript_22	IPR008930	Terpenoid cyclases/protein prenyltransferase alpha-alpha toroid 	
Locus_1049_Transcript_22	IPR008993	Tissue inhibitor of metalloproteinases-like, OB-fold 	
Locus_1049_Transcript_22	IPR009048	Alpha-macroglobulin, receptor-binding 	GO:0005576	
Locus_1049_Transcript_22	IPR011626	A-macroglobulin complement component 	GO:0005615	
Locus_1049_Transcript_22	IPR019565	Alpha-2-macroglobulin, thiol-ester bond-forming 	
Locus_1049_Transcript_22	IPR019742	Alpha-2-macroglobulin, conserved site 	
Locus_1049_Transcript_23	IPR001599	Alpha-2-macroglobulin 	GO:0004866	
Locus_1049_Transcript_23	IPR008930	Terpenoid cyclases/protein prenyltransferase alpha-alpha toroid 	
Locus_1049_Transcript_23	IPR008993	Tissue inhibitor of metalloproteinases-like, OB-fold 	
Locus_1049_Transcript_23	IPR009048	Alpha-macroglobulin, receptor-binding 	GO:0005576	
Locus_1049_Transcript_23	IPR011626	A-macroglobulin complement component 	GO:0005615	
Locus_1049_Transcript_23	IPR019565	Alpha-2-macroglobulin, thiol-ester bond-forming 	
Locus_1049_Transcript_23	IPR019742	Alpha-2-macroglobulin, conserved site 	
Locus_1049_Transcript_24	IPR001599	Alpha-2-macroglobulin 	GO:0004866	
Locus_1049_Transcript_24	IPR008930	Terpenoid cyclases/protein prenyltransferase alpha-alpha toroid 	
Locus_1049_Transcript_24	IPR008993	Tissue inhibitor of metalloproteinases-like, OB-fold 	
Locus_1049_Transcript_24	IPR009048	Alpha-macroglobulin, receptor-binding 	GO:0005576	
Locus_1049_Transcript_24	IPR011626	A-macroglobulin complement component 	GO:0005615	
Locus_1049_Transcript_24	IPR019565	Alpha-2-macroglobulin, thiol-ester bond-forming 	
Locus_1049_Transcript_24	IPR019742	Alpha-2-macroglobulin, conserved site 	
Locus_1049_Transcript_25	IPR001599	Alpha-2-macroglobulin 	GO:0004866	
Locus_1049_Transcript_25	IPR008930	Terpenoid cyclases/protein prenyltransferase alpha-alpha toroid 	
Locus_1049_Transcript_25	IPR008993	Tissue inhibitor of metalloproteinases-like, OB-fold 	
Locus_1049_Transcript_25	IPR009048	Alpha-macroglobulin, receptor-binding 	GO:0005576	
Locus_1049_Transcript_25	IPR011626	A-macroglobulin complement component 	GO:0005615	
Locus_1049_Transcript_25	IPR019565	Alpha-2-macroglobulin, thiol-ester bond-forming 	
Locus_1049_Transcript_25	IPR019742	Alpha-2-macroglobulin, conserved site 	
Locus_1049_Transcript_26	IPR001599	Alpha-2-macroglobulin 	GO:0004866	
Locus_1049_Transcript_26	IPR008930	Terpenoid cyclases/protein prenyltransferase alpha-alpha toroid 	
Locus_1049_Transcript_26	IPR008993	Tissue inhibitor of metalloproteinases-like, OB-fold 	
Locus_1049_Transcript_26	IPR009048	Alpha-macroglobulin, receptor-binding 	GO:0005576	
Locus_1049_Transcript_26	IPR011626	A-macroglobulin complement component 	GO:0005615	
Locus_1049_Transcript_26	IPR019565	Alpha-2-macroglobulin, thiol-ester bond-forming 	
Locus_1049_Transcript_26	IPR019742	Alpha-2-macroglobulin, conserved site 	
Locus_1049_Transcript_3	IPR008930	Terpenoid cylases/protein prenyltransferase alpha-alpha toroid 	
Locus_1049_Transcript_3	IPR011626	A-macroglobulin complement component 	GO:0005615	
Locus_1049_Transcript_6	IPR008930	Terpenoid cyclases/protein prenyltransferase alpha-alpha toroid 	
Locus_1049_Transcript_6	IPR011626	A-macroglobulin complement component 	GO:0005615	
Locus_1049_Transcript_7	IPR008930	Terpenoid cyclases/protein prenyltransferase alpha-alpha toroid 	
Locus_1049_Transcript_7	IPR019565	Alpha-2-macroglobulin, thiol-ester bond-forming 	
Locus_1049_Transcript_7	IPR019742	Alpha-2-macroglobulin, conserved site 	
Locus_10502_Transcript_1	IPR001370	Baculoviral inhibition of apoptosis protein repeat 	GO:0005622	
Locus_10502_Transcript_2	IPR001370	Baculoviral inhibition of apoptosis protein repeat 	GO:0005622	
Locus_10502_Transcript_2	IPR001841	Zinc finger, RING-type 	GO:0005515	GO:0008270	
Locus_10502_Transcript_2	IPR013083	Zinc finger, RING/FYVE/PHD-type 	
Locus_10502_Transcript_3	IPR001370	Baculoviral inhibition of apoptosis protein repeat 	GO:0005622	
Locus_10502_Transcript_3	IPR001841	Zinc finger, RING-type 	GO:0005515	GO:0008270	
Locus_10502_Transcript_3	IPR013083	Zinc finger, RING/FYVE/PHD-type 	
Locus_10504_Transcript_1	IPR002293	Amino acid/polyamine transporter I 	GO:0003333	GO:0015171	GO:0016020	
Locus_10509_Transcript_1	IPR003020	Bicarbonate transporter, eukaryotic 	GO:0005452	GO:0006820	GO:0016020	
Locus_10509_Transcript_1	IPR011531	Bicarbonate transporter, C-terminal 	GO:0006820	GO:0016021	
Locus_10510_Transcript_1	IPR003020	Bicarbonate transporter, eukaryotic 	GO:0005452	GO:0006820	GO:0016020	
Locus_10510_Transcript_1	IPR003024	Sodium bicarbonate cotransporter 	GO:0005452	GO:0006820	GO:0016020	
Locus_10510_Transcript_1	IPR011531	Bicarbonate transporter, C-terminal 	GO:0006820	GO:0016021	
Locus_10510_Transcript_1	IPR013769	Bicarbonate transporter, cytoplasmic 	GO:0006820	GO:0008509	GO:0016021	
Locus_10510_Transcript_1	IPR016152	Phosphotransferase/anion transporter 	GO:0005215	GO:0006810	
Locus_10510_Transcript_2	IPR003020	Bicarbonate transporter, eukaryotic 	GO:0005452	GO:0006820	GO:0016020	
Locus_10510_Transcript_2	IPR003024	Sodium bicarbonate cotransporter 	GO:0005452	GO:0006820	GO:0016020	
Locus_10510_Transcript_2	IPR011531	Bicarbonate transporter, C-terminal 	GO:0006820	GO:0016021	
Locus_10510_Transcript_2	IPR013769	Bicarbonate transporter, cytoplasmic 	GO:0006820	GO:0008509	GO:0016021	
Locus_10510_Transcript_2	IPR016152	Phosphotransferase/anion transporter 	GO:0005215	GO:0006810	
Locus_10512_Transcript_1	IPR000594	UBA/THIF-type NAD/FAD binding fold 	GO:0003824	
Locus_10512_Transcript_1	IPR001763	Rhodanese-like domain 	
Locus_10512_Transcript_1	IPR007901	MoeZ/MoeB 	
Locus_10512_Transcript_1	IPR009036	Molybdenum cofactor biosynthesis, MoeB 	
Locus_10512_Transcript_1	IPR016040	NAD(P)-binding domain 	GO:0000166	
Locus_10515_Transcript_1	IPR013128	Peptidase C1A, papain 	GO:0008234	
Locus_10515_Transcript_1	IPR013201	Proteinase inhibitor I29, cathepsin propeptide 	
Locus_10518_Transcript_2	IPR001898	Sodium/sulphate symporter 	GO:0005215	GO:0006814	GO:0016020	GO:0055085	
Locus_10518_Transcript_4	IPR001898	Sodium/sulphate symporter 	GO:0005215	GO:0006814	GO:0016020	GO:0055085	
Locus_10521_Transcript_1	IPR012957	CHD, C-terminal 2 	GO:0003677	GO:0005524	GO:0005634	GO:0006355	GO:0008270	GO:0016818	
Locus_10521_Transcript_2	IPR012957	CHD, C-terminal 2 	GO:0003677	GO:0005524	GO:0005634	GO:0006355	GO:0008270	GO:0016818	
Locus_10523_Transcript_1	IPR001503	Glycosyl transferase, family 10 	GO:0006486	GO:0008417	GO:0016020	
Locus_10524_Transcript_1	IPR001680	WD40 repeat 	GO:0005515	
Locus_10524_Transcript_1	IPR015943	WD40/YVTN repeat-like-containing domain 	GO:0005515	
Locus_10524_Transcript_1	IPR017986	WD40-repeat-containing domain 	GO:0005515	
Locus_10524_Transcript_1	IPR019775	WD40 repeat, conserved site 	
Locus_10524_Transcript_2	IPR001680	WD40 repeat 	GO:0005515	
Locus_10524_Transcript_2	IPR015943	WD40/YVTN repeat-like-containing domain 	GO:0005515	
Locus_10524_Transcript_2	IPR017986	WD40-repeat-containing domain 	GO:0005515	
Locus_10524_Transcript_2	IPR019775	WD40 repeat, conserved site 	
Locus_10524_Transcript_3	IPR001680	WD40 repeat 	GO:0005515	
Locus_10524_Transcript_3	IPR015943	WD40/YVTN repeat-like-containing domain 	GO:0005515	
Locus_10524_Transcript_3	IPR017986	WD40-repeat-containing domain 	GO:0005515	
Locus_10524_Transcript_3	IPR019775	WD40 repeat, conserved site 	
Locus_10525_Transcript_1	IPR001356	Homeodomain 	GO:0003700	GO:0006355	GO:0043565	
Locus_10525_Transcript_1	IPR009057	Homeodomain-like 	GO:0003677	
Locus_10525_Transcript_1	IPR017970	Homeobox, conserved site 	GO:0005634	GO:0006355	GO:0043565	
Locus_10525_Transcript_2	IPR001356	Homeodomain 	GO:0003700	GO:0006355	GO:0043565	
Locus_10525_Transcript_2	IPR009057	Homeodomain-like 	GO:0003677	
Locus_10525_Transcript_2	IPR017970	Homeobox, conserved site 	GO:0005634	GO:0006355	GO:0043565	
Locus_10525_Transcript_3	IPR001356	Homeodomain 	GO:0003700	GO:0006355	GO:0043565	
Locus_10525_Transcript_3	IPR009057	Homeodomain-like 	GO:0003677	
Locus_10525_Transcript_3	IPR017970	Homeobox, conserved site 	GO:0005634	GO:0006355	GO:0043565	
Locus_10529_Transcript_1	IPR001680	WD40 repeat 	GO:0005515	
Locus_10529_Transcript_1	IPR015943	WD40/YVTN repeat-like-containing domain 	GO:0005515	
Locus_10529_Transcript_1	IPR017986	WD40-repeat-containing domain 	GO:0005515	
Locus_10529_Transcript_1	IPR019775	WD40 repeat, conserved site 	
Locus_10529_Transcript_2	IPR001680	WD40 repeat 	GO:0005515	
Locus_10529_Transcript_2	IPR015943	WD40/YVTN repeat-like-containing domain 	GO:0005515	
Locus_10529_Transcript_2	IPR017986	WD40-repeat-containing domain 	GO:0005515	
Locus_10529_Transcript_2	IPR019775	WD40 repeat, conserved site 	
Locus_10530_Transcript_1	IPR000152	EGF-type aspartate/asparagine hydroxylation site 	
Locus_10530_Transcript_1	IPR000742	Epidermal growth factor-like domain 	GO:0005515	
Locus_10530_Transcript_1	IPR001881	EGF-like calcium-binding 	GO:0005509	
Locus_10530_Transcript_1	IPR013032	EGF-like, conserved site 	
Locus_10530_Transcript_1	IPR018097	EGF-like calcium-binding, conserved site 	GO:0005509	
Locus_10530_Transcript_2	IPR000152	EGF-type aspartate/asparagine hydroxylation site 	
Locus_10530_Transcript_2	IPR000742	Epidermal growth factor-like domain 	GO:0005515	
Locus_10530_Transcript_2	IPR001881	EGF-like calcium-binding 	GO:0005509	
Locus_10530_Transcript_2	IPR009030	Growth factor, receptor 	
Locus_10530_Transcript_2	IPR013032	EGF-like, conserved site 	
Locus_10530_Transcript_2	IPR018097	EGF-like calcium-binding, conserved site 	GO:0005509	
Locus_10530_Transcript_2	IPR026823	Complement Clr-like EGF domain 	
Locus_10530_Transcript_3	IPR000152	EGF-type aspartate/asparagine hydroxylation site 	
Locus_10530_Transcript_3	IPR000742	Epidermal growth factor-like domain 	GO:0005515	
Locus_10530_Transcript_3	IPR001881	EGF-like calcium-binding 	GO:0005509	
Locus_10530_Transcript_3	IPR009030	Growth factor, receptor 	
Locus_10530_Transcript_3	IPR013032	EGF-like, conserved site 	
Locus_10530_Transcript_3	IPR018097	EGF-like calcium-binding, conserved site 	GO:0005509	
Locus_10530_Transcript_3	IPR026823	Complement Clr-like EGF domain 	
Locus_10530_Transcript_4	IPR000152	EGF-type aspartate/asparagine hydroxylation site 	
Locus_10530_Transcript_4	IPR000742	Epidermal growth factor-like domain 	GO:0005515	
Locus_10530_Transcript_4	IPR001881	EGF-like calcium-binding 	GO:0005509	
Locus_10530_Transcript_4	IPR006210	Epidermal growth factor-like 	GO:0005515	
Locus_10530_Transcript_4	IPR009030	Growth factor, receptor 	
Locus_10530_Transcript_4	IPR013032	EGF-like, conserved site 	
Locus_10530_Transcript_4	IPR018097	EGF-like calcium-binding, conserved site 	GO:0005509	
Locus_10530_Transcript_5	IPR000152	EGF-type aspartate/asparagine hydroxylation site 	
Locus_10530_Transcript_5	IPR000742	Epidermal growth factor-like domain 	GO:0005515	
Locus_10530_Transcript_5	IPR001881	EGF-like calcium-binding 	GO:0005509	
Locus_10530_Transcript_5	IPR013032	EGF-like, conserved site 	
Locus_10530_Transcript_5	IPR018097	EGF-like calcium-binding, conserved site 	GO:0005509	
Locus_10530_Transcript_5	IPR026823	Complement Clr-like EGF domain 	
Locus_10530_Transcript_6	IPR000152	EGF-type aspartate/asparagine hydroxylation site 	
Locus_10530_Transcript_6	IPR000742	Epidermal growth factor-like domain 	GO:0005515	
Locus_10530_Transcript_6	IPR001881	EGF-like calcium-binding 	GO:0005509	
Locus_10530_Transcript_6	IPR009030	Growth factor, receptor 	
Locus_10530_Transcript_6	IPR013032	EGF-like, conserved site 	
Locus_10530_Transcript_6	IPR018097	EGF-like calcium-binding, conserved site 	GO:0005509	
Locus_10530_Transcript_6	IPR026823	Complement Clr-like EGF domain 	
Locus_10530_Transcript_7	IPR000152	EGF-type aspartate/asparagine hydroxylation site 	
Locus_10530_Transcript_7	IPR000742	Epidermal growth factor-like domain 	GO:0005515	
Locus_10530_Transcript_7	IPR001881	EGF-like calcium-binding 	GO:0005509	
Locus_10530_Transcript_7	IPR006210	Epidermal growth factor-like 	GO:0005515	
Locus_10530_Transcript_7	IPR009030	Growth factor, receptor 	
Locus_10530_Transcript_7	IPR013032	EGF-like, conserved site 	
Locus_10530_Transcript_7	IPR018097	EGF-like calcium-binding, conserved site 	GO:0005509	
Locus_10530_Transcript_8	IPR000152	EGF-type aspartate/asparagine hydroxylation site 	
Locus_10530_Transcript_8	IPR000742	Epidermal growth factor-like domain 	GO:0005515	
Locus_10530_Transcript_8	IPR001881	EGF-like calcium-binding 	GO:0005509	
Locus_10530_Transcript_8	IPR009030	Growth factor, receptor 	
Locus_10530_Transcript_8	IPR013032	EGF-like, conserved site 	
Locus_10530_Transcript_8	IPR018097	EGF-like calcium-binding, conserved site 	GO:0005509	
Locus_10530_Transcript_8	IPR026823	Complement Clr-like EGF domain 	
Locus_10536_Transcript_2	IPR001632	G-protein, beta subunit 	
Locus_10536_Transcript_2	IPR001680	WD40 repeat 	GO:0005515	
Locus_10536_Transcript_2	IPR015943	WD40/YVTN repeat-like-containing domain 	GO:0005515	
Locus_10536_Transcript_2	IPR017986	WD40-repeat-containing domain 	GO:0005515	
Locus_10536_Transcript_2	IPR019775	WD40 repeat, conserved site 	
Locus_10536_Transcript_2	IPR020472	G-protein beta WD-40 repeat 	
Locus_10536_Transcript_3	IPR001632	G-protein, beta subunit 	
Locus_10536_Transcript_3	IPR001680	WD40 repeat 	GO:0005515	
Locus_10536_Transcript_3	IPR015943	WD40/YVTN repeat-like-containing domain 	GO:0005515	
Locus_10536_Transcript_3	IPR017986	WD40-repeat-containing domain 	GO:0005515	
Locus_10536_Transcript_3	IPR019775	WD40 repeat, conserved site 	
Locus_10536_Transcript_3	IPR020472	G-protein beta WD-40 repeat 	
Locus_10536_Transcript_4	IPR001632	G-protein, beta subunit 	
Locus_10536_Transcript_4	IPR001680	WD40 repeat 	GO:0005515	
Locus_10536_Transcript_4	IPR015943	WD40/YVTN repeat-like-containing domain 	GO:0005515	
Locus_10536_Transcript_4	IPR017986	WD40-repeat-containing domain 	GO:0005515	
Locus_10536_Transcript_4	IPR019775	WD40 repeat, conserved site 	
Locus_10536_Transcript_4	IPR020472	G-protein beta WD-40 repeat 	
Locus_10543_Transcript_1	IPR000884	Thrombospondin, type 1 repeat 	
Locus_10543_Transcript_2	IPR000884	Thrombospondin, type 1 repeat 	
Locus_10543_Transcript_2	IPR001073	Complement C1q protein 	
Locus_10543_Transcript_2	IPR008983	Tumour necrosis factor-like 	GO:0005515	
Locus_10546_Transcript_1	IPR008597	Destabilase 	GO:0003796	
Locus_10546_Transcript_1	IPR023346	Lysozyme-like domain 	
Locus_10546_Transcript_2	IPR008597	Destabilase 	GO:0003796	
Locus_10546_Transcript_2	IPR023346	Lysozyme-like domain 	
Locus_10549_Transcript_1	IPR002501	Pseudouridine synthase II 	GO:0006396	
Locus_10549_Transcript_1	IPR020103	Pseudouridine synthase, catalytic domain 	GO:0001522	GO:0003723	GO:0009451	GO:0009982	
Locus_10553_Transcript_1	IPR001129	Membrane-associated, eicosanoid/glutathione metabolism (MAPEG) protein 	
Locus_10553_Transcript_1	IPR001446	5-lipoxygenase-activating protein 	GO:0006691	GO:0008047	GO:0016021	
Locus_10553_Transcript_1	IPR023352	Membrane associated eicosanoid/glutathione metabolism-like domain 	
Locus_10554_Transcript_1	IPR025993	Ceramide glucosyltransferase 	GO:0016757	
Locus_10554_Transcript_2	IPR025993	Ceramide glucosyltransferase 	GO:0016757	
Locus_1055_Transcript_5	IPR006789	ARP2/3 complex 16kDa subunit (p16-Arc) 	GO:0005856	GO:0030833	
Locus_1055_Transcript_6	IPR006789	ARP2/3 complex 16kDa subunit (p16-Arc) 	GO:0005856	GO:0030833	
Locus_1055_Transcript_7	IPR006789	ARP2/3 complex 16kDa subunit (p16-Arc) 	GO:0005856	GO:0030833	
Locus_1055_Transcript_8	IPR006789	ARP2/3 complex 16kDa subunit (p16-Arc) 	GO:0005856	GO:0030833	
Locus_1055_Transcript_9	IPR006789	ARP2/3 complex 16kDa subunit (p16-Arc) 	GO:0005856	GO:0030833	
Locus_10560_Transcript_1	IPR009886	HCaRG 	
Locus_10560_Transcript_1	IPR017920	COMM domain 	
Locus_10562_Transcript_1	IPR020950	Protein male abnormal 21-related 	
Locus_10562_Transcript_1	IPR024810	Mab-21 domain 	
Locus_10562_Transcript_2	IPR020950	Protein male abnormal 21-related 	
Locus_10562_Transcript_2	IPR024810	Mab-21 domain 	
Locus_10562_Transcript_3	IPR020950	Protein male abnormal 21-related 	
Locus_10562_Transcript_3	IPR024810	Mab-21 domain 	
Locus_10562_Transcript_4	IPR007087	Zinc finger, C2H2 	GO:0008270	
Locus_10562_Transcript_4	IPR015880	Zinc finger, C2H2-like 	GO:0005622	GO:0008270	
Locus_10562_Transcript_4	IPR020950	Protein male abnormal 21-related 	
Locus_10562_Transcript_4	IPR022755	Zinc finger, double-stranded RNA binding 	
Locus_10562_Transcript_4	IPR024810	Mab-21 domain 	
Locus_10562_Transcript_6	IPR024810	Mab-21 domain 	
Locus_10566_Transcript_1	IPR001073	Complement C1q protein 	
Locus_10566_Transcript_1	IPR008983	Tumour necrosis factor-like 	GO:0005515	
Locus_10566_Transcript_2	IPR001073	Complement C1q protein 	
Locus_10566_Transcript_2	IPR008983	Tumour necrosis factor-like 	GO:0005515	
Locus_10567_Transcript_1	IPR002937	Amine oxidase 	GO:0016491	GO:0055114	
Locus_10567_Transcript_2	IPR002937	Amine oxidase 	GO:0016491	GO:0055114	
Locus_10567_Transcript_2	IPR016040	NAD(P)-binding domain 	GO:0000166	
Locus_10578_Transcript_1	IPR002035	von Willebrand factor, type A 	GO:0005515	
Locus_1057_Transcript_1	IPR001841	Zinc finger, RING-type 	GO:0005515	GO:0008270	
Locus_1057_Transcript_1	IPR013083	Zinc finger, RING/FYVE/PHD-type 	
Locus_1057_Transcript_2	IPR001841	Zinc finger, RING-type 	GO:0005515	GO:0008270	
Locus_1057_Transcript_2	IPR013083	Zinc finger, RING/FYVE/PHD-type 	
Locus_1057_Transcript_3	IPR000477	Reverse transcriptase 	GO:0003723	GO:0003964	GO:0006278	
Locus_1057_Transcript_4	IPR001841	Zinc finger, RING-type 	GO:0005515	GO:0008270	
Locus_1057_Transcript_4	IPR013083	Zinc finger, RING/FYVE/PHD-type 	
Locus_10582_Transcript_1	IPR000421	Coagulation factor 5/8 C-terminal type domain 	GO:0007155	
Locus_10582_Transcript_1	IPR000742	Epidermal growth factor-like domain 	GO:0005515	
Locus_10582_Transcript_1	IPR006585	Fucolectin tachylectin-4 pentraxin-1 	
Locus_10582_Transcript_1	IPR008979	Galactose-binding domain-like 	
Locus_10582_Transcript_1	IPR013032	EGF-like, conserved site 	
Locus_10583_Transcript_1	IPR002867	Zinc finger, C6HC-type 	GO:0008270	
Locus_10584_Transcript_1	IPR009886	HCaRG 	
Locus_10584_Transcript_1	IPR017920	COMM domain 	
Locus_10586_Transcript_1	IPR000315	Zinc finger, B-box 	GO:0005622	GO:0008270	
Locus_10590_Transcript_1	IPR000253	Forkhead-associated (FHA) domain 	GO:0005515	
Locus_10590_Transcript_1	IPR001357	BRCT domain 	
Locus_10590_Transcript_1	IPR008984	SMAD/FHA domain 	GO:0005515	
Locus_10590_Transcript_1	IPR013908	DNA repair Nbs1, C-terminal 	
Locus_10590_Transcript_1	IPR016592	Nibrin 	
Locus_10590_Transcript_2	IPR000253	Forkhead-associated (FHA) domain 	GO:0005515	
Locus_10590_Transcript_2	IPR001357	BRCT domain 	
Locus_10590_Transcript_2	IPR008984	SMAD/FHA domain 	GO:0005515	
Locus_10590_Transcript_2	IPR013908	DNA repair Nbs1, C-terminal 	
Locus_10590_Transcript_2	IPR016592	Nibrin 	
Locus_10590_Transcript_3	IPR000253	Forkhead-associated (FHA) domain 	GO:0005515	
Locus_10590_Transcript_3	IPR001357	BRCT domain 	
Locus_10590_Transcript_3	IPR008984	SMAD/FHA domain 	GO:0005515	
Locus_10590_Transcript_3	IPR013908	DNA repair Nbs1, C-terminal 	
Locus_10590_Transcript_3	IPR016592	Nibrin 	
Locus_10590_Transcript_4	IPR000253	Forkhead-associated (FHA) domain 	GO:0005515	
Locus_10590_Transcript_4	IPR001357	BRCT domain 	
Locus_10590_Transcript_4	IPR008984	SMAD/FHA domain 	GO:0005515	
Locus_10590_Transcript_4	IPR013908	DNA repair Nbs1, C-terminal 	
Locus_10590_Transcript_4	IPR016592	Nibrin 	
Locus_10590_Transcript_5	IPR000253	Forkhead-associated (FHA) domain 	GO:0005515	
Locus_10590_Transcript_5	IPR001357	BRCT domain 	
Locus_10590_Transcript_5	IPR008984	SMAD/FHA domain 	GO:0005515	
Locus_10590_Transcript_5	IPR013908	DNA repair Nbs1, C-terminal 	
Locus_10590_Transcript_5	IPR016592	Nibrin 	
Locus_10591_Transcript_1	IPR013121	Ferric reductase, NAD binding 	GO:0016491	GO:0055114	
Locus_105_Transcript_1	IPR001750	NADH:ubiquinone/plastoquinone oxidoreductase 	GO:0008137	GO:0042773	GO:0055114	
Locus_10602_Transcript_1	IPR000679	Zinc finger, GATA-type 	GO:0003700	GO:0006355	GO:0008270	GO:0043565	
Locus_10602_Transcript_1	IPR001005	SANT/Myb domain 	GO:0003682	
Locus_10602_Transcript_1	IPR007087	Zinc finger, C2H2 	GO:0008270	
Locus_10602_Transcript_1	IPR009057	Homeodomain-like 	GO:0003677	
Locus_10602_Transcript_1	IPR013087	Zinc finger C2H2-type/integrase DNA-binding domain 	GO:0003676	
Locus_10602_Transcript_1	IPR015880	Zinc finger, C2H2-like 	GO:0005622	GO:0008270	
Locus_10602_Transcript_1	IPR017884	SANT domain 	
Locus_10605_Transcript_1	IPR018108	Mitochondrial substrate/solute carrier 	
Locus_10605_Transcript_1	IPR023395	Mitochondrial carrier domain 	
Locus_10619_Transcript_2	IPR002018	Carboxylesterase, type B 	
Locus_10619_Transcript_2	IPR019819	Carboxylesterase type B, conserved site 	
Locus_10619_Transcript_2	IPR019826	Carboxylesterase type B, active site 	
Locus_10619_Transcript_3	IPR002018	Carboxylesterase, type B 	
Locus_10619_Transcript_3	IPR019819	Carboxylesterase type B, conserved site 	
Locus_10619_Transcript_3	IPR019826	Carboxylesterase type B, active site 	
Locus_1061_Transcript_1	IPR002035	von Willebrand factor, type A 	GO:0005515	
Locus_1061_Transcript_1	IPR013694	VIT domain 	
Locus_10626_Transcript_1	IPR000859	CUB 	
Locus_10626_Transcript_1	IPR000884	Thrombospondin, type 1 repeat 	
Locus_10626_Transcript_1	IPR001590	Peptidase M12B, ADAM/reprolysin 	GO:0004222	GO:0006508	
Locus_10626_Transcript_1	IPR002870	Peptidase M12B, propeptide 	GO:0004222	GO:0006508	GO:0008270	
Locus_10626_Transcript_1	IPR003582	Metridin-like ShK toxin 	
Locus_10626_Transcript_1	IPR010294	ADAM-TS Spacer 1 	GO:0004222	GO:0031012	
Locus_10626_Transcript_1	IPR013273	Peptidase M12B, ADAM-TS 	GO:0005578	GO:0008237	GO:0008270	
Locus_10626_Transcript_1	IPR024079	Metallopeptidase, catalytic domain 	
Locus_10626_Transcript_2	IPR000859	CUB 	
Locus_10626_Transcript_2	IPR000884	Thrombospondin, type 1 repeat 	
Locus_10626_Transcript_2	IPR001590	Peptidase M12B, ADAM/reprolysin 	GO:0004222	GO:0006508	
Locus_10626_Transcript_2	IPR002870	Peptidase M12B, propeptide 	GO:0004222	GO:0006508	GO:0008270	
Locus_10626_Transcript_2	IPR003582	Metridin-like ShK toxin 	
Locus_10626_Transcript_2	IPR010294	ADAM-TS Spacer 1 	GO:0004222	GO:0031012	
Locus_10626_Transcript_2	IPR013273	Peptidase M12B, ADAM-TS 	GO:0005578	GO:0008237	GO:0008270	
Locus_10626_Transcript_2	IPR024079	Metallopeptidase, catalytic domain 	
Locus_10629_Transcript_1	IPR006056	YjgF-like protein 	
Locus_10629_Transcript_1	IPR006175	YjgF/Yer057p/UK114 family 	
Locus_10629_Transcript_1	IPR013813	Endoribonuclease L-PSP/chorismate mutase-like 	
Locus_10629_Transcript_1	IPR019897	YjgF-like protein, conserved site 	
Locus_10630_Transcript_1	IPR011701	Major facilitator superfamily 	GO:0016021	GO:0055085	
Locus_10630_Transcript_1	IPR016196	Major facilitator superfamily domain, general substrate transporter 	
Locus_10631_Transcript_1	IPR001733	Peptidase S26B, eukaryotic signal peptidase 	GO:0006465	GO:0008233	GO:0016020	
Locus_10631_Transcript_1	IPR011056	Peptidase S24/S26A/S26B/S26C, beta-ribbon domain 	
Locus_10631_Transcript_1	IPR015927	Peptidase S24/S26A/S26B/S26C 	
Locus_10631_Transcript_1	IPR019756	Peptidase S26A, signal peptidase I, serine active site 	GO:0008236	GO:0016021	
Locus_10631_Transcript_1	IPR019758	Peptidase S26A, signal peptidase I, conserved site 	GO:0008236	GO:0016021	
Locus_10631_Transcript_1	IPR019759	Peptidase S24/S26A/S26B 	
Locus_10631_Transcript_2	IPR001733	Peptidase S26B, eukaryotic signal peptidase 	GO:0006465	GO:0008233	GO:0016020	
Locus_10631_Transcript_2	IPR011056	Peptidase S24/S26A/S26B/S26C, beta-ribbon domain 	
Locus_10631_Transcript_2	IPR015927	Peptidase S24/S26A/S26B/S26C 	
Locus_10631_Transcript_2	IPR019756	Peptidase S26A, signal peptidase I, serine active site 	GO:0008236	GO:0016021	
Locus_10631_Transcript_2	IPR019758	Peptidase S26A, signal peptidase I, conserved site 	GO:0008236	GO:0016021	
Locus_10631_Transcript_2	IPR019759	Peptidase S24/S26A/S26B 	
Locus_10631_Transcript_3	IPR001733	Peptidase S26B, eukaryotic signal peptidase 	GO:0006465	GO:0008233	GO:0016020	
Locus_10631_Transcript_3	IPR011056	Peptidase S24/S26A/S26B/S26C, beta-ribbon domain 	
Locus_10631_Transcript_3	IPR015927	Peptidase S24/S26A/S26B/S26C 	
Locus_10631_Transcript_3	IPR019756	Peptidase S26A, signal peptidase I, serine active site 	GO:0008236	GO:0016021	
Locus_10631_Transcript_3	IPR019758	Peptidase S26A, signal peptidase I, conserved site 	GO:0008236	GO:0016021	
Locus_10631_Transcript_3	IPR019759	Peptidase S24/S26A/S26B 	
Locus_10634_Transcript_1	IPR001806	Small GTPase superfamily 	GO:0005525	GO:0007264	
Locus_10634_Transcript_1	IPR003578	Small GTPase superfamily, Rho type 	GO:0005525	GO:0005622	GO:0007264	
Locus_10634_Transcript_1	IPR003579	Small GTPase superfamily, Rab type 	GO:0005525	GO:0007264	GO:0015031	
Locus_10634_Transcript_1	IPR005225	Small GTP-binding protein domain 	GO:0005525	
Locus_10634_Transcript_1	IPR020849	Small GTPase superfamily, Ras type 	GO:0003924	GO:0005525	GO:0006184	GO:0007165	GO:0016020	
Locus_10634_Transcript_2	IPR001806	Small GTPase superfamily 	GO:0005525	GO:0007264	
Locus_10634_Transcript_2	IPR003578	Small GTPase superfamily, Rho type 	GO:0005525	GO:0005622	GO:0007264	
Locus_10634_Transcript_2	IPR003579	Small GTPase superfamily, Rab type 	GO:0005525	GO:0007264	GO:0015031	
Locus_10634_Transcript_2	IPR005225	Small GTP-binding protein domain 	GO:0005525	
Locus_10634_Transcript_2	IPR020849	Small GTPase superfamily, Ras type 	GO:0003924	GO:0005525	GO:0006184	GO:0007165	GO:0016020	
Locus_10634_Transcript_3	IPR001806	Small GTPase superfamily 	GO:0005525	GO:0007264	
Locus_10634_Transcript_3	IPR003578	Small GTPase superfamily, Rho type 	GO:0005525	GO:0005622	GO:0007264	
Locus_10634_Transcript_3	IPR003579	Small GTPase superfamily, Rab type 	GO:0005525	GO:0007264	GO:0015031	
Locus_10634_Transcript_3	IPR005225	Small GTP-binding protein domain 	GO:0005525	
Locus_10634_Transcript_3	IPR020849	Small GTPase superfamily, Ras type 	GO:0003924	GO:0005525	GO:0006184	GO:0007165	GO:0016020	
Locus_10636_Transcript_1	IPR000426	Proteasome, alpha-subunit, N-terminal domain 	GO:0004175	GO:0006511	GO:0019773	
Locus_10636_Transcript_1	IPR001353	Proteasome, subunit alpha/beta 	GO:0004298	GO:0005839	GO:0051603	
Locus_10636_Transcript_1	IPR023332	Proteasome A-type subunit 	GO:0004298	
Locus_10636_Transcript_2	IPR000426	Proteasome, alpha-subunit, N-terminal domain 	GO:0004175	GO:0006511	GO:0019773	
Locus_10636_Transcript_2	IPR001353	Proteasome, subunit alpha/beta 	GO:0004298	GO:0005839	GO:0051603	
Locus_10636_Transcript_2	IPR023332	Proteasome A-type subunit 	GO:0004298	
Locus_10636_Transcript_3	IPR000426	Proteasome, alpha-subunit, N-terminal domain 	GO:0004175	GO:0006511	GO:0019773	
Locus_10636_Transcript_3	IPR001353	Proteasome, subunit alpha/beta 	GO:0004298	GO:0005839	GO:0051603	
Locus_10636_Transcript_3	IPR023332	Proteasome A-type subunit 	GO:0004298	
Locus_10636_Transcript_4	IPR000426	Proteasome, alpha-subunit, N-terminal domain 	GO:0004175	GO:0006511	GO:0019773	
Locus_10636_Transcript_4	IPR001353	Proteasome, subunit alpha/beta 	GO:0004298	GO:0005839	GO:0051603	
Locus_10636_Transcript_4	IPR023332	Proteasome A-type subunit 	GO:0004298	
Locus_10636_Transcript_5	IPR000426	Proteasome, alpha-subunit, N-terminal domain 	GO:0004175	GO:0006511	GO:0019773	
Locus_10636_Transcript_5	IPR001353	Proteasome, subunit alpha/beta 	GO:0004298	GO:0005839	GO:0051603	
Locus_10636_Transcript_5	IPR023332	Proteasome A-type subunit 	GO:0004298	
Locus_10636_Transcript_6	IPR000426	Proteasome, alpha-subunit, N-terminal domain 	GO:0004175	GO:0006511	GO:0019773	
Locus_10636_Transcript_6	IPR001353	Proteasome, subunit alpha/beta 	GO:0004298	GO:0005839	GO:0051603	
Locus_10636_Transcript_6	IPR023332	Proteasome A-type subunit 	GO:0004298	
Locus_10636_Transcript_7	IPR000426	Proteasome, alpha-subunit, N-terminal domain 	GO:0004175	GO:0006511	GO:0019773	
Locus_10636_Transcript_7	IPR001353	Proteasome, subunit alpha/beta 	GO:0004298	GO:0005839	GO:0051603	
Locus_10636_Transcript_7	IPR023332	Proteasome A-type subunit 	GO:0004298	
Locus_10636_Transcript_8	IPR000426	Proteasome, alpha-subunit, N-terminal domain 	GO:0004175	GO:0006511	GO:0019773	
Locus_10636_Transcript_8	IPR001353	Proteasome, subunit alpha/beta 	GO:0004298	GO:0005839	GO:0051603	
Locus_10636_Transcript_8	IPR023332	Proteasome A-type subunit 	GO:0004298	
Locus_10640_Transcript_1	IPR010736	Sperm-tail PG-rich repeat 	
Locus_10640_Transcript_2	IPR010736	Sperm-tail PG-rich repeat 	
Locus_10640_Transcript_3	IPR010736	Sperm-tail PG-rich repeat 	
Locus_10646_Transcript_1	IPR000742	Epidermal growth factor-like domain 	GO:0005515	
Locus_10646_Transcript_1	IPR009030	Growth factor, receptor 	
Locus_10646_Transcript_1	IPR011641	Tyrosine-protein kinase ephrin type A/B receptor-like 	
Locus_10646_Transcript_1	IPR013032	EGF-like, conserved site 	
Locus_10646_Transcript_2	IPR000742	Epidermal growth factor-like domain 	GO:0005515	
Locus_10646_Transcript_2	IPR009030	Growth factor, receptor 	
Locus_10646_Transcript_2	IPR011641	Tyrosine-protein kinase ephrin type A/B receptor-like 	
Locus_10646_Transcript_2	IPR013032	EGF-like, conserved site 	
Locus_10646_Transcript_4	IPR000742	Epidermal growth factor-like domain 	GO:0005515	
Locus_10646_Transcript_4	IPR009030	Growth factor, receptor 	
Locus_10646_Transcript_4	IPR011641	Tyrosine-protein kinase ephrin type A/B receptor-like 	
Locus_10646_Transcript_4	IPR013032	EGF-like, conserved site 	
Locus_10648_Transcript_10	IPR003781	CoA-binding 	GO:0048037	
Locus_10648_Transcript_10	IPR005810	Succinyl-CoA ligase, alpha subunit 	GO:0003824	GO:0008152	
Locus_10648_Transcript_10	IPR005811	ATP-citrate lyase/succinyl-CoA ligase 	GO:0003824	GO:0008152	
Locus_10648_Transcript_10	IPR016040	NAD(P)-binding domain 	GO:0000166	
Locus_10648_Transcript_10	IPR016102	Succinyl-CoA synthetase-like 	
Locus_10648_Transcript_10	IPR017440	ATP-citrate lyase/succinyl-CoA ligase, active site 	GO:0003824	GO:0003878	GO:0004775	GO:0008152	
Locus_10648_Transcript_2	IPR003781	CoA-binding 	GO:0048037	
Locus_10648_Transcript_2	IPR005810	Succinyl-CoA ligase, alpha subunit 	GO:0003824	GO:0008152	
Locus_10648_Transcript_2	IPR005811	ATP-citrate lyase/succinyl-CoA ligase 	GO:0003824	GO:0008152	
Locus_10648_Transcript_2	IPR016040	NAD(P)-binding domain 	GO:0000166	
Locus_10648_Transcript_2	IPR016102	Succinyl-CoA synthetase-like 	
Locus_10648_Transcript_2	IPR017440	ATP-citrate lyase/succinyl-CoA ligase, active site 	GO:0003824	GO:0003878	GO:0004775	GO:0008152	
Locus_10648_Transcript_3	IPR003781	CoA-binding 	GO:0048037	
Locus_10648_Transcript_3	IPR005810	Succinyl-CoA ligase, alpha subunit 	GO:0003824	GO:0008152	
Locus_10648_Transcript_3	IPR005811	ATP-citrate lyase/succinyl-CoA ligase 	GO:0003824	GO:0008152	
Locus_10648_Transcript_3	IPR016040	NAD(P)-binding domain 	GO:0000166	
Locus_10648_Transcript_3	IPR016102	Succinyl-CoA synthetase-like 	
Locus_10648_Transcript_3	IPR017440	ATP-citrate lyase/succinyl-CoA ligase, active site 	GO:0003824	GO:0003878	GO:0004775	GO:0008152	
Locus_10648_Transcript_4	IPR003781	CoA-binding 	GO:0048037	
Locus_10648_Transcript_4	IPR005810	Succinyl-CoA ligase, alpha subunit 	GO:0003824	GO:0008152	
Locus_10648_Transcript_4	IPR005811	ATP-citrate lyase/succinyl-CoA ligase 	GO:0003824	GO:0008152	
Locus_10648_Transcript_4	IPR016040	NAD(P)-binding domain 	GO:0000166	
Locus_10648_Transcript_4	IPR016102	Succinyl-CoA synthetase-like 	
Locus_10648_Transcript_4	IPR017440	ATP-citrate lyase/succinyl-CoA ligase, active site 	GO:0003824	GO:0003878	GO:0004775	GO:0008152	
Locus_10648_Transcript_5	IPR003781	CoA-binding 	GO:0048037	
Locus_10648_Transcript_5	IPR005810	Succinyl-CoA ligase, alpha subunit 	GO:0003824	GO:0008152	
Locus_10648_Transcript_5	IPR005811	ATP-citrate lyase/succinyl-CoA ligase 	GO:0003824	GO:0008152	
Locus_10648_Transcript_5	IPR016040	NAD(P)-binding domain 	GO:0000166	
Locus_10648_Transcript_5	IPR016102	Succinyl-CoA synthetase-like 	
Locus_10648_Transcript_5	IPR017440	ATP-citrate lyase/succinyl-CoA ligase, active site 	GO:0003824	GO:0003878	GO:0004775	GO:0008152	
Locus_10648_Transcript_6	IPR003781	CoA-binding 	GO:0048037	
Locus_10648_Transcript_6	IPR005810	Succinyl-CoA ligase, alpha subunit 	GO:0003824	GO:0008152	
Locus_10648_Transcript_6	IPR005811	ATP-citrate lyase/succinyl-CoA ligase 	GO:0003824	GO:0008152	
Locus_10648_Transcript_6	IPR016040	NAD(P)-binding domain 	GO:0000166	
Locus_10648_Transcript_6	IPR016102	Succinyl-CoA synthetase-like 	
Locus_10648_Transcript_6	IPR017440	ATP-citrate lyase/succinyl-CoA ligase, active site 	GO:0003824	GO:0003878	GO:0004775	GO:0008152	
Locus_10648_Transcript_8	IPR003781	CoA-binding 	GO:0048037	
Locus_10648_Transcript_8	IPR005810	Succinyl-CoA ligase, alpha subunit 	GO:0003824	GO:0008152	
Locus_10648_Transcript_8	IPR005811	ATP-citrate lyase/succinyl-CoA ligase 	GO:0003824	GO:0008152	
Locus_10648_Transcript_8	IPR016040	NAD(P)-binding domain 	GO:0000166	
Locus_10648_Transcript_8	IPR016102	Succinyl-CoA synthetase-like 	
Locus_10648_Transcript_8	IPR017440	ATP-citrate lyase/succinyl-CoA ligase, active site 	GO:0003824	GO:0003878	GO:0004775	GO:0008152	
Locus_10648_Transcript_9	IPR003781	CoA-binding 	GO:0048037	
Locus_10648_Transcript_9	IPR005810	Succinyl-CoA ligase, alpha subunit 	GO:0003824	GO:0008152	
Locus_10648_Transcript_9	IPR005811	ATP-citrate lyase/succinyl-CoA ligase 	GO:0003824	GO:0008152	
Locus_10648_Transcript_9	IPR016040	NAD(P)-binding domain 	GO:0000166	
Locus_10648_Transcript_9	IPR016102	Succinyl-CoA synthetase-like 	
Locus_10648_Transcript_9	IPR017440	ATP-citrate lyase/succinyl-CoA ligase, active site 	GO:0003824	GO:0003878	GO:0004775	GO:0008152	
Locus_1064_Transcript_1	IPR001464	Annexin 	GO:0005509	GO:0005544	
Locus_1064_Transcript_1	IPR018252	Annexin repeat, conserved site 	GO:0005509	GO:0005544	
Locus_1064_Transcript_1	IPR018502	Annexin repeat 	GO:0005509	GO:0005544	
Locus_1064_Transcript_2	IPR001464	Annexin 	GO:0005509	GO:0005544	
Locus_1064_Transcript_2	IPR018252	Annexin repeat, conserved site 	GO:0005509	GO:0005544	
Locus_1064_Transcript_2	IPR018502	Annexin repeat 	GO:0005509	GO:0005544	
Locus_10653_Transcript_10	IPR002048	Calcium-binding EF-hand 	GO:0005509	
Locus_10653_Transcript_10	IPR011992	EF-hand-like domain 	GO:0005509	
Locus_10653_Transcript_10	IPR018247	EF-Hand 1, calcium-binding site 	
Locus_10653_Transcript_10	IPR018249	EF-HAND 2 	
Locus_10653_Transcript_11	IPR002048	Calcium-binding EF-hand 	GO:0005509	
Locus_10653_Transcript_11	IPR009057	Homeodomain-like 	GO:0005515	
Locus_10653_Transcript_11	IPR011992	EF-hand-like domain 	GO:0005509	
Locus_10653_Transcript_11	IPR018247	EF-Hand 1, calcium-binding site 	
Locus_10653_Transcript_11	IPR018249	EF-HAND 2 	
Locus_10653_Transcript_11	IPR025246	Transposase IS30-like helix-turn-helix domain 	
Locus_10653_Transcript_2	IPR011992	EF-hand-like domain 	GO:0005509	
Locus_10653_Transcript_2	IPR018247	EF-Hand 1, calcium-binding site 	
Locus_10653_Transcript_2	IPR018249	EF-HAND 2 	
Locus_10653_Transcript_4	IPR002048	Calcium-binding EF-hand 	GO:0005509	
Locus_10653_Transcript_4	IPR011992	EF-hand-like domain 	GO:0005509	
Locus_10653_Transcript_4	IPR018247	EF-Hand 1, calcium-binding site 	
Locus_10653_Transcript_4	IPR018249	EF-HAND 2 	
Locus_10653_Transcript_5	IPR002048	Calcium-binding EF-hand 	GO:0005509	
Locus_10653_Transcript_5	IPR011992	EF-hand-like domain 	GO:0005509	
Locus_10653_Transcript_5	IPR018247	EF-Hand 1, calcium-binding site 	
Locus_10653_Transcript_5	IPR018249	EF-HAND 2 	
Locus_10653_Transcript_6	IPR002048	Calcium-binding EF-hand 	GO:0005509	
Locus_10653_Transcript_6	IPR011992	EF-hand-like domain 	GO:0005509	
Locus_10653_Transcript_6	IPR018247	EF-Hand 1, calcium-binding site 	
Locus_10653_Transcript_6	IPR018249	EF-HAND 2 	
Locus_10653_Transcript_9	IPR002048	Calcium-binding EF-hand 	GO:0005509	
Locus_10653_Transcript_9	IPR011992	EF-hand-like domain 	GO:0005509	
Locus_10653_Transcript_9	IPR018247	EF-Hand 1, calcium-binding site 	
Locus_10653_Transcript_9	IPR018249	EF-HAND 2 	
Locus_10656_Transcript_1	IPR003891	Initiation factor eIF-4 gamma, MA3 	
Locus_10656_Transcript_1	IPR016024	Armadillo-type fold 	GO:0005488	
Locus_10656_Transcript_2	IPR003891	Initiation factor eIF-4 gamma, MA3 	
Locus_10656_Transcript_2	IPR016024	Armadillo-type fold 	GO:0005488	
Locus_10656_Transcript_3	IPR003891	Initiation factor eIF-4 gamma, MA3 	
Locus_10656_Transcript_3	IPR016024	Armadillo-type fold 	GO:0005488	
Locus_10656_Transcript_4	IPR003891	Initiation factor eIF-4 gamma, MA3 	
Locus_10656_Transcript_4	IPR016024	Armadillo-type fold 	GO:0005488	
Locus_10658_Transcript_1	IPR013126	Heat shock protein 70 family 	
Locus_10658_Transcript_2	IPR013126	Heat shock protein 70 family 	
Locus_10658_Transcript_2	IPR026685	Heat shock 70kDa protein 12 	
Locus_10658_Transcript_3	IPR013126	Heat shock protein 70 family 	
Locus_10658_Transcript_3	IPR026685	Heat shock 70kDa protein 12 	
Locus_10658_Transcript_4	IPR013126	Heat shock protein 70 family 	
Locus_10658_Transcript_4	IPR026685	Heat shock 70kDa protein 12 	
Locus_10658_Transcript_5	IPR013126	Heat shock protein 70 	
Locus_10658_Transcript_6	IPR013126	Heat shock protein 70 family 	
Locus_10658_Transcript_6	IPR026685	Heat shock 70kDa protein 12 	
Locus_10658_Transcript_7	IPR013126	Heat shock protein 70 family 	
Locus_10658_Transcript_7	IPR026685	Heat shock 70kDa protein 12 	
Locus_10659_Transcript_1	IPR006549	HAD-superfamily hydrolase, subfamily IIIA 	
Locus_10659_Transcript_1	IPR006551	Polynucleotide 3'-phosphatase 	
Locus_10659_Transcript_1	IPR013954	Polynucleotide kinase 3 phosphatase 	
Locus_10659_Transcript_1	IPR015636	Polynucleotide kinase 3-phosphatase, eukaryota 	
Locus_10659_Transcript_1	IPR023214	HAD-like domain 	
Locus_10659_Transcript_2	IPR006549	HAD-superfamily hydrolase, subfamily IIIA 	
Locus_10659_Transcript_2	IPR006551	Polynucleotide 3'-phosphatase 	
Locus_10659_Transcript_2	IPR013954	Polynucleotide kinase 3 phosphatase 	
Locus_10659_Transcript_2	IPR015636	Polynucleotide kinase 3-phosphatase, eukaryota 	
Locus_10659_Transcript_2	IPR023214	HAD-like domain 	
Locus_10659_Transcript_3	IPR006549	HAD-superfamily hydrolase, subfamily IIIA 	
Locus_10659_Transcript_3	IPR006551	Polynucleotide 3'-phosphatase 	
Locus_10659_Transcript_3	IPR013954	Polynucleotide kinase 3 phosphatase 	
Locus_10659_Transcript_3	IPR015636	Polynucleotide kinase 3-phosphatase, eukaryota 	
Locus_10659_Transcript_3	IPR023214	HAD-like domain 	
Locus_10659_Transcript_5	IPR006549	HAD-superfamily hydrolase, subfamily IIIA 	
Locus_10659_Transcript_5	IPR006551	Polynucleotide 3'-phosphatase 	
Locus_10659_Transcript_5	IPR013954	Polynucleotide kinase 3 phosphatase 	
Locus_10659_Transcript_5	IPR015636	Polynucleotide kinase 3-phosphatase, eukaryota 	
Locus_10659_Transcript_5	IPR023214	HAD-like domain 	
Locus_10659_Transcript_6	IPR006549	HAD-superfamily hydrolase, subfamily IIIA 	
Locus_10659_Transcript_6	IPR006551	Polynucleotide 3'-phosphatase 	
Locus_10659_Transcript_6	IPR013954	Polynucleotide kinase 3 phosphatase 	
Locus_10659_Transcript_6	IPR015636	Polynucleotide kinase 3-phosphatase, eukaryota 	
Locus_10659_Transcript_6	IPR023214	HAD-like domain 	
Locus_1065_Transcript_1	IPR000308	14-3-3 protein 	GO:0019904	
Locus_1065_Transcript_1	IPR023409	14-3-3 protein, conserved site 	
Locus_1065_Transcript_1	IPR023410	14-3-3 domain 	
Locus_1065_Transcript_2	IPR000308	14-3-3 protein 	GO:0019904	
Locus_1065_Transcript_2	IPR023409	14-3-3 protein, conserved site 	
Locus_1065_Transcript_2	IPR023410	14-3-3 domain 	
Locus_1065_Transcript_3	IPR000308	14-3-3 protein 	GO:0019904	
Locus_1065_Transcript_3	IPR023409	14-3-3 protein, conserved site 	
Locus_1065_Transcript_3	IPR023410	14-3-3 domain 	
Locus_1065_Transcript_4	IPR000308	14-3-3 protein 	GO:0019904	
Locus_1065_Transcript_4	IPR023409	14-3-3 protein, conserved site 	
Locus_1065_Transcript_4	IPR023410	14-3-3 domain 	
Locus_10661_Transcript_1	IPR002181	Fibrinogen, alpha/beta/gamma chain, C-terminal globular 	GO:0005102	GO:0007165	
Locus_10661_Transcript_1	IPR014715	Fibrinogen, alpha/beta/gamma chain, C-terminal globular, subdomain 2 	GO:0005102	GO:0007165	
Locus_10661_Transcript_1	IPR014716	Fibrinogen, alpha/beta/gamma chain, C-terminal globular, subdomain 1 	GO:0005102	GO:0007165	
Locus_10664_Transcript_1	IPR013126	Heat shock protein 70 family 	
Locus_10664_Transcript_1	IPR026685	Heat shock 70kDa protein 12 	
Locus_10664_Transcript_3	IPR013126	Heat shock protein 70 family 	
Locus_10664_Transcript_4	IPR013126	Heat shock protein 70 family 	
Locus_10664_Transcript_4	IPR026685	Heat shock 70kDa protein 12 	
Locus_10664_Transcript_5	IPR013126	Heat shock protein 70 family 	
Locus_10664_Transcript_6	IPR013126	Heat shock protein 70 family 	
Locus_10664_Transcript_6	IPR026685	Heat shock 70kDa protein 12 	
Locus_10666_Transcript_4	IPR007884	DREV methyltransferase 	
Locus_10666_Transcript_6	IPR007884	DREV methyltransferase 	
Locus_10667_Transcript_1	IPR000741	Fructose-bisphosphate aldolase, class-I 	GO:0004332	GO:0006096	
Locus_10667_Transcript_1	IPR013785	Aldolase-type TIM barrel 	GO:0003824	
Locus_10667_Transcript_2	IPR000741	Fructose-bisphosphate aldolase, class-I 	GO:0004332	GO:0006096	
Locus_10667_Transcript_2	IPR013785	Aldolase-type TIM barrel 	GO:0003824	
Locus_10667_Transcript_3	IPR000741	Fructose-bisphosphate aldolase, class-I 	GO:0004332	GO:0006096	
Locus_10667_Transcript_3	IPR013785	Aldolase-type TIM barrel 	GO:0003824	
Locus_10667_Transcript_4	IPR000741	Fructose-bisphosphate aldolase, class-I 	GO:0004332	GO:0006096	
Locus_10667_Transcript_4	IPR013785	Aldolase-type TIM barrel 	GO:0003824	
Locus_10671_Transcript_1	IPR000719	Protein kinase, catalytic domain 	GO:0004672	GO:0005524	GO:0006468	
Locus_10671_Transcript_1	IPR002290	Serine/threonine- / dual-specificity protein kinase, catalytic domain 	GO:0004672	GO:0005524	GO:0006468	
Locus_10671_Transcript_1	IPR011009	Protein kinase-like domain 	GO:0016772	
Locus_10671_Transcript_2	IPR000719	Protein kinase, catalytic domain 	GO:0004672	GO:0005524	GO:0006468	
Locus_10671_Transcript_2	IPR002290	Serine/threonine- / dual-specificity protein kinase, catalytic domain 	GO:0004672	GO:0005524	GO:0006468	
Locus_10671_Transcript_2	IPR011009	Protein kinase-like domain 	GO:0016772	
Locus_10684_Transcript_1	IPR005834	Haloacid dehalogenase-like hydrolase 	GO:0003824	GO:0008152	
Locus_10684_Transcript_1	IPR008250	ATPase, P-type, ATPase-associated domain 	GO:0000166	GO:0046872	
Locus_10684_Transcript_1	IPR018303	ATPase, P-type phosphorylation site 	
Locus_10684_Transcript_1	IPR023299	ATPase, P-type, cytoplasmic domain N 	
Locus_10684_Transcript_1	IPR023306	ATPase, cation-transporting, domain N 	GO:0016820	
Locus_10684_Transcript_2	IPR005834	Haloacid dehalogenase-like hydrolase 	GO:0003824	GO:0008152	
Locus_10684_Transcript_2	IPR008250	ATPase, P-type, ATPase-associated domain 	GO:0000166	GO:0046872	
Locus_10684_Transcript_2	IPR018303	ATPase, P-type phosphorylation site 	
Locus_10684_Transcript_2	IPR023299	ATPase, P-type, cytoplasmic domain N 	
Locus_10684_Transcript_2	IPR023306	ATPase, cation-transporting, domain N 	GO:0016820	
Locus_10687_Transcript_1	IPR002110	Ankyrin repeat 	GO:0005515	
Locus_10687_Transcript_1	IPR020683	Ankyrin repeat-containing domain 	
Locus_10687_Transcript_2	IPR002110	Ankyrin repeat 	GO:0005515	
Locus_10687_Transcript_2	IPR020683	Ankyrin repeat-containing domain 	
Locus_1068_Transcript_13	IPR001564	Nucleoside diphosphate kinase 	GO:0004550	GO:0005524	GO:0006165	GO:0006183	GO:0006228	GO:0006241	
Locus_1068_Transcript_13	IPR006602	Uncharacterised domain DM10 	
Locus_1068_Transcript_13	IPR011410	Nucleoside diphosphate kinase, NDK7 	GO:0004550	GO:0005524	
Locus_1068_Transcript_13	IPR023005	Nucleoside diphosphate kinase, active site 	
Locus_1068_Transcript_14	IPR001564	Nucleoside diphosphate kinase 	GO:0004550	GO:0005524	GO:0006165	GO:0006183	GO:0006228	GO:0006241	
Locus_1068_Transcript_14	IPR006602	Uncharacterised domain DM10 	
Locus_1068_Transcript_14	IPR011410	Nucleoside diphosphate kinase, NDK7 	GO:0004550	GO:0005524	
Locus_1068_Transcript_14	IPR023005	Nucleoside diphosphate kinase, active site 	
Locus_1068_Transcript_15	IPR001564	Nucleoside diphosphate kinase 	GO:0004550	GO:0005524	GO:0006165	GO:0006183	GO:0006228	GO:0006241	
Locus_1068_Transcript_15	IPR006602	Uncharacterised domain DM10 	
Locus_1068_Transcript_15	IPR011410	Nucleoside diphosphate kinase, NDK7 	GO:0004550	GO:0005524	
Locus_1068_Transcript_15	IPR023005	Nucleoside diphosphate kinase, active site 	
Locus_1068_Transcript_16	IPR001564	Nucleoside diphosphate kinase 	GO:0004550	GO:0005524	GO:0006165	GO:0006183	GO:0006228	GO:0006241	
Locus_1068_Transcript_16	IPR006602	Uncharacterised domain DM10 	
Locus_1068_Transcript_16	IPR011410	Nucleoside diphosphate kinase, NDK7 	GO:0004550	GO:0005524	
Locus_1068_Transcript_16	IPR023005	Nucleoside diphosphate kinase, active site 	
Locus_1068_Transcript_18	IPR001564	Nucleoside diphosphate kinase 	GO:0004550	GO:0005524	GO:0006165	GO:0006183	GO:0006228	GO:0006241	
Locus_1068_Transcript_18	IPR006602	Uncharacterised domain DM10 	
Locus_1068_Transcript_18	IPR011410	Nucleoside diphosphate kinase, NDK7 	GO:0004550	GO:0005524	
Locus_1068_Transcript_18	IPR023005	Nucleoside diphosphate kinase, active site 	
Locus_1068_Transcript_19	IPR001564	Nucleoside diphosphate kinase 	GO:0004550	GO:0005524	GO:0006165	GO:0006183	GO:0006228	GO:0006241	
Locus_1068_Transcript_19	IPR006602	Uncharacterised domain DM10 	
Locus_1068_Transcript_19	IPR011410	Nucleoside diphosphate kinase, NDK7 	GO:0004550	GO:0005524	
Locus_1068_Transcript_19	IPR023005	Nucleoside diphosphate kinase, active site 	
Locus_1068_Transcript_20	IPR001564	Nucleoside diphosphate kinase 	GO:0004550	GO:0005524	GO:0006165	GO:0006183	GO:0006228	GO:0006241	
Locus_1068_Transcript_20	IPR002668	Na dependent nucleoside transporter 	GO:0005415	GO:0006810	GO:0016020	
Locus_1068_Transcript_20	IPR006602	Uncharacterised domain DM10 	
Locus_1068_Transcript_20	IPR008276	Concentrative nucleoside transporter 	GO:0005415	GO:0006810	GO:0016020	
Locus_1068_Transcript_20	IPR011410	Nucleoside diphosphate kinase, NDK7 	GO:0004550	GO:0005524	
Locus_1068_Transcript_20	IPR011642	Nucleoside recognition Gate 	GO:0001882	
Locus_1068_Transcript_20	IPR011657	Na dependent nucleoside transporter, C-terminal 	
Locus_1068_Transcript_20	IPR018270	Concentrative nucleoside transporter, metazoan/bacterial 	GO:0005415	GO:0006810	GO:0016020	
Locus_1068_Transcript_20	IPR023005	Nucleoside diphosphate kinase, active site 	
Locus_1068_Transcript_21	IPR001564	Nucleoside diphosphate kinase 	GO:0004550	GO:0005524	GO:0006165	GO:0006183	GO:0006228	GO:0006241	
Locus_1068_Transcript_21	IPR006602	Uncharacterised domain DM10 	
Locus_1068_Transcript_21	IPR011410	Nucleoside diphosphate kinase, NDK7 	GO:0004550	GO:0005524	
Locus_1068_Transcript_21	IPR023005	Nucleoside diphosphate kinase, active site 	
Locus_1068_Transcript_22	IPR001564	Nucleoside diphosphate kinase 	GO:0004550	GO:0005524	GO:0006165	GO:0006183	GO:0006228	GO:0006241	
Locus_1068_Transcript_22	IPR006602	Uncharacterised domain DM10 	
Locus_1068_Transcript_22	IPR011410	Nucleoside diphosphate kinase, NDK7 	GO:0004550	GO:0005524	
Locus_1068_Transcript_22	IPR023005	Nucleoside diphosphate kinase, active site 	
Locus_10690_Transcript_1	IPR019140	Mini-chromosome maintenance complex-binding protein 	
Locus_10690_Transcript_2	IPR019140	Mini-chromosome maintenance complex-binding protein 	
Locus_10690_Transcript_3	IPR019140	Mini-chromosome maintenance complex-binding protein 	
Locus_10690_Transcript_4	IPR019140	Mini-chromosome maintenance complex-binding protein 	
Locus_10702_Transcript_1	IPR002048	Calcium-binding EF-hand 	GO:0005509	
Locus_10702_Transcript_1	IPR011992	EF-hand-like domain 	GO:0005509	
Locus_10702_Transcript_1	IPR018247	EF-Hand 1, calcium-binding site 	
Locus_10702_Transcript_1	IPR018249	EF-HAND 2 	
Locus_10702_Transcript_2	IPR002048	Calcium-binding EF-hand 	GO:0005509	
Locus_10702_Transcript_2	IPR011992	EF-hand-like domain 	GO:0005509	
Locus_10702_Transcript_2	IPR018247	EF-Hand 1, calcium-binding site 	
Locus_10702_Transcript_2	IPR018249	EF-HAND 2 	
Locus_10702_Transcript_3	IPR002048	Calcium-binding EF-hand 	GO:0005509	
Locus_10702_Transcript_3	IPR011992	EF-hand-like domain 	GO:0005509	
Locus_10702_Transcript_3	IPR018247	EF-Hand 1, calcium-binding site 	
Locus_10702_Transcript_3	IPR018249	EF-HAND 2 	
Locus_10702_Transcript_4	IPR002048	Calcium-binding EF-hand 	GO:0005509	
Locus_10702_Transcript_4	IPR011992	EF-hand-like domain 	GO:0005509	
Locus_10702_Transcript_4	IPR018247	EF-Hand 1, calcium-binding site 	
Locus_10702_Transcript_4	IPR018249	EF-HAND 2 	
Locus_10706_Transcript_1	IPR009071	High mobility group, superfamily 	GO:0005515	
Locus_10709_Transcript_1	IPR002198	Short-chain dehydrogenase/reductase SDR 	GO:0008152	GO:0016491	
Locus_10709_Transcript_1	IPR002347	Glucose/ribitol dehydrogenase 	
Locus_10709_Transcript_1	IPR016040	NAD(P)-binding domain 	GO:0000166	
Locus_10709_Transcript_1	IPR020904	Short-chain dehydrogenase/reductase, conserved site 	GO:0016491	
Locus_10709_Transcript_2	IPR002198	Short-chain dehydrogenase/reductase SDR 	GO:0008152	GO:0016491	
Locus_10709_Transcript_2	IPR002347	Glucose/ribitol dehydrogenase 	
Locus_10709_Transcript_2	IPR016040	NAD(P)-binding domain 	GO:0000166	
Locus_10709_Transcript_2	IPR020904	Short-chain dehydrogenase/reductase, conserved site 	GO:0016491	
Locus_10709_Transcript_3	IPR002198	Short-chain dehydrogenase/reductase SDR 	GO:0008152	GO:0016491	
Locus_10709_Transcript_3	IPR002347	Glucose/ribitol dehydrogenase 	
Locus_10709_Transcript_3	IPR016040	NAD(P)-binding domain 	GO:0000166	
Locus_10709_Transcript_3	IPR020904	Short-chain dehydrogenase/reductase, conserved site 	GO:0016491	
Locus_10710_Transcript_1	IPR002129	Pyridoxal phosphate-dependent decarboxylase 	GO:0016831	GO:0019752	GO:0030170	
Locus_10710_Transcript_1	IPR015421	Pyridoxal phosphate-dependent transferase, major region, subdomain 1 	GO:0003824	GO:0030170	
Locus_10710_Transcript_1	IPR015424	Pyridoxal phosphate-dependent transferase, major domain 	
Locus_10710_Transcript_2	IPR002129	Pyridoxal phosphate-dependent decarboxylase 	GO:0016831	GO:0019752	GO:0030170	
Locus_10710_Transcript_2	IPR015421	Pyridoxal phosphate-dependent transferase, major region, subdomain 1 	GO:0003824	GO:0030170	
Locus_10710_Transcript_2	IPR015422	Pyridoxal phosphate-dependent transferase, major region, subdomain 2 	GO:0003824	GO:0030170	
Locus_10710_Transcript_2	IPR015424	Pyridoxal phosphate-dependent transferase, major domain 	
Locus_10710_Transcript_3	IPR002129	Pyridoxal phosphate-dependent decarboxylase 	GO:0016831	GO:0019752	GO:0030170	
Locus_10710_Transcript_3	IPR015421	Pyridoxal phosphate-dependent transferase, major region, subdomain 1 	GO:0003824	GO:0030170	
Locus_10710_Transcript_3	IPR015424	Pyridoxal phosphate-dependent transferase, major domain 	
Locus_10710_Transcript_4	IPR002129	Pyridoxal phosphate-dependent decarboxylase 	GO:0016831	GO:0019752	GO:0030170	
Locus_10710_Transcript_4	IPR015421	Pyridoxal phosphate-dependent transferase, major region, subdomain 1 	GO:0003824	GO:0030170	
Locus_10710_Transcript_4	IPR015422	Pyridoxal phosphate-dependent transferase, major region, subdomain 2 	GO:0003824	GO:0030170	
Locus_10710_Transcript_4	IPR015424	Pyridoxal phosphate-dependent transferase, major domain 	
Locus_10724_Transcript_1	IPR003347	JmjC domain 	GO:0005515	
Locus_10724_Transcript_2	IPR003347	JmjC domain 	GO:0005515	
Locus_1072_Transcript_11	IPR001130	TatD family 	GO:0016888	
Locus_1072_Transcript_2	IPR001130	TatD family 	GO:0016888	
Locus_1072_Transcript_4	IPR001130	TatD family 	GO:0016888	
Locus_1072_Transcript_5	IPR001130	TatD family 	GO:0016888	
Locus_1072_Transcript_6	IPR001130	TatD family 	GO:0016888	
Locus_1072_Transcript_9	IPR001130	TatD family 	GO:0016888	
Locus_10730_Transcript_1	IPR014816	tRNA (adenine(58)-N(1))-methyltransferase catalytic subunit GCD14 	GO:0016429	GO:0030488	GO:0031515	
Locus_10730_Transcript_1	IPR025809	tRNA (adenine(58)-N(1))-methyltransferase catalytic subunit GCD14, eukaryote 	GO:0016429	GO:0030488	GO:0031515	
Locus_10730_Transcript_2	IPR014816	tRNA (adenine(58)-N(1))-methyltransferase catalytic subunit GCD14 	GO:0016429	GO:0030488	GO:0031515	
Locus_10730_Transcript_2	IPR025809	tRNA (adenine(58)-N(1))-methyltransferase catalytic subunit GCD14, eukaryote 	GO:0016429	GO:0030488	GO:0031515	
Locus_10730_Transcript_3	IPR014816	tRNA (adenine(58)-N(1))-methyltransferase catalytic subunit GCD14 	GO:0016429	GO:0030488	GO:0031515	
Locus_10730_Transcript_3	IPR025809	tRNA (adenine(58)-N(1))-methyltransferase catalytic subunit GCD14, eukaryote 	GO:0016429	GO:0030488	GO:0031515	
Locus_10730_Transcript_4	IPR014816	tRNA (adenine(58)-N(1))-methyltransferase catalytic subunit GCD14 	GO:0016429	GO:0030488	GO:0031515	
Locus_10730_Transcript_4	IPR025809	tRNA (adenine(58)-N(1))-methyltransferase catalytic subunit GCD14, eukaryote 	GO:0016429	GO:0030488	GO:0031515	
Locus_10734_Transcript_10	IPR000301	Tetraspanin, subgroup 	GO:0016021	
Locus_10734_Transcript_10	IPR008952	Tetraspanin, EC2 domain 	GO:0016021	
Locus_10734_Transcript_10	IPR018499	Tetraspanin 	GO:0016021	
Locus_10734_Transcript_11	IPR000301	Tetraspanin 	GO:0016021	
Locus_10734_Transcript_11	IPR008952	Tetraspanin, EC2 domain 	GO:0016021	
Locus_10734_Transcript_11	IPR018499	Tetraspanin/Peripherin 	GO:0016021	
Locus_10734_Transcript_12	IPR000301	Tetraspanin, subgroup 	GO:0016021	
Locus_10734_Transcript_12	IPR008952	Tetraspanin, EC2 domain 	GO:0016021	
Locus_10734_Transcript_12	IPR018499	Tetraspanin 	GO:0016021	
Locus_10738_Transcript_1	IPR000152	EGF-type aspartate/asparagine hydroxylation site 	
Locus_10738_Transcript_1	IPR000742	Epidermal growth factor-like domain 	GO:0005515	
Locus_10738_Transcript_1	IPR001881	EGF-like calcium-binding 	GO:0005509	
Locus_10738_Transcript_1	IPR006209	EGF-like domain 	GO:0005515	
Locus_10738_Transcript_1	IPR006210	Epidermal growth factor-like 	GO:0005515	
Locus_10738_Transcript_1	IPR013032	EGF-like region, conserved site 	
Locus_10738_Transcript_1	IPR018097	EGF-like calcium-binding, conserved site 	GO:0005509	
Locus_1073_Transcript_1	IPR021261	Protein of unknown function DUF2838 	
Locus_10740_Transcript_1	IPR002007	Haem peroxidase, animal 	GO:0004601	GO:0006979	GO:0020037	GO:0055114	
Locus_10740_Transcript_1	IPR010255	Haem peroxidase 	GO:0004601	GO:0006979	GO:0020037	GO:0055114	
Locus_10745_Transcript_1	IPR000209	Peptidase S8/S53, subtilisin/kexin/sedolisin 	GO:0004252	GO:0006508	
Locus_10745_Transcript_1	IPR002884	Proprotein convertase, P 	GO:0004252	GO:0006508	
Locus_10745_Transcript_1	IPR008979	Galactose-binding domain-like 	
Locus_10745_Transcript_1	IPR009020	Proteinase inhibitor, propeptide 	
Locus_10745_Transcript_1	IPR015500	Peptidase S8, subtilisin-related 	
Locus_10745_Transcript_1	IPR022398	Peptidase S8, subtilisin, His-active site 	
Locus_10745_Transcript_1	IPR023827	Peptidase S8, subtilisin, Asp-active site 	
Locus_10745_Transcript_1	IPR023828	Peptidase S8, subtilisin, Ser-active site 	
Locus_10745_Transcript_2	IPR000209	Peptidase S8/S53, subtilisin/kexin/sedolisin 	GO:0004252	GO:0006508	
Locus_10745_Transcript_2	IPR009020	Proteinase inhibitor, propeptide 	
Locus_10745_Transcript_2	IPR015500	Peptidase S8, subtilisin-related 	
Locus_10745_Transcript_2	IPR022398	Peptidase S8, subtilisin, His-active site 	
Locus_10745_Transcript_2	IPR023827	Peptidase S8, subtilisin, Asp-active site 	
Locus_10745_Transcript_3	IPR000209	Peptidase S8/S53, subtilisin/kexin/sedolisin 	GO:0004252	GO:0006508	
Locus_10745_Transcript_3	IPR002884	Proprotein convertase, P 	GO:0004252	GO:0006508	
Locus_10745_Transcript_3	IPR008979	Galactose-binding domain-like 	
Locus_10745_Transcript_3	IPR009020	Proteinase inhibitor, propeptide 	
Locus_10745_Transcript_3	IPR015500	Peptidase S8, subtilisin-related 	
Locus_10745_Transcript_3	IPR022398	Peptidase S8, subtilisin, His-active site 	
Locus_10745_Transcript_3	IPR023827	Peptidase S8, subtilisin, Asp-active site 	
Locus_10745_Transcript_3	IPR023828	Peptidase S8, subtilisin, Ser-active site 	
Locus_10745_Transcript_4	IPR000209	Peptidase S8/S53, subtilisin/kexin/sedolisin 	GO:0004252	GO:0006508	
Locus_10745_Transcript_4	IPR002884	Proprotein convertase, P 	GO:0004252	GO:0006508	
Locus_10745_Transcript_4	IPR008979	Galactose-binding domain-like 	
Locus_10745_Transcript_4	IPR009020	Proteinase inhibitor, propeptide 	
Locus_10745_Transcript_4	IPR015500	Peptidase S8, subtilisin-related 	
Locus_10745_Transcript_4	IPR022398	Peptidase S8, subtilisin, His-active site 	
Locus_10745_Transcript_4	IPR023827	Peptidase S8, subtilisin, Asp-active site 	
Locus_10745_Transcript_4	IPR023828	Peptidase S8, subtilisin, Ser-active site 	
Locus_10745_Transcript_5	IPR000209	Peptidase S8/S53, subtilisin/kexin/sedolisin 	GO:0004252	GO:0006508	
Locus_10745_Transcript_5	IPR002884	Proprotein convertase, P 	GO:0004252	GO:0006508	
Locus_10745_Transcript_5	IPR008979	Galactose-binding domain-like 	
Locus_10745_Transcript_5	IPR009020	Proteinase inhibitor, propeptide 	
Locus_10745_Transcript_5	IPR015500	Peptidase S8, subtilisin-related 	
Locus_10745_Transcript_5	IPR022398	Peptidase S8, subtilisin, His-active site 	
Locus_10745_Transcript_5	IPR023827	Peptidase S8, subtilisin, Asp-active site 	
Locus_10745_Transcript_5	IPR023828	Peptidase S8, subtilisin, Ser-active site 	
Locus_10745_Transcript_6	IPR000209	Peptidase S8/S53, subtilisin/kexin/sedolisin 	GO:0004252	GO:0006508	
Locus_10745_Transcript_6	IPR002884	Proprotein convertase, P 	GO:0004252	GO:0006508	
Locus_10745_Transcript_6	IPR008979	Galactose-binding domain-like 	
Locus_10745_Transcript_6	IPR009020	Proteinase inhibitor, propeptide 	
Locus_10745_Transcript_6	IPR015500	Peptidase S8, subtilisin-related 	
Locus_10745_Transcript_6	IPR022398	Peptidase S8, subtilisin, His-active site 	
Locus_10745_Transcript_6	IPR023827	Peptidase S8, subtilisin, Asp-active site 	
Locus_10745_Transcript_6	IPR023828	Peptidase S8, subtilisin, Ser-active site 	
Locus_10745_Transcript_7	IPR000209	Peptidase S8/S53, subtilisin/kexin/sedolisin 	GO:0004252	GO:0006508	
Locus_10745_Transcript_7	IPR002884	Proprotein convertase, P 	GO:0004252	GO:0006508	
Locus_10745_Transcript_7	IPR008979	Galactose-binding domain-like 	
Locus_10745_Transcript_7	IPR009020	Proteinase inhibitor, propeptide 	
Locus_10745_Transcript_7	IPR015500	Peptidase S8, subtilisin-related 	
Locus_10745_Transcript_7	IPR022398	Peptidase S8, subtilisin, His-active site 	
Locus_10745_Transcript_7	IPR023827	Peptidase S8, subtilisin, Asp-active site 	
Locus_10745_Transcript_7	IPR023828	Peptidase S8, subtilisin, Ser-active site 	
Locus_10745_Transcript_8	IPR000209	Peptidase S8/S53, subtilisin/kexin/sedolisin 	GO:0004252	GO:0006508	
Locus_10745_Transcript_8	IPR002884	Proprotein convertase, P 	GO:0004252	GO:0006508	
Locus_10745_Transcript_8	IPR008979	Galactose-binding domain-like 	
Locus_10745_Transcript_8	IPR009020	Proteinase inhibitor, propeptide 	
Locus_10745_Transcript_8	IPR015500	Peptidase S8, subtilisin-related 	
Locus_10745_Transcript_8	IPR022398	Peptidase S8, subtilisin, His-active site 	
Locus_10745_Transcript_8	IPR023827	Peptidase S8, subtilisin, Asp-active site 	
Locus_10745_Transcript_8	IPR023828	Peptidase S8, subtilisin, Ser-active site 	
Locus_10746_Transcript_1	IPR001739	Methyl-CpG DNA binding 	GO:0003677	GO:0005634	
Locus_10746_Transcript_1	IPR016177	DNA-binding, integrase-type 	GO:0003677	
Locus_10746_Transcript_2	IPR001739	Methyl-CpG DNA binding 	GO:0003677	GO:0005634	
Locus_10746_Transcript_2	IPR016177	DNA-binding, integrase-type 	GO:0003677	
Locus_10746_Transcript_2	IPR025884	Methyl-CpG binding protein 2/3, C-terminal domain 	
Locus_10746_Transcript_3	IPR001739	Methyl-CpG DNA binding 	GO:0003677	GO:0005634	
Locus_10746_Transcript_3	IPR016177	DNA-binding, integrase-type 	GO:0003677	
Locus_10746_Transcript_3	IPR025884	Methyl-CpG binding protein 2/3, C-terminal domain 	
Locus_10746_Transcript_4	IPR001739	Methyl-CpG DNA binding 	GO:0003677	GO:0005634	
Locus_10746_Transcript_4	IPR016177	DNA-binding, integrase-type 	GO:0003677	
Locus_10746_Transcript_4	IPR025884	Methyl-CpG binding protein 2/3, C-terminal domain 	
Locus_10746_Transcript_5	IPR001739	Methyl-CpG DNA binding 	GO:0003677	GO:0005634	
Locus_10746_Transcript_5	IPR016177	DNA-binding, integrase-type 	GO:0003677	
Locus_10746_Transcript_5	IPR025884	Methyl-CpG binding protein 2/3, C-terminal domain 	
Locus_10751_Transcript_1	IPR004328	BRO1 domain 	
Locus_10755_Transcript_2	IPR001356	Homeodomain 	GO:0003700	GO:0006355	GO:0043565	
Locus_10755_Transcript_2	IPR006634	TRAM/LAG1/CLN8 homology domain 	GO:0016021	
Locus_10755_Transcript_2	IPR009057	Homeodomain-like 	GO:0003677	
Locus_10755_Transcript_2	IPR016439	Longevity assurance, LAG1/LAC1 	GO:0016021	
Locus_10757_Transcript_2	IPR003590	Leucine-rich repeat, ribonuclease inhibitor subtype 	
Locus_10757_Transcript_3	IPR003590	Leucine-rich repeat, ribonuclease inhibitor subtype 	
Locus_10757_Transcript_4	IPR003590	Leucine-rich repeat, ribonuclease inhibitor subtype 	
Locus_10757_Transcript_6	IPR003590	Leucine-rich repeat, ribonuclease inhibitor subtype 	
Locus_10758_Transcript_1	IPR002119	Histone H2A 	GO:0000786	GO:0003677	GO:0005634	GO:0006334	
Locus_10758_Transcript_1	IPR007125	Histone core 	GO:0003677	
Locus_10758_Transcript_1	IPR009072	Histone-fold 	GO:0003677	
Locus_10763_Transcript_4	IPR000760	Inositol monophosphatase 	GO:0046854	
Locus_10763_Transcript_4	IPR020550	Inositol monophosphatase, conserved site 	GO:0046854	
Locus_10763_Transcript_4	IPR020552	Inositol monophosphatase, Lithium-sensitive 	GO:0046854	
Locus_10763_Transcript_4	IPR020583	Inositol monophosphatase, metal-binding site 	
Locus_10764_Transcript_1	IPR004600	Transcription factor Tfb4 	GO:0000439	GO:0006281	GO:0006355	
Locus_10764_Transcript_4	IPR004600	Transcription factor Tfb4 	GO:0000439	GO:0006281	GO:0006355	
Locus_10764_Transcript_5	IPR004600	Transcription factor Tfb4 	GO:0000439	GO:0006281	GO:0006355	
Locus_10765_Transcript_1	IPR006622	Iron sulphur-containing domain, CDGSH-type, subfamily 	GO:0043231	GO:0051537	
Locus_10765_Transcript_1	IPR018967	Iron sulphur-containing domain, CDGSH-type 	GO:0043231	GO:0051537	
Locus_10769_Transcript_1	IPR000504	RNA recognition motif domain 	GO:0003676	
Locus_10769_Transcript_1	IPR003954	RNA recognition motif domain, eukaryote 	GO:0003676	
Locus_10769_Transcript_1	IPR006532	Poly-U binding splicing factor, half-pint 	
Locus_10769_Transcript_1	IPR012677	Nucleotide-binding, alpha-beta plait 	GO:0000166	
Locus_10769_Transcript_2	IPR000504	RNA recognition motif domain 	GO:0003676	
Locus_10769_Transcript_2	IPR003954	RNA recognition motif domain, eukaryote 	GO:0003676	
Locus_10769_Transcript_2	IPR006532	Poly-U binding splicing factor, half-pint 	
Locus_10769_Transcript_2	IPR012677	Nucleotide-binding, alpha-beta plait 	GO:0000166	
Locus_10769_Transcript_3	IPR000504	RNA recognition motif domain 	GO:0003676	
Locus_10769_Transcript_3	IPR003954	RNA recognition motif domain, eukaryote 	GO:0003676	
Locus_10769_Transcript_3	IPR012677	Nucleotide-binding, alpha-beta plait 	GO:0000166	
Locus_10769_Transcript_4	IPR000504	RNA recognition motif domain 	GO:0003676	
Locus_10769_Transcript_4	IPR003954	RNA recognition motif domain, eukaryote 	GO:0003676	
Locus_10769_Transcript_4	IPR006532	Poly-U binding splicing factor, half-pint 	
Locus_10769_Transcript_4	IPR012677	Nucleotide-binding, alpha-beta plait 	GO:0000166	
Locus_10769_Transcript_5	IPR000504	RNA recognition motif domain 	GO:0003676	
Locus_10769_Transcript_5	IPR003954	RNA recognition motif domain, eukaryote 	GO:0003676	
Locus_10769_Transcript_5	IPR006532	Poly-U binding splicing factor, half-pint 	
Locus_10769_Transcript_5	IPR012677	Nucleotide-binding, alpha-beta plait 	GO:0000166	
Locus_10769_Transcript_6	IPR000504	RNA recognition motif domain 	GO:0003676	
Locus_10769_Transcript_6	IPR003954	RNA recognition motif domain, eukaryote 	GO:0003676	
Locus_10769_Transcript_6	IPR006532	Poly-U binding splicing factor, half-pint 	
Locus_10769_Transcript_6	IPR012677	Nucleotide-binding, alpha-beta plait 	GO:0000166	
Locus_10769_Transcript_7	IPR000504	RNA recognition motif domain 	GO:0003676	
Locus_10769_Transcript_7	IPR003954	RNA recognition motif domain, eukaryote 	GO:0003676	
Locus_10769_Transcript_7	IPR006532	Poly-U binding splicing factor, half-pint 	
Locus_10769_Transcript_7	IPR012677	Nucleotide-binding, alpha-beta plait 	GO:0000166	
Locus_1076_Transcript_1	IPR002198	Short-chain dehydrogenase/reductase SDR 	GO:0008152	GO:0016491	
Locus_1076_Transcript_1	IPR002347	Glucose/ribitol dehydrogenase 	
Locus_1076_Transcript_1	IPR016040	NAD(P)-binding domain 	GO:0000166	
Locus_10770_Transcript_1	IPR000449	Ubiquitin-associated/translation elongation factor EF1B, N-terminal 	GO:0005515	
Locus_10770_Transcript_1	IPR001394	Peptidase C19, ubiquitin carboxyl-terminal hydrolase 2 	GO:0004221	GO:0006511	
Locus_10770_Transcript_1	IPR009060	UBA-like 	GO:0005515	
Locus_10770_Transcript_1	IPR015940	Ubiquitin-associated/translation elongation factor EF1B, N-terminal, eukaryote 	
Locus_10770_Transcript_1	IPR018200	Peptidase C19, ubiquitin carboxyl-terminal hydrolase 2, conserved site 	GO:0004221	GO:0006511	
Locus_10770_Transcript_2	IPR000315	Zinc finger, B-box 	GO:0005622	GO:0008270	
Locus_10770_Transcript_2	IPR000449	Ubiquitin-associated/translation elongation factor EF1B, N-terminal 	GO:0005515	
Locus_10770_Transcript_2	IPR001394	Peptidase C19, ubiquitin carboxyl-terminal hydrolase 2 	GO:0004221	GO:0006511	
Locus_10770_Transcript_2	IPR009060	UBA-like 	GO:0005515	
Locus_10770_Transcript_2	IPR015940	Ubiquitin-associated/translation elongation factor EF1B, N-terminal, eukaryote 	
Locus_10770_Transcript_2	IPR018200	Peptidase C19, ubiquitin carboxyl-terminal hydrolase 2, conserved site 	GO:0004221	GO:0006511	
Locus_10770_Transcript_4	IPR000449	Ubiquitin-associated/translation elongation factor EF1B, N-terminal 	GO:0005515	
Locus_10770_Transcript_4	IPR001394	Peptidase C19, ubiquitin carboxyl-terminal hydrolase 2 	GO:0004221	GO:0006511	
Locus_10770_Transcript_4	IPR009060	UBA-like 	GO:0005515	
Locus_10770_Transcript_4	IPR015940	Ubiquitin-associated/translation elongation factor EF1B, N-terminal, eukaryote 	
Locus_10770_Transcript_4	IPR018200	Peptidase C19, ubiquitin carboxyl-terminal hydrolase 2, conserved site 	GO:0004221	GO:0006511	
Locus_10770_Transcript_5	IPR000449	Ubiquitin-associated/translation elongation factor EF1B, N-terminal 	GO:0005515	
Locus_10770_Transcript_5	IPR001394	Peptidase C19, ubiquitin carboxyl-terminal hydrolase 2 	GO:0004221	GO:0006511	
Locus_10770_Transcript_5	IPR009060	UBA-like 	GO:0005515	
Locus_10770_Transcript_5	IPR015940	Ubiquitin-associated/translation elongation factor EF1B, N-terminal, eukaryote 	
Locus_10770_Transcript_5	IPR018200	Peptidase C19, ubiquitin carboxyl-terminal hydrolase 2, conserved site 	GO:0004221	GO:0006511	
Locus_10770_Transcript_7	IPR000315	Zinc finger, B-box 	GO:0005622	GO:0008270	
Locus_10770_Transcript_7	IPR000449	Ubiquitin-associated/translation elongation factor EF1B, N-terminal 	GO:0005515	
Locus_10770_Transcript_7	IPR001394	Peptidase C19, ubiquitin carboxyl-terminal hydrolase 2 	GO:0004221	GO:0006511	
Locus_10770_Transcript_7	IPR009060	UBA-like 	GO:0005515	
Locus_10770_Transcript_7	IPR015940	Ubiquitin-associated/translation elongation factor EF1B, N-terminal, eukaryote 	
Locus_10770_Transcript_7	IPR018200	Peptidase C19, ubiquitin carboxyl-terminal hydrolase 2, conserved site 	GO:0004221	GO:0006511	
Locus_10770_Transcript_9	IPR000315	Zinc finger, B-box 	GO:0005622	GO:0008270	
Locus_10770_Transcript_9	IPR000449	Ubiquitin-associated/translation elongation factor EF1B, N-terminal 	GO:0005515	
Locus_10770_Transcript_9	IPR001394	Peptidase C19, ubiquitin carboxyl-terminal hydrolase 2 	GO:0004221	GO:0006511	
Locus_10770_Transcript_9	IPR009060	UBA-like 	GO:0005515	
Locus_10770_Transcript_9	IPR011042	Six-bladed beta-propeller, TolB-like 	
Locus_10770_Transcript_9	IPR015940	Ubiquitin-associated/translation elongation factor EF1B, N-terminal, eukaryote 	
Locus_10770_Transcript_9	IPR018200	Peptidase C19, ubiquitin carboxyl-terminal hydrolase 2, conserved site 	GO:0004221	GO:0006511	
Locus_10775_Transcript_1	IPR003034	DNA-binding SAP 	GO:0003676	
Locus_10775_Transcript_1	IPR014876	DEK, C-terminal 	
Locus_10775_Transcript_2	IPR003034	DNA-binding SAP 	GO:0003676	
Locus_10775_Transcript_2	IPR014876	DEK, C-terminal 	
Locus_10777_Transcript_1	IPR011990	Tetratricopeptide-like helical 	GO:0005515	
Locus_10777_Transcript_1	IPR013026	Tetratricopeptide repeat-containing domain 	GO:0005515	
Locus_10777_Transcript_1	IPR019734	Tetratricopeptide repeat 	GO:0005515	
Locus_10777_Transcript_2	IPR011990	Tetratricopeptide-like helical 	GO:0005515	
Locus_10777_Transcript_2	IPR013026	Tetratricopeptide repeat-containing domain 	GO:0005515	
Locus_10777_Transcript_2	IPR019734	Tetratricopeptide repeat 	GO:0005515	
Locus_10777_Transcript_3	IPR011990	Tetratricopeptide-like helical 	GO:0005515	
Locus_10777_Transcript_3	IPR013026	Tetratricopeptide repeat-containing domain 	GO:0005515	
Locus_10777_Transcript_3	IPR019734	Tetratricopeptide repeat 	GO:0005515	
Locus_10777_Transcript_4	IPR011990	Tetratricopeptide-like helical 	GO:0005515	
Locus_10777_Transcript_4	IPR013026	Tetratricopeptide repeat-containing domain 	GO:0005515	
Locus_10777_Transcript_4	IPR019734	Tetratricopeptide repeat 	GO:0005515	
Locus_10777_Transcript_5	IPR011990	Tetratricopeptide-like helical 	GO:0005488	
Locus_10777_Transcript_5	IPR013026	Tetratricopeptide repeat-containing domain 	GO:0005515	
Locus_10777_Transcript_5	IPR019734	Tetratricopeptide repeat 	GO:0005515	
Locus_10777_Transcript_6	IPR011990	Tetratricopeptide-like helical 	GO:0005488	
Locus_10777_Transcript_6	IPR013026	Tetratricopeptide repeat-containing domain 	GO:0005515	
Locus_10777_Transcript_6	IPR019734	Tetratricopeptide repeat 	GO:0005515	
Locus_10777_Transcript_7	IPR011990	Tetratricopeptide-like helical 	GO:0005515	
Locus_10777_Transcript_7	IPR013026	Tetratricopeptide repeat-containing domain 	GO:0005515	
Locus_10777_Transcript_7	IPR019734	Tetratricopeptide repeat 	GO:0005515	
Locus_1077_Transcript_1	IPR003593	AAA+ ATPase domain 	GO:0000166	GO:0017111	
Locus_1077_Transcript_1	IPR003959	ATPase, AAA-type, core 	GO:0005524	
Locus_1077_Transcript_1	IPR003960	ATPase, AAA-type, conserved site 	GO:0005524	
Locus_1077_Transcript_1	IPR005937	26S proteasome subunit P45 	GO:0005737	GO:0016787	GO:0030163	
Locus_10781_Transcript_1	IPR000719	Protein kinase, catalytic domain 	GO:0004672	GO:0005524	GO:0006468	
Locus_10781_Transcript_1	IPR001245	Serine-threonine/tyrosine-protein kinase catalytic domain 	GO:0004672	GO:0006468	
Locus_10781_Transcript_1	IPR011009	Protein kinase-like domain 	GO:0016772	
Locus_10781_Transcript_1	IPR020635	Tyrosine-protein kinase, catalytic domain 	GO:0004713	GO:0006468	
Locus_10784_Transcript_1	IPR005574	RNA polymerase II, Rpb4 	GO:0003899	GO:0006351	
Locus_10784_Transcript_1	IPR006590	RNA polymerase II, Rpb4, core 	
Locus_10784_Transcript_1	IPR010997	HRDC-like 	GO:0000166	GO:0003824	GO:0044237	
Locus_10784_Transcript_2	IPR005574	RNA polymerase II, Rpb4 	GO:0003899	GO:0006351	
Locus_10784_Transcript_2	IPR006590	RNA polymerase II, Rpb4, core 	
Locus_10784_Transcript_2	IPR010997	HRDC-like 	GO:0000166	GO:0003824	GO:0044237	
Locus_10784_Transcript_3	IPR005574	RNA polymerase II, Rpb4 	GO:0003899	GO:0006351	
Locus_10784_Transcript_3	IPR006590	RNA polymerase II, Rpb4, core 	
Locus_10784_Transcript_3	IPR010997	HRDC-like 	GO:0000166	GO:0003824	GO:0044237	
Locus_10784_Transcript_4	IPR005574	RNA polymerase II, Rpb4 	GO:0003899	GO:0006351	
Locus_10784_Transcript_4	IPR006590	RNA polymerase II, Rpb4, core 	
Locus_10784_Transcript_4	IPR010997	HRDC-like 	GO:0000166	GO:0003824	GO:0044237	
Locus_10784_Transcript_5	IPR005574	RNA polymerase II, Rpb4 	GO:0003899	GO:0006351	
Locus_10784_Transcript_5	IPR006590	RNA polymerase II, Rpb4, core 	
Locus_10784_Transcript_5	IPR010997	HRDC-like 	GO:0000166	GO:0003824	GO:0044237	
Locus_10785_Transcript_1	IPR000998	MAM domain 	GO:0016020	
Locus_10785_Transcript_1	IPR008985	Concanavalin A-like lectin/glucanases superfamily 	
Locus_10785_Transcript_2	IPR000998	MAM domain 	GO:0016020	
Locus_10785_Transcript_2	IPR008985	Concanavalin A-like lectin/glucanases superfamily 	
Locus_10785_Transcript_3	IPR000998	MAM domain 	GO:0016020	
Locus_10785_Transcript_3	IPR008985	Concanavalin A-like lectin/glucanase 	
Locus_10785_Transcript_4	IPR000998	MAM domain 	GO:0016020	
Locus_10785_Transcript_4	IPR008985	Concanavalin A-like lectin/glucanases superfamily 	
Locus_10785_Transcript_5	IPR000998	MAM domain 	GO:0016020	
Locus_10785_Transcript_5	IPR008985	Concanavalin A-like lectin/glucanases superfamily 	
Locus_10785_Transcript_6	IPR000998	MAM domain 	GO:0016020	
Locus_10785_Transcript_6	IPR008985	Concanavalin A-like lectin/glucanases superfamily 	
Locus_10785_Transcript_7	IPR000998	MAM domain 	GO:0016020	
Locus_10785_Transcript_7	IPR008985	Concanavalin A-like lectin/glucanases superfamily 	
Locus_10786_Transcript_1	IPR001000	Glycoside hydrolase, family 10 	GO:0004553	GO:0005975	
Locus_10786_Transcript_1	IPR003305	Carbohydrate-binding, CenC-like 	GO:0016798	
Locus_10786_Transcript_1	IPR008979	Galactose-binding domain-like 	
Locus_10786_Transcript_1	IPR013781	Glycoside hydrolase, catalytic domain 	GO:0003824	GO:0005975	GO:0043169	
Locus_10786_Transcript_1	IPR017853	Glycoside hydrolase, superfamily 	
Locus_10790_Transcript_1	IPR000192	Aminotransferase, class V/Cysteine desulfurase 	GO:0008152	
Locus_10790_Transcript_1	IPR015421	Pyridoxal phosphate-dependent transferase, major region, subdomain 1 	GO:0003824	GO:0030170	
Locus_10790_Transcript_1	IPR015422	Pyridoxal phosphate-dependent transferase, major region, subdomain 2 	GO:0003824	GO:0030170	
Locus_10790_Transcript_1	IPR015424	Pyridoxal phosphate-dependent transferase, major domain 	
Locus_10790_Transcript_1	IPR020578	Aminotransferase class-V pyridoxal-phosphate binding site 	
Locus_10790_Transcript_1	IPR024169	Serine-pyruvate aminotransferase/2-aminoethylphosphonate-pyruvate transaminase 	
Locus_10790_Transcript_2	IPR000192	Aminotransferase, class V/Cysteine desulfurase 	GO:0008152	
Locus_10790_Transcript_2	IPR015421	Pyridoxal phosphate-dependent transferase, major region, subdomain 1 	GO:0003824	GO:0030170	
Locus_10790_Transcript_2	IPR015422	Pyridoxal phosphate-dependent transferase, major region, subdomain 2 	GO:0003824	GO:0030170	
Locus_10790_Transcript_2	IPR015424	Pyridoxal phosphate-dependent transferase, major domain 	
Locus_10790_Transcript_2	IPR020578	Aminotransferase class-V pyridoxal-phosphate binding site 	
Locus_10790_Transcript_2	IPR024169	Serine-pyruvate aminotransferase/2-aminoethylphosphonate-pyruvate transaminase 	
Locus_10790_Transcript_3	IPR000192	Aminotransferase, class V/Cysteine desulfurase 	GO:0008152	
Locus_10790_Transcript_3	IPR015421	Pyridoxal phosphate-dependent transferase, major region, subdomain 1 	GO:0003824	GO:0030170	
Locus_10790_Transcript_3	IPR015422	Pyridoxal phosphate-dependent transferase, major region, subdomain 2 	GO:0003824	GO:0030170	
Locus_10790_Transcript_3	IPR015424	Pyridoxal phosphate-dependent transferase, major domain 	
Locus_10790_Transcript_3	IPR020578	Aminotransferase class-V pyridoxal-phosphate binding site 	
Locus_10790_Transcript_3	IPR024169	Serine-pyruvate aminotransferase/2-aminoethylphosphonate-pyruvate transaminase 	
Locus_10791_Transcript_1	IPR002048	Calcium-binding EF-hand 	GO:0005509	
Locus_10791_Transcript_1	IPR011992	EF-hand-like domain 	GO:0005509	
Locus_10791_Transcript_1	IPR018247	EF-Hand 1, calcium-binding site 	
Locus_10791_Transcript_1	IPR018249	EF-HAND 2 	
Locus_10811_Transcript_1	IPR004394	Ribosome-associated, Iojap-like 	
Locus_10811_Transcript_1	IPR025656	Oligomerisation domain 	
Locus_10814_Transcript_1	IPR000340	Dual specificity phosphatase, catalytic domain 	GO:0006470	GO:0008138	
Locus_10814_Transcript_1	IPR000387	Protein-tyrosine/Dual-specificity phosphatase 	GO:0016311	GO:0016791	
Locus_10814_Transcript_1	IPR016130	Protein-tyrosine phosphatase, active site 	GO:0004725	GO:0016311	GO:0016791	
Locus_10814_Transcript_1	IPR020422	Dual specificity phosphatase, subgroup, catalytic domain 	GO:0006470	GO:0008138	
Locus_10814_Transcript_1	IPR024950	Dual specificity phosphatase 	GO:0006470	GO:0008138	
Locus_10815_Transcript_1	IPR003199	Choloylglycine hydrolase 	GO:0016787	
Locus_10815_Transcript_1	IPR016699	Acid ceramidase-like 	GO:0005764	GO:0006629	
Locus_10817_Transcript_1	IPR004308	Glutamate-cysteine ligase catalytic subunit 	GO:0004357	GO:0006750	
Locus_10822_Transcript_1	IPR001680	WD40 repeat 	GO:0005515	
Locus_10822_Transcript_1	IPR015943	WD40/YVTN repeat-like-containing domain 	GO:0005515	
Locus_10822_Transcript_1	IPR017986	WD40-repeat-containing domain 	GO:0005515	
Locus_10822_Transcript_1	IPR019775	WD40 repeat, conserved site 	
Locus_10822_Transcript_1	IPR020472	G-protein beta WD-40 repeat 	
Locus_10822_Transcript_1	IPR022052	Histone-binding protein RBBP4 	
Locus_10822_Transcript_2	IPR001680	WD40 repeat 	GO:0005515	
Locus_10822_Transcript_2	IPR015943	WD40/YVTN repeat-like-containing domain 	GO:0005515	
Locus_10822_Transcript_2	IPR017986	WD40-repeat-containing domain 	GO:0005515	
Locus_10822_Transcript_2	IPR019775	WD40 repeat, conserved site 	
Locus_10822_Transcript_2	IPR020472	G-protein beta WD-40 repeat 	
Locus_10822_Transcript_2	IPR022052	Histone-binding protein RBBP4 	
Locus_10822_Transcript_3	IPR001680	WD40 repeat 	GO:0005515	
Locus_10822_Transcript_3	IPR015943	WD40/YVTN repeat-like-containing domain 	GO:0005515	
Locus_10822_Transcript_3	IPR017986	WD40-repeat-containing domain 	GO:0005515	
Locus_10822_Transcript_3	IPR019775	WD40 repeat, conserved site 	
Locus_10822_Transcript_3	IPR020472	G-protein beta WD-40 repeat 	
Locus_10822_Transcript_3	IPR022052	Histone-binding protein RBBP4 	
Locus_10822_Transcript_4	IPR001680	WD40 repeat 	GO:0005515	
Locus_10822_Transcript_4	IPR015943	WD40/YVTN repeat-like-containing domain 	GO:0005515	
Locus_10822_Transcript_4	IPR017986	WD40-repeat-containing domain 	GO:0005515	
Locus_10822_Transcript_4	IPR019775	WD40 repeat, conserved site 	
Locus_10822_Transcript_4	IPR020472	G-protein beta WD-40 repeat 	
Locus_10822_Transcript_4	IPR022052	Histone-binding protein RBBP4 	
Locus_10829_Transcript_10	IPR009846	Splicing factor 3B subunit 5/RDS3 complex subunit 10 	
Locus_10829_Transcript_10	IPR017089	Splicing factor 3B, subunit 5 	
Locus_10829_Transcript_11	IPR009846	Splicing factor 3B subunit 5/RDS3 complex subunit 10 	
Locus_10829_Transcript_11	IPR017089	Splicing factor 3B, subunit 5 	
Locus_10829_Transcript_2	IPR009846	Splicing factor 3B subunit 5/RDS3 complex subunit 10 	
Locus_10829_Transcript_2	IPR017089	Splicing factor 3B, subunit 5 	
Locus_10829_Transcript_3	IPR009846	Splicing factor 3B subunit 5/RDS3 complex subunit 10 	
Locus_10829_Transcript_3	IPR017089	Splicing factor 3B, subunit 5 	
Locus_10829_Transcript_5	IPR009846	Splicing factor 3B subunit 5/RDS3 complex subunit 10 	
Locus_10829_Transcript_5	IPR017089	Splicing factor 3B, subunit 5 	
Locus_10829_Transcript_6	IPR009846	Splicing factor 3B subunit 5/RDS3 complex subunit 10 	
Locus_10829_Transcript_6	IPR017089	Splicing factor 3B, subunit 5 	
Locus_10829_Transcript_7	IPR009846	Splicing factor 3B subunit 5/RDS3 complex subunit 10 	
Locus_10829_Transcript_7	IPR017089	Splicing factor 3B, subunit 5 	
Locus_10829_Transcript_8	IPR009846	Splicing factor 3B subunit 5/RDS3 complex subunit 10 	
Locus_10829_Transcript_8	IPR017089	Splicing factor 3B, subunit 5 	
Locus_10829_Transcript_9	IPR009846	Splicing factor 3B subunit 5/RDS3 complex subunit 10 	
Locus_10829_Transcript_9	IPR017089	Splicing factor 3B, subunit 5 	
Locus_10830_Transcript_1	IPR011990	Tetratricopeptide-like helical 	GO:0005515	
Locus_10830_Transcript_1	IPR013026	Tetratricopeptide repeat-containing domain 	GO:0005515	
Locus_10830_Transcript_1	IPR013105	Tetratricopeptide TPR2 	
Locus_10830_Transcript_1	IPR019734	Tetratricopeptide repeat 	GO:0005515	
Locus_10830_Transcript_2	IPR011990	Tetratricopeptide-like helical 	GO:0005515	
Locus_10830_Transcript_2	IPR013026	Tetratricopeptide repeat-containing domain 	GO:0005515	
Locus_10830_Transcript_2	IPR013105	Tetratricopeptide TPR2 	
Locus_10830_Transcript_2	IPR019734	Tetratricopeptide repeat 	GO:0005515	
Locus_10830_Transcript_3	IPR011990	Tetratricopeptide-like helical 	GO:0005515	
Locus_10830_Transcript_3	IPR013026	Tetratricopeptide repeat-containing domain 	GO:0005515	
Locus_10830_Transcript_3	IPR013105	Tetratricopeptide TPR2 	
Locus_10830_Transcript_3	IPR019734	Tetratricopeptide repeat 	GO:0005515	
Locus_10830_Transcript_4	IPR011990	Tetratricopeptide-like helical 	GO:0005515	
Locus_10830_Transcript_4	IPR013026	Tetratricopeptide repeat-containing domain 	GO:0005515	
Locus_10830_Transcript_4	IPR013105	Tetratricopeptide TPR2 	
Locus_10830_Transcript_4	IPR019734	Tetratricopeptide repeat 	GO:0005515	
Locus_10830_Transcript_6	IPR011990	Tetratricopeptide-like helical 	GO:0005515	
Locus_10830_Transcript_6	IPR013026	Tetratricopeptide repeat-containing domain 	GO:0005515	
Locus_10830_Transcript_6	IPR013105	Tetratricopeptide TPR2 	
Locus_10830_Transcript_6	IPR019734	Tetratricopeptide repeat 	GO:0005515	
Locus_10830_Transcript_7	IPR011990	Tetratricopeptide-like helical 	GO:0005515	
Locus_10830_Transcript_7	IPR013026	Tetratricopeptide repeat-containing domain 	GO:0005515	
Locus_10830_Transcript_7	IPR013105	Tetratricopeptide TPR2 	
Locus_10830_Transcript_7	IPR019734	Tetratricopeptide repeat 	GO:0005515	
Locus_10832_Transcript_1	IPR002194	Chaperonin TCP-1, conserved site 	GO:0005524	GO:0006457	GO:0051082	
Locus_10832_Transcript_1	IPR002423	Chaperonin Cpn60/TCP-1 	GO:0005524	GO:0044267	
Locus_10832_Transcript_1	IPR012717	T-complex protein 1, delta subunit 	GO:0005524	GO:0006457	GO:0051082	
Locus_10832_Transcript_1	IPR017998	Chaperone, tailless complex polypeptide 1 	
Locus_10832_Transcript_2	IPR002194	Chaperonin TCP-1, conserved site 	GO:0005524	GO:0006457	GO:0051082	
Locus_10832_Transcript_2	IPR002423	Chaperonin Cpn60/TCP-1 	GO:0005524	GO:0044267	
Locus_10832_Transcript_2	IPR012717	T-complex protein 1, delta subunit 	GO:0005524	GO:0006457	GO:0051082	
Locus_10832_Transcript_2	IPR017998	Chaperone, tailless complex polypeptide 1 	
Locus_10832_Transcript_3	IPR002194	Chaperonin TCP-1, conserved site 	GO:0005524	GO:0006457	GO:0051082	
Locus_10832_Transcript_3	IPR002423	Chaperonin Cpn60/TCP-1 	GO:0005524	GO:0044267	
Locus_10832_Transcript_3	IPR012717	T-complex protein 1, delta subunit 	GO:0005524	GO:0006457	GO:0051082	
Locus_10832_Transcript_3	IPR017998	Chaperone, tailless complex polypeptide 1 	
Locus_10832_Transcript_5	IPR002194	Chaperonin TCP-1, conserved site 	GO:0005524	GO:0006457	GO:0051082	
Locus_10832_Transcript_5	IPR002423	Chaperonin Cpn60/TCP-1 	GO:0005524	GO:0044267	
Locus_10832_Transcript_5	IPR012717	T-complex protein 1, delta subunit 	GO:0005524	GO:0006457	GO:0051082	
Locus_10832_Transcript_5	IPR017998	Chaperone, tailless complex polypeptide 1 	
Locus_10832_Transcript_6	IPR002194	Chaperonin TCP-1, conserved site 	GO:0005524	GO:0006457	GO:0051082	
Locus_10832_Transcript_6	IPR002423	Chaperonin Cpn60/TCP-1 	GO:0005524	GO:0044267	
Locus_10832_Transcript_6	IPR012717	T-complex protein 1, delta subunit 	GO:0005524	GO:0006457	GO:0051082	
Locus_10832_Transcript_6	IPR017998	Chaperone, tailless complex polypeptide 1 	
Locus_10841_Transcript_1	IPR001902	Sulphate anion transporter 	GO:0008271	GO:0008272	GO:0016020	GO:0055085	
Locus_10841_Transcript_1	IPR002645	STAS domain 	
Locus_10841_Transcript_1	IPR011547	Sulphate transporter 	GO:0008272	GO:0015116	GO:0016021	
Locus_10841_Transcript_2	IPR001902	Sulphate anion transporter 	GO:0008271	GO:0008272	GO:0016020	GO:0055085	
Locus_10841_Transcript_2	IPR002645	STAS domain 	
Locus_10841_Transcript_2	IPR011547	Sulphate transporter 	GO:0008272	GO:0015116	GO:0016021	
Locus_10842_Transcript_1	IPR000719	Protein kinase, catalytic domain 	GO:0004672	GO:0005524	GO:0006468	
Locus_10842_Transcript_1	IPR002290	Serine/threonine- / dual-specificity protein kinase, catalytic domain 	GO:0004672	GO:0005524	GO:0006468	
Locus_10842_Transcript_1	IPR008266	Tyrosine-protein kinase, active site 	GO:0004713	GO:0006468	
Locus_10842_Transcript_1	IPR011009	Protein kinase-like domain 	GO:0016772	
Locus_10842_Transcript_1	IPR011989	Armadillo-like helical 	
Locus_10842_Transcript_1	IPR016024	Armadillo-type fold 	GO:0005488	
Locus_10842_Transcript_1	IPR020635	Tyrosine-protein kinase, catalytic domain 	GO:0004713	GO:0006468	
Locus_10842_Transcript_2	IPR000719	Protein kinase, catalytic domain 	GO:0004672	GO:0005524	GO:0006468	
Locus_10842_Transcript_2	IPR002290	Serine/threonine- / dual-specificity protein kinase, catalytic domain 	GO:0004672	GO:0005524	GO:0006468	
Locus_10842_Transcript_2	IPR008266	Tyrosine-protein kinase, active site 	GO:0004713	GO:0006468	
Locus_10842_Transcript_2	IPR011009	Protein kinase-like domain 	GO:0016772	
Locus_10842_Transcript_2	IPR011989	Armadillo-like helical 	
Locus_10842_Transcript_2	IPR016024	Armadillo-type fold 	GO:0005488	
Locus_10842_Transcript_2	IPR020635	Tyrosine-protein kinase, catalytic domain 	GO:0004713	GO:0006468	
Locus_10842_Transcript_3	IPR000719	Protein kinase, catalytic domain 	GO:0004672	GO:0005524	GO:0006468	
Locus_10842_Transcript_3	IPR002290	Serine/threonine- / dual-specificity protein kinase, catalytic domain 	GO:0004672	GO:0005524	GO:0006468	
Locus_10842_Transcript_3	IPR008266	Tyrosine-protein kinase, active site 	GO:0004713	GO:0006468	
Locus_10842_Transcript_3	IPR011009	Protein kinase-like domain 	GO:0016772	
Locus_10842_Transcript_3	IPR011989	Armadillo-like helical 	GO:0005488	
Locus_10842_Transcript_3	IPR016024	Armadillo-type fold 	GO:0005488	
Locus_10842_Transcript_3	IPR020635	Tyrosine-protein kinase, catalytic domain 	GO:0004713	GO:0006468	
Locus_10842_Transcript_4	IPR000719	Protein kinase, catalytic domain 	GO:0004672	GO:0005524	GO:0006468	
Locus_10842_Transcript_4	IPR002290	Serine/threonine- / dual-specificity protein kinase, catalytic domain 	GO:0004672	GO:0005524	GO:0006468	
Locus_10842_Transcript_4	IPR008266	Tyrosine-protein kinase, active site 	GO:0004713	GO:0006468	
Locus_10842_Transcript_4	IPR011009	Protein kinase-like domain 	GO:0016772	
Locus_10842_Transcript_4	IPR011989	Armadillo-like helical 	
Locus_10842_Transcript_4	IPR016024	Armadillo-type fold 	GO:0005488	
Locus_10842_Transcript_4	IPR020635	Tyrosine-protein kinase, catalytic domain 	GO:0004713	GO:0006468	
Locus_10842_Transcript_5	IPR000719	Protein kinase, catalytic domain 	GO:0004672	GO:0005524	GO:0006468	
Locus_10842_Transcript_5	IPR002290	Serine/threonine- / dual-specificity protein kinase, catalytic domain 	GO:0004672	GO:0005524	GO:0006468	
Locus_10842_Transcript_5	IPR008266	Tyrosine-protein kinase, active site 	GO:0004713	GO:0006468	
Locus_10842_Transcript_5	IPR011009	Protein kinase-like domain 	GO:0016772	
Locus_10842_Transcript_5	IPR011989	Armadillo-like helical 	
Locus_10842_Transcript_5	IPR016024	Armadillo-type fold 	GO:0005488	
Locus_10842_Transcript_5	IPR020635	Tyrosine-protein kinase, catalytic domain 	GO:0004713	GO:0006468	
Locus_10844_Transcript_1	IPR000977	DNA ligase, ATP-dependent 	GO:0003910	GO:0005524	GO:0006260	GO:0006281	GO:0006310	
Locus_10844_Transcript_1	IPR001357	BRCT domain 	
Locus_10844_Transcript_1	IPR012309	DNA ligase, ATP-dependent, C-terminal 	GO:0003910	GO:0006281	GO:0006310	
Locus_10844_Transcript_1	IPR012310	DNA ligase, ATP-dependent, central 	GO:0003910	GO:0005524	GO:0006281	GO:0006310	
Locus_10844_Transcript_1	IPR012340	Nucleic acid-binding, OB-fold 	
Locus_10844_Transcript_1	IPR016027	Nucleic acid-binding, OB-fold-like 	
Locus_10844_Transcript_1	IPR016059	DNA ligase, ATP-dependent, conserved site 	GO:0003909	GO:0051103	
Locus_10844_Transcript_1	IPR019406	Zinc finger, C2H2, APLF-like 	
Locus_10849_Transcript_1	IPR007129	Ubiquinol-cytochrome c chaperone, CBP3 	
Locus_10849_Transcript_1	IPR021150	Ubiquinol-cytochrome c chaperone/UPF0174 	
Locus_10849_Transcript_2	IPR007129	Ubiquinol-cytochrome c chaperone, CBP3 	
Locus_10849_Transcript_2	IPR021150	Ubiquinol-cytochrome c chaperone/UPF0174 	
Locus_1084_Transcript_2	IPR001208	Mini-chromosome maintenance, DNA-dependent ATPase 	GO:0003677	GO:0005524	GO:0006260	
Locus_1084_Transcript_3	IPR001208	Mini-chromosome maintenance, DNA-dependent ATPase 	GO:0003677	GO:0005524	GO:0006260	
Locus_1084_Transcript_4	IPR001208	Mini-chromosome maintenance, DNA-dependent ATPase 	GO:0003677	GO:0005524	GO:0006260	
Locus_1084_Transcript_4	IPR008046	Mini-chromosome maintenance complex protein 3 	GO:0003677	GO:0005524	GO:0005634	GO:0006270	
Locus_1084_Transcript_5	IPR001208	Mini-chromosome maintenance, DNA-dependent ATPase 	GO:0003677	GO:0005524	GO:0006260	
Locus_1084_Transcript_5	IPR008046	Mini-chromosome maintenance complex protein 3 	GO:0003677	GO:0005524	GO:0005634	GO:0006270	
Locus_1084_Transcript_6	IPR001208	Mini-chromosome maintenance, DNA-dependent ATPase 	GO:0003677	GO:0005524	GO:0006260	
Locus_1084_Transcript_6	IPR008046	Mini-chromosome maintenance complex protein 3 	GO:0003677	GO:0005524	GO:0005634	GO:0006270	
Locus_1084_Transcript_7	IPR001208	Mini-chromosome maintenance, DNA-dependent ATPase 	GO:0003677	GO:0005524	GO:0006260	
Locus_1084_Transcript_7	IPR008046	Mini-chromosome maintenance complex protein 3 	GO:0003677	GO:0005524	GO:0005634	GO:0006270	
Locus_10858_Transcript_1	IPR003388	Reticulon 	GO:0005783	
Locus_10858_Transcript_1	IPR005069	Nucleotide-diphospho-sugar transferase 	
Locus_10861_Transcript_1	IPR001071	Cellular retinaldehyde binding/alpha-tocopherol transport 	GO:0005215	GO:0005622	GO:0006810	
Locus_10861_Transcript_1	IPR001251	CRAL-TRIO domain 	
Locus_10861_Transcript_1	IPR011074	CRAL/TRIO, N-terminal domain 	
Locus_10861_Transcript_2	IPR001071	Cellular retinaldehyde binding/alpha-tocopherol transport 	GO:0005215	GO:0005622	GO:0006810	
Locus_10861_Transcript_2	IPR001251	CRAL-TRIO domain 	
Locus_10861_Transcript_2	IPR011074	CRAL/TRIO, N-terminal domain 	
Locus_10864_Transcript_1	IPR005474	Transketolase, N-terminal 	
Locus_10864_Transcript_2	IPR005474	Transketolase, N-terminal 	
Locus_10864_Transcript_2	IPR005475	Transketolase-like, pyrimidine-binding domain 	
Locus_10864_Transcript_3	IPR005474	Transketolase, N-terminal 	
Locus_10864_Transcript_3	IPR005475	Transketolase-like, pyrimidine-binding domain 	
Locus_10870_Transcript_1	IPR001254	Peptidase S1/S6, chymotrypsin/Hap 	GO:0004252	GO:0006508	
Locus_10870_Transcript_1	IPR001314	Peptidase S1A, chymotrypsin-type 	GO:0004252	GO:0006508	
Locus_10870_Transcript_1	IPR009003	Peptidase cysteine/serine, trypsin-like 	GO:0003824	
Locus_10870_Transcript_1	IPR018114	Peptidase S1/S6, chymotrypsin/Hap, active site 	GO:0004252	GO:0006508	
Locus_10880_Transcript_1	IPR001179	Peptidyl-prolyl cis-trans isomerase, FKBP-type, domain 	GO:0006457	
Locus_10880_Transcript_1	IPR011990	Tetratricopeptide-like helical 	GO:0005488	
Locus_10880_Transcript_1	IPR013026	Tetratricopeptide repeat-containing domain 	GO:0005515	
Locus_10880_Transcript_1	IPR019734	Tetratricopeptide repeat 	GO:0005515	
Locus_10880_Transcript_1	IPR023114	Elongated TPR repeat-containing domain 	
Locus_10880_Transcript_1	IPR023566	Peptidyl-prolyl cis-trans isomerase, FKBP-type 	
Locus_10880_Transcript_2	IPR001179	Peptidyl-prolyl cis-trans isomerase, FKBP-type, domain 	GO:0006457	
Locus_10880_Transcript_2	IPR011990	Tetratricopeptide-like helical 	GO:0005515	
Locus_10880_Transcript_2	IPR013026	Tetratricopeptide repeat-containing domain 	GO:0005515	
Locus_10880_Transcript_2	IPR019734	Tetratricopeptide repeat 	GO:0005515	
Locus_10880_Transcript_2	IPR023114	Elongated TPR repeat-containing domain 	
Locus_10880_Transcript_2	IPR023566	Peptidyl-prolyl cis-trans isomerase, FKBP-type 	
Locus_10880_Transcript_3	IPR001179	Peptidyl-prolyl cis-trans isomerase, FKBP-type, domain 	GO:0006457	
Locus_10880_Transcript_3	IPR011990	Tetratricopeptide-like helical 	GO:0005515	
Locus_10880_Transcript_3	IPR013026	Tetratricopeptide repeat-containing domain 	GO:0005515	
Locus_10880_Transcript_3	IPR019734	Tetratricopeptide repeat 	GO:0005515	
Locus_10880_Transcript_3	IPR023114	Elongated TPR repeat-containing domain 	
Locus_10880_Transcript_3	IPR023566	Peptidyl-prolyl cis-trans isomerase, FKBP-type 	
Locus_10883_Transcript_1	IPR006565	Bromodomain transcription factor 	
Locus_10883_Transcript_1	IPR009072	Histone-fold 	GO:0046982	
Locus_10883_Transcript_1	IPR019473	Transcription factor TFIID, subunit 8, C-terminal 	
Locus_10888_Transcript_1	IPR002161	Glutamine amidotransferase subunit PdxT 	
Locus_10888_Transcript_1	IPR021196	PdxT/SNO family, conserved site 	
Locus_1088_Transcript_1	IPR000627	Intradiol ring-cleavage dioxygenase, C-terminal 	GO:0003824	GO:0006725	GO:0008199	GO:0055114	
Locus_1088_Transcript_1	IPR015889	Intradiol ring-cleavage dioxygenase, core 	GO:0005506	GO:0016702	GO:0055114	
Locus_1088_Transcript_2	IPR000627	Intradiol ring-cleavage dioxygenase, C-terminal 	GO:0003824	GO:0006725	GO:0008199	GO:0055114	
Locus_1088_Transcript_2	IPR015889	Intradiol ring-cleavage dioxygenase, core 	GO:0005506	GO:0016702	GO:0055114	
Locus_1088_Transcript_3	IPR000627	Intradiol ring-cleavage dioxygenase, C-terminal 	GO:0003824	GO:0006725	GO:0008199	GO:0055114	
Locus_1088_Transcript_3	IPR015889	Intradiol ring-cleavage dioxygenase, core 	GO:0005506	GO:0016702	GO:0055114	
Locus_1088_Transcript_4	IPR000627	Intradiol ring-cleavage dioxygenase, C-terminal 	GO:0003824	GO:0006725	GO:0008199	GO:0055114	
Locus_1088_Transcript_4	IPR015889	Intradiol ring-cleavage dioxygenase, core 	GO:0005506	GO:0016702	GO:0055114	
Locus_1088_Transcript_5	IPR000627	Intradiol ring-cleavage dioxygenase, C-terminal 	GO:0003824	GO:0006725	GO:0008199	GO:0055114	
Locus_1088_Transcript_5	IPR015889	Intradiol ring-cleavage dioxygenase, core 	GO:0005506	GO:0016702	GO:0055114	
Locus_1088_Transcript_6	IPR000627	Intradiol ring-cleavage dioxygenase, C-terminal 	GO:0003824	GO:0006725	GO:0008199	GO:0055114	
Locus_1088_Transcript_6	IPR015889	Intradiol ring-cleavage dioxygenase, core 	GO:0005506	GO:0016702	GO:0055114	
Locus_1088_Transcript_7	IPR000627	Intradiol ring-cleavage dioxygenase, C-terminal 	GO:0003824	GO:0006725	GO:0008199	GO:0055114	
Locus_1088_Transcript_7	IPR015889	Intradiol ring-cleavage dioxygenase, core 	GO:0005506	GO:0016702	GO:0055114	
Locus_1088_Transcript_8	IPR000627	Intradiol ring-cleavage dioxygenase, C-terminal 	GO:0003824	GO:0006725	GO:0008199	GO:0055114	
Locus_1088_Transcript_8	IPR015889	Intradiol ring-cleavage dioxygenase, core 	GO:0005506	GO:0016702	GO:0055114	
Locus_1088_Transcript_9	IPR000627	Intradiol ring-cleavage dioxygenase, C-terminal 	GO:0003824	GO:0006725	GO:0008199	GO:0055114	
Locus_1088_Transcript_9	IPR015889	Intradiol ring-cleavage dioxygenase, core 	GO:0005506	GO:0016702	GO:0055114	
Locus_10894_Transcript_1	IPR018955	Branched-chain alpha-ketoacid dehydrogenase kinase/Pyruvate dehydrogenase kinase, N-terminal 	
Locus_10894_Transcript_2	IPR003594	ATPase-like, ATP-binding domain 	GO:0005524	
Locus_10894_Transcript_2	IPR005467	Signal transduction histidine kinase, core 	
Locus_10894_Transcript_2	IPR018955	Branched-chain alpha-ketoacid dehydrogenase kinase/Pyruvate dehydrogenase kinase, N-terminal 	
Locus_10894_Transcript_3	IPR003594	ATPase-like, ATP-binding domain 	GO:0005524	
Locus_10894_Transcript_3	IPR005467	Signal transduction histidine kinase, core 	
Locus_10894_Transcript_3	IPR018955	Branched-chain alpha-ketoacid dehydrogenase kinase/Pyruvate dehydrogenase kinase, N-terminal 	
Locus_10894_Transcript_4	IPR003594	ATPase-like, ATP-binding domain 	GO:0005524	
Locus_10894_Transcript_4	IPR005467	Signal transduction histidine kinase, core 	
Locus_10894_Transcript_4	IPR018955	Branched-chain alpha-ketoacid dehydrogenase kinase/Pyruvate dehydrogenase kinase, N-terminal 	
Locus_10894_Transcript_5	IPR003594	ATPase-like, ATP-binding domain 	GO:0005524	
Locus_10894_Transcript_5	IPR005467	Signal transduction histidine kinase, core 	GO:0000155	GO:0004673	GO:0007165	GO:0018106	
Locus_10894_Transcript_5	IPR018955	Branched-chain alpha-ketoacid dehydrogenase kinase/Pyruvate dehydrogenase kinase, N-terminal 	
Locus_10897_Transcript_1	IPR000286	Histone deacetylase superfamily 	
Locus_10897_Transcript_1	IPR003084	Histone deacetylase 	GO:0004407	GO:0016575	
Locus_10897_Transcript_1	IPR023801	Histone deacetylase domain 	
Locus_10897_Transcript_2	IPR000286	Histone deacetylase superfamily 	
Locus_10897_Transcript_2	IPR003084	Histone deacetylase 	GO:0004407	GO:0016575	
Locus_10897_Transcript_2	IPR023801	Histone deacetylase domain 	
Locus_10897_Transcript_3	IPR000286	Histone deacetylase superfamily 	
Locus_10897_Transcript_3	IPR003084	Histone deacetylase 	GO:0004407	GO:0016575	
Locus_10897_Transcript_3	IPR023801	Histone deacetylase domain 	
Locus_10897_Transcript_4	IPR000286	Histone deacetylase superfamily 	
Locus_10897_Transcript_4	IPR003084	Histone deacetylase 	GO:0004407	GO:0016575	
Locus_10897_Transcript_4	IPR023801	Histone deacetylase domain 	
Locus_10897_Transcript_5	IPR000286	Histone deacetylase superfamily 	
Locus_10897_Transcript_5	IPR003084	Histone deacetylase 	GO:0004407	GO:0016575	
Locus_10897_Transcript_5	IPR023801	Histone deacetylase domain 	
Locus_108_Transcript_1	IPR001892	Ribosomal protein S13 	GO:0003723	GO:0003735	GO:0005622	GO:0005840	GO:0006412	
Locus_108_Transcript_1	IPR010979	Ribosomal protein S13-like, H2TH 	GO:0003676	
Locus_108_Transcript_1	IPR018269	Ribosomal protein S13, conserved site 	GO:0003723	GO:0003735	GO:0005622	GO:0005840	GO:0006412	
Locus_108_Transcript_2	IPR001892	Ribosomal protein S13 	GO:0003723	GO:0003735	GO:0005622	GO:0005840	GO:0006412	
Locus_108_Transcript_2	IPR010979	Ribosomal protein S13-like, H2TH 	GO:0003676	
Locus_108_Transcript_2	IPR018269	Ribosomal protein S13, conserved site 	GO:0003723	GO:0003735	GO:0005622	GO:0005840	GO:0006412	
Locus_108_Transcript_3	IPR001892	Ribosomal protein S13 	GO:0003723	GO:0003735	GO:0005622	GO:0005840	GO:0006412	
Locus_108_Transcript_3	IPR010979	Ribosomal protein S13-like, H2TH 	GO:0003676	
Locus_108_Transcript_3	IPR018269	Ribosomal protein S13, conserved site 	GO:0003723	GO:0003735	GO:0005622	GO:0005840	GO:0006412	
Locus_10902_Transcript_1	IPR009668	RNA polymerase I associated factor, A49-like 	GO:0003677	GO:0003899	GO:0005634	GO:0006351	
Locus_10902_Transcript_2	IPR009668	RNA polymerase I associated factor, A49-like 	GO:0003677	GO:0003899	GO:0005634	GO:0006351	
Locus_10903_Transcript_1	IPR000719	Protein kinase, catalytic domain 	GO:0004672	GO:0005524	GO:0006468	
Locus_10903_Transcript_1	IPR001401	Dynamin, GTPase domain 	GO:0003924	GO:0005525	
Locus_10903_Transcript_1	IPR002290	Serine/threonine- / dual-specificity protein kinase, catalytic domain 	GO:0004672	GO:0005524	GO:0006468	
Locus_10903_Transcript_1	IPR008271	Serine/threonine-protein kinase, active site 	GO:0004674	GO:0006468	
Locus_10903_Transcript_1	IPR011009	Protein kinase-like domain 	GO:0016772	
Locus_10903_Transcript_1	IPR017441	Protein kinase, ATP binding site 	GO:0005524	
Locus_10903_Transcript_1	IPR020635	Tyrosine-protein kinase, catalytic domain 	GO:0004713	GO:0006468	
Locus_10903_Transcript_2	IPR000719	Protein kinase, catalytic domain 	GO:0004672	GO:0005524	GO:0006468	
Locus_10903_Transcript_2	IPR002290	Serine/threonine- / dual-specificity protein kinase, catalytic domain 	GO:0004672	GO:0005524	GO:0006468	
Locus_10903_Transcript_2	IPR008271	Serine/threonine-protein kinase, active site 	GO:0004674	GO:0006468	
Locus_10903_Transcript_2	IPR011009	Protein kinase-like domain 	GO:0016772	
Locus_10903_Transcript_2	IPR017441	Protein kinase, ATP binding site 	GO:0005524	
Locus_10903_Transcript_2	IPR020635	Tyrosine-protein kinase, catalytic domain 	GO:0004713	GO:0006468	
Locus_10908_Transcript_1	IPR002499	Major vault protein, N-terminal 	
Locus_10908_Transcript_1	IPR021870	Shoulder domain 	
Locus_10908_Transcript_2	IPR002499	Major vault protein, N-terminal 	
Locus_10908_Transcript_2	IPR021870	Shoulder domain 	
Locus_10908_Transcript_3	IPR002499	Major vault protein, N-terminal 	
Locus_10908_Transcript_3	IPR021870	Shoulder domain 	
Locus_10908_Transcript_4	IPR002499	Major vault protein, N-terminal 	
Locus_10908_Transcript_4	IPR021870	Shoulder domain 	
Locus_10910_Transcript_1	IPR000719	Protein kinase, catalytic domain 	GO:0004672	GO:0005524	GO:0006468	
Locus_10910_Transcript_1	IPR002290	Serine/threonine- / dual-specificity protein kinase, catalytic domain 	GO:0004672	GO:0005524	GO:0006468	
Locus_10910_Transcript_1	IPR008271	Serine/threonine-protein kinase, active site 	GO:0004674	GO:0006468	
Locus_10910_Transcript_1	IPR011009	Protein kinase-like domain 	GO:0016772	
Locus_10910_Transcript_1	IPR020635	Tyrosine-protein kinase, catalytic domain 	GO:0004713	GO:0006468	
Locus_10911_Transcript_1	IPR001623	Heat shock protein DnaJ, N-terminal 	GO:0031072	
Locus_10911_Transcript_1	IPR003095	Heat shock protein DnaJ 	GO:0006457	GO:0031072	GO:0051082	
Locus_10911_Transcript_2	IPR001623	Heat shock protein DnaJ, N-terminal 	GO:0031072	
Locus_10911_Transcript_2	IPR003095	Heat shock protein DnaJ 	GO:0006457	GO:0031072	GO:0051082	
Locus_10911_Transcript_3	IPR001623	Heat shock protein DnaJ, N-terminal 	GO:0031072	
Locus_10911_Transcript_3	IPR003095	Heat shock protein DnaJ 	GO:0006457	GO:0031072	GO:0051082	
Locus_10911_Transcript_4	IPR001623	Heat shock protein DnaJ, N-terminal 	GO:0031072	
Locus_10911_Transcript_4	IPR003095	Heat shock protein DnaJ 	GO:0006457	GO:0031072	GO:0051082	
Locus_10911_Transcript_4	IPR012724	Chaperone DnaJ 	GO:0005524	GO:0006457	GO:0009408	GO:0051082	
Locus_10911_Transcript_5	IPR001623	Heat shock protein DnaJ, N-terminal 	GO:0031072	
Locus_10911_Transcript_5	IPR003095	Heat shock protein DnaJ 	GO:0006457	GO:0031072	GO:0051082	
Locus_10911_Transcript_5	IPR012724	Chaperone DnaJ 	GO:0005524	GO:0006457	GO:0009408	GO:0051082	
Locus_10911_Transcript_6	IPR001623	Heat shock protein DnaJ, N-terminal 	GO:0031072	
Locus_10911_Transcript_6	IPR003095	Heat shock protein DnaJ 	GO:0006457	GO:0031072	GO:0051082	
Locus_10911_Transcript_7	IPR001623	Heat shock protein DnaJ, N-terminal 	GO:0031072	
Locus_10911_Transcript_7	IPR003095	Heat shock protein DnaJ 	GO:0006457	GO:0031072	GO:0051082	
Locus_10920_Transcript_1	IPR024884	N-acyl-phosphatidylethanolamine-hydrolysing phospholipase D 	GO:0008270	GO:0070290	
Locus_10920_Transcript_2	IPR024884	N-acyl-phosphatidylethanolamine-hydrolysing phospholipase D 	GO:0008270	GO:0070290	
Locus_10921_Transcript_1	IPR001478	PDZ domain 	GO:0005515	
Locus_10921_Transcript_1	IPR006643	ZASP 	
Locus_10926_Transcript_1	IPR001810	F-box domain, cyclin-like 	GO:0005515	
Locus_10928_Transcript_1	IPR007087	Zinc finger, C2H2 	GO:0008270	
Locus_10928_Transcript_1	IPR013087	Zinc finger C2H2-type/integrase DNA-binding domain 	GO:0003676	
Locus_10928_Transcript_1	IPR015880	Zinc finger, C2H2-like 	GO:0005622	GO:0008270	
Locus_10928_Transcript_2	IPR007087	Zinc finger, C2H2 	GO:0008270	
Locus_10928_Transcript_2	IPR013087	Zinc finger C2H2-type/integrase DNA-binding domain 	GO:0003676	
Locus_10928_Transcript_2	IPR015880	Zinc finger, C2H2-like 	GO:0005622	GO:0008270	
Locus_10928_Transcript_3	IPR007087	Zinc finger, C2H2 	GO:0008270	
Locus_10928_Transcript_3	IPR013087	Zinc finger C2H2-type/integrase DNA-binding domain 	GO:0003676	
Locus_10928_Transcript_3	IPR015880	Zinc finger, C2H2-like 	GO:0005622	GO:0008270	
Locus_1092_Transcript_1	IPR000859	CUB 	
Locus_1092_Transcript_1	IPR002172	Low-density lipoprotein (LDL) receptor class A repeat 	GO:0005515	
Locus_1092_Transcript_1	IPR023415	Low-density lipoprotein (LDL) receptor class A, conserved site 	
Locus_1092_Transcript_2	IPR000859	CUB 	
Locus_1092_Transcript_2	IPR002172	Low-density lipoprotein (LDL) receptor class A repeat 	GO:0005515	
Locus_1092_Transcript_2	IPR023415	Low-density lipoprotein (LDL) receptor class A, conserved site 	
Locus_10930_Transcript_1	IPR001254	Peptidase S1/S6, chymotrypsin/Hap 	GO:0004252	GO:0006508	
Locus_10930_Transcript_1	IPR001314	Peptidase S1A, chymotrypsin-type 	GO:0004252	GO:0006508	
Locus_10930_Transcript_1	IPR009003	Peptidase cysteine/serine, trypsin-like 	GO:0003824	
Locus_10930_Transcript_2	IPR001254	Peptidase S1/S6, chymotrypsin/Hap 	GO:0004252	GO:0006508	
Locus_10930_Transcript_2	IPR001314	Peptidase S1A, chymotrypsin-type 	GO:0004252	GO:0006508	
Locus_10930_Transcript_2	IPR009003	Peptidase cysteine/serine, trypsin-like 	GO:0003824	
Locus_10930_Transcript_3	IPR001254	Peptidase S1/S6, chymotrypsin/Hap 	GO:0004252	GO:0006508	
Locus_10930_Transcript_3	IPR001314	Peptidase S1A, chymotrypsin-type 	GO:0004252	GO:0006508	
Locus_10930_Transcript_3	IPR009003	Peptidase cysteine/serine, trypsin-like 	GO:0003824	
Locus_10932_Transcript_1	IPR003439	ABC transporter-like 	GO:0005524	GO:0016887	
Locus_10932_Transcript_1	IPR003593	AAA+ ATPase domain 	GO:0000166	GO:0017111	
Locus_10932_Transcript_1	IPR017871	ABC transporter, conserved site 	GO:0005524	GO:0016887	
Locus_10932_Transcript_2	IPR003439	ABC transporter-like 	GO:0005524	GO:0016887	
Locus_10932_Transcript_2	IPR003593	AAA+ ATPase domain 	GO:0000166	GO:0017111	
Locus_10932_Transcript_2	IPR017871	ABC transporter, conserved site 	GO:0005524	GO:0016887	
Locus_10932_Transcript_3	IPR003439	ABC transporter-like 	GO:0005524	GO:0016887	
Locus_10932_Transcript_3	IPR003593	AAA+ ATPase domain 	GO:0000166	GO:0017111	
Locus_10932_Transcript_3	IPR017871	ABC transporter, conserved site 	GO:0005524	GO:0016887	
Locus_10932_Transcript_4	IPR003439	ABC transporter-like 	GO:0005524	GO:0016887	
Locus_10932_Transcript_4	IPR003593	AAA+ ATPase domain 	GO:0000166	GO:0017111	
Locus_10932_Transcript_4	IPR017871	ABC transporter, conserved site 	GO:0005524	GO:0016887	
Locus_10932_Transcript_5	IPR003439	ABC transporter-like 	GO:0005524	GO:0016887	
Locus_10932_Transcript_5	IPR003593	AAA+ ATPase domain 	GO:0000166	GO:0017111	
Locus_10932_Transcript_5	IPR017871	ABC transporter, conserved site 	GO:0005524	GO:0016887	
Locus_10932_Transcript_6	IPR003439	ABC transporter-like 	GO:0005524	GO:0016887	
Locus_10932_Transcript_6	IPR003593	AAA+ ATPase domain 	GO:0000166	GO:0017111	
Locus_10932_Transcript_6	IPR017871	ABC transporter, conserved site 	GO:0005524	GO:0016887	
Locus_10941_Transcript_1	IPR000152	EGF-type aspartate/asparagine hydroxylation site 	
Locus_10941_Transcript_1	IPR000742	Epidermal growth factor-like domain 	GO:0005515	
Locus_10941_Transcript_1	IPR001881	EGF-like calcium-binding 	GO:0005509	
Locus_10941_Transcript_1	IPR013032	EGF-like, conserved site 	
Locus_10941_Transcript_1	IPR018097	EGF-like calcium-binding, conserved site 	GO:0005509	
Locus_10946_Transcript_1	IPR013525	ABC-2 type transporter 	GO:0016020	
Locus_10948_Transcript_1	IPR001370	Baculoviral inhibition of apoptosis protein repeat 	GO:0005622	
Locus_10948_Transcript_2	IPR001370	Baculoviral inhibition of apoptosis protein repeat 	GO:0005622	
Locus_10949_Transcript_10	IPR001619	Sec1-like protein 	GO:0006904	GO:0016192	
Locus_10949_Transcript_11	IPR001619	Sec1-like protein 	GO:0006904	GO:0016192	
Locus_10949_Transcript_2	IPR001619	Sec1-like protein 	GO:0006904	GO:0016192	
Locus_10949_Transcript_3	IPR001619	Sec1-like protein 	GO:0006904	GO:0016192	
Locus_10949_Transcript_4	IPR001619	Sec1-like protein 	GO:0006904	GO:0016192	
Locus_10949_Transcript_5	IPR001619	Sec1-like protein 	GO:0006904	GO:0016192	
Locus_10949_Transcript_6	IPR001619	Sec1-like protein 	GO:0006904	GO:0016192	
Locus_10949_Transcript_7	IPR001619	Sec1-like protein 	GO:0006904	GO:0016192	
Locus_10949_Transcript_8	IPR001619	Sec1-like protein 	GO:0006904	GO:0016192	
Locus_10949_Transcript_9	IPR001619	Sec1-like protein 	GO:0006904	GO:0016192	
Locus_10957_Transcript_1	IPR006175	YjgF/Yer057p/UK114 family 	
Locus_10957_Transcript_1	IPR013813	Endoribonuclease L-PSP/chorismate mutase-like 	
Locus_10957_Transcript_1	IPR019897	YjgF-like protein, conserved site 	
Locus_10957_Transcript_2	IPR006175	YjgF/Yer057p/UK114 family 	
Locus_10957_Transcript_2	IPR013813	Endoribonuclease L-PSP/chorismate mutase-like 	
Locus_10957_Transcript_2	IPR019897	YjgF-like protein, conserved site 	
Locus_10958_Transcript_1	IPR001023	Heat shock protein Hsp70 	GO:0005524	
Locus_10958_Transcript_1	IPR013126	Heat shock protein 70 	
Locus_10960_Transcript_1	IPR017923	Transcription factor IIS, N-terminal 	GO:0003677	GO:0005634	GO:0006351	
Locus_10960_Transcript_2	IPR017923	Transcription factor IIS, N-terminal 	GO:0003677	GO:0005634	GO:0006351	
Locus_10960_Transcript_3	IPR017923	Transcription factor IIS, N-terminal 	GO:0003677	GO:0005634	GO:0006351	
Locus_10960_Transcript_4	IPR017923	Transcription factor IIS, N-terminal 	GO:0003677	GO:0005634	GO:0006351	
Locus_10960_Transcript_5	IPR017923	Transcription factor IIS, N-terminal 	GO:0003677	GO:0005634	GO:0006351	
Locus_10960_Transcript_6	IPR017923	Transcription factor IIS, N-terminal 	GO:0003677	GO:0005634	GO:0006351	
Locus_10960_Transcript_7	IPR017923	Transcription factor IIS, N-terminal 	GO:0003677	GO:0005634	GO:0006351	
Locus_10961_Transcript_1	IPR000372	Leucine-rich repeat-containing N-terminal 	
Locus_10961_Transcript_1	IPR003591	Leucine-rich repeat, typical subtype 	
Locus_10962_Transcript_1	IPR000884	Thrombospondin, type 1 repeat 	
Locus_10962_Transcript_1	IPR010909	PLAC 	GO:0008233	
Locus_10964_Transcript_1	IPR000169	Peptidase, cysteine peptidase active site 	GO:0004197	GO:0006508	
Locus_10964_Transcript_1	IPR000668	Peptidase C1A, papain C-terminal 	GO:0006508	GO:0008234	
Locus_10964_Transcript_1	IPR013128	Peptidase C1A, papain 	GO:0008234	
Locus_10967_Transcript_1	IPR008952	Tetraspanin, EC2 domain 	GO:0016021	
Locus_10967_Transcript_1	IPR018499	Tetraspanin/Peripherin 	GO:0016021	
Locus_10967_Transcript_2	IPR008952	Tetraspanin, EC2 domain 	GO:0016021	
Locus_10967_Transcript_2	IPR018499	Tetraspanin/Peripherin 	GO:0016021	
Locus_10967_Transcript_3	IPR008952	Tetraspanin, EC2 domain 	GO:0016021	
Locus_10967_Transcript_3	IPR018499	Tetraspanin/Peripherin 	GO:0016021	
Locus_10967_Transcript_4	IPR008952	Tetraspanin, EC2 domain 	GO:0016021	
Locus_10967_Transcript_4	IPR018499	Tetraspanin 	GO:0016021	
Locus_10967_Transcript_5	IPR008952	Tetraspanin, EC2 domain 	GO:0016021	
Locus_10967_Transcript_5	IPR018499	Tetraspanin 	GO:0016021	
Locus_10969_Transcript_1	IPR003837	Aspartyl/glutamyl-tRNA(Asn/Gln) amidotransferase, C subunit 	GO:0006450	
Locus_10969_Transcript_2	IPR003837	Aspartyl/glutamyl-tRNA(Asn/Gln) amidotransferase, C subunit 	GO:0006450	
Locus_10970_Transcript_1	IPR011989	Armadillo-like helical 	
Locus_10970_Transcript_1	IPR016024	Armadillo-type fold 	GO:0005488	
Locus_10970_Transcript_2	IPR011989	Armadillo-like helical 	
Locus_10970_Transcript_2	IPR016024	Armadillo-type fold 	GO:0005488	
Locus_10979_Transcript_1	IPR001611	Leucine-rich repeat 	GO:0005515	
Locus_10979_Transcript_2	IPR001611	Leucine-rich repeat 	GO:0005515	
Locus_10979_Transcript_3	IPR001611	Leucine-rich repeat 	GO:0005515	
Locus_10979_Transcript_4	IPR001611	Leucine-rich repeat 	GO:0005515	
Locus_10979_Transcript_5	IPR001611	Leucine-rich repeat 	GO:0005515	
Locus_10982_Transcript_1	IPR002159	CD36 antigen 	GO:0007155	GO:0016020	
Locus_10982_Transcript_1	IPR005428	Adhesion molecule CD36 	GO:0007155	
Locus_10982_Transcript_2	IPR002159	CD36 antigen 	GO:0007155	GO:0016020	
Locus_10982_Transcript_2	IPR005428	Adhesion molecule CD36 	GO:0007155	
Locus_10982_Transcript_5	IPR002159	CD36 antigen 	GO:0007155	GO:0016020	
Locus_10982_Transcript_5	IPR005428	Adhesion molecule CD36 	GO:0007155	
Locus_10982_Transcript_6	IPR002159	CD36 antigen 	GO:0007155	GO:0016020	
Locus_10982_Transcript_6	IPR005428	Adhesion molecule CD36 	GO:0007155	
Locus_10982_Transcript_7	IPR002159	CD36 antigen 	GO:0007155	GO:0016020	
Locus_10982_Transcript_7	IPR005428	Adhesion molecule CD36 	GO:0007155	
Locus_10982_Transcript_8	IPR002159	CD36 antigen 	GO:0007155	GO:0016020	
Locus_10982_Transcript_8	IPR005428	Adhesion molecule CD36 	GO:0007155	
Locus_10982_Transcript_9	IPR002159	CD36 antigen 	GO:0007155	GO:0016020	
Locus_10982_Transcript_9	IPR005428	Adhesion molecule CD36 	GO:0007155	
Locus_10984_Transcript_1	IPR002171	Ribosomal protein L2 	GO:0003735	GO:0005622	GO:0005840	GO:0006412	
Locus_10984_Transcript_1	IPR008991	Translation protein SH3-like 	
Locus_10984_Transcript_1	IPR012340	Nucleic acid-binding, OB-fold 	
Locus_10984_Transcript_1	IPR014722	Translation protein SH3-like, subgroup 	
Locus_10984_Transcript_1	IPR016027	Nucleic acid-binding, OB-fold-like 	
Locus_10984_Transcript_1	IPR022666	Ribosomal Proteins L2, RNA binding domain 	GO:0003735	GO:0005622	GO:0005840	GO:0006412	
Locus_10984_Transcript_1	IPR022669	Ribosomal protein L2, C-terminal 	GO:0003735	GO:0005622	GO:0005840	GO:0006412	
Locus_10984_Transcript_2	IPR002171	Ribosomal protein L2 	GO:0003735	GO:0005622	GO:0005840	GO:0006412	
Locus_10984_Transcript_2	IPR008991	Translation protein SH3-like 	
Locus_10984_Transcript_2	IPR012340	Nucleic acid-binding, OB-fold 	
Locus_10984_Transcript_2	IPR014722	Translation protein SH3-like, subgroup 	
Locus_10984_Transcript_2	IPR016027	Nucleic acid-binding, OB-fold-like 	
Locus_10984_Transcript_2	IPR022666	Ribosomal Proteins L2, RNA binding domain 	GO:0003735	GO:0005622	GO:0005840	GO:0006412	
Locus_10984_Transcript_2	IPR022669	Ribosomal protein L2, C-terminal 	GO:0003735	GO:0005622	GO:0005840	GO:0006412	
Locus_10984_Transcript_3	IPR002171	Ribosomal protein L2 	GO:0003735	GO:0005622	GO:0005840	GO:0006412	
Locus_10984_Transcript_3	IPR008991	Translation protein SH3-like 	
Locus_10984_Transcript_3	IPR012340	Nucleic acid-binding, OB-fold 	
Locus_10984_Transcript_3	IPR014722	Translation protein SH3-like, subgroup 	
Locus_10984_Transcript_3	IPR016027	Nucleic acid-binding, OB-fold-like 	
Locus_10984_Transcript_3	IPR022666	Ribosomal Proteins L2, RNA binding domain 	GO:0003735	GO:0005622	GO:0005840	GO:0006412	
Locus_10984_Transcript_3	IPR022669	Ribosomal protein L2, C-terminal 	GO:0003735	GO:0005622	GO:0005840	GO:0006412	
Locus_10987_Transcript_1	IPR001806	Small GTPase superfamily 	GO:0005525	GO:0007264	
Locus_10987_Transcript_1	IPR002041	Ran GTPase 	GO:0003924	GO:0005525	GO:0006184	GO:0006886	GO:0006913	GO:0007165	
Locus_10987_Transcript_1	IPR003578	Small GTPase superfamily, Rho type 	GO:0005525	GO:0005622	GO:0007264	
Locus_10987_Transcript_1	IPR003579	Small GTPase superfamily, Rab type 	GO:0005525	GO:0007264	GO:0015031	
Locus_10987_Transcript_1	IPR005225	Small GTP-binding protein domain 	GO:0005525	
Locus_10987_Transcript_1	IPR020849	Small GTPase superfamily, Ras type 	GO:0003924	GO:0005525	GO:0006184	GO:0007165	GO:0016020	
Locus_10987_Transcript_2	IPR001806	Small GTPase superfamily 	GO:0005525	GO:0007264	
Locus_10987_Transcript_2	IPR002041	Ran GTPase 	GO:0003924	GO:0005525	GO:0006184	GO:0006886	GO:0006913	GO:0007165	
Locus_10987_Transcript_2	IPR003578	Small GTPase superfamily, Rho type 	GO:0005525	GO:0005622	GO:0007264	
Locus_10987_Transcript_2	IPR003579	Small GTPase superfamily, Rab type 	GO:0005525	GO:0007264	GO:0015031	
Locus_10987_Transcript_2	IPR005225	Small GTP-binding protein domain 	GO:0005525	
Locus_10987_Transcript_2	IPR020849	Small GTPase superfamily, Ras type 	GO:0003924	GO:0005525	GO:0006184	GO:0007165	GO:0016020	
Locus_1098_Transcript_1	IPR000897	Signal recognition particle, SRP54 subunit, GTPase domain 	GO:0005525	GO:0006614	
Locus_1098_Transcript_1	IPR003593	AAA+ ATPase domain 	GO:0000166	GO:0017111	
Locus_1098_Transcript_1	IPR004125	Signal recognition particle, SRP54 subunit, M-domain 	GO:0006614	GO:0008312	GO:0048500	
Locus_1098_Transcript_1	IPR006325	Signal recognition particle, SRP54 subunit, eukaryotic 	GO:0003924	GO:0005525	GO:0006614	GO:0008312	GO:0048500	
Locus_1098_Transcript_1	IPR013822	Signal recognition particle, SRP54 subunit, helical bundle 	GO:0005525	GO:0006614	
Locus_1098_Transcript_1	IPR022941	Signal recognition particle, SRP54 subunit 	GO:0003924	GO:0005525	GO:0006614	GO:0048500	
Locus_1098_Transcript_2	IPR000897	Signal recognition particle, SRP54 subunit, GTPase domain 	GO:0005525	GO:0006614	
Locus_1098_Transcript_2	IPR003593	AAA+ ATPase domain 	GO:0000166	GO:0017111	
Locus_1098_Transcript_2	IPR004125	Signal recognition particle, SRP54 subunit, M-domain 	GO:0006614	GO:0008312	GO:0048500	
Locus_1098_Transcript_2	IPR006325	Signal recognition particle, SRP54 subunit, eukaryotic 	GO:0003924	GO:0005525	GO:0006614	GO:0008312	GO:0048500	
Locus_1098_Transcript_2	IPR013822	Signal recognition particle, SRP54 subunit, helical bundle 	GO:0005525	GO:0006614	
Locus_1098_Transcript_2	IPR022941	Signal recognition particle, SRP54 subunit 	GO:0003924	GO:0005525	GO:0006614	GO:0048500	
Locus_1098_Transcript_3	IPR000897	Signal recognition particle, SRP54 subunit, GTPase domain 	GO:0005525	GO:0006614	
Locus_1098_Transcript_3	IPR003593	AAA+ ATPase domain 	GO:0000166	GO:0017111	
Locus_1098_Transcript_3	IPR004125	Signal recognition particle, SRP54 subunit, M-domain 	GO:0006614	GO:0008312	GO:0048500	
Locus_1098_Transcript_3	IPR006325	Signal recognition particle, SRP54 subunit, eukaryotic 	GO:0003924	GO:0005525	GO:0006614	GO:0008312	GO:0048500	
Locus_1098_Transcript_3	IPR013822	Signal recognition particle, SRP54 subunit, helical bundle 	GO:0005525	GO:0006614	
Locus_1098_Transcript_3	IPR022941	Signal recognition particle, SRP54 subunit 	GO:0003924	GO:0005525	GO:0006614	GO:0048500	
Locus_1098_Transcript_4	IPR000897	Signal recognition particle, SRP54 subunit, GTPase domain 	GO:0005525	GO:0006614	
Locus_1098_Transcript_4	IPR003593	AAA+ ATPase domain 	GO:0000166	GO:0017111	
Locus_1098_Transcript_4	IPR004125	Signal recognition particle, SRP54 subunit, M-domain 	GO:0006614	GO:0008312	GO:0048500	
Locus_1098_Transcript_4	IPR006325	Signal recognition particle, SRP54 subunit, eukaryotic 	GO:0003924	GO:0005525	GO:0006614	GO:0008312	GO:0048500	
Locus_1098_Transcript_4	IPR013822	Signal recognition particle, SRP54 subunit, helical bundle 	GO:0005525	GO:0006614	
Locus_1098_Transcript_4	IPR022941	Signal recognition particle, SRP54 subunit 	GO:0003924	GO:0005525	GO:0006614	GO:0048500	
Locus_1098_Transcript_5	IPR000897	Signal recognition particle, SRP54 subunit, GTPase domain 	GO:0005525	GO:0006614	
Locus_1098_Transcript_5	IPR003593	AAA+ ATPase domain 	GO:0000166	GO:0017111	
Locus_1098_Transcript_5	IPR004125	Signal recognition particle, SRP54 subunit, M-domain 	GO:0006614	GO:0008312	GO:0048500	
Locus_1098_Transcript_5	IPR006325	Signal recognition particle, SRP54 subunit, eukaryotic 	GO:0003924	GO:0005525	GO:0006614	GO:0008312	GO:0048500	
Locus_1098_Transcript_5	IPR013822	Signal recognition particle, SRP54 subunit, helical bundle 	GO:0005525	GO:0006614	
Locus_1098_Transcript_5	IPR022941	Signal recognition particle, SRP54 subunit 	GO:0003924	GO:0005525	GO:0006614	GO:0048500	
Locus_1098_Transcript_6	IPR000897	Signal recognition particle, SRP54 subunit, GTPase domain 	GO:0005525	GO:0006614	
Locus_1098_Transcript_6	IPR003593	AAA+ ATPase domain 	GO:0000166	GO:0017111	
Locus_1098_Transcript_6	IPR004125	Signal recognition particle, SRP54 subunit, M-domain 	GO:0006614	GO:0008312	GO:0048500	
Locus_1098_Transcript_6	IPR006325	Signal recognition particle, SRP54 subunit, eukaryotic 	GO:0003924	GO:0005525	GO:0006614	GO:0008312	GO:0048500	
Locus_1098_Transcript_6	IPR013822	Signal recognition particle, SRP54 subunit, helical bundle 	GO:0005525	GO:0006614	
Locus_1098_Transcript_6	IPR022941	Signal recognition particle, SRP54 subunit 	GO:0003924	GO:0005525	GO:0006614	GO:0048500	
Locus_1098_Transcript_7	IPR000897	Signal recognition particle, SRP54 subunit, GTPase domain 	GO:0005525	GO:0006614	
Locus_1098_Transcript_7	IPR003593	AAA+ ATPase domain 	GO:0000166	GO:0017111	
Locus_1098_Transcript_7	IPR004125	Signal recognition particle, SRP54 subunit, M-domain 	GO:0006614	GO:0008312	GO:0048500	
Locus_1098_Transcript_7	IPR006325	Signal recognition particle, SRP54 subunit, eukaryotic 	GO:0003924	GO:0005525	GO:0006614	GO:0008312	GO:0048500	
Locus_1098_Transcript_7	IPR013822	Signal recognition particle, SRP54 subunit, helical bundle 	GO:0005525	GO:0006614	
Locus_1098_Transcript_7	IPR022941	Signal recognition particle, SRP54 subunit 	GO:0003924	GO:0005525	GO:0006614	GO:0048500	
Locus_1098_Transcript_8	IPR000897	Signal recognition particle, SRP54 subunit, GTPase domain 	GO:0005525	GO:0006614	
Locus_1098_Transcript_8	IPR003593	AAA+ ATPase domain 	GO:0000166	GO:0017111	
Locus_1098_Transcript_8	IPR004125	Signal recognition particle, SRP54 subunit, M-domain 	GO:0006614	GO:0008312	GO:0048500	
Locus_1098_Transcript_8	IPR006325	Signal recognition particle, SRP54 subunit, eukaryotic 	GO:0003924	GO:0005525	GO:0006614	GO:0008312	GO:0048500	
Locus_1098_Transcript_8	IPR013822	Signal recognition particle, SRP54 subunit, helical bundle 	GO:0005525	GO:0006614	
Locus_1098_Transcript_8	IPR022941	Signal recognition particle, SRP54 subunit 	GO:0003924	GO:0005525	GO:0006614	GO:0048500	
Locus_1098_Transcript_9	IPR000897	Signal recognition particle, SRP54 subunit, GTPase domain 	GO:0005525	GO:0006614	
Locus_1098_Transcript_9	IPR003593	AAA+ ATPase domain 	GO:0000166	GO:0017111	
Locus_1098_Transcript_9	IPR004125	Signal recognition particle, SRP54 subunit, M-domain 	GO:0006614	GO:0008312	GO:0048500	
Locus_1098_Transcript_9	IPR006325	Signal recognition particle, SRP54 subunit, eukaryotic 	GO:0003924	GO:0005525	GO:0006614	GO:0008312	GO:0048500	
Locus_1098_Transcript_9	IPR013822	Signal recognition particle, SRP54 subunit, helical bundle 	GO:0005525	GO:0006614	
Locus_1098_Transcript_9	IPR022941	Signal recognition particle, SRP54 subunit 	GO:0003924	GO:0005525	GO:0006614	GO:0048500	
Locus_10990_Transcript_1	IPR006591	RNA polymerase archaeal subunit P/eukaryotic subunit RPC10 	GO:0003677	GO:0003899	GO:0006351	
Locus_10990_Transcript_2	IPR006591	RNA polymerase Rbp10 	GO:0003677	GO:0003899	GO:0006351	
Locus_10990_Transcript_3	IPR006591	RNA polymerase Rbp10 	GO:0003677	GO:0003899	GO:0006351	
Locus_10990_Transcript_4	IPR006591	RNA polymerase Rbp10 	GO:0003677	GO:0003899	GO:0006351	
Locus_10990_Transcript_5	IPR006591	RNA polymerase Rbp10 	GO:0003677	GO:0003899	GO:0006351	
Locus_10990_Transcript_6	IPR006591	RNA polymerase Rbp10 	GO:0003677	GO:0003899	GO:0006351	
Locus_10990_Transcript_7	IPR006591	RNA polymerase archaeal subunit P/eukaryotic subunit RPC10 	GO:0003677	GO:0003899	GO:0006351	
Locus_10992_Transcript_1	IPR000832	GPCR, family 2, secretin-like 	GO:0004930	GO:0007186	GO:0016021	
Locus_10992_Transcript_1	IPR017981	GPCR, family 2-like 	GO:0004888	GO:0007166	GO:0016020	
Locus_10992_Transcript_2	IPR000832	GPCR, family 2, secretin-like 	GO:0004930	GO:0007186	GO:0016021	
Locus_10992_Transcript_2	IPR017981	GPCR, family 2-like 	GO:0004888	GO:0007166	GO:0016020	
Locus_10992_Transcript_3	IPR000832	GPCR, family 2, secretin-like 	GO:0004930	GO:0007186	GO:0016021	
Locus_10992_Transcript_3	IPR017981	GPCR, family 2-like 	GO:0004888	GO:0007166	GO:0016020	
Locus_10992_Transcript_4	IPR000832	GPCR, family 2, secretin-like 	GO:0004930	GO:0007186	GO:0016021	
Locus_10992_Transcript_4	IPR017981	GPCR, family 2-like 	GO:0004888	GO:0007166	GO:0016020	
Locus_10992_Transcript_5	IPR000203	GPS domain 	GO:0007218	GO:0016020	
Locus_10992_Transcript_5	IPR000832	GPCR, family 2, secretin-like 	GO:0004930	GO:0007186	GO:0016021	
Locus_10992_Transcript_5	IPR017981	GPCR, family 2-like 	GO:0004888	GO:0007166	GO:0016020	
Locus_10992_Transcript_6	IPR000832	GPCR, family 2, secretin-like 	GO:0004930	GO:0007186	GO:0016021	
Locus_10992_Transcript_6	IPR017981	GPCR, family 2-like 	GO:0004888	GO:0007166	GO:0016020	
Locus_10999_Transcript_1	IPR012336	Thioredoxin-like fold 	
Locus_10999_Transcript_1	IPR014912	Sep15/SelM redox 	
Locus_10999_Transcript_2	IPR012336	Thioredoxin-like fold 	
Locus_10999_Transcript_2	IPR014912	Sep15/SelM redox 	
Locus_10999_Transcript_3	IPR012336	Thioredoxin-like fold 	
Locus_10999_Transcript_3	IPR014912	Sep15/SelM redox 	
Locus_10999_Transcript_4	IPR012336	Thioredoxin-like fold 	
Locus_10999_Transcript_4	IPR014912	Sep15/SelM redox 	
Locus_10999_Transcript_5	IPR012336	Thioredoxin-like fold 	
Locus_10999_Transcript_5	IPR014912	Sep15/SelM redox 	
Locus_1099_Transcript_1	IPR000626	Ubiquitin 	GO:0005515	
Locus_1099_Transcript_1	IPR019954	Ubiquitin conserved site 	
Locus_1099_Transcript_1	IPR019955	Ubiquitin supergroup 	
Locus_1099_Transcript_1	IPR019956	Ubiquitin subgroup 	
Locus_1099_Transcript_2	IPR000626	Ubiquitin 	GO:0005515	
Locus_1099_Transcript_2	IPR019954	Ubiquitin conserved site 	
Locus_1099_Transcript_2	IPR019955	Ubiquitin supergroup 	
Locus_1099_Transcript_2	IPR019956	Ubiquitin subgroup 	
Locus_1099_Transcript_3	IPR000626	Ubiquitin 	GO:0005515	
Locus_1099_Transcript_3	IPR019954	Ubiquitin conserved site 	
Locus_1099_Transcript_3	IPR019955	Ubiquitin supergroup 	
Locus_1099_Transcript_3	IPR019956	Ubiquitin subgroup 	
Locus_1099_Transcript_4	IPR000626	Ubiquitin 	GO:0005515	
Locus_1099_Transcript_4	IPR019954	Ubiquitin conserved site 	
Locus_1099_Transcript_4	IPR019955	Ubiquitin supergroup 	
Locus_1099_Transcript_4	IPR019956	Ubiquitin subgroup 	
Locus_1099_Transcript_5	IPR000626	Ubiquitin 	GO:0005515	
Locus_1099_Transcript_5	IPR019954	Ubiquitin conserved site 	
Locus_1099_Transcript_5	IPR019955	Ubiquitin supergroup 	
Locus_1099_Transcript_5	IPR019956	Ubiquitin subgroup 	
Locus_1099_Transcript_6	IPR000626	Ubiquitin 	GO:0005515	
Locus_1099_Transcript_6	IPR019954	Ubiquitin conserved site 	
Locus_1099_Transcript_6	IPR019955	Ubiquitin supergroup 	
Locus_1099_Transcript_6	IPR019956	Ubiquitin subgroup 	
Locus_1099_Transcript_7	IPR000626	Ubiquitin 	GO:0005515	
Locus_1099_Transcript_7	IPR019954	Ubiquitin conserved site 	
Locus_1099_Transcript_7	IPR019955	Ubiquitin supergroup 	
Locus_1099_Transcript_7	IPR019956	Ubiquitin subgroup 	
Locus_1099_Transcript_8	IPR000626	Ubiquitin 	GO:0005515	
Locus_1099_Transcript_8	IPR019954	Ubiquitin conserved site 	
Locus_1099_Transcript_8	IPR019955	Ubiquitin supergroup 	
Locus_1099_Transcript_8	IPR019956	Ubiquitin subgroup 	
Locus_10_Transcript_2	IPR001073	Complement C1q protein 	
Locus_10_Transcript_2	IPR008983	Tumour necrosis factor-like 	GO:0005515	
Locus_10_Transcript_3	IPR001073	Complement C1q protein 	
Locus_10_Transcript_3	IPR008983	Tumour necrosis factor-like 	GO:0005515	
Locus_11003_Transcript_1	IPR013094	Alpha/beta hydrolase fold-3 	GO:0008152	GO:0016787	
Locus_11003_Transcript_2	IPR013094	Alpha/beta hydrolase fold-3 	GO:0008152	GO:0016787	
Locus_11003_Transcript_3	IPR013094	Alpha/beta hydrolase fold-3 	GO:0008152	GO:0016787	
Locus_11003_Transcript_4	IPR013094	Alpha/beta hydrolase fold-3 	GO:0008152	GO:0016787	
Locus_1100_Transcript_1	IPR007122	Gelsolin 	GO:0003779	
Locus_1100_Transcript_1	IPR007123	Gelsolin domain 	
Locus_11011_Transcript_1	IPR000555	JAB1/Mov34/MPN/PAD-1 	GO:0005515	
Locus_11011_Transcript_1	IPR024969	Rpn11/EIF3F C-terminal domain 	
Locus_11011_Transcript_2	IPR024969	Rpn11/EIF3F C-terminal domain 	
Locus_11011_Transcript_3	IPR000555	JAB1/Mov34/MPN/PAD-1 	GO:0005515	
Locus_11011_Transcript_3	IPR024969	Rpn11/EIF3F C-terminal domain 	
Locus_11011_Transcript_4	IPR000555	JAB1/Mov34/MPN/PAD-1 	GO:0005515	
Locus_11011_Transcript_4	IPR024969	Rpn11/EIF3F C-terminal domain 	
Locus_11011_Transcript_5	IPR000555	JAB1/Mov34/MPN/PAD-1 	GO:0005515	
Locus_11011_Transcript_5	IPR024969	Rpn11/EIF3F C-terminal domain 	
Locus_1101_Transcript_1	IPR001353	Proteasome, subunit alpha/beta 	GO:0004298	GO:0005839	GO:0051603	
Locus_1101_Transcript_1	IPR023333	Proteasome B-type subunit 	GO:0004298	
Locus_1101_Transcript_2	IPR001353	Proteasome, subunit alpha/beta 	GO:0004298	GO:0005839	GO:0051603	
Locus_1101_Transcript_2	IPR016050	Proteasome, beta-type subunit, conserved site 	GO:0004175	GO:0005839	GO:0051603	
Locus_1101_Transcript_2	IPR023333	Proteasome B-type subunit 	GO:0004298	
Locus_1101_Transcript_3	IPR001353	Proteasome, subunit alpha/beta 	GO:0004298	GO:0005839	GO:0051603	
Locus_1101_Transcript_3	IPR023333	Proteasome B-type subunit 	GO:0004298	
Locus_1101_Transcript_4	IPR001353	Proteasome, subunit alpha/beta 	GO:0004298	GO:0005839	GO:0051603	
Locus_1101_Transcript_4	IPR023333	Proteasome B-type subunit 	GO:0004298	
Locus_1101_Transcript_5	IPR001353	Proteasome, subunit alpha/beta 	GO:0004298	GO:0005839	GO:0051603	
Locus_1101_Transcript_5	IPR023333	Proteasome B-type subunit 	GO:0004298	
Locus_1101_Transcript_6	IPR001353	Proteasome, subunit alpha/beta 	GO:0004298	GO:0005839	GO:0051603	
Locus_1101_Transcript_6	IPR023333	Proteasome B-type subunit 	GO:0004298	
Locus_11029_Transcript_1	IPR001806	Small GTPase superfamily 	GO:0005525	GO:0007264	
Locus_11029_Transcript_1	IPR003578	Small GTPase superfamily, Rho type 	GO:0005525	GO:0005622	GO:0007264	
Locus_11029_Transcript_1	IPR003579	Small GTPase superfamily, Rab type 	GO:0005525	GO:0007264	GO:0015031	
Locus_11029_Transcript_1	IPR005225	Small GTP-binding protein domain 	GO:0005525	
Locus_11029_Transcript_1	IPR020849	Small GTPase superfamily, Ras type 	GO:0003924	GO:0005525	GO:0006184	GO:0007165	GO:0016020	
Locus_11031_Transcript_1	IPR000152	EGF-type aspartate/asparagine hydroxylation site 	
Locus_11031_Transcript_1	IPR000742	Epidermal growth factor-like domain 	GO:0005515	
Locus_11031_Transcript_1	IPR001881	EGF-like calcium-binding 	GO:0005509	
Locus_11031_Transcript_1	IPR006209	EGF-like domain 	GO:0005515	
Locus_11031_Transcript_1	IPR006210	Epidermal growth factor-like 	GO:0005515	
Locus_11031_Transcript_1	IPR013032	EGF-like, conserved site 	
Locus_11031_Transcript_1	IPR018097	EGF-like calcium-binding, conserved site 	GO:0005509	
Locus_11032_Transcript_1	IPR002933	Peptidase M20 	GO:0008152	GO:0016787	
Locus_11032_Transcript_2	IPR002933	Peptidase M20 	GO:0008152	GO:0016787	
Locus_11032_Transcript_3	IPR002933	Peptidase M20 	GO:0008152	GO:0016787	
Locus_1103_Transcript_1	IPR003081	Glutathione S-transferase, Mu class 	GO:0004364	GO:0008152	
Locus_1103_Transcript_1	IPR004045	Glutathione S-transferase, N-terminal 	GO:0005515	
Locus_1103_Transcript_1	IPR004046	Glutathione S-transferase, C-terminal 	
Locus_1103_Transcript_1	IPR010987	Glutathione S-transferase, C-terminal-like 	
Locus_1103_Transcript_1	IPR012336	Thioredoxin-like fold 	
Locus_1103_Transcript_1	IPR017933	Glutathione S-transferase/chloride channel, C-terminal 	
Locus_1103_Transcript_2	IPR003081	Glutathione S-transferase, Mu class 	GO:0004364	GO:0008152	
Locus_1103_Transcript_2	IPR004045	Glutathione S-transferase, N-terminal 	GO:0005515	
Locus_1103_Transcript_2	IPR004046	Glutathione S-transferase, C-terminal 	
Locus_1103_Transcript_2	IPR010987	Glutathione S-transferase, C-terminal-like 	
Locus_1103_Transcript_2	IPR012336	Thioredoxin-like fold 	
Locus_1103_Transcript_2	IPR017933	Glutathione S-transferase/chloride channel, C-terminal 	
Locus_1103_Transcript_3	IPR003081	Glutathione S-transferase, Mu class 	GO:0004364	GO:0008152	
Locus_1103_Transcript_3	IPR004045	Glutathione S-transferase, N-terminal 	GO:0005515	
Locus_1103_Transcript_3	IPR004046	Glutathione S-transferase, C-terminal 	
Locus_1103_Transcript_3	IPR010987	Glutathione S-transferase, C-terminal-like 	
Locus_1103_Transcript_3	IPR012336	Thioredoxin-like fold 	
Locus_1103_Transcript_3	IPR017933	Glutathione S-transferase/chloride channel, C-terminal 	
Locus_1103_Transcript_5	IPR003081	Glutathione S-transferase, Mu class 	GO:0004364	GO:0008152	
Locus_1103_Transcript_5	IPR004045	Glutathione S-transferase, N-terminal 	GO:0005515	
Locus_1103_Transcript_5	IPR004046	Glutathione S-transferase, C-terminal 	
Locus_1103_Transcript_5	IPR010987	Glutathione S-transferase, C-terminal-like 	
Locus_1103_Transcript_5	IPR012336	Thioredoxin-like fold 	
Locus_1103_Transcript_5	IPR017933	Glutathione S-transferase/chloride channel, C-terminal 	
Locus_1103_Transcript_6	IPR003081	Glutathione S-transferase, Mu class 	GO:0004364	GO:0008152	
Locus_1103_Transcript_6	IPR004045	Glutathione S-transferase, N-terminal 	GO:0005515	
Locus_1103_Transcript_6	IPR004046	Glutathione S-transferase, C-terminal 	
Locus_1103_Transcript_6	IPR010987	Glutathione S-transferase, C-terminal-like 	
Locus_1103_Transcript_6	IPR012336	Thioredoxin-like fold 	
Locus_1103_Transcript_6	IPR017933	Glutathione S-transferase/chloride channel, C-terminal 	
Locus_11040_Transcript_1	IPR022110	Casc1 domain 	
Locus_11040_Transcript_1	IPR023247	Cancer susceptibility candidate protein 1 	
Locus_11040_Transcript_2	IPR022110	Casc1 domain 	
Locus_11040_Transcript_2	IPR023247	Cancer susceptibility candidate protein 1 	
Locus_11040_Transcript_3	IPR022110	Casc1 domain 	
Locus_11040_Transcript_3	IPR023247	Cancer susceptibility candidate protein 1 	
Locus_11040_Transcript_4	IPR022110	Casc1 domain 	
Locus_11040_Transcript_4	IPR023247	Cancer susceptibility candidate protein 1 	
Locus_11040_Transcript_5	IPR022110	Casc1 domain 	
Locus_11040_Transcript_5	IPR023247	Cancer susceptibility candidate protein 1 	
Locus_11040_Transcript_6	IPR022110	Casc1 domain 	
Locus_11040_Transcript_6	IPR023247	Cancer susceptibility candidate protein 1 	
Locus_11040_Transcript_7	IPR022110	Casc1 domain 	
Locus_11040_Transcript_7	IPR023247	Cancer susceptibility candidate protein 1 	
Locus_11043_Transcript_1	IPR000477	Reverse transcriptase 	GO:0003723	GO:0003964	GO:0006278	
Locus_11043_Transcript_2	IPR000477	Reverse transcriptase 	GO:0003723	GO:0003964	GO:0006278	
Locus_11043_Transcript_3	IPR000477	Reverse transcriptase 	GO:0003723	GO:0003964	GO:0006278	
Locus_11043_Transcript_4	IPR000477	Reverse transcriptase 	GO:0003723	GO:0003964	GO:0006278	
Locus_11043_Transcript_5	IPR000477	Reverse transcriptase 	GO:0003723	GO:0003964	GO:0006278	
Locus_11050_Transcript_2	IPR001442	Collagen IV, non-collagenous 	GO:0005201	GO:0005581	
Locus_11050_Transcript_2	IPR016187	C-type lectin fold 	GO:0005488	
Locus_11050_Transcript_3	IPR001442	Collagen IV, non-collagenous 	GO:0005201	GO:0005581	
Locus_11050_Transcript_3	IPR016187	C-type lectin fold 	
Locus_11050_Transcript_4	IPR001442	Collagen IV, non-collagenous 	GO:0005201	GO:0005581	
Locus_11050_Transcript_4	IPR016187	C-type lectin fold 	GO:0005488	
Locus_11051_Transcript_1	IPR000245	ATPase, V0 complex, proteolipid subunit C 	GO:0015078	GO:0015991	GO:0033179	
Locus_11051_Transcript_1	IPR002379	ATPase, F0/V0 complex, subunit C 	GO:0015078	GO:0015991	GO:0033177	
Locus_11051_Transcript_1	IPR011555	ATPase, V0 complex, proteolipid subunit C, eukaryotic 	GO:0015078	GO:0015991	GO:0033179	
Locus_11051_Transcript_2	IPR000245	ATPase, V0 complex, proteolipid subunit C 	GO:0015078	GO:0015991	GO:0033179	
Locus_11051_Transcript_2	IPR002379	ATPase, F0/V0 complex, subunit C 	GO:0015078	GO:0015991	GO:0033177	
Locus_11051_Transcript_2	IPR011555	ATPase, V0 complex, proteolipid subunit C, eukaryotic 	GO:0015078	GO:0015991	GO:0033179	
Locus_11051_Transcript_3	IPR000245	ATPase, V0 complex, proteolipid subunit C 	GO:0015078	GO:0015991	GO:0033179	
Locus_11051_Transcript_3	IPR002379	ATPase, F0/V0 complex, subunit C 	GO:0015078	GO:0015991	GO:0033177	
Locus_11051_Transcript_3	IPR011555	ATPase, V0 complex, proteolipid subunit C, eukaryotic 	GO:0015078	GO:0015991	GO:0033179	
Locus_11051_Transcript_4	IPR000245	ATPase, V0 complex, proteolipid subunit C 	GO:0015078	GO:0015991	GO:0033179	
Locus_11051_Transcript_4	IPR002379	ATPase, F0/V0 complex, subunit C 	GO:0015078	GO:0015991	GO:0033177	
Locus_11051_Transcript_4	IPR011555	ATPase, V0 complex, proteolipid subunit C, eukaryotic 	GO:0015078	GO:0015991	GO:0033179	
Locus_1105_Transcript_1	IPR000172	Glucose-methanol-choline oxidoreductase, N-terminal 	GO:0016614	GO:0050660	GO:0055114	
Locus_1105_Transcript_1	IPR007867	Glucose-methanol-choline oxidoreductase, C-terminal 	GO:0016614	GO:0055114	
Locus_1105_Transcript_1	IPR012132	Glucose-methanol-choline oxidoreductase 	GO:0006066	GO:0008812	GO:0016614	GO:0050660	GO:0055114	
Locus_11064_Transcript_1	IPR000096	Serum amyloid A protein 	GO:0005576	GO:0006953	
Locus_11064_Transcript_2	IPR000096	Serum amyloid A protein 	GO:0005576	GO:0006953	
Locus_11064_Transcript_3	IPR000096	Serum amyloid A protein 	GO:0005576	GO:0006953	
Locus_11066_Transcript_1	IPR000547	Clathrin, heavy chain/VPS, 7-fold repeat 	GO:0006886	GO:0016192	
Locus_11066_Transcript_1	IPR001841	Zinc finger, RING-type 	GO:0005515	GO:0008270	
Locus_11066_Transcript_1	IPR013083	Zinc finger, RING/FYVE/PHD-type 	
Locus_11066_Transcript_1	IPR019453	Vacuolar sorting protein 39/Transforming growth factor beta receptor-associated domain 2 	
Locus_11066_Transcript_3	IPR000547	Clathrin, heavy chain/VPS, 7-fold repeat 	GO:0006886	GO:0016192	
Locus_11066_Transcript_3	IPR001841	Zinc finger, RING-type 	GO:0005515	GO:0008270	
Locus_11066_Transcript_3	IPR013083	Zinc finger, RING/FYVE/PHD-type 	
Locus_11066_Transcript_3	IPR019453	Vacuolar sorting protein 39/Transforming growth factor beta receptor-associated domain 2 	
Locus_11066_Transcript_4	IPR000547	Clathrin, heavy chain/VPS, 7-fold repeat 	GO:0006886	GO:0016192	
Locus_11066_Transcript_4	IPR001841	Zinc finger, RING-type 	GO:0005515	GO:0008270	
Locus_11066_Transcript_4	IPR013083	Zinc finger, RING/FYVE/PHD-type 	
Locus_11066_Transcript_4	IPR019453	Vacuolar sorting protein 39/Transforming growth factor beta receptor-associated domain 2 	
Locus_1106_Transcript_1	IPR002155	Thiolase 	GO:0008152	GO:0016747	
Locus_1106_Transcript_1	IPR016038	Thiolase-like, subgroup 	GO:0003824	GO:0008152	
Locus_1106_Transcript_1	IPR016039	Thiolase-like 	GO:0003824	GO:0008152	
Locus_1106_Transcript_1	IPR020613	Thiolase, conserved site 	GO:0008152	GO:0016747	
Locus_1106_Transcript_1	IPR020615	Thiolase, acyl-enzyme intermediate active site 	GO:0008152	GO:0016747	
Locus_1106_Transcript_1	IPR020616	Thiolase, N-terminal 	GO:0008152	GO:0016747	
Locus_1106_Transcript_1	IPR020617	Thiolase, C-terminal 	GO:0008152	GO:0016747	
Locus_1106_Transcript_2	IPR002155	Thiolase 	GO:0008152	GO:0016747	
Locus_1106_Transcript_2	IPR016038	Thiolase-like, subgroup 	GO:0003824	GO:0008152	
Locus_1106_Transcript_2	IPR016039	Thiolase-like 	GO:0003824	GO:0008152	
Locus_1106_Transcript_2	IPR020613	Thiolase, conserved site 	GO:0008152	GO:0016747	
Locus_1106_Transcript_2	IPR020615	Thiolase, acyl-enzyme intermediate active site 	GO:0008152	GO:0016747	
Locus_1106_Transcript_2	IPR020616	Thiolase, N-terminal 	GO:0008152	GO:0016747	
Locus_1106_Transcript_2	IPR020617	Thiolase, C-terminal 	GO:0008152	GO:0016747	
Locus_1106_Transcript_3	IPR002155	Thiolase 	GO:0008152	GO:0016747	
Locus_1106_Transcript_3	IPR016038	Thiolase-like, subgroup 	GO:0003824	GO:0008152	
Locus_1106_Transcript_3	IPR016039	Thiolase-like 	GO:0003824	GO:0008152	
Locus_1106_Transcript_3	IPR020613	Thiolase, conserved site 	GO:0008152	GO:0016747	
Locus_1106_Transcript_3	IPR020615	Thiolase, acyl-enzyme intermediate active site 	GO:0008152	GO:0016747	
Locus_1106_Transcript_3	IPR020616	Thiolase, N-terminal 	GO:0008152	GO:0016747	
Locus_1106_Transcript_3	IPR020617	Thiolase, C-terminal 	GO:0008152	GO:0016747	
Locus_1106_Transcript_4	IPR002155	Thiolase 	GO:0008152	GO:0016747	
Locus_1106_Transcript_4	IPR016038	Thiolase-like, subgroup 	GO:0003824	GO:0008152	
Locus_1106_Transcript_4	IPR016039	Thiolase-like 	GO:0003824	GO:0008152	
Locus_1106_Transcript_4	IPR020613	Thiolase, conserved site 	GO:0008152	GO:0016747	
Locus_1106_Transcript_4	IPR020615	Thiolase, acyl-enzyme intermediate active site 	GO:0008152	GO:0016747	
Locus_1106_Transcript_4	IPR020616	Thiolase, N-terminal 	GO:0008152	GO:0016747	
Locus_1106_Transcript_4	IPR020617	Thiolase, C-terminal 	GO:0008152	GO:0016747	
Locus_1106_Transcript_5	IPR002155	Thiolase 	GO:0008152	GO:0016747	
Locus_1106_Transcript_5	IPR016038	Thiolase-like, subgroup 	GO:0003824	GO:0008152	
Locus_1106_Transcript_5	IPR016039	Thiolase-like 	GO:0003824	GO:0008152	
Locus_1106_Transcript_5	IPR020613	Thiolase, conserved site 	GO:0008152	GO:0016747	
Locus_1106_Transcript_5	IPR020615	Thiolase, acyl-enzyme intermediate active site 	GO:0008152	GO:0016747	
Locus_1106_Transcript_5	IPR020616	Thiolase, N-terminal 	GO:0008152	GO:0016747	
Locus_1106_Transcript_5	IPR020617	Thiolase, C-terminal 	GO:0008152	GO:0016747	
Locus_1106_Transcript_6	IPR002155	Thiolase 	GO:0008152	GO:0016747	
Locus_1106_Transcript_6	IPR016038	Thiolase-like, subgroup 	GO:0003824	GO:0008152	
Locus_1106_Transcript_6	IPR016039	Thiolase-like 	GO:0003824	GO:0008152	
Locus_1106_Transcript_6	IPR020613	Thiolase, conserved site 	GO:0008152	GO:0016747	
Locus_1106_Transcript_6	IPR020615	Thiolase, acyl-enzyme intermediate active site 	GO:0008152	GO:0016747	
Locus_1106_Transcript_6	IPR020616	Thiolase, N-terminal 	GO:0008152	GO:0016747	
Locus_1106_Transcript_6	IPR020617	Thiolase, C-terminal 	GO:0008152	GO:0016747	
Locus_1106_Transcript_7	IPR002155	Thiolase 	GO:0008152	GO:0016747	
Locus_1106_Transcript_7	IPR016038	Thiolase-like, subgroup 	GO:0003824	GO:0008152	
Locus_1106_Transcript_7	IPR016039	Thiolase-like 	GO:0003824	GO:0008152	
Locus_1106_Transcript_7	IPR020613	Thiolase, conserved site 	GO:0008152	GO:0016747	
Locus_1106_Transcript_7	IPR020615	Thiolase, acyl-enzyme intermediate active site 	GO:0008152	GO:0016747	
Locus_1106_Transcript_7	IPR020616	Thiolase, N-terminal 	GO:0008152	GO:0016747	
Locus_1106_Transcript_7	IPR020617	Thiolase, C-terminal 	GO:0008152	GO:0016747	
Locus_1106_Transcript_8	IPR002155	Thiolase 	GO:0008152	GO:0016747	
Locus_1106_Transcript_8	IPR016038	Thiolase-like, subgroup 	GO:0003824	GO:0008152	
Locus_1106_Transcript_8	IPR016039	Thiolase-like 	GO:0003824	GO:0008152	
Locus_1106_Transcript_8	IPR020613	Thiolase, conserved site 	GO:0008152	GO:0016747	
Locus_1106_Transcript_8	IPR020615	Thiolase, acyl-enzyme intermediate active site 	GO:0008152	GO:0016747	
Locus_1106_Transcript_8	IPR020616	Thiolase, N-terminal 	GO:0008152	GO:0016747	
Locus_1106_Transcript_8	IPR020617	Thiolase, C-terminal 	GO:0008152	GO:0016747	
Locus_11071_Transcript_1	IPR008854	Thiopurine S-methyltransferase 	GO:0005737	GO:0008119	GO:0008152	
Locus_11071_Transcript_1	IPR016822	Thiopurine S-methyltransferase, subgroup 	GO:0008119	
Locus_11071_Transcript_2	IPR008854	TPMT family 	GO:0008757	
Locus_11071_Transcript_3	IPR008854	TPMT family 	GO:0008757	
Locus_11074_Transcript_1	IPR001810	F-box domain, cyclin-like 	GO:0005515	
Locus_11074_Transcript_3	IPR001810	F-box domain, cyclin-like 	GO:0005515	
Locus_11074_Transcript_4	IPR001810	F-box domain, cyclin-like 	GO:0005515	
Locus_11076_Transcript_1	IPR004154	Anticodon-binding 	
Locus_11076_Transcript_1	IPR004516	Histidyl-tRNA synthetase, class IIa 	GO:0000166	GO:0004821	GO:0005524	GO:0005737	GO:0006427	
Locus_11076_Transcript_2	IPR004154	Anticodon-binding 	
Locus_11076_Transcript_2	IPR004516	Histidine-tRNA ligase/ATP phosphoribosyltransferase regulatory subunit 	GO:0005737	
Locus_11076_Transcript_3	IPR004154	Anticodon-binding 	
Locus_11076_Transcript_3	IPR004516	Histidine-tRNA ligase/ATP phosphoribosyltransferase regulatory subunit 	GO:0005737	
Locus_11076_Transcript_4	IPR004154	Anticodon-binding 	
Locus_11076_Transcript_4	IPR004516	Histidine-tRNA ligase/ATP phosphoribosyltransferase regulatory subunit 	GO:0005737	
Locus_11076_Transcript_5	IPR004154	Anticodon-binding 	
Locus_11076_Transcript_5	IPR004516	Histidine-tRNA ligase/ATP phosphoribosyltransferase regulatory subunit 	GO:0005737	
Locus_11076_Transcript_6	IPR004154	Anticodon-binding 	
Locus_11076_Transcript_6	IPR004516	Histidine-tRNA ligase/ATP phosphoribosyltransferase regulatory subunit 	GO:0005737	
Locus_11076_Transcript_7	IPR004154	Anticodon-binding 	
Locus_11076_Transcript_7	IPR004516	Histidine-tRNA ligase/ATP phosphoribosyltransferase regulatory subunit 	GO:0005737	
Locus_11078_Transcript_2	IPR009772	D123 	
Locus_11078_Transcript_3	IPR009772	D123 	
Locus_11078_Transcript_4	IPR009772	D123 	
Locus_11081_Transcript_1	IPR001309	Peptidase C14, ICE, catalytic subunit p20 	GO:0004197	GO:0006508	
Locus_11081_Transcript_1	IPR002398	Peptidase C14, caspase precursor p45 	GO:0004197	GO:0006508	
Locus_11081_Transcript_1	IPR011600	Peptidase C14, caspase catalytic 	GO:0004197	GO:0006508	
Locus_11081_Transcript_1	IPR015917	Peptidase C14, caspase precursor p45, core 	GO:0006915	GO:0008234	
Locus_11081_Transcript_2	IPR001309	Peptidase C14, ICE, catalytic subunit p20 	GO:0004197	GO:0006508	
Locus_11081_Transcript_2	IPR002398	Peptidase C14, caspase precursor p45 	GO:0004197	GO:0006508	
Locus_11081_Transcript_2	IPR011600	Peptidase C14, caspase catalytic 	GO:0004197	GO:0006508	
Locus_11081_Transcript_2	IPR015917	Peptidase C14, caspase precursor p45, core 	GO:0006915	GO:0008234	
Locus_11081_Transcript_3	IPR001309	Peptidase C14, ICE, catalytic subunit p20 	GO:0004197	GO:0006508	
Locus_11081_Transcript_3	IPR002398	Peptidase C14, caspase precursor p45 	GO:0004197	GO:0006508	
Locus_11081_Transcript_3	IPR011600	Peptidase C14, caspase catalytic 	GO:0004197	GO:0006508	
Locus_11081_Transcript_3	IPR015917	Peptidase C14, caspase precursor p45, core 	GO:0006915	GO:0008234	
Locus_11081_Transcript_4	IPR001309	Peptidase C14, ICE, catalytic subunit p20 	GO:0004197	GO:0006508	
Locus_11081_Transcript_4	IPR002398	Peptidase C14, caspase precursor p45 	GO:0004197	GO:0006508	
Locus_11081_Transcript_4	IPR011600	Peptidase C14, caspase catalytic 	GO:0004197	GO:0006508	
Locus_11081_Transcript_4	IPR015917	Peptidase C14, caspase precursor p45, core 	GO:0006915	GO:0008234	
Locus_11081_Transcript_5	IPR001309	Peptidase C14, ICE, catalytic subunit p20 	GO:0004197	GO:0006508	
Locus_11081_Transcript_5	IPR002398	Peptidase C14, caspase precursor p45 	GO:0004197	GO:0006508	
Locus_11081_Transcript_5	IPR011600	Peptidase C14, caspase catalytic 	GO:0004197	GO:0006508	
Locus_11081_Transcript_5	IPR015917	Peptidase C14, caspase precursor p45, core 	GO:0006915	GO:0008234	
Locus_11081_Transcript_6	IPR001309	Peptidase C14, ICE, catalytic subunit p20 	GO:0004197	GO:0006508	
Locus_11081_Transcript_6	IPR002398	Peptidase C14, caspase precursor p45 	GO:0004197	GO:0006508	
Locus_11081_Transcript_6	IPR011600	Peptidase C14, caspase catalytic 	GO:0004197	GO:0006508	
Locus_11081_Transcript_6	IPR015917	Peptidase C14, caspase precursor p45, core 	GO:0006915	GO:0008234	
Locus_11083_Transcript_1	IPR000742	Epidermal growth factor-like domain 	GO:0005515	
Locus_11083_Transcript_1	IPR001791	Laminin G domain 	
Locus_11083_Transcript_1	IPR001881	EGF-like calcium-binding 	GO:0005509	
Locus_11083_Transcript_1	IPR008985	Concanavalin A-like lectin/glucanases superfamily 	
Locus_11083_Transcript_1	IPR013032	EGF-like, conserved site 	
Locus_11083_Transcript_1	IPR013320	Concanavalin A-like lectin/glucanase, subgroup 	
Locus_11084_Transcript_1	IPR001273	Aromatic amino acid hydroxylase 	GO:0004497	GO:0005506	GO:0009072	GO:0055114	
Locus_11084_Transcript_1	IPR002912	ACT domain 	GO:0008152	GO:0016597	
Locus_11084_Transcript_1	IPR019774	Aromatic amino acid hydroxylase, C-terminal 	GO:0016714	GO:0055114	
Locus_11084_Transcript_2	IPR001273	Aromatic amino acid hydroxylase 	GO:0004497	GO:0005506	GO:0009072	GO:0055114	
Locus_11084_Transcript_2	IPR002912	ACT domain 	GO:0008152	GO:0016597	
Locus_11084_Transcript_2	IPR019774	Aromatic amino acid hydroxylase, C-terminal 	GO:0016714	GO:0055114	
Locus_11084_Transcript_3	IPR001273	Aromatic amino acid hydroxylase 	GO:0004497	GO:0005506	GO:0009072	GO:0055114	
Locus_11084_Transcript_3	IPR002912	ACT domain 	GO:0008152	GO:0016597	
Locus_11084_Transcript_3	IPR019774	Aromatic amino acid hydroxylase, C-terminal 	GO:0016714	GO:0055114	
Locus_11084_Transcript_4	IPR001273	Aromatic amino acid hydroxylase 	GO:0004497	GO:0005506	GO:0009072	GO:0055114	
Locus_11084_Transcript_4	IPR002912	ACT domain 	GO:0008152	GO:0016597	
Locus_11084_Transcript_4	IPR019774	Aromatic amino acid hydroxylase, C-terminal 	GO:0016714	GO:0055114	
Locus_11084_Transcript_5	IPR001273	Aromatic amino acid hydroxylase 	GO:0004497	GO:0005506	GO:0009072	GO:0055114	
Locus_11084_Transcript_5	IPR002912	ACT domain 	GO:0008152	GO:0016597	
Locus_11084_Transcript_5	IPR019774	Aromatic amino acid hydroxylase, C-terminal 	GO:0016714	GO:0055114	
Locus_11085_Transcript_1	IPR002048	Calcium-binding EF-hand 	GO:0005509	
Locus_11085_Transcript_1	IPR011992	EF-hand-like domain 	GO:0005509	
Locus_11085_Transcript_1	IPR018247	EF-Hand 1, calcium-binding site 	
Locus_11085_Transcript_1	IPR018249	EF-HAND 2 	
Locus_11086_Transcript_1	IPR001680	WD40 repeat 	GO:0005515	
Locus_11086_Transcript_1	IPR015943	WD40/YVTN repeat-like-containing domain 	GO:0005515	
Locus_11086_Transcript_1	IPR017986	WD40-repeat-containing domain 	GO:0005515	
Locus_11086_Transcript_1	IPR019775	WD40 repeat, conserved site 	
Locus_11087_Transcript_1	IPR000157	Toll/interleukin-1 receptor homology (TIR) domain 	GO:0005515	GO:0005622	GO:0007165	
Locus_11087_Transcript_1	IPR000488	Death 	GO:0005515	GO:0007165	
Locus_11087_Transcript_1	IPR004075	Interleukin-1 receptor, type I/Toll precursor 	GO:0004888	GO:0007165	GO:0031224	GO:0045087	
Locus_11087_Transcript_1	IPR011029	DEATH-like 	
Locus_11088_Transcript_1	IPR002589	Appr-1-p processing 	
Locus_11096_Transcript_1	IPR012981	Nop17p 	
Locus_11096_Transcript_2	IPR012981	PIH 	
Locus_110_Transcript_10	IPR000504	RNA recognition motif domain 	GO:0003676	
Locus_110_Transcript_10	IPR006535	HnRNP R/Q splicing factor 	
Locus_110_Transcript_10	IPR012677	Nucleotide-binding, alpha-beta plait 	GO:0000166	
Locus_110_Transcript_11	IPR000504	RNA recognition motif domain 	GO:0003676	
Locus_110_Transcript_11	IPR006535	HnRNP R/Q splicing factor 	
Locus_110_Transcript_11	IPR012677	Nucleotide-binding, alpha-beta plait 	GO:0000166	
Locus_110_Transcript_2	IPR000504	RNA recognition motif domain 	GO:0003676	
Locus_110_Transcript_2	IPR006535	HnRNP R/Q splicing factor 	
Locus_110_Transcript_2	IPR012677	Nucleotide-binding, alpha-beta plait 	GO:0000166	
Locus_110_Transcript_4	IPR000504	RNA recognition motif domain 	GO:0003676	
Locus_110_Transcript_4	IPR006535	HnRNP R/Q splicing factor 	
Locus_110_Transcript_4	IPR012677	Nucleotide-binding, alpha-beta plait 	GO:0000166	
Locus_110_Transcript_5	IPR000504	RNA recognition motif domain 	GO:0003676	
Locus_110_Transcript_5	IPR006535	HnRNP R/Q splicing factor 	
Locus_110_Transcript_5	IPR012677	Nucleotide-binding, alpha-beta plait 	GO:0000166	
Locus_110_Transcript_6	IPR000504	RNA recognition motif domain 	GO:0003676	
Locus_110_Transcript_6	IPR006535	HnRNP R/Q splicing factor 	
Locus_110_Transcript_6	IPR012677	Nucleotide-binding, alpha-beta plait 	GO:0000166	
Locus_110_Transcript_7	IPR000504	RNA recognition motif domain 	GO:0003676	
Locus_110_Transcript_7	IPR006535	HnRNP R/Q splicing factor 	
Locus_110_Transcript_7	IPR012677	Nucleotide-binding, alpha-beta plait 	GO:0000166	
Locus_110_Transcript_8	IPR000504	RNA recognition motif domain 	GO:0003676	
Locus_110_Transcript_8	IPR006535	HnRNP R/Q splicing factor 	
Locus_110_Transcript_8	IPR012677	Nucleotide-binding, alpha-beta plait 	GO:0000166	
Locus_110_Transcript_9	IPR000504	RNA recognition motif domain 	GO:0003676	
Locus_110_Transcript_9	IPR006535	HnRNP R/Q splicing factor 	
Locus_110_Transcript_9	IPR012677	Nucleotide-binding, alpha-beta plait 	GO:0000166	
Locus_11114_Transcript_1	IPR002634	BolA protein 	
Locus_11114_Transcript_2	IPR002634	BolA protein 	
Locus_11117_Transcript_1	IPR000649	Initiation factor 2B-related 	GO:0044237	
Locus_11117_Transcript_2	IPR000649	Initiation factor 2B-related 	GO:0044237	
Locus_11117_Transcript_3	IPR000649	Initiation factor 2B-related 	GO:0044237	
Locus_11118_Transcript_1	IPR001715	Calponin homology domain 	GO:0005515	
Locus_11121_Transcript_1	IPR015425	Actin-binding FH2 	
Locus_11123_Transcript_1	IPR008180	DeoxyUTP pyrophosphatase 	GO:0016787	GO:0046080	
Locus_11123_Transcript_1	IPR008181	DeoxyUTP pyrophosphatase, dUTPase subfamily 	GO:0004170	GO:0046080	
Locus_11128_Transcript_1	IPR000111	Glycoside hydrolase, clan GH-D 	GO:0004553	GO:0005975	
Locus_11128_Transcript_1	IPR002241	Glycoside hydrolase, family 27 	GO:0004553	GO:0005975	
Locus_11128_Transcript_1	IPR013780	Glycosyl hydrolase, family 13, all-beta 	GO:0003824	GO:0005975	GO:0043169	
Locus_11128_Transcript_1	IPR013785	Aldolase-type TIM barrel 	GO:0003824	
Locus_11128_Transcript_1	IPR017853	Glycoside hydrolase, superfamily 	
Locus_11128_Transcript_2	IPR000111	Glycoside hydrolase, clan GH-D 	GO:0004553	GO:0005975	
Locus_11128_Transcript_2	IPR002241	Glycoside hydrolase, family 27 	GO:0004553	GO:0005975	
Locus_11128_Transcript_2	IPR013780	Glycosyl hydrolase, family 13, all-beta 	GO:0003824	GO:0005975	GO:0043169	
Locus_11128_Transcript_2	IPR013785	Aldolase-type TIM barrel 	GO:0003824	
Locus_11128_Transcript_2	IPR017853	Glycoside hydrolase, superfamily 	
Locus_11128_Transcript_3	IPR000111	Glycoside hydrolase, clan GH-D 	GO:0004553	GO:0005975	
Locus_11128_Transcript_3	IPR002241	Glycoside hydrolase, family 27 	GO:0004553	GO:0005975	
Locus_11128_Transcript_3	IPR013780	Glycosyl hydrolase, family 13, all-beta 	GO:0003824	GO:0005975	GO:0043169	
Locus_11128_Transcript_3	IPR013785	Aldolase-type TIM barrel 	GO:0003824	
Locus_11128_Transcript_3	IPR017853	Glycoside hydrolase, superfamily 	
Locus_11128_Transcript_4	IPR000111	Glycoside hydrolase, clan GH-D 	GO:0004553	GO:0005975	
Locus_11128_Transcript_4	IPR002241	Glycoside hydrolase, family 27 	GO:0004553	GO:0005975	
Locus_11128_Transcript_4	IPR013780	Glycosyl hydrolase, family 13, all-beta 	GO:0003824	GO:0005975	GO:0043169	
Locus_11128_Transcript_4	IPR013785	Aldolase-type TIM barrel 	GO:0003824	
Locus_11128_Transcript_4	IPR017853	Glycoside hydrolase, superfamily 	
Locus_11128_Transcript_5	IPR000111	Glycoside hydrolase, clan GH-D 	GO:0004553	GO:0005975	
Locus_11128_Transcript_5	IPR002241	Glycoside hydrolase, family 27 	GO:0004553	GO:0005975	
Locus_11128_Transcript_5	IPR013780	Glycosyl hydrolase, family 13, all-beta 	GO:0003824	GO:0005975	GO:0043169	
Locus_11128_Transcript_5	IPR013785	Aldolase-type TIM barrel 	GO:0003824	
Locus_11128_Transcript_5	IPR017853	Glycoside hydrolase, superfamily 	
Locus_11129_Transcript_1	IPR009581	Domain of unknown function DUF1193 	
Locus_11129_Transcript_1	IPR024869	FAM20 	
Locus_11129_Transcript_2	IPR009581	Domain of unknown function DUF1193 	
Locus_11129_Transcript_2	IPR024869	FAM20 	
Locus_11129_Transcript_3	IPR009581	Domain of unknown function DUF1193 	
Locus_11129_Transcript_3	IPR024869	FAM20 	
Locus_11129_Transcript_4	IPR009581	Domain of unknown function DUF1193 	
Locus_11129_Transcript_4	IPR024869	FAM20 	
Locus_11130_Transcript_1	IPR006031	XYPPX repeat 	
Locus_11130_Transcript_1	IPR006461	Uncharacterised protein family Cys-rich 	
Locus_11130_Transcript_2	IPR006031	XYPPX repeat 	
Locus_11130_Transcript_2	IPR006461	Uncharacterised protein family Cys-rich 	
Locus_11132_Transcript_1	IPR002293	Amino acid/polyamine transporter I 	GO:0003333	GO:0015171	GO:0016020	
Locus_11134_Transcript_1	IPR000734	Lipase 	GO:0003824	GO:0006629	
Locus_11134_Transcript_1	IPR002331	Pancreatic lipase 	GO:0004806	GO:0006629	
Locus_11134_Transcript_1	IPR013818	Lipase, N-terminal 	
Locus_11138_Transcript_1	IPR004045	Glutathione S-transferase, N-terminal 	GO:0005515	
Locus_11138_Transcript_1	IPR004046	Glutathione S-transferase, C-terminal 	
Locus_11138_Transcript_1	IPR005442	Glutathione S-transferase, omega-class 	GO:0004364	GO:0005737	GO:0008152	
Locus_11138_Transcript_1	IPR010987	Glutathione S-transferase, C-terminal-like 	
Locus_11138_Transcript_1	IPR012336	Thioredoxin-like fold 	
Locus_11138_Transcript_1	IPR017933	Glutathione S-transferase/chloride channel, C-terminal 	
Locus_11138_Transcript_2	IPR004045	Glutathione S-transferase, N-terminal 	GO:0005515	
Locus_11138_Transcript_2	IPR004046	Glutathione S-transferase, C-terminal 	
Locus_11138_Transcript_2	IPR005442	Glutathione S-transferase, omega-class 	GO:0004364	GO:0005737	GO:0008152	
Locus_11138_Transcript_2	IPR010987	Glutathione S-transferase, C-terminal-like 	
Locus_11138_Transcript_2	IPR012336	Thioredoxin-like fold 	
Locus_11138_Transcript_2	IPR017933	Glutathione S-transferase/chloride channel, C-terminal 	
Locus_11138_Transcript_3	IPR004045	Glutathione S-transferase, N-terminal 	GO:0005515	
Locus_11138_Transcript_3	IPR004046	Glutathione S-transferase, C-terminal 	
Locus_11138_Transcript_3	IPR005442	Glutathione S-transferase, omega-class 	GO:0004364	GO:0005737	GO:0008152	
Locus_11138_Transcript_3	IPR010987	Glutathione S-transferase, C-terminal-like 	
Locus_11138_Transcript_3	IPR012336	Thioredoxin-like fold 	
Locus_11138_Transcript_3	IPR017933	Glutathione S-transferase/chloride channel, C-terminal 	
Locus_11138_Transcript_4	IPR004045	Glutathione S-transferase, N-terminal 	GO:0005515	
Locus_11138_Transcript_4	IPR004046	Glutathione S-transferase, C-terminal 	
Locus_11138_Transcript_4	IPR005442	Glutathione S-transferase, omega-class 	GO:0004364	GO:0005737	GO:0008152	
Locus_11138_Transcript_4	IPR010987	Glutathione S-transferase, C-terminal-like 	
Locus_11138_Transcript_4	IPR012336	Thioredoxin-like fold 	
Locus_11138_Transcript_4	IPR017933	Glutathione S-transferase/chloride channel, C-terminal 	
Locus_1113_Transcript_1	IPR001841	Zinc finger, RING-type 	GO:0005515	GO:0008270	
Locus_1113_Transcript_1	IPR013083	Zinc finger, RING/FYVE/PHD-type 	
Locus_1113_Transcript_2	IPR001841	Zinc finger, RING-type 	GO:0005515	GO:0008270	
Locus_1113_Transcript_2	IPR013083	Zinc finger, RING/FYVE/PHD-type 	
Locus_11142_Transcript_1	IPR003959	ATPase, AAA-type, core 	GO:0005524	
Locus_11142_Transcript_1	IPR003960	ATPase, AAA-type, conserved site 	GO:0005524	
Locus_11142_Transcript_2	IPR003959	ATPase, AAA-type, core 	GO:0005524	
Locus_11142_Transcript_2	IPR003960	ATPase, AAA-type, conserved site 	GO:0005524	
Locus_11142_Transcript_3	IPR003959	ATPase, AAA-type, core 	GO:0005524	
Locus_11142_Transcript_3	IPR003960	ATPase, AAA-type, conserved site 	GO:0005524	
Locus_11142_Transcript_4	IPR003959	ATPase, AAA-type, core 	GO:0005524	
Locus_11142_Transcript_4	IPR003960	ATPase, AAA-type, conserved site 	GO:0005524	
Locus_11148_Transcript_1	IPR002641	Patatin/Phospholipase A2-related 	GO:0006629	
Locus_11148_Transcript_1	IPR016035	Acyl transferase/acyl hydrolase/lysophospholipase 	GO:0008152	
Locus_11148_Transcript_2	IPR002641	Patatin/Phospholipase A2-related 	GO:0006629	
Locus_11148_Transcript_2	IPR016035	Acyl transferase/acyl hydrolase/lysophospholipase 	GO:0008152	
Locus_11155_Transcript_1	IPR001275	DM DNA-binding 	GO:0005634	GO:0006355	GO:0007548	GO:0043565	
Locus_11155_Transcript_1	IPR005173	DMRTA motif 	
Locus_11155_Transcript_1	IPR009060	UBA-like 	GO:0005515	
Locus_11155_Transcript_1	IPR026607	DMRT/protein doublesex/protein male abnormal 3 	
Locus_11158_Transcript_1	IPR010734	Copine 	
Locus_11159_Transcript_1	IPR002048	Calcium-binding EF-hand 	GO:0005509	
Locus_11159_Transcript_1	IPR011992	EF-hand-like domain 	GO:0005509	
Locus_11159_Transcript_1	IPR018247	EF-Hand 1, calcium-binding site 	
Locus_11159_Transcript_1	IPR018249	EF-HAND 2 	
Locus_11159_Transcript_2	IPR002048	Calcium-binding EF-hand 	GO:0005509	
Locus_11159_Transcript_2	IPR011992	EF-hand-like domain 	GO:0005509	
Locus_11159_Transcript_2	IPR018247	EF-Hand 1, calcium-binding site 	
Locus_11159_Transcript_2	IPR018249	EF-HAND 2 	
Locus_1115_Transcript_1	IPR004087	K Homology domain 	GO:0003723	
Locus_1115_Transcript_1	IPR024166	Ribosomal RNA assembly KRR1 	
Locus_1115_Transcript_2	IPR004087	K Homology domain 	GO:0003723	
Locus_1115_Transcript_2	IPR024166	Ribosomal RNA assembly KRR1 	
Locus_1115_Transcript_3	IPR004087	K Homology domain 	GO:0003723	
Locus_1115_Transcript_3	IPR024166	Ribosomal RNA assembly KRR1 	
Locus_1115_Transcript_4	IPR004087	K Homology domain 	GO:0003723	
Locus_1115_Transcript_4	IPR024166	Ribosomal RNA assembly KRR1 	
Locus_1115_Transcript_5	IPR004087	K Homology domain 	GO:0003723	
Locus_1115_Transcript_5	IPR024166	Ribosomal RNA assembly KRR1 	
Locus_11165_Transcript_1	IPR001440	Tetratricopeptide TPR-1 	GO:0005515	
Locus_11165_Transcript_1	IPR011990	Tetratricopeptide-like helical 	GO:0005488	
Locus_11165_Transcript_1	IPR013026	Tetratricopeptide repeat-containing domain 	GO:0005515	
Locus_11165_Transcript_1	IPR019734	Tetratricopeptide repeat 	GO:0005515	
Locus_11165_Transcript_3	IPR001440	Tetratricopeptide TPR-1 	GO:0005515	
Locus_11165_Transcript_3	IPR011990	Tetratricopeptide-like helical 	GO:0005515	
Locus_11165_Transcript_3	IPR013026	Tetratricopeptide repeat-containing domain 	GO:0005515	
Locus_11165_Transcript_3	IPR019734	Tetratricopeptide repeat 	GO:0005515	
Locus_11165_Transcript_4	IPR001440	Tetratricopeptide TPR-1 	GO:0005515	
Locus_11165_Transcript_4	IPR011990	Tetratricopeptide-like helical 	GO:0005515	
Locus_11165_Transcript_4	IPR013026	Tetratricopeptide repeat-containing domain 	GO:0005515	
Locus_11165_Transcript_4	IPR019734	Tetratricopeptide repeat 	GO:0005515	
Locus_11165_Transcript_5	IPR001440	Tetratricopeptide TPR-1 	GO:0005515	
Locus_11165_Transcript_5	IPR011990	Tetratricopeptide-like helical 	GO:0005515	
Locus_11165_Transcript_5	IPR013026	Tetratricopeptide repeat-containing domain 	GO:0005515	
Locus_11165_Transcript_5	IPR019734	Tetratricopeptide repeat 	GO:0005515	
Locus_11165_Transcript_6	IPR001440	Tetratricopeptide TPR-1 	GO:0005515	
Locus_11165_Transcript_6	IPR011990	Tetratricopeptide-like helical 	GO:0005488	
Locus_11165_Transcript_6	IPR013026	Tetratricopeptide repeat-containing domain 	GO:0005515	
Locus_11165_Transcript_6	IPR019734	Tetratricopeptide repeat 	GO:0005515	
Locus_11167_Transcript_1	IPR000742	Epidermal growth factor-like domain 	GO:0005515	
Locus_11167_Transcript_1	IPR001846	von Willebrand factor, type D domain 	
Locus_11167_Transcript_1	IPR013032	EGF-like, conserved site 	
Locus_1116_Transcript_1	IPR001141	Ribosomal protein L27e 	GO:0003735	GO:0005622	GO:0005840	GO:0006412	
Locus_1116_Transcript_1	IPR005824	KOW 	
Locus_1116_Transcript_1	IPR014722	Translation protein SH3-like, subgroup 	
Locus_11174_Transcript_1	IPR002877	Ribosomal RNA methyltransferase FtsJ domain 	GO:0008168	GO:0032259	
Locus_11174_Transcript_1	IPR015507	Ribosomal RNA large subunit methyltransferase E 	GO:0001510	GO:0008168	
Locus_11174_Transcript_1	IPR024576	Ribosomal RNA methyltransferase Spb1, domain of unknown function DUF3381 	
Locus_11174_Transcript_2	IPR002877	Ribosomal RNA methyltransferase FtsJ domain 	GO:0008168	GO:0032259	
Locus_11174_Transcript_2	IPR012920	Ribosomal RNA methyltransferase, Spb1, C-terminal 	GO:0005634	GO:0006364	GO:0008168	
Locus_11174_Transcript_2	IPR015507	Ribosomal RNA large subunit methyltransferase E 	GO:0001510	GO:0008168	
Locus_11174_Transcript_2	IPR024576	Ribosomal RNA methyltransferase Spb1, domain of unknown function DUF3381 	
Locus_11174_Transcript_3	IPR002877	Ribosomal RNA methyltransferase FtsJ domain 	GO:0008168	GO:0032259	
Locus_11174_Transcript_3	IPR012920	Ribosomal RNA methyltransferase, Spb1, C-terminal 	GO:0005634	GO:0006364	GO:0008168	
Locus_11174_Transcript_3	IPR015507	Ribosomal RNA large subunit methyltransferase E 	GO:0001510	GO:0008168	
Locus_11174_Transcript_3	IPR024576	Ribosomal RNA methyltransferase Spb1, domain of unknown function DUF3381 	
Locus_11174_Transcript_4	IPR002877	Ribosomal RNA methyltransferase FtsJ domain 	GO:0008168	GO:0032259	
Locus_11174_Transcript_4	IPR012920	Ribosomal RNA methyltransferase, Spb1, C-terminal 	GO:0005634	GO:0006364	GO:0008168	
Locus_11174_Transcript_4	IPR015507	Ribosomal RNA large subunit methyltransferase E 	GO:0001510	GO:0008168	
Locus_11174_Transcript_4	IPR024576	Ribosomal RNA methyltransferase Spb1, domain of unknown function DUF3381 	
Locus_11176_Transcript_1	IPR001849	Pleckstrin homology domain 	GO:0005515	GO:0005543	
Locus_11176_Transcript_1	IPR011993	Pleckstrin homology-like domain 	
Locus_11176_Transcript_2	IPR001849	Pleckstrin homology domain 	GO:0005515	GO:0005543	
Locus_11176_Transcript_2	IPR011993	Pleckstrin homology-like domain 	
Locus_11177_Transcript_1	IPR019357	Protein of unknown function DUF2205, coiled-coil 	
Locus_11177_Transcript_10	IPR019357	Protein of unknown function DUF2205, coiled-coil 	
Locus_11177_Transcript_3	IPR019357	Protein of unknown function DUF2205, coiled-coil 	
Locus_11177_Transcript_4	IPR019357	Protein of unknown function DUF2205, coiled-coil 	
Locus_11177_Transcript_5	IPR019357	Protein of unknown function DUF2205, coiled-coil 	
Locus_11177_Transcript_6	IPR019357	Protein of unknown function DUF2205, coiled-coil 	
Locus_11177_Transcript_7	IPR019357	Protein of unknown function DUF2205, coiled-coil 	
Locus_11177_Transcript_8	IPR001680	WD40 repeat 	GO:0005515	
Locus_11177_Transcript_8	IPR015943	WD40/YVTN repeat-like-containing domain 	GO:0005515	
Locus_11177_Transcript_8	IPR017986	WD40-repeat-containing domain 	GO:0005515	
Locus_11177_Transcript_8	IPR019775	WD40 repeat, conserved site 	
Locus_11177_Transcript_9	IPR001680	WD40 repeat 	GO:0005515	
Locus_11177_Transcript_9	IPR015943	WD40/YVTN repeat-like-containing domain 	GO:0005515	
Locus_11177_Transcript_9	IPR017986	WD40-repeat-containing domain 	GO:0005515	
Locus_11177_Transcript_9	IPR019775	WD40 repeat, conserved site 	
Locus_11179_Transcript_1	IPR000884	Thrombospondin, type 1 repeat 	
Locus_11179_Transcript_1	IPR002035	von Willebrand factor, type A 	GO:0005515	
Locus_11179_Transcript_1	IPR003598	Immunoglobulin subtype 2 	
Locus_11179_Transcript_1	IPR003599	Immunoglobulin subtype 	
Locus_11179_Transcript_1	IPR007110	Immunoglobulin-like 	GO:0005515	
Locus_11179_Transcript_1	IPR008969	Carboxypeptidase-like, regulatory domain 	
Locus_11179_Transcript_1	IPR013098	Immunoglobulin I-set 	
Locus_11179_Transcript_1	IPR013783	Immunoglobulin-like fold 	
Locus_11179_Transcript_1	IPR013784	Carbohydrate-binding-like fold 	GO:0030246	
Locus_11179_Transcript_10	IPR000884	Thrombospondin, type 1 repeat 	
Locus_11179_Transcript_10	IPR002035	von Willebrand factor, type A 	GO:0005515	
Locus_11179_Transcript_10	IPR003598	Immunoglobulin subtype 2 	
Locus_11179_Transcript_10	IPR003599	Immunoglobulin subtype 	
Locus_11179_Transcript_10	IPR007110	Immunoglobulin-like 	GO:0005515	
Locus_11179_Transcript_10	IPR008969	Carboxypeptidase-like, regulatory domain 	
Locus_11179_Transcript_10	IPR013098	Immunoglobulin I-set 	
Locus_11179_Transcript_10	IPR013783	Immunoglobulin-like fold 	
Locus_11179_Transcript_10	IPR013784	Carbohydrate-binding-like fold 	GO:0030246	
Locus_11179_Transcript_2	IPR000884	Thrombospondin, type 1 repeat 	
Locus_11179_Transcript_2	IPR002035	von Willebrand factor, type A 	GO:0005515	
Locus_11179_Transcript_2	IPR003598	Immunoglobulin subtype 2 	
Locus_11179_Transcript_2	IPR003599	Immunoglobulin subtype 	
Locus_11179_Transcript_2	IPR007110	Immunoglobulin-like 	GO:0005515	
Locus_11179_Transcript_2	IPR008969	Carboxypeptidase-like, regulatory domain 	
Locus_11179_Transcript_2	IPR013098	Immunoglobulin I-set 	
Locus_11179_Transcript_2	IPR013783	Immunoglobulin-like fold 	
Locus_11179_Transcript_2	IPR013784	Carbohydrate-binding-like fold 	GO:0030246	
Locus_11179_Transcript_3	IPR000884	Thrombospondin, type 1 repeat 	
Locus_11179_Transcript_3	IPR002035	von Willebrand factor, type A 	GO:0005515	
Locus_11179_Transcript_3	IPR003598	Immunoglobulin subtype 2 	
Locus_11179_Transcript_3	IPR003599	Immunoglobulin subtype 	
Locus_11179_Transcript_3	IPR007110	Immunoglobulin-like 	GO:0005515	
Locus_11179_Transcript_3	IPR008969	Carboxypeptidase-like, regulatory domain 	
Locus_11179_Transcript_3	IPR013098	Immunoglobulin I-set 	
Locus_11179_Transcript_3	IPR013783	Immunoglobulin-like fold 	
Locus_11179_Transcript_3	IPR013784	Carbohydrate-binding-like fold 	GO:0030246	
Locus_11179_Transcript_4	IPR000884	Thrombospondin, type 1 repeat 	
Locus_11179_Transcript_4	IPR002035	von Willebrand factor, type A 	GO:0005515	
Locus_11179_Transcript_4	IPR003598	Immunoglobulin subtype 2 	
Locus_11179_Transcript_4	IPR003599	Immunoglobulin subtype 	
Locus_11179_Transcript_4	IPR007110	Immunoglobulin-like 	GO:0005515	
Locus_11179_Transcript_4	IPR008969	Carboxypeptidase-like, regulatory domain 	
Locus_11179_Transcript_4	IPR013098	Immunoglobulin I-set 	
Locus_11179_Transcript_4	IPR013783	Immunoglobulin-like fold 	
Locus_11179_Transcript_4	IPR013784	Carbohydrate-binding-like fold 	GO:0030246	
Locus_11179_Transcript_5	IPR000884	Thrombospondin, type 1 repeat 	
Locus_11179_Transcript_5	IPR002035	von Willebrand factor, type A 	GO:0005515	
Locus_11179_Transcript_5	IPR003598	Immunoglobulin subtype 2 	
Locus_11179_Transcript_5	IPR003599	Immunoglobulin subtype 	
Locus_11179_Transcript_5	IPR007110	Immunoglobulin-like 	GO:0005515	
Locus_11179_Transcript_5	IPR008969	Carboxypeptidase-like, regulatory domain 	
Locus_11179_Transcript_5	IPR013098	Immunoglobulin I-set 	
Locus_11179_Transcript_5	IPR013783	Immunoglobulin-like fold 	
Locus_11179_Transcript_5	IPR013784	Carbohydrate-binding-like fold 	GO:0030246	
Locus_11179_Transcript_6	IPR000884	Thrombospondin, type 1 repeat 	
Locus_11179_Transcript_6	IPR002035	von Willebrand factor, type A 	GO:0005515	
Locus_11179_Transcript_6	IPR003598	Immunoglobulin subtype 2 	
Locus_11179_Transcript_6	IPR003599	Immunoglobulin subtype 	
Locus_11179_Transcript_6	IPR007110	Immunoglobulin-like 	GO:0005515	
Locus_11179_Transcript_6	IPR008969	Carboxypeptidase-like, regulatory domain 	
Locus_11179_Transcript_6	IPR013098	Immunoglobulin I-set 	
Locus_11179_Transcript_6	IPR013783	Immunoglobulin-like fold 	
Locus_11179_Transcript_6	IPR013784	Carbohydrate-binding-like fold 	GO:0030246	
Locus_11179_Transcript_7	IPR000884	Thrombospondin, type 1 repeat 	
Locus_11179_Transcript_7	IPR002035	von Willebrand factor, type A 	GO:0005515	
Locus_11179_Transcript_7	IPR003598	Immunoglobulin subtype 2 	
Locus_11179_Transcript_7	IPR003599	Immunoglobulin subtype 	
Locus_11179_Transcript_7	IPR007110	Immunoglobulin-like 	GO:0005515	
Locus_11179_Transcript_7	IPR008969	Carboxypeptidase-like, regulatory domain 	
Locus_11179_Transcript_7	IPR013098	Immunoglobulin I-set 	
Locus_11179_Transcript_7	IPR013783	Immunoglobulin-like fold 	
Locus_11179_Transcript_8	IPR000884	Thrombospondin, type 1 repeat 	
Locus_11179_Transcript_8	IPR002035	von Willebrand factor, type A 	GO:0005515	
Locus_11179_Transcript_8	IPR003598	Immunoglobulin subtype 2 	
Locus_11179_Transcript_8	IPR003599	Immunoglobulin subtype 	
Locus_11179_Transcript_8	IPR007110	Immunoglobulin-like 	GO:0005515	
Locus_11179_Transcript_8	IPR008969	Carboxypeptidase-like, regulatory domain 	
Locus_11179_Transcript_8	IPR013098	Immunoglobulin I-set 	
Locus_11179_Transcript_8	IPR013783	Immunoglobulin-like fold 	
Locus_11179_Transcript_8	IPR013784	Carbohydrate-binding-like fold 	GO:0030246	
Locus_11179_Transcript_9	IPR000884	Thrombospondin, type 1 repeat 	
Locus_11179_Transcript_9	IPR002035	von Willebrand factor, type A 	GO:0005515	
Locus_11179_Transcript_9	IPR003598	Immunoglobulin subtype 2 	
Locus_11179_Transcript_9	IPR003599	Immunoglobulin subtype 	
Locus_11179_Transcript_9	IPR007110	Immunoglobulin-like 	GO:0005515	
Locus_11179_Transcript_9	IPR008969	Carboxypeptidase-like, regulatory domain 	
Locus_11179_Transcript_9	IPR013098	Immunoglobulin I-set 	
Locus_11179_Transcript_9	IPR013783	Immunoglobulin-like fold 	
Locus_11179_Transcript_9	IPR013784	Carbohydrate-binding-like fold 	GO:0030246	
Locus_11180_Transcript_1	IPR012317	Poly(ADP-ribose) polymerase, catalytic domain 	GO:0003950	
Locus_11180_Transcript_2	IPR012317	Poly(ADP-ribose) polymerase, catalytic domain 	GO:0003950	
Locus_11180_Transcript_3	IPR012317	Poly(ADP-ribose) polymerase, catalytic domain 	GO:0003950	
Locus_11180_Transcript_4	IPR012317	Poly(ADP-ribose) polymerase, catalytic domain 	GO:0003950	
Locus_1118_Transcript_1	IPR000608	Ubiquitin-conjugating enzyme, E2 	GO:0016881	
Locus_1118_Transcript_1	IPR016135	Ubiquitin-conjugating enzyme/RWD-like 	
Locus_11190_Transcript_1	IPR001844	Chaperonin Cpn60 	GO:0005737	GO:0042026	
Locus_11190_Transcript_1	IPR002423	Chaperonin Cpn60/TCP-1 	GO:0005524	GO:0044267	
Locus_11190_Transcript_1	IPR018370	Chaperonin Cpn60, conserved site 	GO:0005524	GO:0005737	GO:0006457	
Locus_11190_Transcript_2	IPR001844	Chaperonin Cpn60 	GO:0005737	GO:0042026	
Locus_11190_Transcript_2	IPR002423	Chaperonin Cpn60/TCP-1 	GO:0005524	GO:0044267	
Locus_11190_Transcript_2	IPR018370	Chaperonin Cpn60, conserved site 	GO:0005524	GO:0005737	GO:0006457	
Locus_11190_Transcript_3	IPR001844	Chaperonin Cpn60 	GO:0005737	GO:0042026	
Locus_11190_Transcript_3	IPR002423	Chaperonin Cpn60/TCP-1 	GO:0005524	GO:0044267	
Locus_11190_Transcript_4	IPR001844	Chaperonin Cpn60 	GO:0005737	GO:0042026	
Locus_11190_Transcript_4	IPR002423	Chaperonin Cpn60/TCP-1 	GO:0005524	GO:0044267	
Locus_11190_Transcript_4	IPR018370	Chaperonin Cpn60, conserved site 	GO:0005524	GO:0005737	GO:0006457	
Locus_11190_Transcript_5	IPR001844	Chaperonin Cpn60 	GO:0005737	GO:0042026	
Locus_11190_Transcript_5	IPR002423	Chaperonin Cpn60/TCP-1 	GO:0005524	GO:0044267	
Locus_11190_Transcript_5	IPR018370	Chaperonin Cpn60, conserved site 	GO:0005524	GO:0005737	GO:0006457	
Locus_11190_Transcript_6	IPR001844	Chaperonin Cpn60 	GO:0005737	GO:0042026	
Locus_11190_Transcript_6	IPR002423	Chaperonin Cpn60/TCP-1 	GO:0005524	GO:0044267	
Locus_11190_Transcript_6	IPR018370	Chaperonin Cpn60, conserved site 	GO:0005524	GO:0005737	GO:0006457	
Locus_11190_Transcript_7	IPR001844	Chaperonin Cpn60 	GO:0005737	GO:0042026	
Locus_11190_Transcript_7	IPR002423	Chaperonin Cpn60/TCP-1 	GO:0005524	GO:0044267	
Locus_11190_Transcript_7	IPR018370	Chaperonin Cpn60, conserved site 	GO:0005524	GO:0005737	GO:0006457	
Locus_11190_Transcript_8	IPR001844	Chaperonin Cpn60 	GO:0005737	GO:0042026	
Locus_11190_Transcript_8	IPR002423	Chaperonin Cpn60/TCP-1 	GO:0005524	GO:0044267	
Locus_11190_Transcript_8	IPR018370	Chaperonin Cpn60, conserved site 	GO:0005524	GO:0005737	GO:0006457	
Locus_11190_Transcript_9	IPR001844	Chaperonin Cpn60 	GO:0005737	GO:0042026	
Locus_11190_Transcript_9	IPR002423	Chaperonin Cpn60/TCP-1 	GO:0005524	GO:0044267	
Locus_11190_Transcript_9	IPR018370	Chaperonin Cpn60, conserved site 	GO:0005524	GO:0005737	GO:0006457	
Locus_11197_Transcript_1	IPR006201	Neurotransmitter-gated ion-channel 	GO:0006811	GO:0016021	
Locus_11197_Transcript_1	IPR006202	Neurotransmitter-gated ion-channel ligand-binding 	GO:0005230	GO:0006810	GO:0016020	
Locus_11197_Transcript_1	IPR018000	Neurotransmitter-gated ion-channel, conserved site 	GO:0005230	GO:0006811	GO:0016021	GO:0045211	
Locus_111_Transcript_1	IPR001436	Alpha crystallin/Heat shock protein 	
Locus_111_Transcript_1	IPR002068	Alpha crystallin/Hsp20 domain 	
Locus_111_Transcript_1	IPR008978	HSP20-like chaperone 	
Locus_111_Transcript_2	IPR001436	Alpha crystallin/Heat shock protein 	
Locus_111_Transcript_2	IPR002068	Heat shock protein Hsp20 	
Locus_111_Transcript_2	IPR008978	HSP20-like chaperone 	
Locus_111_Transcript_3	IPR001436	Alpha crystallin/Heat shock protein 	
Locus_111_Transcript_3	IPR002068	Alpha crystallin/Hsp20 domain 	
Locus_111_Transcript_3	IPR008978	HSP20-like chaperone 	
Locus_111_Transcript_4	IPR001436	Alpha crystallin/Heat shock protein 	
Locus_111_Transcript_4	IPR002068	Alpha crystallin/Hsp20 domain 	
Locus_111_Transcript_4	IPR008978	HSP20-like chaperone 	
Locus_111_Transcript_5	IPR001436	Alpha crystallin/Heat shock protein 	
Locus_111_Transcript_5	IPR002068	Heat shock protein Hsp20 	
Locus_111_Transcript_5	IPR008978	HSP20-like chaperone 	
Locus_111_Transcript_6	IPR001436	Alpha crystallin/Heat shock protein 	
Locus_111_Transcript_6	IPR002068	Alpha crystallin/Hsp20 domain 	
Locus_111_Transcript_6	IPR008978	HSP20-like chaperone 	
Locus_11204_Transcript_1	IPR007087	Zinc finger, C2H2 	GO:0005622	GO:0008270	
Locus_11204_Transcript_1	IPR011042	Six-bladed beta-propeller, TolB-like 	
Locus_11204_Transcript_1	IPR013087	Zinc finger, C2H2-type/integrase, DNA-binding 	GO:0003676	
Locus_11204_Transcript_1	IPR015880	Zinc finger, C2H2-like 	GO:0005622	GO:0008270	
Locus_1120_Transcript_1	IPR001948	Peptidase M18 	GO:0004177	GO:0006508	GO:0008270	
Locus_1120_Transcript_1	IPR023358	Peptidase M18, domain 2 	GO:0004177	
Locus_1120_Transcript_2	IPR001948	Peptidase M18 	GO:0004177	GO:0006508	GO:0008270	
Locus_1120_Transcript_2	IPR023358	Peptidase M18, domain 2 	GO:0004177	
Locus_1120_Transcript_3	IPR001948	Peptidase M18 	GO:0004177	GO:0006508	GO:0008270	
Locus_1120_Transcript_3	IPR023358	Peptidase M18, domain 2 	GO:0004177	
Locus_1120_Transcript_4	IPR001948	Peptidase M18 	GO:0004177	GO:0006508	GO:0008270	
Locus_1120_Transcript_4	IPR023358	Peptidase M18, domain 2 	GO:0004177	
Locus_1120_Transcript_5	IPR001948	Peptidase M18 	GO:0004177	GO:0006508	GO:0008270	
Locus_1120_Transcript_5	IPR023358	Peptidase M18, domain 2 	GO:0004177	
Locus_1120_Transcript_6	IPR001948	Peptidase M18 	GO:0004177	GO:0006508	GO:0008270	
Locus_1120_Transcript_6	IPR023358	Peptidase M18, domain 2 	GO:0004177	
Locus_11220_Transcript_1	IPR002589	Appr-1-p processing 	
Locus_11222_Transcript_1	IPR000504	RNA recognition motif domain 	GO:0003676	
Locus_11222_Transcript_1	IPR012677	Nucleotide-binding, alpha-beta plait 	GO:0000166	
Locus_11228_Transcript_1	IPR007087	Zinc finger, C2H2 	GO:0008270	
Locus_11228_Transcript_1	IPR013087	Zinc finger C2H2-type/integrase DNA-binding domain 	GO:0003676	
Locus_11228_Transcript_1	IPR015880	Zinc finger, C2H2-like 	GO:0005622	GO:0008270	
Locus_11228_Transcript_2	IPR007087	Zinc finger, C2H2 	GO:0008270	
Locus_11228_Transcript_2	IPR013087	Zinc finger C2H2-type/integrase DNA-binding domain 	GO:0003676	
Locus_11228_Transcript_2	IPR015880	Zinc finger, C2H2-like 	GO:0005622	GO:0008270	
Locus_11229_Transcript_1	IPR000863	Sulfotransferase domain 	GO:0008146	
Locus_11234_Transcript_1	IPR001648	Ribosomal protein S18 	GO:0003735	GO:0005622	GO:0005840	GO:0006412	
Locus_11234_Transcript_2	IPR001648	Ribosomal protein S18 	GO:0003735	GO:0005622	GO:0005840	GO:0006412	
Locus_1123_Transcript_1	IPR006210	Epidermal growth factor-like 	GO:0005515	
Locus_1123_Transcript_1	IPR006212	Furin-like repeat 	
Locus_1123_Transcript_1	IPR009030	Growth factor, receptor 	
Locus_1123_Transcript_3	IPR000742	Epidermal growth factor-like domain 	GO:0005515	
Locus_1123_Transcript_3	IPR006212	Furin-like repeat 	
Locus_1123_Transcript_3	IPR009030	Growth factor, receptor 	
Locus_1123_Transcript_4	IPR000742	Epidermal growth factor-like domain 	GO:0005515	
Locus_1123_Transcript_4	IPR006212	Furin-like repeat 	
Locus_1123_Transcript_4	IPR009030	Growth factor, receptor 	
Locus_11240_Transcript_1	IPR000994	Peptidase M24, structural domain 	GO:0009987	
Locus_11241_Transcript_1	IPR015904	Sulphide quinone-reductase 	GO:0016491	GO:0055114	
Locus_11241_Transcript_1	IPR023753	Pyridine nucleotide-disulphide oxidoreductase, FAD/NAD(P)-binding domain 	GO:0016491	GO:0055114	
Locus_11241_Transcript_2	IPR015904	Sulphide quinone-reductase 	GO:0016491	GO:0055114	
Locus_11241_Transcript_2	IPR023753	Pyridine nucleotide-disulphide oxidoreductase, FAD/NAD(P)-binding domain 	GO:0016491	GO:0055114	
Locus_11241_Transcript_3	IPR015904	Sulphide quinone-reductase 	GO:0016491	GO:0055114	
Locus_11241_Transcript_3	IPR023753	Pyridine nucleotide-disulphide oxidoreductase, FAD/NAD(P)-binding domain 	GO:0016491	GO:0055114	
Locus_11241_Transcript_4	IPR015904	Sulphide quinone-reductase 	GO:0016491	GO:0055114	
Locus_11241_Transcript_4	IPR023753	Pyridine nucleotide-disulphide oxidoreductase, FAD/NAD(P)-binding domain 	GO:0016491	GO:0055114	
Locus_11241_Transcript_5	IPR015904	Sulphide quinone-reductase 	GO:0016491	GO:0055114	
Locus_11241_Transcript_5	IPR023753	Pyridine nucleotide-disulphide oxidoreductase, FAD/NAD(P)-binding domain 	GO:0016491	GO:0055114	
Locus_11246_Transcript_1	IPR011645	Haem NO binding associated 	GO:0004383	GO:0006182	
Locus_1124_Transcript_10	IPR001580	Calreticulin/calnexin 	GO:0005509	
Locus_1124_Transcript_10	IPR008985	Concanavalin A-like lectin/glucanases superfamily 	
Locus_1124_Transcript_10	IPR013320	Concanavalin A-like lectin/glucanase, subgroup 	
Locus_1124_Transcript_10	IPR018124	Calreticulin/calnexin, conserved site 	GO:0005509	
Locus_1124_Transcript_12	IPR001580	Calreticulin/calnexin 	GO:0005509	
Locus_1124_Transcript_12	IPR008985	Concanavalin A-like lectin/glucanases superfamily 	
Locus_1124_Transcript_12	IPR013320	Concanavalin A-like lectin/glucanase, subgroup 	
Locus_1124_Transcript_12	IPR018124	Calreticulin/calnexin, conserved site 	GO:0005509	
Locus_1124_Transcript_3	IPR001580	Calreticulin/calnexin 	GO:0005509	
Locus_1124_Transcript_3	IPR008985	Concanavalin A-like lectin/glucanases superfamily 	
Locus_1124_Transcript_3	IPR013320	Concanavalin A-like lectin/glucanase, subgroup 	
Locus_1124_Transcript_3	IPR018124	Calreticulin/calnexin, conserved site 	GO:0005509	
Locus_1124_Transcript_4	IPR001580	Calreticulin/calnexin 	GO:0005509	
Locus_1124_Transcript_4	IPR008985	Concanavalin A-like lectin/glucanases superfamily 	
Locus_1124_Transcript_4	IPR013320	Concanavalin A-like lectin/glucanase, subgroup 	
Locus_1124_Transcript_4	IPR018124	Calreticulin/calnexin, conserved site 	GO:0005509	
Locus_1124_Transcript_5	IPR001580	Calreticulin/calnexin 	GO:0005509	
Locus_1124_Transcript_5	IPR008985	Concanavalin A-like lectin/glucanases superfamily 	
Locus_1124_Transcript_5	IPR013320	Concanavalin A-like lectin/glucanase, subgroup 	
Locus_1124_Transcript_5	IPR018124	Calreticulin/calnexin, conserved site 	GO:0005509	
Locus_1124_Transcript_6	IPR001580	Calreticulin/calnexin 	GO:0005509	
Locus_1124_Transcript_6	IPR008985	Concanavalin A-like lectin/glucanases superfamily 	
Locus_1124_Transcript_6	IPR013320	Concanavalin A-like lectin/glucanase, subgroup 	
Locus_1124_Transcript_6	IPR018124	Calreticulin/calnexin, conserved site 	GO:0005509	
Locus_1124_Transcript_9	IPR001580	Calreticulin/calnexin 	GO:0005509	
Locus_1124_Transcript_9	IPR008985	Concanavalin A-like lectin/glucanases superfamily 	
Locus_1124_Transcript_9	IPR013320	Concanavalin A-like lectin/glucanase, subgroup 	
Locus_1124_Transcript_9	IPR018124	Calreticulin/calnexin, conserved site 	GO:0005509	
Locus_11250_Transcript_1	IPR026183	Taxilin family 	GO:0019905	
Locus_11250_Transcript_2	IPR026183	Taxilin family 	GO:0019905	
Locus_11250_Transcript_3	IPR026183	Taxilin family 	GO:0019905	
Locus_11250_Transcript_4	IPR026183	Taxilin family 	GO:0019905	
Locus_11250_Transcript_5	IPR026183	Taxilin family 	GO:0019905	
Locus_11250_Transcript_6	IPR026183	Taxilin family 	GO:0019905	
Locus_11250_Transcript_7	IPR026183	Taxilin family 	GO:0019905	
Locus_11252_Transcript_1	IPR000111	Glycoside hydrolase, clan GH-D 	GO:0004553	GO:0005975	
Locus_11252_Transcript_1	IPR002241	Glycoside hydrolase, family 27 	GO:0004553	GO:0005975	
Locus_11252_Transcript_1	IPR013780	Glycosyl hydrolase, family 13, all-beta 	GO:0003824	GO:0005975	GO:0043169	
Locus_11252_Transcript_1	IPR013785	Aldolase-type TIM barrel 	GO:0003824	
Locus_11252_Transcript_1	IPR017853	Glycoside hydrolase, superfamily 	
Locus_11256_Transcript_2	IPR001078	2-oxoacid dehydrogenase acyltransferase, catalytic domain 	GO:0008152	GO:0016746	
Locus_11256_Transcript_2	IPR006255	Dihydrolipoamide succinyltransferase 	GO:0004149	GO:0006099	GO:0045252	
Locus_11256_Transcript_2	IPR023213	Chloramphenicol acetyltransferase-like domain 	
Locus_11256_Transcript_3	IPR000089	Biotin/lipoyl attachment 	
Locus_11256_Transcript_3	IPR001078	2-oxoacid dehydrogenase acyltransferase, catalytic domain 	GO:0008152	GO:0016746	
Locus_11256_Transcript_3	IPR003016	2-oxo acid dehydrogenase, lipoyl-binding site 	
Locus_11256_Transcript_3	IPR006255	Dihydrolipoamide succinyltransferase 	GO:0004149	GO:0006099	GO:0045252	
Locus_11256_Transcript_3	IPR011053	Single hybrid motif 	
Locus_11256_Transcript_3	IPR023213	Chloramphenicol acetyltransferase-like domain 	
Locus_11256_Transcript_4	IPR000089	Biotin/lipoyl attachment 	
Locus_11256_Transcript_4	IPR001078	2-oxoacid dehydrogenase acyltransferase, catalytic domain 	GO:0008152	GO:0016746	
Locus_11256_Transcript_4	IPR003016	2-oxo acid dehydrogenase, lipoyl-binding site 	
Locus_11256_Transcript_4	IPR004116	Amelogenin 	GO:0005578	GO:0007275	
Locus_11256_Transcript_4	IPR006255	Dihydrolipoamide succinyltransferase 	GO:0004149	GO:0006099	GO:0045252	
Locus_11256_Transcript_4	IPR011053	Single hybrid motif 	
Locus_11256_Transcript_4	IPR023213	Chloramphenicol acetyltransferase-like domain 	
Locus_11256_Transcript_5	IPR000089	Biotin/lipoyl attachment 	
Locus_11256_Transcript_5	IPR001078	2-oxoacid dehydrogenase acyltransferase, catalytic domain 	GO:0008152	GO:0016746	
Locus_11256_Transcript_5	IPR003016	2-oxo acid dehydrogenase, lipoyl-binding site 	
Locus_11256_Transcript_5	IPR006255	Dihydrolipoamide succinyltransferase 	GO:0004149	GO:0006099	GO:0045252	
Locus_11256_Transcript_5	IPR011053	Single hybrid motif 	
Locus_11256_Transcript_5	IPR023213	Chloramphenicol acetyltransferase-like domain 	
Locus_11256_Transcript_6	IPR000089	Biotin/lipoyl attachment 	
Locus_11256_Transcript_6	IPR001078	2-oxoacid dehydrogenase acyltransferase, catalytic domain 	GO:0008152	GO:0016746	
Locus_11256_Transcript_6	IPR003016	2-oxo acid dehydrogenase, lipoyl-binding site 	
Locus_11256_Transcript_6	IPR006255	Dihydrolipoamide succinyltransferase 	GO:0004149	GO:0006099	GO:0045252	
Locus_11256_Transcript_6	IPR011053	Single hybrid motif 	
Locus_11256_Transcript_6	IPR023213	Chloramphenicol acetyltransferase-like domain 	
Locus_11256_Transcript_7	IPR000089	Biotin/lipoyl attachment 	
Locus_11256_Transcript_7	IPR001078	2-oxoacid dehydrogenase acyltransferase, catalytic domain 	GO:0008152	GO:0016746	
Locus_11256_Transcript_7	IPR003016	2-oxo acid dehydrogenase, lipoyl-binding site 	
Locus_11256_Transcript_7	IPR006255	Dihydrolipoamide succinyltransferase 	GO:0004149	GO:0006099	GO:0045252	
Locus_11256_Transcript_7	IPR011053	Single hybrid motif 	
Locus_11256_Transcript_7	IPR023213	Chloramphenicol acetyltransferase-like domain 	
Locus_11256_Transcript_9	IPR000089	Biotin/lipoyl attachment 	
Locus_11256_Transcript_9	IPR001078	2-oxoacid dehydrogenase acyltransferase, catalytic domain 	GO:0008152	GO:0016746	
Locus_11256_Transcript_9	IPR003016	2-oxo acid dehydrogenase, lipoyl-binding site 	
Locus_11256_Transcript_9	IPR006255	Dihydrolipoamide succinyltransferase 	GO:0004149	GO:0006099	GO:0045252	
Locus_11256_Transcript_9	IPR011053	Single hybrid motif 	
Locus_11256_Transcript_9	IPR023213	Chloramphenicol acetyltransferase-like domain 	
Locus_11257_Transcript_1	IPR002172	Low-density lipoprotein (LDL) receptor class A repeat 	GO:0005515	
Locus_11257_Transcript_1	IPR023415	Low-density lipoprotein (LDL) receptor class A, conserved site 	
Locus_11257_Transcript_2	IPR002172	Low-density lipoprotein (LDL) receptor class A repeat 	GO:0005515	
Locus_11257_Transcript_2	IPR023415	Low-density lipoprotein (LDL) receptor class A, conserved site 	
Locus_11258_Transcript_1	IPR004254	Hly-III-related 	GO:0016021	
Locus_11258_Transcript_2	IPR004254	Hly-III-related 	GO:0016021	
Locus_11258_Transcript_3	IPR004254	Hly-III-related 	GO:0016021	
Locus_1125_Transcript_1	IPR001326	Translation elongation factor EF1B, beta/delta chains, conserved site 	GO:0003746	GO:0005853	GO:0006414	
Locus_1125_Transcript_1	IPR014038	Translation elongation factor EF1B, beta/delta subunit, guanine nucleotide exchange 	GO:0003746	GO:0005853	GO:0006414	
Locus_1125_Transcript_1	IPR014717	Translation elongation factor EF1B/ribosomal protein S6 	
Locus_1125_Transcript_2	IPR001326	Translation elongation factor EF1B, beta/delta chains, conserved site 	GO:0003746	GO:0005853	GO:0006414	
Locus_1125_Transcript_2	IPR014038	Translation elongation factor EF1B, beta/delta subunit, guanine nucleotide exchange 	GO:0003746	GO:0005853	GO:0006414	
Locus_1125_Transcript_2	IPR014717	Translation elongation factor EF1B/ribosomal protein S6 	
Locus_11263_Transcript_1	IPR001623	Heat shock protein DnaJ, N-terminal 	GO:0031072	
Locus_11263_Transcript_1	IPR003095	Heat shock protein DnaJ 	GO:0006457	GO:0031072	GO:0051082	
Locus_11263_Transcript_1	IPR018253	Heat shock protein DnaJ, conserved site 	GO:0031072	
Locus_11263_Transcript_2	IPR001623	Heat shock protein DnaJ, N-terminal 	GO:0031072	
Locus_11263_Transcript_2	IPR003095	Heat shock protein DnaJ 	GO:0006457	GO:0031072	GO:0051082	
Locus_11263_Transcript_2	IPR018253	Heat shock protein DnaJ, conserved site 	GO:0031072	
Locus_11263_Transcript_3	IPR001623	Heat shock protein DnaJ, N-terminal 	GO:0031072	
Locus_11263_Transcript_3	IPR003095	Heat shock protein DnaJ 	GO:0006457	GO:0031072	GO:0051082	
Locus_11263_Transcript_3	IPR018253	Heat shock protein DnaJ, conserved site 	GO:0031072	
Locus_11263_Transcript_4	IPR001623	Heat shock protein DnaJ, N-terminal 	GO:0031072	
Locus_11263_Transcript_4	IPR003095	Heat shock protein DnaJ 	GO:0006457	GO:0031072	GO:0051082	
Locus_11263_Transcript_4	IPR018253	Heat shock protein DnaJ, conserved site 	GO:0031072	
Locus_11263_Transcript_5	IPR001623	Heat shock protein DnaJ, N-terminal 	GO:0031072	
Locus_11263_Transcript_5	IPR003095	Heat shock protein DnaJ 	GO:0006457	GO:0031072	GO:0051082	
Locus_11263_Transcript_5	IPR018253	Heat shock protein DnaJ, conserved site 	GO:0031072	
Locus_11263_Transcript_6	IPR001623	Heat shock protein DnaJ, N-terminal 	GO:0031072	
Locus_11263_Transcript_6	IPR003095	Heat shock protein DnaJ 	GO:0006457	GO:0031072	GO:0051082	
Locus_11263_Transcript_6	IPR018253	Heat shock protein DnaJ, conserved site 	GO:0031072	
Locus_11263_Transcript_7	IPR001623	Heat shock protein DnaJ, N-terminal 	GO:0031072	
Locus_11263_Transcript_7	IPR003095	Heat shock protein DnaJ 	GO:0006457	GO:0031072	GO:0051082	
Locus_11263_Transcript_7	IPR018253	Heat shock protein DnaJ, conserved site 	GO:0031072	
Locus_11268_Transcript_1	IPR011992	EF-hand-like domain 	GO:0005509	
Locus_11268_Transcript_1	IPR018247	EF-Hand 1, calcium-binding site 	
Locus_11268_Transcript_1	IPR018249	EF-HAND 2 	
Locus_1127_Transcript_1	IPR000169	Peptidase, cysteine peptidase active site 	GO:0004197	GO:0006508	
Locus_1127_Transcript_1	IPR000668	Peptidase C1A, papain C-terminal 	GO:0006508	GO:0008234	
Locus_1127_Transcript_1	IPR013128	Peptidase C1A, papain 	GO:0008234	
Locus_1127_Transcript_2	IPR000169	Cysteine peptidase, cysteine active site 	
Locus_1127_Transcript_2	IPR000668	Peptidase C1A, papain C-terminal 	GO:0006508	GO:0008234	
Locus_1127_Transcript_2	IPR013128	Peptidase C1A, papain 	GO:0008234	
Locus_1127_Transcript_2	IPR013201	Proteinase inhibitor I29, cathepsin propeptide 	
Locus_1127_Transcript_2	IPR025660	Cysteine peptidase, histidine active site 	
Locus_1127_Transcript_2	IPR025661	Cysteine peptidase, asparagine active site 	
Locus_1127_Transcript_3	IPR000169	Cysteine peptidase, cysteine active site 	
Locus_1127_Transcript_3	IPR000668	Peptidase C1A, papain C-terminal 	GO:0006508	GO:0008234	
Locus_1127_Transcript_3	IPR013128	Peptidase C1A, papain 	GO:0008234	
Locus_1127_Transcript_3	IPR013201	Proteinase inhibitor I29, cathepsin propeptide 	
Locus_1127_Transcript_3	IPR025660	Cysteine peptidase, histidine active site 	
Locus_1127_Transcript_3	IPR025661	Cysteine peptidase, asparagine active site 	
Locus_1127_Transcript_4	IPR000169	Cysteine peptidase, cysteine active site 	
Locus_1127_Transcript_4	IPR000668	Peptidase C1A, papain C-terminal 	GO:0006508	GO:0008234	
Locus_1127_Transcript_4	IPR013128	Peptidase C1A, papain 	GO:0008234	
Locus_1127_Transcript_4	IPR025660	Cysteine peptidase, histidine active site 	
Locus_1127_Transcript_4	IPR025661	Cysteine peptidase, asparagine active site 	
Locus_1127_Transcript_5	IPR000169	Cysteine peptidase, cysteine active site 	
Locus_1127_Transcript_5	IPR000668	Peptidase C1A, papain C-terminal 	GO:0006508	GO:0008234	
Locus_1127_Transcript_5	IPR013128	Peptidase C1A, papain 	GO:0008234	
Locus_1127_Transcript_5	IPR013201	Proteinase inhibitor I29, cathepsin propeptide 	
Locus_1127_Transcript_5	IPR025660	Cysteine peptidase, histidine active site 	
Locus_1127_Transcript_5	IPR025661	Cysteine peptidase, asparagine active site 	
Locus_1127_Transcript_6	IPR000169	Peptidase, cysteine peptidase active site 	GO:0004197	GO:0006508	
Locus_1127_Transcript_6	IPR000668	Peptidase C1A, papain C-terminal 	GO:0006508	GO:0008234	
Locus_1127_Transcript_6	IPR013128	Peptidase C1A, papain 	GO:0008234	
Locus_1127_Transcript_6	IPR013201	Proteinase inhibitor I29, cathepsin propeptide 	
Locus_1127_Transcript_7	IPR000169	Cysteine peptidase, cysteine active site 	
Locus_1127_Transcript_7	IPR000668	Peptidase C1A, papain C-terminal 	GO:0006508	GO:0008234	
Locus_1127_Transcript_7	IPR013128	Peptidase C1A, papain 	GO:0008234	
Locus_1127_Transcript_7	IPR013201	Proteinase inhibitor I29, cathepsin propeptide 	
Locus_1127_Transcript_7	IPR025660	Cysteine peptidase, histidine active site 	
Locus_1127_Transcript_7	IPR025661	Cysteine peptidase, asparagine active site 	
Locus_11281_Transcript_1	IPR019565	Alpha-2-macroglobulin, thiol-ester bond-forming 	
Locus_11281_Transcript_1	IPR019742	Alpha-2-macroglobulin, conserved site 	
Locus_11288_Transcript_1	IPR000020	Anaphylatoxin/fibulin 	GO:0005576	
Locus_11288_Transcript_1	IPR000152	EGF-type aspartate/asparagine hydroxylation site 	
Locus_11288_Transcript_1	IPR000742	Epidermal growth factor-like domain 	GO:0005515	
Locus_11288_Transcript_1	IPR001881	EGF-like calcium-binding 	GO:0005509	
Locus_11288_Transcript_1	IPR013032	EGF-like, conserved site 	
Locus_11288_Transcript_1	IPR018097	EGF-like calcium-binding, conserved site 	GO:0005509	
Locus_11288_Transcript_2	IPR000020	Anaphylatoxin/fibulin 	GO:0005576	
Locus_11288_Transcript_2	IPR000152	EGF-type aspartate/asparagine hydroxylation site 	
Locus_11288_Transcript_2	IPR000742	Epidermal growth factor-like domain 	GO:0005515	
Locus_11288_Transcript_2	IPR001881	EGF-like calcium-binding 	GO:0005509	
Locus_11288_Transcript_2	IPR013032	EGF-like, conserved site 	
Locus_11288_Transcript_2	IPR018097	EGF-like calcium-binding, conserved site 	GO:0005509	
Locus_11288_Transcript_2	IPR026823	Complement Clr-like EGF domain 	
Locus_11288_Transcript_3	IPR000020	Anaphylatoxin/fibulin 	GO:0005576	
Locus_11288_Transcript_3	IPR000152	EGF-type aspartate/asparagine hydroxylation site 	
Locus_11288_Transcript_3	IPR000742	Epidermal growth factor-like domain 	GO:0005515	
Locus_11288_Transcript_3	IPR001881	EGF-like calcium-binding 	GO:0005509	
Locus_11288_Transcript_3	IPR006210	Epidermal growth factor-like 	GO:0005515	
Locus_11288_Transcript_3	IPR013032	EGF-like, conserved site 	
Locus_11288_Transcript_3	IPR018097	EGF-like calcium-binding, conserved site 	GO:0005509	
Locus_11288_Transcript_4	IPR000020	Anaphylatoxin/fibulin 	GO:0005576	
Locus_11288_Transcript_4	IPR000152	EGF-type aspartate/asparagine hydroxylation site 	
Locus_11288_Transcript_4	IPR000742	Epidermal growth factor-like domain 	GO:0005515	
Locus_11288_Transcript_4	IPR001881	EGF-like calcium-binding 	GO:0005509	
Locus_11288_Transcript_4	IPR013032	EGF-like, conserved site 	
Locus_11288_Transcript_4	IPR018097	EGF-like calcium-binding, conserved site 	GO:0005509	
Locus_11288_Transcript_4	IPR026823	Complement Clr-like EGF domain 	
Locus_11288_Transcript_5	IPR000020	Anaphylatoxin/fibulin 	GO:0005576	
Locus_11288_Transcript_5	IPR000152	EGF-type aspartate/asparagine hydroxylation site 	
Locus_11288_Transcript_5	IPR000742	Epidermal growth factor-like domain 	GO:0005515	
Locus_11288_Transcript_5	IPR001881	EGF-like calcium-binding 	GO:0005509	
Locus_11288_Transcript_5	IPR013032	EGF-like, conserved site 	
Locus_11288_Transcript_5	IPR018097	EGF-like calcium-binding, conserved site 	GO:0005509	
Locus_11288_Transcript_5	IPR026823	Complement Clr-like EGF domain 	
Locus_11288_Transcript_6	IPR000020	Anaphylatoxin/fibulin 	GO:0005576	
Locus_11288_Transcript_6	IPR000152	EGF-type aspartate/asparagine hydroxylation site 	
Locus_11288_Transcript_6	IPR000742	Epidermal growth factor-like domain 	GO:0005515	
Locus_11288_Transcript_6	IPR001881	EGF-like calcium-binding 	GO:0005509	
Locus_11288_Transcript_6	IPR013032	EGF-like, conserved site 	
Locus_11288_Transcript_6	IPR018097	EGF-like calcium-binding, conserved site 	GO:0005509	
Locus_11288_Transcript_6	IPR026823	Complement Clr-like EGF domain 	
Locus_11289_Transcript_1	IPR003593	AAA+ ATPase domain 	GO:0000166	GO:0017111	
Locus_11289_Transcript_1	IPR010339	TIP49, C-terminal 	GO:0003678	GO:0005524	
Locus_11289_Transcript_1	IPR016027	Nucleic acid-binding, OB-fold-like 	
Locus_11289_Transcript_2	IPR003593	AAA+ ATPase domain 	GO:0000166	GO:0017111	
Locus_11289_Transcript_2	IPR010339	TIP49, C-terminal 	GO:0003678	GO:0005524	
Locus_11289_Transcript_2	IPR016027	Nucleic acid-binding, OB-fold-like 	
Locus_1128_Transcript_1	IPR006703	AIG1 	GO:0005525	
Locus_1128_Transcript_2	IPR006703	AIG1 	GO:0005525	
Locus_1128_Transcript_3	IPR006703	AIG1 	GO:0005525	
Locus_11290_Transcript_1	IPR000859	CUB 	
Locus_11295_Transcript_1	IPR002553	Clathrin/coatomer adaptor, adaptin-like, N-terminal 	GO:0006886	GO:0016192	GO:0030117	
Locus_11295_Transcript_1	IPR011989	Armadillo-like helical 	
Locus_11295_Transcript_1	IPR016024	Armadillo-type fold 	GO:0005488	
Locus_11298_Transcript_1	IPR007133	RNA polymerase II-associated, Paf1 	
Locus_11298_Transcript_10	IPR007133	RNA polymerase II-associated, Paf1 	
Locus_11298_Transcript_2	IPR007133	RNA polymerase II-associated, Paf1 	
Locus_11298_Transcript_3	IPR007133	RNA polymerase II-associated, Paf1 	
Locus_11298_Transcript_4	IPR007133	RNA polymerase II-associated, Paf1 	
Locus_11298_Transcript_5	IPR007133	RNA polymerase II-associated, Paf1 	
Locus_11298_Transcript_6	IPR007133	RNA polymerase II-associated, Paf1 	
Locus_11298_Transcript_7	IPR007133	RNA polymerase II-associated, Paf1 	
Locus_11298_Transcript_8	IPR007133	RNA polymerase II-associated, Paf1 	
Locus_11298_Transcript_9	IPR007133	RNA polymerase II-associated, Paf1 	
Locus_112_Transcript_1	IPR001111	Transforming growth factor-beta, N-terminal 	GO:0008083	GO:0040007	
Locus_112_Transcript_1	IPR001839	Transforming growth factor-beta, C-terminal 	GO:0008083	
Locus_112_Transcript_1	IPR015615	Transforming growth factor-beta-related 	
Locus_11303_Transcript_1	IPR000169	Cysteine peptidase, cysteine active site 	
Locus_11303_Transcript_1	IPR000668	Peptidase C1A, papain C-terminal 	GO:0006508	GO:0008234	
Locus_11303_Transcript_1	IPR013128	Peptidase C1A, papain 	GO:0008234	
Locus_11303_Transcript_1	IPR013201	Proteinase inhibitor I29, cathepsin propeptide 	
Locus_11309_Transcript_1	IPR000873	AMP-dependent synthetase/ligase 	GO:0003824	GO:0008152	
Locus_11309_Transcript_1	IPR025110	Domain of unknown function DUF4009 	
Locus_11311_Transcript_1	IPR002123	Phospholipid/glycerol acyltransferase 	GO:0008152	GO:0016746	
Locus_11311_Transcript_2	IPR002123	Phospholipid/glycerol acyltransferase 	GO:0008152	GO:0016746	
Locus_11311_Transcript_3	IPR002123	Phospholipid/glycerol acyltransferase 	GO:0008152	GO:0016746	
Locus_11316_Transcript_1	IPR016196	Major facilitator superfamily domain, general substrate transporter 	
Locus_11316_Transcript_2	IPR016196	Major facilitator superfamily domain, general substrate transporter 	
Locus_11316_Transcript_3	IPR016196	Major facilitator superfamily domain, general substrate transporter 	
Locus_11316_Transcript_4	IPR016196	Major facilitator superfamily domain, general substrate transporter 	
Locus_11316_Transcript_5	IPR016196	Major facilitator superfamily domain, general substrate transporter 	
Locus_11319_Transcript_1	IPR004843	Metallophosphoesterase domain 	GO:0016787	
Locus_11322_Transcript_1	IPR001900	Ribonuclease II/R 	GO:0003723	GO:0004540	
Locus_11323_Transcript_1	IPR001469	ATPase, F1 complex, delta/epsilon subunit 	GO:0015986	GO:0045261	GO:0046933	GO:0046961	
Locus_11323_Transcript_1	IPR020546	ATPase, F1 complex, delta/epsilon subunit, N-terminal 	GO:0015986	GO:0045261	GO:0046933	GO:0046961	
Locus_11323_Transcript_2	IPR001469	ATPase, F1 complex, delta/epsilon subunit 	GO:0015986	GO:0045261	GO:0046933	GO:0046961	
Locus_11323_Transcript_2	IPR020546	ATPase, F1 complex, delta/epsilon subunit, N-terminal 	GO:0015986	GO:0045261	GO:0046933	GO:0046961	
Locus_11323_Transcript_3	IPR001469	ATPase, F1 complex, delta/epsilon subunit 	GO:0015986	GO:0045261	GO:0046933	GO:0046961	
Locus_11323_Transcript_3	IPR020546	ATPase, F1 complex, delta/epsilon subunit, N-terminal 	GO:0015986	GO:0045261	GO:0046933	GO:0046961	
Locus_11324_Transcript_1	IPR016040	NAD(P)-binding domain 	GO:0000166	
Locus_11324_Transcript_2	IPR016040	NAD(P)-binding domain 	GO:0000166	
Locus_11330_Transcript_1	IPR001623	Heat shock protein DnaJ, N-terminal 	GO:0031072	
Locus_11330_Transcript_1	IPR003095	Heat shock protein DnaJ 	GO:0006457	GO:0031072	GO:0051082	
Locus_11334_Transcript_1	IPR001304	C-type lectin 	GO:0030246	
Locus_11334_Transcript_1	IPR016186	C-type lectin-like 	
Locus_11334_Transcript_1	IPR016187	C-type lectin fold 	
Locus_11334_Transcript_2	IPR001304	C-type lectin 	GO:0030246	
Locus_11334_Transcript_2	IPR016186	C-type lectin-like 	
Locus_11334_Transcript_2	IPR016187	C-type lectin fold 	
Locus_11334_Transcript_3	IPR001304	C-type lectin 	GO:0030246	
Locus_11334_Transcript_3	IPR016186	C-type lectin-like 	
Locus_11334_Transcript_3	IPR016187	C-type lectin fold 	
Locus_11341_Transcript_1	IPR000889	Glutathione peroxidase 	GO:0004602	GO:0006979	GO:0055114	
Locus_11341_Transcript_1	IPR012336	Thioredoxin-like fold 	
Locus_11343_Transcript_1	IPR007087	Zinc finger, C2H2 	GO:0008270	
Locus_11343_Transcript_1	IPR015880	Zinc finger, C2H2-like 	GO:0005622	GO:0008270	
Locus_11345_Transcript_1	IPR001304	C-type lectin 	GO:0030246	
Locus_11345_Transcript_1	IPR016186	C-type lectin-like 	
Locus_11345_Transcript_1	IPR016187	C-type lectin fold 	
Locus_11345_Transcript_1	IPR018378	C-type lectin, conserved site 	
Locus_11345_Transcript_2	IPR001304	C-type lectin 	GO:0005488	
Locus_11345_Transcript_2	IPR016186	C-type lectin-like 	GO:0005488	
Locus_11345_Transcript_2	IPR016187	C-type lectin fold 	GO:0005488	
Locus_11345_Transcript_2	IPR018378	C-type lectin, conserved site 	
Locus_11345_Transcript_3	IPR001304	C-type lectin 	GO:0030246	
Locus_11345_Transcript_3	IPR016186	C-type lectin-like 	
Locus_11345_Transcript_3	IPR016187	C-type lectin fold 	
Locus_11345_Transcript_3	IPR018378	C-type lectin, conserved site 	
Locus_11345_Transcript_4	IPR001304	C-type lectin 	GO:0030246	
Locus_11345_Transcript_4	IPR016186	C-type lectin-like 	
Locus_11345_Transcript_4	IPR016187	C-type lectin fold 	
Locus_11345_Transcript_4	IPR018378	C-type lectin, conserved site 	
Locus_11347_Transcript_1	IPR026569	Ribosomal protein L28/L24 	GO:0003735	
Locus_11349_Transcript_3	IPR026906	Leucine rich repeat 5 	
Locus_11349_Transcript_4	IPR026906	Leucine rich repeat 5 	
Locus_11350_Transcript_1	IPR016812	Protein phosphatase methylesterase, eukaryotic 	GO:0004091	
Locus_11353_Transcript_2	IPR016562	Proteasome assembly chaperone 2, eukaryotic 	
Locus_11353_Transcript_2	IPR019151	Proteasome assembly chaperone 2 	
Locus_11353_Transcript_3	IPR016562	Proteasome assembly chaperone 2, eukaryotic 	
Locus_11353_Transcript_3	IPR019151	Proteasome assembly chaperone 2 	
Locus_11360_Transcript_1	IPR019410	Nicotinamide N-methyltransferase-like 	
Locus_11361_Transcript_1	IPR005061	Domain of unknown function DUF292, eukaryotic 	
Locus_11361_Transcript_2	IPR005061	Domain of unknown function DUF292, eukaryotic 	
Locus_11361_Transcript_3	IPR005061	Domain of unknown function DUF292, eukaryotic 	
Locus_11361_Transcript_4	IPR005061	Domain of unknown function DUF292, eukaryotic 	
Locus_11364_Transcript_2	IPR002130	Cyclophilin-like peptidyl-prolyl cis-trans isomerase domain 	GO:0003755	GO:0006457	
Locus_11364_Transcript_2	IPR020892	Cyclophilin-type peptidyl-prolyl cis-trans isomerase, conserved site 	GO:0003755	GO:0006457	
Locus_11364_Transcript_3	IPR002130	Cyclophilin-like peptidyl-prolyl cis-trans isomerase domain 	GO:0003755	GO:0006457	
Locus_11364_Transcript_3	IPR020892	Cyclophilin-type peptidyl-prolyl cis-trans isomerase, conserved site 	GO:0003755	GO:0006457	
Locus_11364_Transcript_4	IPR002130	Cyclophilin-like peptidyl-prolyl cis-trans isomerase domain 	GO:0003755	GO:0006457	
Locus_11364_Transcript_4	IPR020892	Cyclophilin-type peptidyl-prolyl cis-trans isomerase, conserved site 	GO:0003755	GO:0006457	
Locus_11364_Transcript_4	IPR026951	Peptidyl-prolyl cis-trans isomerase like 2 	GO:0003755	
Locus_11364_Transcript_5	IPR002130	Cyclophilin-like peptidyl-prolyl cis-trans isomerase domain 	GO:0003755	GO:0006457	
Locus_11364_Transcript_5	IPR020892	Cyclophilin-type peptidyl-prolyl cis-trans isomerase, conserved site 	GO:0003755	GO:0006457	
Locus_11364_Transcript_5	IPR026951	Peptidyl-prolyl cis-trans isomerase like 2 	GO:0003755	
Locus_11367_Transcript_1	IPR016040	NAD(P)-binding domain 	GO:0000166	
Locus_11367_Transcript_2	IPR016040	NAD(P)-binding domain 	GO:0000166	
Locus_11367_Transcript_3	IPR016040	NAD(P)-binding domain 	GO:0000166	
Locus_11368_Transcript_1	IPR007523	NADH dehydrogenase [ubiquinone] 1 alpha subcomplex assembly factor 3 	
Locus_11369_Transcript_1	IPR011598	Helix-loop-helix domain 	GO:0046983	
Locus_11369_Transcript_1	IPR024097	Basic helix-loop-helix leucine zipper transcription factor 	GO:0006355	
Locus_1136_Transcript_1	IPR005024	Snf7 	GO:0015031	
Locus_1136_Transcript_2	IPR005024	Snf7 	GO:0015031	
Locus_1136_Transcript_3	IPR005024	Snf7 	GO:0015031	
Locus_1136_Transcript_4	IPR005024	Snf7 	GO:0015031	
Locus_11373_Transcript_1	IPR002110	Ankyrin repeat 	GO:0005515	
Locus_11373_Transcript_1	IPR020683	Ankyrin repeat-containing domain 	
Locus_11375_Transcript_1	IPR003511	DNA-binding HORMA 	
Locus_11376_Transcript_1	IPR000152	EGF-type aspartate/asparagine hydroxylation site 	
Locus_11376_Transcript_1	IPR000742	Epidermal growth factor-like domain 	GO:0005515	
Locus_11376_Transcript_1	IPR001881	EGF-like calcium-binding 	GO:0005509	
Locus_11376_Transcript_1	IPR018097	EGF-like calcium-binding, conserved site 	GO:0005509	
Locus_11376_Transcript_2	IPR000152	EGF-type aspartate/asparagine hydroxylation site 	
Locus_11376_Transcript_2	IPR000742	Epidermal growth factor-like domain 	GO:0005515	
Locus_11376_Transcript_2	IPR001881	EGF-like calcium-binding 	GO:0005509	
Locus_11376_Transcript_2	IPR018097	EGF-like calcium-binding, conserved site 	GO:0005509	
Locus_11376_Transcript_3	IPR000152	EGF-type aspartate/asparagine hydroxylation site 	
Locus_11376_Transcript_3	IPR000742	Epidermal growth factor-like domain 	GO:0005515	
Locus_11376_Transcript_3	IPR001881	EGF-like calcium-binding 	GO:0005509	
Locus_11376_Transcript_3	IPR018097	EGF-like calcium-binding, conserved site 	GO:0005509	
Locus_11376_Transcript_4	IPR000152	EGF-type aspartate/asparagine hydroxylation site 	
Locus_11376_Transcript_4	IPR000742	Epidermal growth factor-like domain 	GO:0005515	
Locus_11376_Transcript_4	IPR001881	EGF-like calcium-binding 	GO:0005509	
Locus_11376_Transcript_4	IPR006210	Epidermal growth factor-like 	GO:0005515	
Locus_11376_Transcript_4	IPR018097	EGF-like calcium-binding, conserved site 	GO:0005509	
Locus_11376_Transcript_5	IPR000152	EGF-type aspartate/asparagine hydroxylation site 	
Locus_11376_Transcript_5	IPR000742	Epidermal growth factor-like domain 	GO:0005515	
Locus_11376_Transcript_5	IPR001881	EGF-like calcium-binding 	GO:0005509	
Locus_11376_Transcript_5	IPR006210	Epidermal growth factor-like 	GO:0005515	
Locus_11376_Transcript_5	IPR018097	EGF-like calcium-binding, conserved site 	GO:0005509	
Locus_11376_Transcript_8	IPR000152	EGF-type aspartate/asparagine hydroxylation site 	
Locus_11376_Transcript_8	IPR000742	Epidermal growth factor-like domain 	GO:0005515	
Locus_11376_Transcript_8	IPR001881	EGF-like calcium-binding 	GO:0005509	
Locus_11376_Transcript_8	IPR018097	EGF-like calcium-binding, conserved site 	GO:0005509	
Locus_11376_Transcript_9	IPR000152	EGF-type aspartate/asparagine hydroxylation site 	
Locus_11376_Transcript_9	IPR000742	Epidermal growth factor-like domain 	GO:0005515	
Locus_11376_Transcript_9	IPR001881	EGF-like calcium-binding 	GO:0005509	
Locus_11376_Transcript_9	IPR018097	EGF-like calcium-binding, conserved site 	GO:0005509	
Locus_11378_Transcript_1	IPR004154	Anticodon-binding 	
Locus_11378_Transcript_1	IPR007109	Brix domain 	
Locus_11378_Transcript_2	IPR004154	Anticodon-binding 	
Locus_11378_Transcript_2	IPR007109	Brix domain 	
Locus_11378_Transcript_3	IPR004154	Anticodon-binding 	
Locus_11378_Transcript_3	IPR007109	Brix domain 	
Locus_11378_Transcript_3	IPR026532	Ribosome biogenesis protein BRX1 	
Locus_11378_Transcript_5	IPR004154	Anticodon-binding 	
Locus_11378_Transcript_5	IPR007109	Brix domain 	
Locus_11378_Transcript_5	IPR026532	Ribosome biogenesis protein BRX1 	
Locus_11385_Transcript_1	IPR011611	PfkB 	
Locus_1138_Transcript_1	IPR000796	Aspartate/other aminotransferase 	GO:0006520	GO:0008483	
Locus_1138_Transcript_1	IPR004839	Aminotransferase, class I/classII 	GO:0009058	GO:0016769	GO:0030170	
Locus_1138_Transcript_1	IPR015421	Pyridoxal phosphate-dependent transferase, major region, subdomain 1 	GO:0003824	GO:0030170	
Locus_1138_Transcript_1	IPR015424	Pyridoxal phosphate-dependent transferase, major domain 	
Locus_1138_Transcript_10	IPR000796	Aspartate/other aminotransferase 	GO:0006520	GO:0008483	
Locus_1138_Transcript_10	IPR004838	Aminotransferases, class-I, pyridoxal-phosphate-binding site 	GO:0003824	GO:0009058	GO:0030170	
Locus_1138_Transcript_10	IPR004839	Aminotransferase, class I/classII 	GO:0009058	GO:0030170	
Locus_1138_Transcript_10	IPR015421	Pyridoxal phosphate-dependent transferase, major region, subdomain 1 	GO:0003824	GO:0030170	
Locus_1138_Transcript_10	IPR015424	Pyridoxal phosphate-dependent transferase, major domain 	
Locus_1138_Transcript_11	IPR000796	Aspartate/other aminotransferase 	GO:0006520	GO:0008483	
Locus_1138_Transcript_11	IPR004838	Aminotransferases, class-I, pyridoxal-phosphate-binding site 	GO:0003824	GO:0009058	GO:0030170	
Locus_1138_Transcript_11	IPR004839	Aminotransferase, class I/classII 	GO:0009058	GO:0030170	
Locus_1138_Transcript_11	IPR015421	Pyridoxal phosphate-dependent transferase, major region, subdomain 1 	GO:0003824	GO:0030170	
Locus_1138_Transcript_11	IPR015424	Pyridoxal phosphate-dependent transferase, major domain 	
Locus_1138_Transcript_12	IPR000796	Aspartate/other aminotransferase 	GO:0006520	GO:0008483	
Locus_1138_Transcript_12	IPR004838	Aminotransferases, class-I, pyridoxal-phosphate-binding site 	GO:0003824	GO:0009058	GO:0030170	
Locus_1138_Transcript_12	IPR004839	Aminotransferase, class I/classII 	GO:0009058	GO:0030170	
Locus_1138_Transcript_12	IPR015421	Pyridoxal phosphate-dependent transferase, major region, subdomain 1 	GO:0003824	GO:0030170	
Locus_1138_Transcript_12	IPR015424	Pyridoxal phosphate-dependent transferase, major domain 	
Locus_1138_Transcript_3	IPR000796	Aspartate/other aminotransferase 	GO:0006520	GO:0008483	
Locus_1138_Transcript_3	IPR004838	Aminotransferases, class-I, pyridoxal-phosphate-binding site 	GO:0003824	GO:0009058	GO:0030170	
Locus_1138_Transcript_3	IPR004839	Aminotransferase, class I/classII 	GO:0009058	GO:0030170	
Locus_1138_Transcript_3	IPR015421	Pyridoxal phosphate-dependent transferase, major region, subdomain 1 	GO:0003824	GO:0030170	
Locus_1138_Transcript_3	IPR015424	Pyridoxal phosphate-dependent transferase, major domain 	
Locus_1138_Transcript_4	IPR000796	Aspartate/other aminotransferase 	GO:0006520	GO:0008483	
Locus_1138_Transcript_4	IPR004838	Aminotransferases, class-I, pyridoxal-phosphate-binding site 	GO:0003824	GO:0009058	GO:0030170	
Locus_1138_Transcript_4	IPR004839	Aminotransferase, class I/classII 	GO:0009058	GO:0030170	
Locus_1138_Transcript_4	IPR015421	Pyridoxal phosphate-dependent transferase, major region, subdomain 1 	GO:0003824	GO:0030170	
Locus_1138_Transcript_4	IPR015424	Pyridoxal phosphate-dependent transferase, major domain 	
Locus_1138_Transcript_5	IPR000796	Aspartate/other aminotransferase 	GO:0006520	GO:0008483	
Locus_1138_Transcript_5	IPR004838	Aminotransferases, class-I, pyridoxal-phosphate-binding site 	GO:0003824	GO:0009058	GO:0030170	
Locus_1138_Transcript_5	IPR004839	Aminotransferase, class I/classII 	GO:0009058	GO:0030170	
Locus_1138_Transcript_5	IPR015421	Pyridoxal phosphate-dependent transferase, major region, subdomain 1 	GO:0003824	GO:0030170	
Locus_1138_Transcript_5	IPR015424	Pyridoxal phosphate-dependent transferase, major domain 	
Locus_1138_Transcript_6	IPR000796	Aspartate/other aminotransferase 	GO:0006520	GO:0008483	
Locus_1138_Transcript_6	IPR004838	Aminotransferases, class-I, pyridoxal-phosphate-binding site 	GO:0003824	GO:0009058	GO:0030170	
Locus_1138_Transcript_6	IPR004839	Aminotransferase, class I/classII 	GO:0009058	GO:0030170	
Locus_1138_Transcript_6	IPR015421	Pyridoxal phosphate-dependent transferase, major region, subdomain 1 	GO:0003824	GO:0030170	
Locus_1138_Transcript_6	IPR015424	Pyridoxal phosphate-dependent transferase, major domain 	
Locus_1138_Transcript_7	IPR000796	Aspartate/other aminotransferase 	GO:0006520	GO:0008483	
Locus_1138_Transcript_7	IPR004838	Aminotransferases, class-I, pyridoxal-phosphate-binding site 	GO:0003824	GO:0009058	GO:0030170	
Locus_1138_Transcript_7	IPR004839	Aminotransferase, class I/classII 	GO:0009058	GO:0030170	
Locus_1138_Transcript_7	IPR015421	Pyridoxal phosphate-dependent transferase, major region, subdomain 1 	GO:0003824	GO:0030170	
Locus_1138_Transcript_7	IPR015424	Pyridoxal phosphate-dependent transferase, major domain 	
Locus_1138_Transcript_8	IPR000796	Aspartate/other aminotransferase 	GO:0006520	GO:0008483	
Locus_1138_Transcript_8	IPR004838	Aminotransferases, class-I, pyridoxal-phosphate-binding site 	GO:0003824	GO:0009058	GO:0030170	
Locus_1138_Transcript_8	IPR004839	Aminotransferase, class I/classII 	GO:0009058	GO:0030170	
Locus_1138_Transcript_8	IPR015421	Pyridoxal phosphate-dependent transferase, major region, subdomain 1 	GO:0003824	GO:0030170	
Locus_1138_Transcript_8	IPR015424	Pyridoxal phosphate-dependent transferase, major domain 	
Locus_1138_Transcript_9	IPR000796	Aspartate/other aminotransferase 	GO:0006520	GO:0008483	
Locus_1138_Transcript_9	IPR004838	Aminotransferases, class-I, pyridoxal-phosphate-binding site 	GO:0003824	GO:0009058	GO:0030170	
Locus_1138_Transcript_9	IPR004839	Aminotransferase, class I/classII 	GO:0009058	GO:0030170	
Locus_1138_Transcript_9	IPR015421	Pyridoxal phosphate-dependent transferase, major region, subdomain 1 	GO:0003824	GO:0030170	
Locus_1138_Transcript_9	IPR015424	Pyridoxal phosphate-dependent transferase, major domain 	
Locus_1139_Transcript_1	IPR003131	Potassium channel tetramerisation-type BTB domain 	GO:0051260	
Locus_1139_Transcript_1	IPR011333	BTB/POZ fold 	
Locus_1139_Transcript_2	IPR003131	Potassium channel tetramerisation-type BTB domain 	GO:0051260	
Locus_1139_Transcript_2	IPR011333	BTB/POZ fold 	
Locus_1139_Transcript_3	IPR003131	Potassium channel tetramerisation-type BTB domain 	GO:0051260	
Locus_1139_Transcript_3	IPR011333	BTB/POZ fold 	
Locus_1139_Transcript_4	IPR003131	Potassium channel tetramerisation-type BTB domain 	GO:0051260	
Locus_1139_Transcript_4	IPR011333	BTB/POZ fold 	
Locus_1139_Transcript_6	IPR003131	Potassium channel tetramerisation-type BTB domain 	GO:0051260	
Locus_1139_Transcript_6	IPR011333	BTB/POZ fold 	
Locus_11402_Transcript_1	IPR001140	ABC transporter, transmembrane domain 	GO:0005524	GO:0006810	GO:0016021	GO:0042626	GO:0055085	
Locus_11402_Transcript_1	IPR003439	ABC transporter-like 	GO:0005524	GO:0016887	
Locus_11402_Transcript_1	IPR003593	AAA+ ATPase domain 	GO:0000166	GO:0017111	
Locus_11402_Transcript_1	IPR011527	ABC transporter, transmembrane domain, type 1 	GO:0005524	GO:0006810	GO:0016021	GO:0042626	GO:0055085	
Locus_11402_Transcript_1	IPR017871	ABC transporter, conserved site 	GO:0005524	GO:0016887	
Locus_11402_Transcript_1	IPR017940	ABC transporter, integral membrane type 1 	
Locus_11402_Transcript_2	IPR003439	ABC transporter-like 	GO:0005524	GO:0016887	
Locus_11402_Transcript_2	IPR003593	AAA+ ATPase domain 	GO:0000166	GO:0017111	
Locus_11402_Transcript_2	IPR017871	ABC transporter, conserved site 	GO:0005524	GO:0016887	
Locus_11402_Transcript_3	IPR001140	ABC transporter, transmembrane domain 	GO:0005524	GO:0006810	GO:0016021	GO:0042626	GO:0055085	
Locus_11402_Transcript_3	IPR003439	ABC transporter-like 	GO:0005524	GO:0016887	
Locus_11402_Transcript_3	IPR003593	AAA+ ATPase domain 	GO:0000166	GO:0017111	
Locus_11402_Transcript_3	IPR011527	ABC transporter, transmembrane domain, type 1 	GO:0005524	GO:0006810	GO:0016021	GO:0042626	GO:0055085	
Locus_11402_Transcript_3	IPR017871	ABC transporter, conserved site 	GO:0005524	GO:0016887	
Locus_11402_Transcript_3	IPR017940	ABC transporter, integral membrane type 1 	
Locus_11402_Transcript_4	IPR001140	ABC transporter, transmembrane domain 	GO:0005524	GO:0006810	GO:0016021	GO:0042626	GO:0055085	
Locus_11402_Transcript_4	IPR003439	ABC transporter-like 	GO:0005524	GO:0016887	
Locus_11402_Transcript_4	IPR003593	AAA+ ATPase domain 	GO:0000166	GO:0017111	
Locus_11402_Transcript_4	IPR011527	ABC transporter, transmembrane domain, type 1 	GO:0005524	GO:0006810	GO:0016021	GO:0042626	GO:0055085	
Locus_11402_Transcript_4	IPR017871	ABC transporter, conserved site 	GO:0005524	GO:0016887	
Locus_11402_Transcript_4	IPR017940	ABC transporter, integral membrane type 1 	
Locus_11402_Transcript_5	IPR003439	ABC transporter-like 	GO:0005524	GO:0016887	
Locus_11402_Transcript_5	IPR003593	AAA+ ATPase domain 	GO:0000166	GO:0017111	
Locus_11402_Transcript_5	IPR017871	ABC transporter, conserved site 	GO:0005524	GO:0016887	
Locus_11402_Transcript_6	IPR001140	ABC transporter, transmembrane domain 	GO:0005524	GO:0006810	GO:0016021	GO:0042626	GO:0055085	
Locus_11402_Transcript_6	IPR003439	ABC transporter-like 	GO:0005524	GO:0016887	
Locus_11402_Transcript_6	IPR003593	AAA+ ATPase domain 	GO:0000166	GO:0017111	
Locus_11402_Transcript_6	IPR011527	ABC transporter, transmembrane domain, type 1 	GO:0005524	GO:0006810	GO:0016021	GO:0042626	GO:0055085	
Locus_11402_Transcript_6	IPR017871	ABC transporter, conserved site 	GO:0005524	GO:0016887	
Locus_11402_Transcript_6	IPR017940	ABC transporter, integral membrane type 1 	
Locus_11406_Transcript_1	IPR004000	Actin-like 	
Locus_11406_Transcript_1	IPR004001	Actin, conserved site 	GO:0005524	
Locus_11407_Transcript_1	IPR002035	von Willebrand factor, type A 	GO:0005515	
Locus_11407_Transcript_2	IPR002035	von Willebrand factor, type A 	GO:0005515	
Locus_11407_Transcript_3	IPR002035	von Willebrand factor, type A 	GO:0005515	
Locus_11407_Transcript_4	IPR002035	von Willebrand factor, type A 	GO:0005515	
Locus_11407_Transcript_5	IPR002035	von Willebrand factor, type A 	GO:0005515	
Locus_11407_Transcript_6	IPR002035	von Willebrand factor, type A 	GO:0005515	
Locus_11407_Transcript_7	IPR002035	von Willebrand factor, type A 	GO:0005515	
Locus_11409_Transcript_1	IPR009688	Domain of unknown function DUF1279 	
Locus_11409_Transcript_2	IPR009688	Domain of unknown function DUF1279 	
Locus_11409_Transcript_3	IPR009688	Domain of unknown function DUF1279 	
Locus_11414_Transcript_1	IPR006599	CARP motif 	
Locus_11414_Transcript_1	IPR012945	Tubulin binding cofactor C 	
Locus_11414_Transcript_1	IPR017901	C-CAP/cofactor C-like domain 	
Locus_11415_Transcript_1	IPR003534	Major royal jelly-related 	
Locus_11415_Transcript_1	IPR011042	Six-bladed beta-propeller, TolB-like 	
Locus_11417_Transcript_1	IPR012969	Fibrinogen binding 	
Locus_11417_Transcript_1	IPR016186	C-type lectin-like 	
Locus_11417_Transcript_1	IPR016187	C-type lectin fold 	
Locus_11417_Transcript_2	IPR012969	Fibrinogen binding 	
Locus_11417_Transcript_2	IPR016186	C-type lectin-like 	
Locus_11417_Transcript_2	IPR016187	C-type lectin fold 	
Locus_11417_Transcript_3	IPR012969	Fibrinogen binding 	
Locus_11417_Transcript_3	IPR016186	C-type lectin-like 	
Locus_11417_Transcript_3	IPR016187	C-type lectin fold 	
Locus_11417_Transcript_4	IPR012969	Fibrinogen binding 	
Locus_11417_Transcript_4	IPR016186	C-type lectin-like 	
Locus_11417_Transcript_4	IPR016187	C-type lectin fold 	
Locus_11417_Transcript_5	IPR012969	Fibrinogen binding 	
Locus_11417_Transcript_5	IPR016186	C-type lectin-like 	GO:0005488	
Locus_11417_Transcript_5	IPR016187	C-type lectin fold 	GO:0005488	
Locus_1141_Transcript_18	IPR001781	Zinc finger, LIM-type 	GO:0008270	
Locus_1141_Transcript_19	IPR001781	Zinc finger, LIM-type 	GO:0008270	
Locus_1141_Transcript_20	IPR001781	Zinc finger, LIM-type 	GO:0008270	
Locus_1141_Transcript_21	IPR001781	Zinc finger, LIM-type 	GO:0008270	
Locus_1141_Transcript_22	IPR001781	Zinc finger, LIM-type 	GO:0008270	
Locus_1141_Transcript_23	IPR001781	Zinc finger, LIM-type 	GO:0008270	
Locus_1141_Transcript_24	IPR001781	Zinc finger, LIM-type 	GO:0008270	
Locus_1141_Transcript_25	IPR001781	Zinc finger, LIM-type 	GO:0008270	
Locus_1141_Transcript_26	IPR001781	Zinc finger, LIM-type 	GO:0008270	
Locus_1141_Transcript_27	IPR001781	Zinc finger, LIM-type 	GO:0008270	
Locus_11423_Transcript_1	IPR004942	Dynein light chain-related 	
Locus_11426_Transcript_1	IPR001128	Cytochrome P450 	GO:0005506	GO:0009055	GO:0016705	GO:0020037	GO:0055114	
Locus_11426_Transcript_1	IPR002403	Cytochrome P450, E-class, group IV 	GO:0004497	GO:0005506	GO:0016705	GO:0020037	GO:0055114	
Locus_11426_Transcript_1	IPR017972	Cytochrome P450, conserved site 	GO:0016705	GO:0055114	
Locus_1142_Transcript_1	IPR000557	Calponin repeat 	
Locus_1142_Transcript_1	IPR001715	Calponin homology domain 	GO:0005515	
Locus_1142_Transcript_1	IPR003096	Smooth muscle protein/calponin 	
Locus_1142_Transcript_2	IPR000557	Calponin repeat 	
Locus_1142_Transcript_2	IPR001715	Calponin homology domain 	GO:0005515	
Locus_1142_Transcript_2	IPR003096	Smooth muscle protein/calponin 	
Locus_1142_Transcript_3	IPR000557	Calponin repeat 	
Locus_1142_Transcript_3	IPR001715	Calponin homology domain 	GO:0005515	
Locus_1142_Transcript_3	IPR003096	Smooth muscle protein/calponin 	
Locus_11431_Transcript_1	IPR000741	Fructose-bisphosphate aldolase, class-I 	GO:0004332	GO:0006096	
Locus_11431_Transcript_1	IPR013785	Aldolase-type TIM barrel 	GO:0003824	
Locus_11431_Transcript_2	IPR000741	Fructose-bisphosphate aldolase, class-I 	GO:0004332	GO:0006096	
Locus_11431_Transcript_2	IPR013785	Aldolase-type TIM barrel 	GO:0003824	
Locus_11436_Transcript_1	IPR000504	RNA recognition motif domain 	GO:0003676	
Locus_11436_Transcript_1	IPR012677	Nucleotide-binding, alpha-beta plait 	GO:0000166	
Locus_11444_Transcript_1	IPR002048	Calcium-binding EF-hand 	GO:0005509	
Locus_11444_Transcript_1	IPR011992	EF-hand-like domain 	GO:0005509	
Locus_11444_Transcript_1	IPR018247	EF-Hand 1, calcium-binding site 	
Locus_11444_Transcript_1	IPR018249	EF-HAND 2 	
Locus_11446_Transcript_10	IPR004843	Metallophosphoesterase domain 	GO:0016787	
Locus_11446_Transcript_10	IPR006186	Serine/threonine-specific protein phosphatase/bis(5-nucleosyl)-tetraphosphatase 	GO:0016787	
Locus_11446_Transcript_11	IPR004843	Metallophosphoesterase domain 	GO:0016787	
Locus_11446_Transcript_11	IPR006186	Serine/threonine-specific protein phosphatase/bis(5-nucleosyl)-tetraphosphatase 	GO:0016787	
Locus_11446_Transcript_12	IPR004843	Metallophosphoesterase domain 	GO:0016787	
Locus_11446_Transcript_12	IPR006186	Serine/threonine-specific protein phosphatase/bis(5-nucleosyl)-tetraphosphatase 	GO:0016787	
Locus_11446_Transcript_3	IPR004843	Metallophosphoesterase domain 	GO:0016787	
Locus_11446_Transcript_3	IPR006186	Serine/threonine-specific protein phosphatase/bis(5-nucleosyl)-tetraphosphatase 	GO:0016787	
Locus_11446_Transcript_4	IPR004843	Metallophosphoesterase domain 	GO:0016787	
Locus_11446_Transcript_4	IPR006186	Serine/threonine-specific protein phosphatase/bis(5-nucleosyl)-tetraphosphatase 	GO:0016787	
Locus_11446_Transcript_5	IPR004843	Metallophosphoesterase domain 	GO:0016787	
Locus_11446_Transcript_5	IPR006186	Serine/threonine-specific protein phosphatase/bis(5-nucleosyl)-tetraphosphatase 	GO:0016787	
Locus_11446_Transcript_6	IPR004843	Metallophosphoesterase domain 	GO:0016787	
Locus_11446_Transcript_6	IPR006186	Serine/threonine-specific protein phosphatase/bis(5-nucleosyl)-tetraphosphatase 	GO:0016787	
Locus_11446_Transcript_7	IPR004843	Metallophosphoesterase domain 	GO:0016787	
Locus_11446_Transcript_7	IPR006186	Serine/threonine-specific protein phosphatase/bis(5-nucleosyl)-tetraphosphatase 	GO:0016787	
Locus_11446_Transcript_8	IPR004843	Metallophosphoesterase domain 	GO:0016787	
Locus_11446_Transcript_8	IPR006186	Serine/threonine-specific protein phosphatase/bis(5-nucleosyl)-tetraphosphatase 	GO:0016787	
Locus_11446_Transcript_9	IPR004843	Metallophosphoesterase domain 	GO:0016787	
Locus_11446_Transcript_9	IPR006186	Serine/threonine-specific protein phosphatase/bis(5-nucleosyl)-tetraphosphatase 	GO:0016787	
Locus_1144_Transcript_1	IPR026569	Ribosomal protein L28/L24 	GO:0003735	
Locus_1144_Transcript_2	IPR026569	Ribosomal protein L28/L24 	GO:0003735	
Locus_1144_Transcript_3	IPR026569	Ribosomal protein L28/L24 	GO:0003735	
Locus_1145_Transcript_1	IPR001268	NADH:ubiquinone oxidoreductase, 30kDa subunit 	GO:0008137	GO:0055114	
Locus_1145_Transcript_1	IPR010218	NADH dehydrogenase, subunit C 	GO:0016651	GO:0055114	
Locus_1145_Transcript_1	IPR020396	NADH:ubiquinone oxidoreductase, 30kDa subunit, conserved site 	GO:0016651	GO:0055114	
Locus_1145_Transcript_2	IPR001268	NADH:ubiquinone oxidoreductase, 30kDa subunit 	GO:0008137	GO:0055114	
Locus_1145_Transcript_2	IPR010218	NADH dehydrogenase, subunit C 	GO:0016651	GO:0055114	
Locus_1145_Transcript_2	IPR020396	NADH:ubiquinone oxidoreductase, 30kDa subunit, conserved site 	GO:0016651	GO:0055114	
Locus_11461_Transcript_1	IPR002305	Aminoacyl-tRNA synthetase, class Ic 	GO:0000166	GO:0004812	GO:0005524	GO:0005737	GO:0006418	
Locus_11461_Transcript_1	IPR002306	Tryptophanyl-tRNA synthetase 	GO:0000166	GO:0004830	GO:0005524	GO:0005737	GO:0006436	
Locus_11464_Transcript_1	IPR000863	Sulfotransferase domain 	GO:0008146	
Locus_11464_Transcript_2	IPR000863	Sulfotransferase domain 	GO:0008146	
Locus_11464_Transcript_3	IPR000863	Sulfotransferase domain 	GO:0008146	
Locus_11464_Transcript_4	IPR000863	Sulfotransferase domain 	GO:0008146	
Locus_11464_Transcript_5	IPR000863	Sulfotransferase domain 	GO:0008146	
Locus_11464_Transcript_6	IPR000863	Sulfotransferase domain 	GO:0008146	
Locus_11475_Transcript_1	IPR000152	EGF-type aspartate/asparagine hydroxylation site 	
Locus_11475_Transcript_1	IPR000742	Epidermal growth factor-like domain 	GO:0005515	
Locus_11475_Transcript_1	IPR001881	EGF-like calcium-binding 	GO:0005509	
Locus_11475_Transcript_1	IPR006209	EGF-like domain 	GO:0005515	
Locus_11475_Transcript_1	IPR006210	Epidermal growth factor-like 	GO:0005515	
Locus_11475_Transcript_1	IPR013032	EGF-like, conserved site 	
Locus_11475_Transcript_1	IPR018097	EGF-like calcium-binding, conserved site 	GO:0005509	
Locus_11475_Transcript_2	IPR000152	EGF-type aspartate/asparagine hydroxylation site 	
Locus_11475_Transcript_2	IPR000742	Epidermal growth factor-like domain 	GO:0005515	
Locus_11475_Transcript_2	IPR001881	EGF-like calcium-binding 	GO:0005509	
Locus_11475_Transcript_2	IPR006209	EGF-like domain 	GO:0005515	
Locus_11475_Transcript_2	IPR006210	Epidermal growth factor-like 	GO:0005515	
Locus_11475_Transcript_2	IPR013032	EGF-like, conserved site 	
Locus_11475_Transcript_2	IPR018097	EGF-like calcium-binding, conserved site 	GO:0005509	
Locus_11475_Transcript_3	IPR000152	EGF-type aspartate/asparagine hydroxylation site 	
Locus_11475_Transcript_3	IPR000742	Epidermal growth factor-like domain 	GO:0005515	
Locus_11475_Transcript_3	IPR001881	EGF-like calcium-binding 	GO:0005509	
Locus_11475_Transcript_3	IPR006209	EGF-like domain 	GO:0005515	
Locus_11475_Transcript_3	IPR006210	Epidermal growth factor-like 	GO:0005515	
Locus_11475_Transcript_3	IPR013032	EGF-like, conserved site 	
Locus_11475_Transcript_3	IPR018097	EGF-like calcium-binding, conserved site 	GO:0005509	
Locus_1147_Transcript_4	IPR000152	EGF-type aspartate/asparagine hydroxylation site 	
Locus_1147_Transcript_4	IPR000742	Epidermal growth factor-like domain 	GO:0005515	
Locus_1147_Transcript_4	IPR001881	EGF-like calcium-binding 	GO:0005509	
Locus_1147_Transcript_4	IPR013032	EGF-like, conserved site 	
Locus_1147_Transcript_4	IPR018097	EGF-like calcium-binding, conserved site 	GO:0005509	
Locus_1147_Transcript_5	IPR000152	EGF-type aspartate/asparagine hydroxylation site 	
Locus_1147_Transcript_5	IPR000742	Epidermal growth factor-like domain 	GO:0005515	
Locus_1147_Transcript_5	IPR001881	EGF-like calcium-binding 	GO:0005509	
Locus_1147_Transcript_5	IPR013032	EGF-like, conserved site 	
Locus_1147_Transcript_5	IPR018097	EGF-like calcium-binding, conserved site 	GO:0005509	
Locus_1147_Transcript_7	IPR000152	EGF-type aspartate/asparagine hydroxylation site 	
Locus_1147_Transcript_7	IPR000742	Epidermal growth factor-like domain 	GO:0005515	
Locus_1147_Transcript_7	IPR001881	EGF-like calcium-binding 	GO:0005509	
Locus_1147_Transcript_7	IPR006209	EGF-like domain 	GO:0005515	
Locus_1147_Transcript_7	IPR006210	Epidermal growth factor-like 	GO:0005515	
Locus_1147_Transcript_7	IPR013032	EGF-like region, conserved site 	
Locus_1147_Transcript_7	IPR018097	EGF-like calcium-binding, conserved site 	GO:0005509	
Locus_11484_Transcript_1	IPR003191	Guanylate-binding protein, C-terminal 	GO:0003924	GO:0005525	
Locus_11484_Transcript_1	IPR015894	Guanylate-binding protein, N-terminal 	GO:0003924	GO:0005525	
Locus_11487_Transcript_1	IPR001283	Allergen V5/Tpx-1-related 	
Locus_11487_Transcript_1	IPR014044	CAP domain 	
Locus_11487_Transcript_1	IPR018244	Allergen V5/Tpx-1-related, conserved site 	GO:0005576	
Locus_11488_Transcript_1	IPR001125	Recoverin 	GO:0005509	
Locus_11488_Transcript_1	IPR002048	Calcium-binding EF-hand 	GO:0005509	
Locus_11488_Transcript_1	IPR011992	EF-hand-like domain 	GO:0005509	
Locus_11488_Transcript_1	IPR018247	EF-Hand 1, calcium-binding site 	
Locus_11488_Transcript_1	IPR018249	EF-HAND 2 	
Locus_11490_Transcript_1	IPR026173	Sperm-associated antigen 17 	
Locus_11491_Transcript_1	IPR012816	Conserved hypothetical protein CHP02464 	
Locus_11491_Transcript_2	IPR012816	Conserved hypothetical protein CHP02464 	
Locus_11491_Transcript_3	IPR012816	Conserved hypothetical protein CHP02464 	
Locus_11491_Transcript_4	IPR012816	Conserved hypothetical protein CHP02464 	
Locus_11491_Transcript_5	IPR012816	Conserved hypothetical protein CHP02464 	
Locus_11494_Transcript_1	IPR000301	Tetraspanin 	GO:0016021	
Locus_11494_Transcript_1	IPR008952	Tetraspanin, EC2 domain 	GO:0016021	
Locus_11494_Transcript_1	IPR018499	Tetraspanin/Peripherin 	GO:0016021	
Locus_11494_Transcript_1	IPR018503	Tetraspanin, conserved site 	GO:0016021	
Locus_11494_Transcript_2	IPR000301	Tetraspanin 	GO:0016021	
Locus_11494_Transcript_2	IPR008952	Tetraspanin, EC2 domain 	GO:0016021	
Locus_11494_Transcript_2	IPR018499	Tetraspanin/Peripherin 	GO:0016021	
Locus_11494_Transcript_2	IPR018503	Tetraspanin, conserved site 	GO:0016021	
Locus_11494_Transcript_3	IPR000301	Tetraspanin 	GO:0016021	
Locus_11494_Transcript_3	IPR008952	Tetraspanin, EC2 domain 	GO:0016021	
Locus_11494_Transcript_3	IPR018499	Tetraspanin/Peripherin 	GO:0016021	
Locus_11494_Transcript_4	IPR000301	Tetraspanin, subgroup 	GO:0016021	
Locus_11494_Transcript_4	IPR008952	Tetraspanin, EC2 domain 	GO:0016021	
Locus_11494_Transcript_4	IPR018499	Tetraspanin 	GO:0016021	
Locus_11494_Transcript_4	IPR018503	Tetraspanin, conserved site 	GO:0016021	
Locus_114_Transcript_1	IPR005755	Ribosomal protein L13, eukaryotic/archaeal 	GO:0003735	GO:0006412	GO:0015934	
Locus_114_Transcript_1	IPR005822	Ribosomal protein L13 	GO:0003735	GO:0005840	GO:0006412	
Locus_114_Transcript_1	IPR023563	Ribosomal protein L13, conserved site 	GO:0003735	GO:0005840	GO:0006412	
Locus_114_Transcript_1	IPR023564	Ribosomal protein L13 domain 	GO:0003735	GO:0005840	GO:0006412	
Locus_114_Transcript_2	IPR005755	Ribosomal protein L13, eukaryotic/archaeal 	GO:0003735	GO:0006412	GO:0015934	
Locus_114_Transcript_2	IPR005822	Ribosomal protein L13 	GO:0003735	GO:0005840	GO:0006412	
Locus_114_Transcript_2	IPR023564	Ribosomal protein L13 domain 	GO:0003735	GO:0005840	GO:0006412	
Locus_114_Transcript_3	IPR005755	Ribosomal protein L13, eukaryotic/archaeal 	GO:0003735	GO:0006412	GO:0015934	
Locus_114_Transcript_3	IPR005822	Ribosomal protein L13 	GO:0003735	GO:0005840	GO:0006412	
Locus_114_Transcript_3	IPR023563	Ribosomal protein L13, conserved site 	GO:0003735	GO:0005840	GO:0006412	
Locus_114_Transcript_3	IPR023564	Ribosomal protein L13 domain 	GO:0003735	GO:0005840	GO:0006412	
Locus_114_Transcript_4	IPR005755	Ribosomal protein L13, eukaryotic/archaeal 	GO:0003735	GO:0006412	GO:0015934	
Locus_114_Transcript_4	IPR005822	Ribosomal protein L13 	GO:0003735	GO:0005840	GO:0006412	
Locus_114_Transcript_4	IPR023563	Ribosomal protein L13, conserved site 	GO:0003735	GO:0005840	GO:0006412	
Locus_114_Transcript_4	IPR023564	Ribosomal protein L13 domain 	GO:0003735	GO:0005840	GO:0006412	
Locus_11501_Transcript_1	IPR008388	ATPase, V1 complex, subunit S1 	GO:0015991	GO:0033180	GO:0046933	GO:0046961	
Locus_11501_Transcript_1	IPR024722	BIG/ATPase V1 complex, subunit S1 	
Locus_11501_Transcript_2	IPR008388	ATPase, V1 complex, subunit S1 	GO:0015991	GO:0033180	GO:0046933	GO:0046961	
Locus_11501_Transcript_2	IPR024722	BIG/ATPase V1 complex, subunit S1 	
Locus_11501_Transcript_3	IPR008388	ATPase, V1 complex, subunit S1 	GO:0015991	GO:0033180	GO:0046933	GO:0046961	
Locus_11501_Transcript_3	IPR024722	BIG/ATPase V1 complex, subunit S1 	
Locus_11501_Transcript_4	IPR008388	ATPase, V1 complex, subunit S1 	GO:0015991	GO:0033180	GO:0046933	GO:0046961	
Locus_11501_Transcript_4	IPR024722	BIG/ATPase V1 complex, subunit S1 	
Locus_11501_Transcript_6	IPR008388	ATPase, V1 complex, subunit S1 	GO:0015991	GO:0033180	GO:0046933	GO:0046961	
Locus_11501_Transcript_6	IPR024722	BIG/ATPase V1 complex, subunit S1 	
Locus_11501_Transcript_8	IPR008388	ATPase, V1 complex, subunit S1 	GO:0015991	GO:0033180	GO:0046933	GO:0046961	
Locus_11501_Transcript_8	IPR024722	BIG/ATPase V1 complex, subunit S1 	
Locus_11501_Transcript_9	IPR008388	ATPase, V1 complex, subunit S1 	GO:0015991	GO:0033180	GO:0046933	GO:0046961	
Locus_11501_Transcript_9	IPR024722	BIG/ATPase V1 complex, subunit S1 	
Locus_11509_Transcript_1	IPR002181	Fibrinogen, alpha/beta/gamma chain, C-terminal globular 	GO:0005102	GO:0007165	
Locus_11509_Transcript_1	IPR014715	Fibrinogen, alpha/beta/gamma chain, C-terminal globular, subdomain 2 	GO:0005102	GO:0007165	
Locus_11509_Transcript_1	IPR014716	Fibrinogen, alpha/beta/gamma chain, C-terminal globular, subdomain 1 	GO:0005102	GO:0007165	
Locus_11509_Transcript_1	IPR020837	Fibrinogen, conserved site 	GO:0005615	
Locus_11509_Transcript_2	IPR002181	Fibrinogen, alpha/beta/gamma chain, C-terminal globular 	GO:0005102	GO:0007165	
Locus_11509_Transcript_2	IPR014715	Fibrinogen, alpha/beta/gamma chain, C-terminal globular, subdomain 2 	GO:0005102	GO:0007165	
Locus_11509_Transcript_2	IPR014716	Fibrinogen, alpha/beta/gamma chain, C-terminal globular, subdomain 1 	GO:0005102	GO:0007165	
Locus_11509_Transcript_2	IPR020837	Fibrinogen, conserved site 	GO:0005615	
Locus_11509_Transcript_3	IPR002181	Fibrinogen, alpha/beta/gamma chain, C-terminal globular 	GO:0005102	GO:0007165	
Locus_11509_Transcript_3	IPR014715	Fibrinogen, alpha/beta/gamma chain, C-terminal globular, subdomain 2 	GO:0005102	GO:0007165	
Locus_11509_Transcript_3	IPR014716	Fibrinogen, alpha/beta/gamma chain, C-terminal globular, subdomain 1 	GO:0005102	GO:0007165	
Locus_11509_Transcript_3	IPR020837	Fibrinogen, conserved site 	GO:0005615	
Locus_11514_Transcript_1	IPR000738	WHEP-TRS 	GO:0004812	GO:0005524	GO:0006418	
Locus_11514_Transcript_1	IPR000924	Glutamyl/glutaminyl-tRNA synthetase, class Ib 	GO:0000166	GO:0005524	GO:0005737	GO:0016876	GO:0043039	
Locus_11514_Transcript_1	IPR001412	Aminoacyl-tRNA synthetase, class I, conserved site 	GO:0000166	GO:0004812	GO:0005524	GO:0005737	GO:0006418	
Locus_11514_Transcript_1	IPR004526	Glutamyl-tRNA synthetase, class Ib, archaeal/eukaryotic cytosolic 	GO:0000166	GO:0004818	GO:0005524	GO:0005737	GO:0006424	
Locus_11514_Transcript_1	IPR009068	S15/NS1, RNA-binding 	
Locus_11514_Transcript_1	IPR010987	Glutathione S-transferase, C-terminal-like 	
Locus_11514_Transcript_1	IPR011035	Ribosomal protein L25/Gln-tRNA synthetase, anti-codon-binding domain 	GO:0006412	
Locus_11514_Transcript_1	IPR014729	Rossmann-like alpha/beta/alpha sandwich fold 	
Locus_11514_Transcript_1	IPR020056	Ribosomal protein L25/Gln-tRNA synthetase, beta-barrel domain 	
Locus_11514_Transcript_1	IPR020058	Glutamyl/glutaminyl-tRNA synthetase, class Ib, catalytic domain 	GO:0000166	GO:0005524	GO:0005737	GO:0016876	GO:0043039	
Locus_11514_Transcript_1	IPR020059	Glutamyl/glutaminyl-tRNA synthetase, class Ib, anti-codon binding domain 	GO:0000166	GO:0004812	GO:0005524	GO:0005737	GO:0006418	
Locus_11514_Transcript_1	IPR020061	Glutamyl/glutaminyl-tRNA synthetase, class Ib, alpha-bundle domain 	GO:0000166	GO:0004812	GO:0005524	GO:0005737	GO:0006418	
Locus_11514_Transcript_2	IPR000738	WHEP-TRS 	GO:0004812	GO:0005524	GO:0006418	
Locus_11514_Transcript_2	IPR000924	Glutamyl/glutaminyl-tRNA synthetase, class Ib 	GO:0000166	GO:0005524	GO:0005737	GO:0016876	GO:0043039	
Locus_11514_Transcript_2	IPR009068	S15/NS1, RNA-binding 	
Locus_11514_Transcript_2	IPR011035	Ribosomal protein L25/Gln-tRNA synthetase, anti-codon-binding domain 	GO:0006412	
Locus_11514_Transcript_2	IPR020056	Ribosomal protein L25/Gln-tRNA synthetase, beta-barrel domain 	
Locus_11514_Transcript_2	IPR020059	Glutamyl/glutaminyl-tRNA synthetase, class Ib, anti-codon binding domain 	GO:0000166	GO:0004812	GO:0005524	GO:0005737	GO:0006418	
Locus_11520_Transcript_1	IPR002423	Chaperonin Cpn60/TCP-1 	GO:0005524	GO:0044267	
Locus_11520_Transcript_2	IPR002423	Chaperonin Cpn60/TCP-1 	GO:0005524	GO:0044267	
Locus_11520_Transcript_2	IPR012716	T-complex protein 1, beta subunit 	GO:0005524	GO:0006457	GO:0051082	
Locus_11520_Transcript_2	IPR017998	Chaperone, tailless complex polypeptide 1 	
Locus_11520_Transcript_3	IPR002423	Chaperonin Cpn60/TCP-1 	GO:0005524	GO:0044267	
Locus_11525_Transcript_1	IPR000010	Proteinase inhibitor I25, cystatin 	GO:0004869	
Locus_11525_Transcript_1	IPR001713	Proteinase inhibitor I25A, stefin A 	GO:0004866	GO:0005622	
Locus_11525_Transcript_1	IPR018073	Proteinase inhibitor I25, cystatin, conserved site 	
Locus_11527_Transcript_1	IPR005532	Formylglycine-generating sulphatase enzyme domain 	
Locus_11527_Transcript_1	IPR016187	C-type lectin fold 	GO:0005488	
Locus_11530_Transcript_1	IPR001496	SOCS protein, C-terminal 	GO:0035556	
Locus_11530_Transcript_1	IPR002110	Ankyrin repeat 	GO:0005515	
Locus_11530_Transcript_1	IPR020683	Ankyrin repeat-containing domain 	
Locus_11530_Transcript_2	IPR001496	SOCS protein, C-terminal 	GO:0035556	
Locus_11530_Transcript_2	IPR002110	Ankyrin repeat 	GO:0005515	
Locus_11530_Transcript_2	IPR020683	Ankyrin repeat-containing domain 	
Locus_11532_Transcript_1	IPR001254	Peptidase S1/S6, chymotrypsin/Hap 	GO:0004252	GO:0006508	
Locus_11532_Transcript_1	IPR001314	Peptidase S1A, chymotrypsin-type 	GO:0004252	GO:0006508	
Locus_11532_Transcript_1	IPR009003	Peptidase cysteine/serine, trypsin-like 	GO:0003824	
Locus_11532_Transcript_1	IPR018114	Peptidase S1/S6, chymotrypsin/Hap, active site 	GO:0004252	GO:0006508	
Locus_11532_Transcript_2	IPR001254	Peptidase S1/S6, chymotrypsin/Hap 	GO:0004252	GO:0006508	
Locus_11532_Transcript_2	IPR001314	Peptidase S1A, chymotrypsin-type 	GO:0004252	GO:0006508	
Locus_11532_Transcript_2	IPR009003	Peptidase cysteine/serine, trypsin-like 	GO:0003824	
Locus_11532_Transcript_2	IPR018114	Peptidase S1/S6, chymotrypsin/Hap, active site 	GO:0004252	GO:0006508	
Locus_11532_Transcript_3	IPR001254	Peptidase S1/S6, chymotrypsin/Hap 	GO:0004252	GO:0006508	
Locus_11532_Transcript_3	IPR001314	Peptidase S1A, chymotrypsin-type 	GO:0004252	GO:0006508	
Locus_11532_Transcript_3	IPR009003	Peptidase cysteine/serine, trypsin-like 	GO:0003824	
Locus_11532_Transcript_3	IPR018114	Peptidase S1/S6, chymotrypsin/Hap, active site 	GO:0004252	GO:0006508	
Locus_11532_Transcript_4	IPR001254	Peptidase S1/S6, chymotrypsin/Hap 	GO:0004252	GO:0006508	
Locus_11532_Transcript_4	IPR001314	Peptidase S1A, chymotrypsin-type 	GO:0004252	GO:0006508	
Locus_11532_Transcript_4	IPR009003	Peptidase cysteine/serine, trypsin-like 	GO:0003824	
Locus_11532_Transcript_4	IPR018114	Peptidase S1/S6, chymotrypsin/Hap, active site 	GO:0004252	GO:0006508	
Locus_11532_Transcript_5	IPR001254	Peptidase S1/S6, chymotrypsin/Hap 	GO:0004252	GO:0006508	
Locus_11532_Transcript_5	IPR001314	Peptidase S1A, chymotrypsin-type 	GO:0004252	GO:0006508	
Locus_11532_Transcript_5	IPR009003	Peptidase cysteine/serine, trypsin-like 	GO:0003824	
Locus_11532_Transcript_5	IPR018114	Peptidase S1/S6, chymotrypsin/Hap, active site 	GO:0004252	GO:0006508	
Locus_11539_Transcript_1	IPR015419	EKC/KEOPS complex, subunit Pcc1 	
Locus_11548_Transcript_1	IPR009508	Transcription activator, Churchill 	GO:0007275	GO:0008270	GO:0045893	
Locus_11548_Transcript_2	IPR009508	Transcription activator, Churchill 	GO:0007275	GO:0008270	GO:0045893	
Locus_11548_Transcript_3	IPR009508	Transcription activator, Churchill 	GO:0007275	GO:0008270	GO:0045893	
Locus_11548_Transcript_4	IPR009508	Transcription activator, Churchill 	GO:0007275	GO:0008270	GO:0045893	
Locus_11554_Transcript_1	IPR001648	Ribosomal protein S18 	GO:0003735	GO:0005622	GO:0005840	GO:0006412	
Locus_11555_Transcript_1	IPR001440	Tetratricopeptide TPR-1 	GO:0005515	
Locus_11555_Transcript_1	IPR011990	Tetratricopeptide-like helical 	GO:0005515	
Locus_11555_Transcript_1	IPR013026	Tetratricopeptide repeat-containing domain 	GO:0005515	
Locus_11555_Transcript_1	IPR019734	Tetratricopeptide repeat 	GO:0005515	
Locus_11555_Transcript_2	IPR001440	Tetratricopeptide TPR-1 	GO:0005515	
Locus_11555_Transcript_2	IPR011990	Tetratricopeptide-like helical 	GO:0005515	
Locus_11555_Transcript_2	IPR013026	Tetratricopeptide repeat-containing domain 	GO:0005515	
Locus_11555_Transcript_2	IPR019734	Tetratricopeptide repeat 	GO:0005515	
Locus_11555_Transcript_3	IPR001440	Tetratricopeptide TPR-1 	GO:0005515	
Locus_11555_Transcript_3	IPR011990	Tetratricopeptide-like helical 	GO:0005515	
Locus_11555_Transcript_3	IPR013026	Tetratricopeptide repeat-containing domain 	GO:0005515	
Locus_11555_Transcript_3	IPR019734	Tetratricopeptide repeat 	GO:0005515	
Locus_11555_Transcript_4	IPR001440	Tetratricopeptide TPR-1 	GO:0005515	
Locus_11555_Transcript_4	IPR011990	Tetratricopeptide-like helical 	GO:0005515	
Locus_11555_Transcript_4	IPR013026	Tetratricopeptide repeat-containing domain 	GO:0005515	
Locus_11555_Transcript_4	IPR019734	Tetratricopeptide repeat 	GO:0005515	
Locus_11556_Transcript_1	IPR021967	Nuclear protein 96 	
Locus_11560_Transcript_1	IPR005607	BSD 	
Locus_11560_Transcript_2	IPR005607	BSD 	
Locus_11560_Transcript_3	IPR005607	BSD 	
Locus_11560_Transcript_4	IPR005607	BSD 	
Locus_11560_Transcript_5	IPR005607	BSD 	
Locus_11562_Transcript_1	IPR000582	Acyl-CoA-binding protein, ACBP 	GO:0000062	
Locus_11562_Transcript_1	IPR001753	Crotonase, core 	GO:0003824	GO:0008152	
Locus_11562_Transcript_1	IPR014352	FERM/acyl-CoA-binding protein, 3-helical bundle 	
Locus_11562_Transcript_1	IPR022408	Acyl-CoA-binding protein, ACBP, conserved site 	
Locus_11562_Transcript_2	IPR000582	Acyl-CoA-binding protein, ACBP 	GO:0000062	
Locus_11562_Transcript_2	IPR001753	Crotonase, core 	GO:0003824	GO:0008152	
Locus_11562_Transcript_2	IPR014352	FERM/acyl-CoA-binding protein, 3-helical bundle 	
Locus_11562_Transcript_2	IPR022408	Acyl-CoA-binding protein, ACBP, conserved site 	
Locus_11569_Transcript_1	IPR017515	Methylmalonyl-CoA epimerase 	
Locus_11569_Transcript_2	IPR017515	Methylmalonyl-CoA epimerase 	
Locus_11569_Transcript_3	IPR017515	Methylmalonyl-CoA epimerase 	
Locus_11570_Transcript_1	IPR024280	FAM167 	
Locus_11576_Transcript_13	IPR002933	Peptidase M20 	GO:0008152	GO:0016787	
Locus_11576_Transcript_13	IPR011650	Peptidase M20, dimerisation 	GO:0016787	
Locus_11576_Transcript_8	IPR002933	Peptidase M20 	GO:0008152	GO:0016787	
Locus_11576_Transcript_9	IPR002933	Peptidase M20 	GO:0008152	GO:0016787	
Locus_11576_Transcript_9	IPR011650	Peptidase M20, dimerisation 	GO:0016787	
Locus_11590_Transcript_1	IPR007529	Zinc finger, HIT-type 	
Locus_11590_Transcript_2	IPR007529	Zinc finger, HIT-type 	
Locus_11590_Transcript_3	IPR007529	Zinc finger, HIT-type 	
Locus_11591_Transcript_1	IPR003689	Zinc/iron permease 	GO:0016020	GO:0030001	GO:0046873	GO:0055085	
Locus_11593_Transcript_1	IPR001650	Helicase, C-terminal 	GO:0003676	GO:0004386	GO:0005524	
Locus_11593_Transcript_1	IPR021673	C-terminal domain of RIG-I 	GO:0016817	
Locus_11597_Transcript_1	IPR001394	Peptidase C19, ubiquitin carboxyl-terminal hydrolase 2 	GO:0004221	GO:0006511	
Locus_11598_Transcript_1	IPR002198	Short-chain dehydrogenase/reductase SDR 	GO:0008152	GO:0016491	
Locus_11598_Transcript_1	IPR002424	Alcohol dehydrogenase, insect-type 	GO:0004022	GO:0008152	GO:0055114	
Locus_11598_Transcript_1	IPR016040	NAD(P)-binding domain 	GO:0000166	
Locus_11598_Transcript_1	IPR020904	Short-chain dehydrogenase/reductase, conserved site 	GO:0016491	
Locus_115_Transcript_1	IPR004192	Ubiquinol cytochrome reductase, transmembrane domain 	GO:0008121	GO:0055114	
Locus_115_Transcript_1	IPR005805	Rieske iron-sulphur protein, C-terminal 	GO:0008121	GO:0016020	GO:0055114	
Locus_115_Transcript_1	IPR006317	Ubiquinol-cytochrome c reductase, iron-sulphur subunit 	GO:0008121	GO:0055114	
Locus_115_Transcript_1	IPR014349	Rieske iron-sulphur protein 	GO:0016679	GO:0055114	
Locus_115_Transcript_1	IPR017941	Rieske [2Fe-2S] iron-sulphur domain 	GO:0016491	GO:0051537	GO:0055114	
Locus_115_Transcript_2	IPR004192	Ubiquinol cytochrome reductase, transmembrane domain 	GO:0008121	GO:0055114	
Locus_115_Transcript_2	IPR005805	Rieske iron-sulphur protein, C-terminal 	GO:0008121	GO:0016020	GO:0055114	
Locus_115_Transcript_2	IPR006317	Ubiquinol-cytochrome c reductase, iron-sulphur subunit 	GO:0008121	GO:0055114	
Locus_115_Transcript_2	IPR014349	Rieske iron-sulphur protein 	GO:0016679	GO:0055114	
Locus_115_Transcript_2	IPR017941	Rieske [2Fe-2S] iron-sulphur domain 	GO:0016491	GO:0051537	GO:0055114	
Locus_115_Transcript_3	IPR004192	Ubiquinol cytochrome reductase, transmembrane domain 	GO:0008121	GO:0055114	
Locus_115_Transcript_3	IPR005805	Rieske iron-sulphur protein, C-terminal 	GO:0008121	GO:0016020	GO:0055114	
Locus_115_Transcript_3	IPR006317	Ubiquinol-cytochrome c reductase, iron-sulphur subunit 	GO:0008121	GO:0055114	
Locus_115_Transcript_3	IPR014349	Rieske iron-sulphur protein 	GO:0016679	GO:0055114	
Locus_115_Transcript_3	IPR017941	Rieske [2Fe-2S] iron-sulphur domain 	GO:0016491	GO:0051537	GO:0055114	
Locus_115_Transcript_4	IPR004192	Ubiquinol cytochrome reductase, transmembrane domain 	GO:0008121	GO:0055114	
Locus_115_Transcript_4	IPR005805	Rieske iron-sulphur protein, C-terminal 	GO:0008121	GO:0016020	GO:0055114	
Locus_115_Transcript_4	IPR006317	Ubiquinol-cytochrome c reductase, iron-sulphur subunit 	GO:0008121	GO:0055114	
Locus_115_Transcript_4	IPR014349	Rieske iron-sulphur protein 	GO:0016679	GO:0055114	
Locus_115_Transcript_4	IPR017941	Rieske [2Fe-2S] iron-sulphur domain 	GO:0016491	GO:0051537	GO:0055114	
Locus_11604_Transcript_1	IPR005024	Snf7 	GO:0015031	
Locus_11604_Transcript_2	IPR005024	Snf7 	GO:0015031	
Locus_11604_Transcript_3	IPR005024	Snf7 	GO:0015031	
Locus_11604_Transcript_4	IPR005024	Snf7 	GO:0015031	
Locus_11604_Transcript_5	IPR005024	Snf7 	GO:0015031	
Locus_11604_Transcript_6	IPR005024	Snf7 	GO:0015031	
Locus_11604_Transcript_7	IPR005024	Snf7 	GO:0015031	
Locus_11604_Transcript_8	IPR005024	Snf7 	GO:0015031	
Locus_11614_Transcript_1	IPR003378	Fringe-like 	GO:0016020	GO:0016757	
Locus_11614_Transcript_1	IPR026842	C1GALT1 	GO:0016263	GO:0016266	
Locus_11614_Transcript_2	IPR003378	Fringe-like 	GO:0016020	GO:0016757	
Locus_11614_Transcript_3	IPR003378	Fringe-like 	GO:0016020	GO:0016757	
Locus_11614_Transcript_3	IPR026842	C1GALT1 	GO:0016263	GO:0016266	
Locus_11614_Transcript_4	IPR003378	Fringe-like 	GO:0016020	GO:0016757	
Locus_11614_Transcript_4	IPR026842	C1GALT1 	GO:0016263	GO:0016266	
Locus_11617_Transcript_1	IPR002223	Proteinase inhibitor I2, Kunitz metazoa 	GO:0004867	
Locus_11617_Transcript_1	IPR020901	Proteinase inhibitor I2, Kunitz, conserved site 	
Locus_11617_Transcript_2	IPR002223	Proteinase inhibitor I2, Kunitz metazoa 	GO:0004867	
Locus_11617_Transcript_2	IPR020901	Proteinase inhibitor I2, Kunitz, conserved site 	
Locus_11622_Transcript_1	IPR001965	Zinc finger, PHD-type 	GO:0005515	GO:0008270	
Locus_11622_Transcript_1	IPR011011	Zinc finger, FYVE/PHD-type 	
Locus_11622_Transcript_1	IPR013083	Zinc finger, RING/FYVE/PHD-type 	
Locus_11622_Transcript_1	IPR019786	Zinc finger, PHD-type, conserved site 	
Locus_11622_Transcript_1	IPR019787	Zinc finger, PHD-finger 	GO:0005515	
Locus_11626_Transcript_1	IPR006020	Phosphotyrosine interaction domain 	GO:0005515	
Locus_11626_Transcript_1	IPR011993	Pleckstrin homology-like domain 	
Locus_11626_Transcript_1	IPR019517	Integrin binding protein, ICAP-1 	
Locus_11626_Transcript_2	IPR006020	Phosphotyrosine interaction domain 	GO:0005515	
Locus_11626_Transcript_2	IPR011993	Pleckstrin homology-like domain 	
Locus_11626_Transcript_2	IPR019517	Integrin binding protein, ICAP-1 	
Locus_11626_Transcript_3	IPR006020	Phosphotyrosine interaction domain 	GO:0005515	
Locus_11626_Transcript_3	IPR011993	Pleckstrin homology-like domain 	
Locus_11626_Transcript_3	IPR019517	Integrin binding protein, ICAP-1 	
Locus_11627_Transcript_1	IPR000276	GPCR, rhodopsin-like, 7TM 	GO:0007186	GO:0016021	
Locus_11627_Transcript_1	IPR017452	GPCR, rhodopsin-like superfamily 	
Locus_11628_Transcript_1	IPR000086	NUDIX hydrolase domain 	GO:0016787	
Locus_11628_Transcript_1	IPR011876	Isopentenyl-diphosphate delta-isomerase, type 1 	GO:0004452	GO:0008299	
Locus_11628_Transcript_1	IPR015797	NUDIX hydrolase domain-like 	GO:0016787	
Locus_11628_Transcript_2	IPR000086	NUDIX hydrolase domain 	GO:0016787	
Locus_11628_Transcript_2	IPR011876	Isopentenyl-diphosphate delta-isomerase, type 1 	GO:0004452	GO:0008299	
Locus_11628_Transcript_2	IPR015797	NUDIX hydrolase domain-like 	GO:0016787	
Locus_1162_Transcript_1	IPR018108	Mitochondrial substrate/solute carrier 	
Locus_1162_Transcript_1	IPR023395	Mitochondrial carrier domain 	
Locus_1162_Transcript_2	IPR018108	Mitochondrial substrate/solute carrier 	
Locus_1162_Transcript_2	IPR023395	Mitochondrial carrier domain 	
Locus_1162_Transcript_3	IPR018108	Mitochondrial substrate/solute carrier 	
Locus_1162_Transcript_3	IPR023395	Mitochondrial carrier domain 	
Locus_1162_Transcript_4	IPR018108	Mitochondrial substrate/solute carrier 	
Locus_1162_Transcript_4	IPR023395	Mitochondrial carrier domain 	
Locus_1162_Transcript_5	IPR018108	Mitochondrial substrate/solute carrier 	
Locus_1162_Transcript_5	IPR023395	Mitochondrial carrier domain 	
Locus_11632_Transcript_1	IPR009231	Chloride channel CLIC-like 	
Locus_11632_Transcript_10	IPR009231	Chloride channel CLIC-like 	
Locus_11632_Transcript_2	IPR009231	Chloride channel CLIC-like 	
Locus_11632_Transcript_3	IPR009231	Chloride channel CLIC-like 	
Locus_11632_Transcript_4	IPR009231	Chloride channel CLIC-like 	
Locus_11632_Transcript_5	IPR009231	Chloride channel CLIC-like 	
Locus_11632_Transcript_6	IPR009231	Chloride channel CLIC-like 	
Locus_11632_Transcript_7	IPR009231	Chloride channel CLIC-like 	
Locus_11632_Transcript_8	IPR009231	Chloride channel CLIC-like 	
Locus_11632_Transcript_9	IPR009231	Chloride channel CLIC-like 	
Locus_11638_Transcript_1	IPR002119	Histone H2A 	GO:0000786	GO:0003677	GO:0005634	GO:0006334	
Locus_11638_Transcript_1	IPR007125	Histone core 	GO:0003677	
Locus_11638_Transcript_1	IPR009072	Histone-fold 	GO:0046982	
Locus_11640_Transcript_1	IPR005024	Snf7 	GO:0015031	
Locus_11645_Transcript_1	IPR004045	Glutathione S-transferase, N-terminal 	GO:0005515	
Locus_11645_Transcript_1	IPR004046	Glutathione S-transferase, C-terminal 	
Locus_11645_Transcript_1	IPR010987	Glutathione S-transferase, C-terminal-like 	
Locus_11645_Transcript_1	IPR012336	Thioredoxin-like fold 	
Locus_11645_Transcript_1	IPR017933	Glutathione S-transferase/chloride channel, C-terminal 	
Locus_11645_Transcript_2	IPR004045	Glutathione S-transferase, N-terminal 	GO:0005515	
Locus_11645_Transcript_2	IPR004046	Glutathione S-transferase, C-terminal 	
Locus_11645_Transcript_2	IPR010987	Glutathione S-transferase, C-terminal-like 	
Locus_11645_Transcript_2	IPR012336	Thioredoxin-like fold 	
Locus_11645_Transcript_2	IPR017933	Glutathione S-transferase/chloride channel, C-terminal 	
Locus_11647_Transcript_2	IPR002809	Protein of unknown function DUF106, transmembrane 	GO:0016020	
Locus_11647_Transcript_2	IPR008568	Uncharacterised conserved protein UCP010045, transmembrane eukaryotic 	GO:0016020	
Locus_11647_Transcript_3	IPR002809	Protein of unknown function DUF106, transmembrane 	GO:0016020	
Locus_11647_Transcript_3	IPR008568	Uncharacterised conserved protein UCP010045, transmembrane eukaryotic 	GO:0016020	
Locus_11647_Transcript_4	IPR002809	Protein of unknown function DUF106, transmembrane 	GO:0016020	
Locus_11647_Transcript_4	IPR008568	Uncharacterised conserved protein UCP010045, transmembrane eukaryotic 	GO:0016020	
Locus_11651_Transcript_1	IPR000432	DNA mismatch repair protein MutS, C-terminal 	GO:0005524	GO:0006298	GO:0030983	
Locus_11651_Transcript_1	IPR007696	DNA mismatch repair protein MutS, core 	GO:0005524	GO:0006298	GO:0030983	
Locus_11651_Transcript_1	IPR007861	DNA mismatch repair protein MutS, clamp 	GO:0005524	GO:0006298	GO:0030983	
Locus_11651_Transcript_1	IPR015536	DNA mismatch repair protein MutS-homologue MSH6 	
Locus_11655_Transcript_1	IPR019311	Protein of unknown function DUF2362 	
Locus_11655_Transcript_2	IPR019311	Protein of unknown function DUF2362 	
Locus_11655_Transcript_3	IPR019311	Protein of unknown function DUF2362 	
Locus_11658_Transcript_1	IPR006575	RWD domain 	GO:0005515	
Locus_11658_Transcript_1	IPR016135	Ubiquitin-conjugating enzyme/RWD-like 	
Locus_11658_Transcript_2	IPR006575	RWD domain 	GO:0005515	
Locus_11658_Transcript_2	IPR016135	Ubiquitin-conjugating enzyme/RWD-like 	
Locus_1165_Transcript_2	IPR008914	Phosphatidylethanolamine-binding protein PEBP 	
Locus_11660_Transcript_1	IPR013126	Heat shock protein 70 family 	
Locus_11660_Transcript_2	IPR013126	Heat shock protein 70 family 	
Locus_11660_Transcript_2	IPR026685	Heat shock 70kDa protein 12 	
Locus_11660_Transcript_3	IPR013126	Heat shock protein 70 	
Locus_11665_Transcript_1	IPR003169	GYF 	GO:0005515	
Locus_11665_Transcript_2	IPR003169	GYF 	GO:0005515	
Locus_11672_Transcript_1	IPR016196	Major facilitator superfamily domain, general substrate transporter 	
Locus_11679_Transcript_1	IPR013083	Zinc finger, RING/FYVE/PHD-type 	
Locus_11679_Transcript_1	IPR016818	Nitric oxide synthase-interacting 	
Locus_11679_Transcript_2	IPR013083	Zinc finger, RING/FYVE/PHD-type 	
Locus_11679_Transcript_2	IPR016818	Nitric oxide synthase-interacting 	
Locus_11681_Transcript_1	IPR001650	Helicase, C-terminal 	GO:0003676	GO:0004386	GO:0005524	
Locus_11681_Transcript_2	IPR001650	Helicase, C-terminal 	GO:0003676	GO:0004386	GO:0005524	
Locus_11681_Transcript_2	IPR011545	DNA/RNA helicase, DEAD/DEAH box type, N-terminal 	GO:0003676	GO:0005524	GO:0008026	
Locus_11681_Transcript_2	IPR014001	Helicase, superfamily 1/2, ATP-binding domain 	
Locus_11681_Transcript_3	IPR001650	Helicase, C-terminal 	GO:0003676	GO:0004386	GO:0005524	
Locus_11681_Transcript_3	IPR011545	DNA/RNA helicase, DEAD/DEAH box type, N-terminal 	GO:0003676	GO:0005524	GO:0008026	
Locus_11681_Transcript_3	IPR014001	Helicase, superfamily 1/2, ATP-binding domain 	
Locus_11681_Transcript_4	IPR001650	Helicase, C-terminal 	GO:0003676	GO:0004386	GO:0005524	
Locus_11681_Transcript_4	IPR011545	DNA/RNA helicase, DEAD/DEAH box type, N-terminal 	GO:0003676	GO:0005524	GO:0008026	
Locus_11681_Transcript_4	IPR014001	Helicase, superfamily 1/2, ATP-binding domain 	
Locus_11685_Transcript_1	IPR001125	Recoverin 	GO:0005509	
Locus_11685_Transcript_1	IPR011992	EF-hand-like domain 	GO:0005509	
Locus_11685_Transcript_1	IPR018247	EF-Hand 1, calcium-binding site 	
Locus_11685_Transcript_1	IPR018249	EF-HAND 2 	
Locus_1168_Transcript_1	IPR001612	Caveolin 	
Locus_1168_Transcript_2	IPR001612	Caveolin 	
Locus_1168_Transcript_3	IPR001612	Caveolin 	
Locus_1168_Transcript_4	IPR001612	Caveolin 	
Locus_1168_Transcript_5	IPR001612	Caveolin 	
Locus_11690_Transcript_1	IPR000504	RNA recognition motif domain 	GO:0003676	
Locus_11690_Transcript_1	IPR000571	Zinc finger, CCCH-type 	GO:0003676	GO:0008270	
Locus_11690_Transcript_1	IPR012677	Nucleotide-binding, alpha-beta plait 	GO:0000166	
Locus_11690_Transcript_2	IPR000504	RNA recognition motif domain 	GO:0003676	
Locus_11690_Transcript_2	IPR000571	Zinc finger, CCCH-type 	GO:0003676	GO:0008270	
Locus_11690_Transcript_2	IPR012677	Nucleotide-binding, alpha-beta plait 	GO:0000166	
Locus_11690_Transcript_3	IPR000504	RNA recognition motif domain 	GO:0003676	
Locus_11690_Transcript_3	IPR000571	Zinc finger, CCCH-type 	GO:0003676	GO:0008270	
Locus_11690_Transcript_3	IPR012677	Nucleotide-binding, alpha-beta plait 	GO:0000166	
Locus_11692_Transcript_1	IPR013126	Heat shock protein 70 family 	
Locus_11692_Transcript_2	IPR001023	Heat shock protein Hsp70 	GO:0005524	
Locus_11692_Transcript_2	IPR013126	Heat shock protein 70 	
Locus_11692_Transcript_3	IPR013126	Heat shock protein 70 family 	
Locus_11692_Transcript_4	IPR013126	Heat shock protein 70 family 	
Locus_11692_Transcript_5	IPR001023	Heat shock protein Hsp70 	GO:0005524	
Locus_11692_Transcript_5	IPR013126	Heat shock protein 70 	
Locus_11693_Transcript_2	IPR001134	Netrin domain 	GO:0005515	
Locus_11693_Transcript_2	IPR008993	Tissue inhibitor of metalloproteinases-like, OB-fold 	
Locus_11693_Transcript_2	IPR024821	Meteorin-like 	
Locus_11693_Transcript_3	IPR001134	Netrin domain 	GO:0005515	
Locus_11693_Transcript_3	IPR008993	Tissue inhibitor of metalloproteinases-like, OB-fold 	
Locus_11693_Transcript_3	IPR024821	Meteorin-like 	
Locus_11693_Transcript_4	IPR001134	Netrin domain 	GO:0005515	
Locus_11693_Transcript_4	IPR008993	Tissue inhibitor of metalloproteinases-like, OB-fold 	
Locus_11693_Transcript_4	IPR024821	Meteorin-like 	
Locus_11697_Transcript_3	IPR000315	Zinc finger, B-box 	GO:0005622	GO:0008270	
Locus_11697_Transcript_6	IPR000315	Zinc finger, B-box 	GO:0005622	GO:0008270	
Locus_11697_Transcript_8	IPR000315	Zinc finger, B-box 	GO:0005622	GO:0008270	
Locus_11697_Transcript_9	IPR000315	Zinc finger, B-box 	GO:0005622	GO:0008270	
Locus_1169_Transcript_1	IPR010987	Glutathione S-transferase, C-terminal-like 	
Locus_1169_Transcript_2	IPR010987	Glutathione S-transferase, C-terminal-like 	
Locus_1169_Transcript_3	IPR010987	Glutathione S-transferase, C-terminal-like 	
Locus_1169_Transcript_4	IPR010987	Glutathione S-transferase, C-terminal-like 	
Locus_1169_Transcript_5	IPR010987	Glutathione S-transferase, C-terminal-like 	
Locus_11702_Transcript_1	IPR001841	Zinc finger, RING-type 	GO:0005515	GO:0008270	
Locus_11702_Transcript_1	IPR013083	Zinc finger, RING/FYVE/PHD-type 	
Locus_11703_Transcript_1	IPR011990	Tetratricopeptide-like helical 	GO:0005515	
Locus_11703_Transcript_1	IPR013026	Tetratricopeptide repeat-containing domain 	GO:0005515	
Locus_11703_Transcript_1	IPR013547	Prolyl 4-hydroxylase alpha-subunit, N-terminal 	GO:0004656	GO:0005783	GO:0016702	GO:0055114	
Locus_11703_Transcript_1	IPR019734	Tetratricopeptide repeat 	GO:0005515	
Locus_11704_Transcript_1	IPR000994	Peptidase M24, structural domain 	GO:0009987	
Locus_11704_Transcript_1	IPR007865	Aminopeptidase P N-terminal domain 	GO:0004177	GO:0030145	
Locus_11704_Transcript_2	IPR000994	Peptidase M24, structural domain 	GO:0009987	
Locus_11704_Transcript_2	IPR007865	Aminopeptidase P N-terminal domain 	GO:0004177	GO:0030145	
Locus_11704_Transcript_3	IPR000994	Peptidase M24, structural domain 	GO:0009987	
Locus_11704_Transcript_3	IPR007865	Aminopeptidase P N-terminal domain 	GO:0004177	GO:0030145	
Locus_11704_Transcript_4	IPR000994	Peptidase M24, structural domain 	GO:0009987	
Locus_11704_Transcript_4	IPR007865	Aminopeptidase P N-terminal domain 	GO:0004177	GO:0030145	
Locus_11704_Transcript_5	IPR000994	Peptidase M24, structural domain 	GO:0009987	
Locus_11704_Transcript_5	IPR007865	Aminopeptidase P N-terminal domain 	GO:0004177	GO:0030145	
Locus_11704_Transcript_7	IPR000994	Peptidase M24, structural domain 	GO:0009987	
Locus_11704_Transcript_7	IPR007865	Aminopeptidase P N-terminal domain 	GO:0004177	GO:0030145	
Locus_11704_Transcript_8	IPR000994	Peptidase M24, structural domain 	GO:0009987	
Locus_11704_Transcript_8	IPR007865	Aminopeptidase P N-terminal domain 	GO:0004177	GO:0030145	
Locus_11706_Transcript_2	IPR002227	Tyrosinase 	GO:0008152	GO:0016491	
Locus_11706_Transcript_2	IPR008922	Uncharacterised domain, di-copper centre 	
Locus_11708_Transcript_1	IPR000542	Acyltransferase ChoActase/COT/CPT 	GO:0016746	
Locus_11708_Transcript_2	IPR000542	Acyltransferase ChoActase/COT/CPT 	GO:0016746	
Locus_11708_Transcript_3	IPR000542	Acyltransferase ChoActase/COT/CPT 	GO:0016746	
Locus_11708_Transcript_4	IPR000542	Acyltransferase ChoActase/COT/CPT 	GO:0016746	
Locus_11708_Transcript_5	IPR000542	Acyltransferase ChoActase/COT/CPT 	GO:0016746	
Locus_11708_Transcript_6	IPR000542	Acyltransferase ChoActase/COT/CPT 	GO:0016746	
Locus_11713_Transcript_11	IPR001680	WD40 repeat 	GO:0005515	
Locus_11713_Transcript_11	IPR015943	WD40/YVTN repeat-like-containing domain 	GO:0005515	
Locus_11713_Transcript_11	IPR017986	WD40-repeat-containing domain 	GO:0005515	
Locus_11713_Transcript_2	IPR001680	WD40 repeat 	GO:0005515	
Locus_11713_Transcript_2	IPR015943	WD40/YVTN repeat-like-containing domain 	GO:0005515	
Locus_11713_Transcript_2	IPR017986	WD40-repeat-containing domain 	GO:0005515	
Locus_11713_Transcript_3	IPR001680	WD40 repeat 	GO:0005515	
Locus_11713_Transcript_3	IPR015943	WD40/YVTN repeat-like-containing domain 	GO:0005515	
Locus_11713_Transcript_3	IPR017986	WD40-repeat-containing domain 	GO:0005515	
Locus_11713_Transcript_4	IPR015943	WD40/YVTN repeat-like-containing domain 	GO:0005515	
Locus_11713_Transcript_4	IPR017986	WD40-repeat-containing domain 	GO:0005515	
Locus_11713_Transcript_5	IPR001680	WD40 repeat 	GO:0005515	
Locus_11713_Transcript_5	IPR015943	WD40/YVTN repeat-like-containing domain 	GO:0005515	
Locus_11713_Transcript_5	IPR017986	WD40-repeat-containing domain 	GO:0005515	
Locus_11713_Transcript_6	IPR001680	WD40 repeat 	GO:0005515	
Locus_11713_Transcript_6	IPR015943	WD40/YVTN repeat-like-containing domain 	GO:0005515
[truncated: 5,503,620 more chars]
