# Supplementary material for: Sequencing and De Novo Assembly of the Asian Clam (Corbicula fluminea) Transcriptome Using the Illumina GAIIx Method
Source: PLoS One. 2013 Nov 7;8(11):e79516. doi: 10.1371/journal.pone.0079516 (PMC3820681; doi:10.1371/journal.pone.0079516)
Supplement: Table S3 — GO categories of the unigenes. (ZIP) [file pone.0079516.s003.zip › TableS3/C_MIX.merged.txt]

Sequence "Locus_43_Transcript_2_2_ORF3" crc64 checksum: 2FE6CE9D4BA11117 length: 3968 aa.

InterPro       IPR001846      von Willebrand factor, type D domain
method         AccNumber      shortName                               location
HMMPfam        PF00094        VWD                                     T[3808-3947] 1.4e-17
HMMSmart       SM00216        von Willebrand factor (vWF) type D domainT[3793-3947] 9.4e-22
ProfileScan    PS51233        VWFD                                    T[3805-3968] 28.253

InterPro       NULL           NULL
method         AccNumber      shortName                               location
Seg            seg            seg                                     ?[2299-2309] NA ?[2860-2872] NA ?[3454-3467] NA

Sequence "Locus_520_Transcript_8_1_ORF4" crc64 checksum: 2D1860E8DEB8B1B7 length: 2720 aa.

InterPro       IPR001227      Acyl transferase domain
Biological Process: metabolic process (GO:0008152), Molecular Function: transferase activity (GO:0016740)
method         AccNumber      shortName                               location
Gene3D         G3DSA:3.40.366.10no description                          T[760-871] 1e-54

InterPro       IPR001242      Condensation domain
method         AccNumber      shortName                               location
HMMPfam        PF00668        Condensation                            T[2150-2433] 1.2e-14

InterPro       IPR009081      Acyl carrier protein-like
method         AccNumber      shortName                               location
Gene3D         G3DSA:1.10.1200.10no description                          T[2051-2119] 2.1e-06
HMMPfam        PF00550        PP-binding                              T[2055-2114] 6.4e-06
ProfileScan    PS50075        ACP_DOMAIN                              T[2042-2115] 10.831
superfamily    SSF47336       ACP-like                                T[2042-2118] 3e-08

InterPro       IPR013968      Polyketide synthase, KR
method         AccNumber      shortName                               location
HMMPfam        PF08659        KR                                      T[1763-1942] 4.1e-48

InterPro       IPR014030      Beta-ketoacyl synthase, N-terminal
method         AccNumber      shortName                               location
HMMPfam        PF00109        ketoacyl-synt                           T[7-255] 1.9e-81

InterPro       IPR014031      Beta-ketoacyl synthase, C-terminal
method         AccNumber      shortName                               location
HMMPfam        PF02801        Ketoacyl-synt_C                         T[267-329] 3.8e-17 T[369-414] 1.3e-13

InterPro       IPR014043      Acyl transferase
method         AccNumber      shortName                               location
HMMPfam        PF00698        Acyl_transf_1                           T[567-860] 1.2e-50

InterPro       IPR016035      Acyl transferase/acyl hydrolase/lysophospholipase
Biological Process: metabolic process (GO:0008152)
method         AccNumber      shortName                               location
superfamily    SSF52151       FabD/lysophospholipase-like             T[565-873] 1.1e-46

InterPro       IPR016036      Malonyl-CoA ACP transacylase, ACP-binding
Molecular Function: catalytic activity (GO:0003824), Molecular Function: protein binding (GO:0005515), Biological Process: metabolic process (GO:0008152)
method         AccNumber      shortName                               location
superfamily    SSF55048       Probable ACP-binding domain of malonyl-CoA ACP transacylaseT[688-755] 1e-10

InterPro       IPR016038      Thiolase-like, subgroup
Molecular Function: catalytic activity (GO:0003824), Biological Process: metabolic process (GO:0008152)
method         AccNumber      shortName                               location
Gene3D         G3DSA:3.40.47.10no description                          T[7-266] 5.7e-90 T[368-469] 1.5e-44

InterPro       IPR016039      Thiolase-like
Molecular Function: catalytic activity (GO:0003824), Biological Process: metabolic process (GO:0008152)
method         AccNumber      shortName                               location
superfamily    SSF53901       Thiolase-like                           T[6-472] 7.7e-81

InterPro       IPR016040      NAD(P)-binding domain
Molecular Function: nucleotide binding (GO:0000166)
method         AccNumber      shortName                               location
Gene3D         G3DSA:3.40.50.720no description                          T[1986-1987] 1.3e-24

InterPro       IPR018201      Beta-ketoacyl synthase, active site
method         AccNumber      shortName                               location
PatternScan    PS00606        B_KETOACYL_SYNTHASE                     T[168-184] NA

InterPro       IPR020801      Polyketide synthase, acyl transferase domain
method         AccNumber      shortName                               location
HMMSmart       SM00827        Acyl transferase domain in polyketide synthaT[569-870] 2.5e-64

InterPro       IPR020841      Polyketide synthase, beta-ketoacyl synthase domain
method         AccNumber      shortName                               location
HMMSmart       SM00825        Beta-ketoacyl synthase                  T[9-470] 1.2e-152

InterPro       IPR020842      Polyketide synthase/Fatty acid synthase, KR
method         AccNumber      shortName                               location
HMMSmart       SM00822        no description                          T[1763-1945] 1.3e-30

InterPro       NULL           NULL
method         AccNumber      shortName                               location
Seg            seg            seg                                     ?[2102-2114] NA
superfamily    SSF51735       NAD(P)-binding Rossmann-fold domains    T[1756-1995] 1.8e-28 T[1283-1423] 1.1e-08
superfamily    SSF52777       CoA-dependent acyltransferases          T[2322-2582] 9.2e-15 T[2150-2333] 2e-09

Sequence "Locus_1458_Transcript_18_1_ORF5" crc64 checksum: 8813A4A424DD36AD length: 2563 aa.

InterPro       IPR001609      Myosin head, motor domain
Molecular Function: motor activity (GO:0003774), Molecular Function: ATP binding (GO:0005524), Cellular Component: myosin complex (GO:0016459)
method         AccNumber      shortName                               location
FPrintScan     PR00193        MYOSINHEAVY                             T[39-58] 1.7e-44 T[96-121] 1.7e-44 T[140-167] 1.7e-44 T[371-399] 1.7e-44 T[424-452] 1.7e-44
HMMPfam        PF00063        Myosin_head                             T[12-724] 1.7e-173
HMMSmart       SM00242        Myosin. Large ATPases.                  T[4-738] 3.6e-190

InterPro       IPR004835      Fungal chitin synthase
Molecular Function: transferase activity, transferring hexosyl groups (GO:0016758)
method         AccNumber      shortName                               location
HMMPfam        PF03142        Chitin_synth_2                          T[1636-1849] 9.5e-27

InterPro       NULL           NULL
method         AccNumber      shortName                               location
Coil           coil           coiled-coil                             ?[1973-1998] NA ?[2031-2059] NA ?[2181-2202] NA
Gene3D         G3DSA:3.90.550.10no description                          T[1629-1784] 2.9e-06
HMMPanther     PTHR13140      MYOSIN                                  T[12-790] 1.5e-214
Seg            seg            seg                                     ?[12-23] NA ?[102-114] NA ?[765-786] NA ?[809-819] NA ?[834-845] NA ?[852-860] NA ?[1911-1928] NA ?[1973-1996] NA ?[2010-2021] NA ?[2270-2288] NA ?[2348-2363] NA ?[2457-2471] NA
TMHMM          tmhmm          transmembrane_regions                   ?[985-1005] NA ?[1015-1037] NA ?[1047-1067] NA ?[1088-1108] NA ?[1122-1142] NA ?[1177-1197] NA ?[1240-1258] NA ?[1268-1288] NA ?[1816-1838] NA ?[1848-1868] NA ?[1882-1902] NA ?[1912-1930] NA ?[1936-1956] NA ?[2202-2222] NA ?[2265-2285] NA
superfamily    SSF52540       P-loop containing nucleoside triphosphate hydrolasesT[11-736] 4.7e-195
superfamily    SSF53448       Nucleotide-diphospho-sugar transferases T[1630-1820] 1.1e-17

Sequence "Locus_1634_Transcript_8_3_ORF6" crc64 checksum: 2B8419C040552A04 length: 1985 aa.

InterPro       IPR000048      IQ motif, EF-hand binding site
Molecular Function: protein binding (GO:0005515)
method         AccNumber      shortName                               location
ProfileScan    PS50096        IQ                                      T[801-830] 8.224

InterPro       IPR001609      Myosin head, motor domain
Molecular Function: motor activity (GO:0003774), Molecular Function: ATP binding (GO:0005524), Cellular Component: myosin complex (GO:0016459)
method         AccNumber      shortName                               location
FPrintScan     PR00193        MYOSINHEAVY                             T[125-144] 2.1e-69 T[181-206] 2.1e-69 T[246-273] 2.1e-69 T[477-505] 2.1e-69 T[531-559] 2.1e-69
HMMPfam        PF00063        Myosin_head                             T[97-786] 4.3e-288
HMMSmart       SM00242        Myosin. Large ATPases.                  T[89-799] 0

InterPro       IPR002928      Myosin tail
Molecular Function: motor activity (GO:0003774), Cellular Component: myosin complex (GO:0016459)
method         AccNumber      shortName                               location
HMMPfam        PF01576        Myosin_tail_1                           T[1089-1940] 1.4e-190

InterPro       IPR004009      Myosin, N-terminal, SH3-like
Molecular Function: motor activity (GO:0003774), Molecular Function: ATP binding (GO:0005524), Cellular Component: myosin complex (GO:0016459)
method         AccNumber      shortName                               location
HMMPfam        PF02736        Myosin_N                                T[43-85] 5.3e-09

InterPro       IPR009053      Prefoldin
method         AccNumber      shortName                               location
superfamily    SSF46579       Prefoldin                               T[1505-1592] 0.018

InterPro       NULL           NULL
method         AccNumber      shortName                               location
Coil           coil           coiled-coil                             ?[869-1114] NA ?[1121-1290] NA ?[1297-1465] NA ?[1472-1591] NA ?[1603-1774] NA ?[1788-1922] NA
Gene3D         G3DSA:4.10.270.10no description                          T[797-860] 7.6e-27
HMMPanther     PTHR13140      MYOSIN                                  T[17-1960] 0
HMMPanther     PTHR13140:SF23 MYOSIN HEAVY CHAIN, NONMUSCLE OR SMOOTH MUSCLET[17-1960] 0
Seg            seg            seg                                     ?[943-960] NA ?[970-978] NA ?[1017-1035] NA ?[1145-1157] NA ?[1356-1371] NA ?[1387-1407] NA ?[1709-1728] NA ?[1810-1820] NA ?[1943-1956] NA ?[1968-1976] NA
superfamily    SSF52540       P-loop containing nucleoside triphosphate hydrolasesT[46-861] 4.1e-290

Sequence "Locus_869_Transcript_25_3_ORF3" crc64 checksum: 70A004F2A7C30F07 length: 1967 aa.

InterPro       IPR000048      IQ motif, EF-hand binding site
Molecular Function: protein binding (GO:0005515)
method         AccNumber      shortName                               location
HMMSmart       SM00015        Short calmodulin-binding motif containing coT[790-812] 7.9e-05
ProfileScan    PS50096        IQ                                      T[791-820] 9.029

InterPro       IPR001609      Myosin head, motor domain
Molecular Function: motor activity (GO:0003774), Molecular Function: ATP binding (GO:0005524), Cellular Component: myosin complex (GO:0016459)
method         AccNumber      shortName                               location
FPrintScan     PR00193        MYOSINHEAVY                             T[120-139] 2.8e-71 T[176-201] 2.8e-71 T[241-268] 2.8e-71 T[472-500] 2.8e-71 T[526-554] 2.8e-71
HMMPfam        PF00063        Myosin_head                             T[92-776] 1.7e-273
HMMSmart       SM00242        Myosin. Large ATPases.                  T[84-789] 0

InterPro       IPR002928      Myosin tail
Molecular Function: motor activity (GO:0003774), Cellular Component: myosin complex (GO:0016459)
method         AccNumber      shortName                               location
HMMPfam        PF01576        Myosin_tail_1                           T[1078-1936] 0

InterPro       IPR004009      Myosin, N-terminal, SH3-like
Molecular Function: motor activity (GO:0003774), Molecular Function: ATP binding (GO:0005524), Cellular Component: myosin complex (GO:0016459)
method         AccNumber      shortName                               location
HMMPfam        PF02736        Myosin_N                                T[38-80] 2.5e-14

InterPro       IPR009053      Prefoldin
method         AccNumber      shortName                               location
superfamily    SSF46579       Prefoldin                               T[1215-1288] 0.00059 T[941-1021] 0.0018 T[1116-1214] 0.0066

InterPro       NULL           NULL
method         AccNumber      shortName                               location
Coil           coil           coiled-coil                             ?[852-1167] NA ?[1171-1245] NA ?[1259-1385] NA ?[1390-1526] NA ?[1533-1600] NA ?[1618-1688] NA ?[1695-1783] NA ?[1786-1814] NA ?[1815-1934] NA
Gene3D         G3DSA:4.10.270.10no description                          T[787-850] 5.7e-27
HMMPanther     PTHR13140      MYOSIN                                  T[6-1956] 0
HMMPanther     PTHR13140:SF106PREDICTED: SIMILAR TO MYOSIN, HEAVY POLYPEPTIDE 10, NON-MUSCLET[6-1956] 0
Seg            seg            seg                                     ?[861-885] NA ?[931-947] NA ?[1119-1144] NA ?[1148-1162] NA ?[1219-1233] NA ?[1349-1362] NA ?[1402-1417] NA ?[1543-1567] NA ?[1609-1622] NA ?[1761-1782] NA ?[1935-1946] NA
superfamily    SSF46966       Spectrin repeat                         T[1721-1894] 0.0082
superfamily    SSF52540       P-loop containing nucleoside triphosphate hydrolasesT[59-848] 4.9e-296

Sequence "Locus_6549_Transcript_3_1_ORF1" crc64 checksum: 691E8DDC3B0A41A9 length: 1962 aa.

InterPro       IPR004273      Dynein heavy chain
Molecular Function: microtubule motor activity (GO:0003777), Biological Process: microtubule-based movement (GO:0007018), Cellular Component: dynein complex (GO:0030286)
method         AccNumber      shortName                               location
HMMPfam        PF03028        Dynein_heavy                            T[1231-1958] 1.1e-205

InterPro       IPR024317      Dynein heavy chain, P-loop containing D4 domain
method         AccNumber      shortName                               location
HMMPfam        PF12780        AAA_8                                   T[221-432] 2.3e-41

InterPro       IPR024743      Dynein heavy chain, coiled coil stalk
method         AccNumber      shortName                               location
HMMPfam        PF12777        MT                                      T[514-842] 4.6e-44

InterPro       NULL           NULL
method         AccNumber      shortName                               location
Coil           coil           coiled-coil                             ?[539-567] NA ?[714-735] NA ?[742-777] NA
Gene3D         G3DSA:3.40.50.300no description                          T[368-427] 3.5e-25
HMMPanther     PTHR10676      DYNEIN HEAVY CHAIN FAMILY PROTEIN       T[1-1961] 0
HMMPanther     PTHR10676:SF28 CYTOPLASMIC DYNEIN 1 HEAVY CHAIN 1      T[1-1961] 0
HMMPfam        PF12775        AAA_7                                   T[2-141] 8.1e-05
HMMPfam        PF12781        AAA_9                                   T[873-1092] 3.7e-45
Seg            seg            seg                                     ?[1659-1671] NA
superfamily    SSF52540       P-loop containing nucleoside triphosphate hydrolasesT[214-519] 3.7e-30 T[1-165] 4.3e-14 T[212-1090] 1e-07

Sequence "Locus_4202_Transcript_1_2_ORF2" crc64 checksum: 6FD703AC0450C67E length: 1956 aa.

InterPro       IPR000048      IQ motif, EF-hand binding site
Molecular Function: protein binding (GO:0005515)
method         AccNumber      shortName                               location
HMMSmart       SM00015        Short calmodulin-binding motif containing coT[787-809] 7e-05
ProfileScan    PS50096        IQ                                      T[788-815] 9.029

InterPro       IPR001609      Myosin head, motor domain
Molecular Function: motor activity (GO:0003774), Molecular Function: ATP binding (GO:0005524), Cellular Component: myosin complex (GO:0016459)
method         AccNumber      shortName                               location
FPrintScan     PR00193        MYOSINHEAVY                             T[118-137] 3.2e-71 T[174-199] 3.2e-71 T[236-263] 3.2e-71 T[467-495] 3.2e-71 T[521-549] 3.2e-71
HMMPfam        PF00063        Myosin_head                             T[90-773] 4.4e-268
HMMSmart       SM00242        Myosin. Large ATPases.                  T[82-786] 0

InterPro       IPR002928      Myosin tail
Molecular Function: motor activity (GO:0003774), Cellular Component: myosin complex (GO:0016459)
method         AccNumber      shortName                               location
HMMPfam        PF01576        Myosin_tail_1                           T[1075-1932] 0

InterPro       IPR004009      Myosin, N-terminal, SH3-like
Molecular Function: motor activity (GO:0003774), Molecular Function: ATP binding (GO:0005524), Cellular Component: myosin complex (GO:0016459)
method         AccNumber      shortName                               location
HMMPfam        PF02736        Myosin_N                                T[36-77] 7.3e-17

InterPro       IPR009053      Prefoldin
method         AccNumber      shortName                               location
superfamily    SSF46579       Prefoldin                               T[1212-1306] 0.012 T[1022-1116] 0.014

InterPro       NULL           NULL
method         AccNumber      shortName                               location
Coil           coil           coiled-coil                             ?[849-1164] NA ?[1168-1249] NA ?[1256-1382] NA ?[1390-1481] NA ?[1495-1523] NA ?[1530-1608] NA ?[1615-1727] NA ?[1734-1780] NA ?[1790-1811] NA ?[1812-1854] NA ?[1861-1896] NA ?[1903-1931] NA
Gene3D         G3DSA:4.10.270.10no description                          T[784-847] 1.4e-26
HMMPanther     PTHR13140      MYOSIN                                  T[4-1949] 0
HMMPanther     PTHR13140:SF106PREDICTED: SIMILAR TO MYOSIN, HEAVY POLYPEPTIDE 10, NON-MUSCLET[4-1949] 0
Seg            seg            seg                                     ?[642-648] NA ?[850-882] NA ?[926-949] NA ?[1117-1137] NA ?[1148-1159] NA ?[1535-1564] NA ?[1940-1954] NA
TMHMM          tmhmm          transmembrane_regions                   ?[112-132] NA
superfamily    SSF46966       Spectrin repeat                         T[1784-1899] 0.0047
superfamily    SSF52540       P-loop containing nucleoside triphosphate hydrolasesT[57-845] 1.3e-288

Sequence "Locus_5675_Transcript_8_3_ORF1" crc64 checksum: 98BB9416E4E09F88 length: 1753 aa.

InterPro       IPR001846      von Willebrand factor, type D domain
method         AccNumber      shortName                               location
HMMPfam        PF00094        VWD                                     T[1592-1730] 4e-12
HMMSmart       SM00216        von Willebrand factor (vWF) type D domainT[1577-1732] 2.5e-14
ProfileScan    PS51233        VWFD                                    T[1590-1753] 27.444

InterPro       NULL           NULL
method         AccNumber      shortName                               location
Seg            seg            seg                                     ?[712-721] NA ?[1291-1303] NA

Sequence "Locus_615_Transcript_6_1_ORF4" crc64 checksum: 3855EAD263D9917D length: 1676 aa.

InterPro       IPR004273      Dynein heavy chain
Molecular Function: microtubule motor activity (GO:0003777), Biological Process: microtubule-based movement (GO:0007018), Cellular Component: dynein complex (GO:0030286)
method         AccNumber      shortName                               location
HMMPfam        PF03028        Dynein_heavy                            T[973-1675] 0

InterPro       IPR024317      Dynein heavy chain, P-loop containing D4 domain
method         AccNumber      shortName                               location
HMMPfam        PF12780        AAA_8                                   T[5-242] 2.8e-130

InterPro       IPR024743      Dynein heavy chain, coiled coil stalk
method         AccNumber      shortName                               location
HMMPfam        PF12777        MT                                      T[255-598] 3.9e-185

InterPro       NULL           NULL
method         AccNumber      shortName                               location
Coil           coil           coiled-coil                             ?[246-291] NA ?[305-333] NA ?[477-519] NA ?[790-811] NA ?[837-858] NA
Gene3D         G3DSA:3.40.50.300no description                          T[129-186] 3.8e-17
HMMPanther     PTHR10676      DYNEIN HEAVY CHAIN FAMILY PROTEIN       T[5-1676] 0
HMMPanther     PTHR10676:SF36 AXONEMAL DYNEIN BETA HEAVY CHAIN 9, 11  T[5-1676] 0
HMMPfam        PF12781        AAA_9                                   T[616-843] 1.9e-129
Seg            seg            seg                                     ?[307-318] NA ?[346-363] NA ?[838-856] NA ?[1396-1403] NA ?[1463-1474] NA
superfamily    SSF52540       P-loop containing nucleoside triphosphate hydrolasesT[5-261] 8e-23

Sequence "Locus_8135_Transcript_2_1_ORF1" crc64 checksum: C5EB8FCBEE22FB4F length: 1495 aa.

InterPro       IPR001599      Alpha-2-macroglobulin
Molecular Function: endopeptidase inhibitor activity (GO:0004866)
method         AccNumber      shortName                               location
HMMPfam        PF00207        A2M                                     T[758-849] 9.9e-25

InterPro       IPR002890      Alpha-2-macroglobulin, N-terminal
Molecular Function: endopeptidase inhibitor activity (GO:0004866)
method         AccNumber      shortName                               location
HMMPfam        PF01835        A2M_N                                   T[162-253] 1e-15

InterPro       IPR008930      Terpenoid cyclases/protein prenyltransferase alpha-alpha toroid
method         AccNumber      shortName                               location
superfamily    SSF48239       Terpenoid cyclases/Protein prenyltransferasesT[975-1275] 1.1e-71

InterPro       IPR009048      Alpha-macroglobulin, receptor-binding
Cellular Component: extracellular region (GO:0005576)
method         AccNumber      shortName                               location
Gene3D         G3DSA:2.60.40.690no description                          T[1352-1467] 5.2e-29
HMMPfam        PF07677        A2M_recep                               T[1381-1465] 1.6e-21
superfamily    SSF49410       Alpha-macroglobulin receptor domain     T[1348-1483] 1.3e-30

InterPro       IPR011625      Alpha-2-macroglobulin, N-terminal 2
method         AccNumber      shortName                               location
HMMPfam        PF07703        A2M_N_2                                 T[515-645] 1.3e-22

InterPro       IPR011626      A-macroglobulin complement component
Cellular Component: extracellular space (GO:0005615)
method         AccNumber      shortName                               location
HMMPfam        PF07678        A2M_comp                                T[1031-1271] 1.1e-59

InterPro       IPR019565      Alpha-2-macroglobulin, thiol-ester bond-forming
method         AccNumber      shortName                               location
HMMPfam        PF10569        Thiol-ester_cl                          T[980-1009] 1.7e-13

InterPro       IPR019742      Alpha-2-macroglobulin, conserved site
method         AccNumber      shortName                               location
PatternScan    PS00477        ALPHA_2_MACROGLOBULIN                   T[988-996] NA

InterPro       NULL           NULL
method         AccNumber      shortName                               location
Gene3D         G3DSA:1.50.10.20no description                          T[979-1277] 4.1e-87
HMMPanther     PTHR11412      MACROGLOBULIN/COMPLEMENT                T[28-1484] 0
Seg            seg            seg                                     ?[1473-1484] NA
SignalPHMM     SignalP-NN(euk)signal-peptide                          ?[1-41] NA

Sequence "Locus_4175_Transcript_5_2_ORF3" crc64 checksum: DAE38E0E874B7650 length: 1549 aa.

InterPro       IPR001298      Filamin/ABP280 repeat
Molecular Function: protein binding (GO:0005515)
method         AccNumber      shortName                               location
HMMSmart       SM00557        Filamin-type immunoglobulin domains     T[15-113] 2.2e-34 T[115-212] 3.2e-30 T[213-303] 6.7e-30 T[308-403] 6.8e-35 T[405-499] 1.5e-33 T[501-594] 9.2e-14 T[596-689] 2.5e-16 T[691-784] 1.5e-14 T[786-879] 8.7e-14 T[881-974] 4.8e-15 T[977-1069] 1.5e-33 T[1073-1170] 2.6e-32 T[1172-1263] 3.1e-35 T[1265-1360] 2.9e-30 T[1362-1457] 2.9e-30 T[1459-1549] 1.7e-21

InterPro       IPR013783      Immunoglobulin-like fold
method         AccNumber      shortName                               location
Gene3D         G3DSA:2.60.40.10no description                          T[14-113] 1.2e-24 T[114-212] 4.2e-22 T[215-303] 6.6e-24 T[306-401] 2.2e-25 T[404-497] 1.9e-27 T[501-594] 2.4e-13 T[602-689] 2.7e-12 T[696-784] 5.1e-11 T[785-875] 6.9e-12 T[878-970] 1.2e-10 T[978-1069] 3.4e-29 T[1072-1169] 3.9e-24 T[1171-1261] 5.2e-29 T[1263-1357] 1.8e-25 T[1363-1453] 2.3e-23 T[1457-1542] 1.7e-20

InterPro       IPR014756      Immunoglobulin E-set
method         AccNumber      shortName                               location
superfamily    SSF81296       E set domains                           T[1150-1267] 1.8e-39 T[93-212] 1.3e-31 T[306-400] 5.1e-30 T[980-1073] 6.3e-30 T[403-498] 6.6e-30 T[1071-1169] 8.5e-29 T[1437-1548] 1.7e-28 T[13-112] 2.3e-28 T[1263-1359] 8.4e-27 T[215-303] 2.3e-26 T[1360-1456] 2.8e-26 T[479-598] 1.5e-22 T[859-978] 3e-21 T[793-887] 9.4e-16 T[603-693] 1.3e-15 T[698-788] 6.4e-15

InterPro       IPR017868      Filamin/ABP280 repeat-like
method         AccNumber      shortName                               location
HMMPfam        PF00630        Filamin                                 T[14-106] 1.7e-17 T[114-206] 3.3e-16 T[214-296] 1.1e-16 T[307-397] 1.3e-17 T[403-492] 2.3e-20 T[500-587] 3.6e-08 T[599-683] 1.5e-06 T[705-777] 5.2e-06 T[785-873] 1.1e-08 T[978-1063] 1.7e-20 T[1072-1163] 2.3e-17 T[1171-1257] 1.7e-18 T[1264-1354] 1.6e-17 T[1362-1451] 1.2e-20 T[1458-1542] 1.5e-12
ProfileScan    PS50194        FILAMIN_REPEAT                          T[11-110] 28.801 T[111-209] 27.692 T[209-300] 26.685 T[304-400] 29.438 T[401-496] 29.767 T[497-591] 21.979 T[604-686] 21.198 T[687-781] 20.089 T[782-876] 20.746 T[877-971] 19.678 T[973-1066] 30.384 T[1069-1167] 31.267 T[1168-1260] 32.356 T[1261-1357] 28.431 T[1358-1454] 29.705 T[1455-1549] 25.288

InterPro       NULL           NULL
method         AccNumber      shortName                               location
HMMPanther     PTHR11915      FAMILY NOT NAMED                        T[2-1547] 0
HMMPanther     PTHR11915:SF24 SUBFAMILY NOT NAMED                     T[2-1547] 0

Sequence "Locus_13735_Transcript_4_1_ORF21" crc64 checksum: 1ACF4513925BBA1F length: 1492 aa.

InterPro       IPR000719      Protein kinase, catalytic domain
Molecular Function: protein kinase activity (GO:0004672), Molecular Function: ATP binding (GO:0005524), Biological Process: protein phosphorylation (GO:0006468)
method         AccNumber      shortName                               location
HMMPfam        PF00069        Pkinase                                 T[1125-1356] 3.9e-23
ProfileScan    PS50011        PROTEIN_KINASE_DOM                      T[1104-1356] 26.534

InterPro       IPR002290      Serine/threonine- / dual-specificity protein kinase, catalytic  domain
Molecular Function: protein kinase activity (GO:0004672), Molecular Function: ATP binding (GO:0005524), Biological Process: protein phosphorylation (GO:0006468)
method         AccNumber      shortName                               location
HMMSmart       SM00220        Serine/Threonine protein kinases, catalyticT[1104-1356] 1.9e-12

InterPro       IPR010513      KEN domain, ribonuclease activator
Biological Process: mRNA processing (GO:0006397), Molecular Function: endoribonuclease activity, producing 5'-phosphomonoesters (GO:0016891)
method         AccNumber      shortName                               location
HMMPfam        PF06479        Ribonuc_2-5A                            T[1389-1484] 7.2e-12
ProfileScan    PS51392        KEN                                     T[1359-1492] 17.007

InterPro       IPR011009      Protein kinase-like domain
Molecular Function: transferase activity, transferring phosphorus-containing groups (GO:0016772)
method         AccNumber      shortName                               location
superfamily    SSF56112       Protein kinase-like (PK-like)           T[1079-1383] 1.6e-34

InterPro       IPR020635      Tyrosine-protein kinase, catalytic domain
Molecular Function: protein tyrosine kinase activity (GO:0004713), Biological Process: protein phosphorylation (GO:0006468)
method         AccNumber      shortName                               location
HMMSmart       SM00219        Tyrosine kinase, catalytic domain       T[1119-1356] 0.00042

InterPro       NULL           NULL
method         AccNumber      shortName                               location
Coil           coil           coiled-coil                             ?[530-551] NA
Gene3D         G3DSA:1.10.510.10no description                          T[1196-1361] 1.9e-30
HMMPanther     PTHR13954      IRE1-RELATED                            T[1040-1484] 6.2e-28
HMMPanther     PTHR13954:SF6  SUBFAMILY NOT NAMED                     T[1040-1484] 6.2e-28
Seg            seg            seg                                     ?[89-100] NA ?[421-429] NA ?[763-776] NA ?[875-884] NA ?[965-992] NA

Sequence "Locus_1379_Transcript_15_3_ORF1" crc64 checksum: 73E8D6334EE58408 length: 1456 aa.

InterPro       IPR001599      Alpha-2-macroglobulin
Molecular Function: endopeptidase inhibitor activity (GO:0004866)
method         AccNumber      shortName                               location
HMMPfam        PF00207        A2M                                     T[745-836] 4.6e-29

InterPro       IPR002890      Alpha-2-macroglobulin, N-terminal
Molecular Function: endopeptidase inhibitor activity (GO:0004866)
method         AccNumber      shortName                               location
HMMPfam        PF01835        A2M_N                                   T[146-236] 1.3e-17

InterPro       IPR008930      Terpenoid cyclases/protein prenyltransferase alpha-alpha toroid
method         AccNumber      shortName                               location
superfamily    SSF48239       Terpenoid cyclases/Protein prenyltransferasesT[959-1265] 1.2e-91

InterPro       IPR009048      Alpha-macroglobulin, receptor-binding
Cellular Component: extracellular region (GO:0005576)
method         AccNumber      shortName                               location
Gene3D         G3DSA:2.60.40.690no description                          T[1342-1444] 4.8e-24
HMMPfam        PF07677        A2M_recep                               T[1363-1444] 2e-21
superfamily    SSF49410       Alpha-macroglobulin receptor domain     T[1321-1444] 9.3e-25

InterPro       IPR011625      Alpha-2-macroglobulin, N-terminal 2
method         AccNumber      shortName                               location
HMMPfam        PF07703        A2M_N_2                                 T[481-611] 3e-31

InterPro       IPR011626      A-macroglobulin complement component
Cellular Component: extracellular space (GO:0005615)
method         AccNumber      shortName                               location
HMMPfam        PF07678        A2M_comp                                T[1013-1261] 6.1e-79

InterPro       IPR019565      Alpha-2-macroglobulin, thiol-ester bond-forming
method         AccNumber      shortName                               location
HMMPfam        PF10569        Thiol-ester_cl                          T[964-994] 1.3e-16

InterPro       IPR019742      Alpha-2-macroglobulin, conserved site
method         AccNumber      shortName                               location
PatternScan    PS00477        ALPHA_2_MACROGLOBULIN                   T[972-980] NA

InterPro       NULL           NULL
method         AccNumber      shortName                               location
Gene3D         G3DSA:1.50.10.20no description                          T[962-1266] 2.4e-113
HMMPanther     PTHR11412      MACROGLOBULIN/COMPLEMENT                T[21-1444] 0
Seg            seg            seg                                     ?[31-45] NA ?[72-83] NA ?[465-480] NA ?[515-532] NA ?[702-730] NA ?[847-861] NA ?[1273-1285] NA ?[1296-1309] NA
SignalPHMM     SignalP-NN(euk)signal-peptide                          ?[1-45] NA

Sequence "Locus_3379_Transcript_3_2_ORF9" crc64 checksum: CD95C7CC939476D3 length: 1531 aa.

InterPro       IPR000719      Protein kinase, catalytic domain
Molecular Function: protein kinase activity (GO:0004672), Molecular Function: ATP binding (GO:0005524), Biological Process: protein phosphorylation (GO:0006468)
method         AccNumber      shortName                               location
HMMPfam        PF00069        Pkinase                                 T[986-1240] 1e-70
ProfileScan    PS50011        PROTEIN_KINASE_DOM                      T[986-1240] 48.357

InterPro       IPR002290      Serine/threonine- / dual-specificity protein kinase, catalytic  domain
Molecular Function: protein kinase activity (GO:0004672), Molecular Function: ATP binding (GO:0005524), Biological Process: protein phosphorylation (GO:0006468)
method         AccNumber      shortName                               location
HMMSmart       SM00220        Serine/Threonine protein kinases, catalyticT[986-1240] 1.1e-93

InterPro       IPR003598      Immunoglobulin subtype 2
method         AccNumber      shortName                               location
HMMSmart       SM00408        Immunoglobulin C-2 Type                 T[28-95] 5.8e-11 T[657-724] 2.4e-07 T[772-839] 0.95 T[1449-1517] 0.0052

InterPro       IPR003599      Immunoglobulin subtype
method         AccNumber      shortName                               location
HMMSmart       SM00409        Immunoglobulin                          T[22-106] 1.8e-09 T[651-735] 1.1e-08 T[766-850] 0.00011 T[1443-1528] 7.3e-06

InterPro       IPR003961      Fibronectin, type III
Molecular Function: protein binding (GO:0005515)
method         AccNumber      shortName                               location
HMMPfam        PF00041        fn3                                     T[856-937] 1.3e-13
HMMSmart       SM00060        Fibronectin type                        T[853-936] 5.2e-11
ProfileScan    PS50853        FN3                                     T[853-945] 21.187
superfamily    SSF49265       Fibronectin type III                    T[836-966] 3.5e-27

InterPro       IPR007110      Immunoglobulin-like
Molecular Function: protein binding (GO:0005515)
method         AccNumber      shortName                               location
ProfileScan    PS50835        IG_LIKE                                 T[16-104] 12.568 T[645-733] 13.040 T[759-848] 7.449 T[1437-1526] 7.903

InterPro       IPR008271      Serine/threonine-protein kinase, active site
Molecular Function: protein serine/threonine kinase activity (GO:0004674), Biological Process: protein phosphorylation (GO:0006468)
method         AccNumber      shortName                               location
PatternScan    PS00108        PROTEIN_KINASE_ST                       T[1102-1114] NA

InterPro       IPR011009      Protein kinase-like domain
Molecular Function: transferase activity, transferring phosphorus-containing groups (GO:0016772)
method         AccNumber      shortName                               location
superfamily    SSF56112       Protein kinase-like (PK-like)           T[968-1300] 2.2e-83

InterPro       IPR013098      Immunoglobulin I-set
method         AccNumber      shortName                               location
HMMPfam        PF07679        I-set                                   T[16-105] 4.6e-19 T[645-734] 1.7e-22 T[766-849] 5.9e-14 T[1437-1527] 7.2e-15

InterPro       IPR013783      Immunoglobulin-like fold
method         AccNumber      shortName                               location
Gene3D         G3DSA:2.60.40.10no description                          T[13-112] 2.5e-23 T[641-747] 2.9e-27 T[757-856] 1e-18 T[857-939] 4.7e-23 T[1436-1527] 3.8e-18

InterPro       IPR017441      Protein kinase, ATP binding site
Molecular Function: ATP binding (GO:0005524)
method         AccNumber      shortName                               location
PatternScan    PS00107        PROTEIN_KINASE_ATP                      T[992-1015] NA

InterPro       IPR020635      Tyrosine-protein kinase, catalytic domain
Molecular Function: protein tyrosine kinase activity (GO:0004713), Biological Process: protein phosphorylation (GO:0006468)
method         AccNumber      shortName                               location
HMMSmart       SM00219        Tyrosine kinase, catalytic domain       T[986-1240] 9.7e-13

InterPro       IPR020675      Myosin light chain kinase-related
method         AccNumber      shortName                               location
HMMPanther     PTHR22964      MYOSIN LIGHT CHAIN KINASE-RELATED       T[645-1527] 5.5e-269

InterPro       NULL           NULL
method         AccNumber      shortName                               location
Gene3D         G3DSA:1.10.510.10no description                          T[1093-1245] 5.7e-57
Gene3D         G3DSA:3.30.200.20no description                          T[940-1092] 7.1e-43
HMMPanther     PTHR22964:SF3  MYOSIN LIGHT CHAIN KINASE               T[645-1527] 5.5e-269
Seg            seg            seg                                     ?[541-554] NA ?[1198-1212] NA ?[1293-1324] NA
superfamily    SSF48726       Immunoglobulin                          T[641-738] 5.7e-30 T[16-116] 1.3e-25 T[756-859] 4e-21 T[1433-1530] 1.3e-20

Sequence "Locus_409_Transcript_1_2_ORF3" crc64 checksum: 75A6DD8348CD0FAD length: 1408 aa.

InterPro       IPR003323      Ovarian tumour, otubain
method         AccNumber      shortName                               location
HMMPfam        PF02338        OTU                                     T[578-683] 1.7e-12
ProfileScan    PS50802        OTU                                     T[571-707] 13.318

InterPro       IPR020950      Protein male abnormal 21-related
method         AccNumber      shortName                               location
HMMPanther     PTHR10656      CELL FATE DETERMINING PROTEIN MAB21-RELATEDT[903-1102] 3.7e-27

InterPro       IPR024810      Mab-21 domain
method         AccNumber      shortName                               location
HMMPfam        PF03281        Mab-21                                  T[883-1082] 5.3e-44

InterPro       NULL           NULL
method         AccNumber      shortName                               location
Coil           coil           coiled-coil                             ?[339-360] NA
Seg            seg            seg                                     ?[284-298] NA ?[411-422] NA ?[442-453] NA ?[825-836] NA ?[1070-1081] NA
superfamily    SSF54001       Cysteine proteinases                    T[554-710] 2.7e-17

Sequence "Locus_4545_Transcript_3_2_ORF19" crc64 checksum: 0BF2CB91012662E7 length: 1388 aa.

InterPro       IPR000048      IQ motif, EF-hand binding site
Molecular Function: protein binding (GO:0005515)
method         AccNumber      shortName                               location
HMMPfam        PF00612        IQ                                      T[240-259] 0.00019
HMMSmart       SM00015        Short calmodulin-binding motif containing coT[237-259] 4.5e-05
ProfileScan    PS50096        IQ                                      T[238-267] 9.285

InterPro       IPR001609      Myosin head, motor domain
Molecular Function: motor activity (GO:0003774), Molecular Function: ATP binding (GO:0005524), Cellular Component: myosin complex (GO:0016459)
method         AccNumber      shortName                               location
HMMPfam        PF00063        Myosin_head                             T[1-223] 9e-66
HMMSmart       SM00242        Myosin. Large ATPases.                  T[1-236] 4.9e-16

InterPro       IPR002928      Myosin tail
Molecular Function: motor activity (GO:0003774), Cellular Component: myosin complex (GO:0016459)
method         AccNumber      shortName                               location
HMMPfam        PF01576        Myosin_tail_1                           T[525-1359] 6.3e-303

InterPro       IPR009053      Prefoldin
method         AccNumber      shortName                               location
superfamily    SSF46579       Prefoldin                               T[388-468] 0.0042 T[662-735] 0.0042 T[472-559] 0.0045 T[563-661] 0.0065

InterPro       NULL           NULL
method         AccNumber      shortName                               location
Coil           coil           coiled-coil                             ?[299-614] NA ?[621-699] NA ?[706-832] NA ?[840-903] NA ?[910-938] NA ?[952-973] NA ?[980-1135] NA ?[1142-1212] NA ?[1240-1261] NA ?[1262-1304] NA ?[1311-1346] NA
Gene3D         G3DSA:4.10.270.10no description                          T[234-297] 5.7e-28
HMMPanther     PTHR13140      MYOSIN                                  T[1-1359] 0
HMMPanther     PTHR13140:SF106PREDICTED: SIMILAR TO MYOSIN, HEAVY POLYPEPTIDE 10, NON-MUSCLET[1-1359] 0
Seg            seg            seg                                     ?[91-98] NA ?[377-406] NA ?[496-513] NA ?[572-582] NA ?[595-609] NA ?[696-707] NA ?[982-1014] NA
superfamily    SSF52540       P-loop containing nucleoside triphosphate hydrolasesT[1-295] 2.3e-86

Sequence "Locus_6788_Transcript_5_1_ORF1" crc64 checksum: 60224F89EA453B26 length: 1377 aa.

InterPro       IPR003598      Immunoglobulin subtype 2
method         AccNumber      shortName                               location
HMMSmart       SM00408        Immunoglobulin C-2 Type                 T[48-116] 1.5e-06 T[144-217] 4.2 T[253-316] 8.1e-08 T[344-422] 0.0037 T[450-513] 1.6e-12 T[541-611] 0.071

InterPro       IPR003599      Immunoglobulin subtype
method         AccNumber      shortName                               location
HMMSmart       SM00409        Immunoglobulin                          T[42-126] 4.5e-05 T[138-231] 0.74 T[247-329] 0.00045 T[338-433] 6.3e-09 T[444-526] 1.1e-10 T[535-622] 1.2e-07

InterPro       IPR003961      Fibronectin, type III
Molecular Function: protein binding (GO:0005515)
method         AccNumber      shortName                               location
HMMPfam        PF00041        fn3                                     T[626-710] 5.7e-08 T[726-807] 4.7e-05 T[951-1038] 8.6e-09 T[1058-1127] 1.6e-06
HMMSmart       SM00060        Fibronectin type                        T[625-707] 3.4e-07 T[725-809] 7.6 T[826-933] 0.87 T[948-1037] 1.9e-08 T[1050-1133] 4.1e-05
ProfileScan    PS50853        FN3                                     T[625-716] 18.365 T[724-820] 12.971 T[825-942] 9.397 T[948-1046] 16.561 T[1055-1140] 14.316
superfamily    SSF49265       Fibronectin type III                    T[609-710] 8.3e-21 T[946-1056] 1.7e-17 T[1041-1132] 8.2e-11 T[717-807] 1.5e-10 T[811-952] 2.9e-09

InterPro       IPR007110      Immunoglobulin-like
Molecular Function: protein binding (GO:0005515)
method         AccNumber      shortName                               location
ProfileScan    PS50835        IG_LIKE                                 T[34-124] 12.985 T[224-325] 9.936 T[131-214] 7.086 T[332-431] 10.190 T[437-517] 15.345 T[529-620] 10.553

InterPro       IPR013098      Immunoglobulin I-set
method         AccNumber      shortName                               location
HMMPfam        PF07679        I-set                                   T[335-432] 2.9e-09 T[443-515] 6.6e-16 T[530-621] 3.2e-11

InterPro       IPR013783      Immunoglobulin-like fold
method         AccNumber      shortName                               location
Gene3D         G3DSA:2.60.40.10no description                          T[33-133] 1e-16 T[136-220] 1.3e-07 T[245-308] 4e-10 T[309-433] 1.6e-17 T[435-534] 2.3e-20 T[535-623] 3.7e-16 T[624-720] 1.4e-15 T[722-810] 2.3e-08 T[823-943] 7.3e-09 T[944-1049] 1.3e-13 T[1058-1136] 1e-09

InterPro       NULL           NULL
method         AccNumber      shortName                               location
HMMPanther     PTHR10489      CELL ADHESION MOLECULE                  T[27-1125] 1.1e-202
HMMPfam        PF13895        Ig_2                                    T[45-123] 8.2e-09 T[143-214] 0.3 T[244-326] 2e-10
Seg            seg            seg                                     ?[853-864] NA ?[921-927] NA ?[1137-1154] NA ?[1215-1238] NA ?[1272-1334] NA
TMHMM          tmhmm          transmembrane_regions                   ?[1153-1173] NA
superfamily    SSF48726       Immunoglobulin                          T[434-525] 5.1e-22 T[525-625] 1.1e-18 T[327-434] 1.4e-18 T[31-126] 3.4e-17 T[238-327] 7.4e-14 T[128-234] 1.1e-10

Sequence "Locus_7206_Transcript_4_1_ORF1" crc64 checksum: 165976F762008899 length: 1345 aa.

InterPro       IPR000555      JAB1/Mov34/MPN/PAD-1
Molecular Function: protein binding (GO:0005515)
method         AccNumber      shortName                               location
HMMPfam        PF01398        JAB                                     T[1111-1212] 9.7e-11
HMMSmart       SM00232        JAB/MPN domain                          T[1109-1243] 4.5e-26

InterPro       IPR012984      PRO, C-terminal
method         AccNumber      shortName                               location
HMMPfam        PF08084        PROCT                                   T[1221-1344] 1.3e-52

InterPro       IPR019580      Pre-mRNA-processing-splicing factor 8, U6-snRNA-binding
method         AccNumber      shortName                               location
HMMPfam        PF10596        U6-snRNA_bdg                            T[452-611] 4.8e-94

InterPro       IPR019581      Pre-mRNA-processing-splicing factor 8, U5-snRNA-binding
method         AccNumber      shortName                               location
HMMPfam        PF10597        U5_2-snRNA_bdg                          T[219-353] 2.2e-70

InterPro       IPR019582      RNA recognition motif, spliceosomal PrP8
method         AccNumber      shortName                               location
HMMPfam        PF10598        RRM_4                                   T[1-88] 3.3e-42

InterPro       IPR021983      PRP8 domain IV core
method         AccNumber      shortName                               location
HMMPfam        PF12134        PRP8_domainIV                           T[770-1000] 6.3e-129

InterPro       NULL           NULL
method         AccNumber      shortName                               location
Coil           coil           coiled-coil                             ?[401-422] NA
HMMPanther     PTHR11140      PRE-MRNA SPLICING FACTOR PRP8           T[1-1345] 0
HMMPanther     PTHR11140:SF0  SUBFAMILY NOT NAMED                     T[1-1345] 0
Seg            seg            seg                                     ?[55-65] NA

Sequence "Locus_19997_Transcript_10_1_ORF4" crc64 checksum: 0FD0FB7FDB162E7C length: 1362 aa.

InterPro       IPR011989      Armadillo-like helical
method         AccNumber      shortName                               location
Gene3D         G3DSA:1.25.10.10no description                          T[906-978] 7.5e-05

InterPro       IPR014782      Peptidase M1, membrane alanine aminopeptidase, N-terminal
Molecular Function: metallopeptidase activity (GO:0008237), Molecular Function: zinc ion binding (GO:0008270)
method         AccNumber      shortName                               location
HMMPfam        PF01433        Peptidase_M1                            T[44-414] 1.4e-19

InterPro       NULL           NULL
method         AccNumber      shortName                               location
Coil           coil           coiled-coil                             ?[399-420] NA
HMMPanther     PTHR15137      TRANSCRIPTION INITIATION FACTOR TFIID   T[19-1026] 0
Seg            seg            seg                                     ?[799-819] NA ?[1207-1226] NA ?[1245-1306] NA ?[1326-1339] NA
superfamily    SSF55486       Metalloproteases ("zincins"), catalytic domainT[270-531] 6.8e-30
superfamily    SSF63737       Leukotriene A4 hydrolase N-terminal domainT[16-264] 8.5e-28

Sequence "Locus_389_Transcript_1_3_ORF1" crc64 checksum: 08CB3BDC07DD442F length: 1396 aa.

InterPro       IPR026074      Microtubule associated protein 1
Cellular Component: microtubule associated complex (GO:0005875)
method         AccNumber      shortName                               location
HMMPanther     PTHR13843      MICROTUBULE-ASSOCIATED PROTEIN          T[4-108] 5.8e-47

InterPro       NULL           NULL
method         AccNumber      shortName                               location
Coil           coil           coiled-coil                             ?[172-203] NA ?[936-957] NA
HMMPanther     PTHR13843:SF7  GB DEF: CG32377-PA                      T[4-108] 5.8e-47
Seg            seg            seg                                     ?[119-137] NA ?[174-218] NA ?[223-244] NA ?[301-316] NA ?[348-359] NA ?[534-548] NA ?[589-610] NA ?[667-680] NA ?[728-739] NA ?[813-831] NA ?[848-860] NA ?[903-913] NA ?[944-965] NA ?[1140-1156] NA ?[1161-1174] NA ?[1201-1213] NA ?[1224-1243] NA

Sequence "Locus_19997_Transcript_7_1_ORF4" crc64 checksum: 3127E40E327AC1CF length: 1351 aa.

InterPro       IPR011989      Armadillo-like helical
method         AccNumber      shortName                               location
Gene3D         G3DSA:1.25.10.10no description                          T[906-978] 7.4e-05

InterPro       IPR014782      Peptidase M1, membrane alanine aminopeptidase, N-terminal
Molecular Function: metallopeptidase activity (GO:0008237), Molecular Function: zinc ion binding (GO:0008270)
method         AccNumber      shortName                               location
HMMPfam        PF01433        Peptidase_M1                            T[44-414] 1.4e-19

InterPro       NULL           NULL
method         AccNumber      shortName                               location
Coil           coil           coiled-coil                             ?[399-420] NA
HMMPanther     PTHR15137      TRANSCRIPTION INITIATION FACTOR TFIID   T[19-1026] 0
Seg            seg            seg                                     ?[799-819] NA ?[1207-1226] NA ?[1245-1295] NA ?[1315-1335] NA
superfamily    SSF55486       Metalloproteases ("zincins"), catalytic domainT[270-531] 6.8e-30
superfamily    SSF63737       Leukotriene A4 hydrolase N-terminal domainT[16-264] 8.5e-28

Sequence "Locus_6879_Transcript_6_1_ORF1" crc64 checksum: 36B725247D6C2EB4 length: 1279 aa.

InterPro       IPR001452      Src homology-3 domain
Molecular Function: protein binding (GO:0005515)
method         AccNumber      shortName                               location
FPrintScan     PR00452        SH3DOMAIN                               T[101-111] 3e-07 T[115-130] 3e-07 T[132-141] 3e-07 T[143-155] 3e-07
HMMPfam        PF00018        SH3_1                                   T[105-149] 1.2e-14
HMMSmart       SM00326        Src homology                            T[101-156] 1.3e-16
ProfileScan    PS50002        SH3                                     T[98-157] 17.691
superfamily    SSF50044       SH3-domain                              T[92-164] 6.3e-17

InterPro       IPR002017      Spectrin repeat
Molecular Function: protein binding (GO:0005515)
method         AccNumber      shortName                               location
HMMPfam        PF00435        Spectrin                                T[22-91] 2.1e-17 T[204-304] 3e-19 T[308-411] 7.5e-25 T[414-517] 3.9e-23 T[521-621] 4e-19 T[625-729] 1.6e-21 T[732-835] 2e-24 T[838-941] 2.7e-27 T[944-1045] 4.9e-22 T[1051-1153] 1.8e-22 T[1166-1266] 1.1e-16

InterPro       IPR013315      Spectrin alpha chain, SH3 domain
method         AccNumber      shortName                               location
FPrintScan     PR01887        SPECTRNALPHA                            T[100-119] 4.6e-26 T[120-134] 4.6e-26 T[135-156] 4.6e-26

InterPro       IPR018159      Spectrin/alpha-actinin
method         AccNumber      shortName                               location
HMMSmart       SM00150        Spectrin repeats                        T[24-198] 9.9e-24 T[204-305] 2.5e-27 T[311-411] 1.5e-31 T[417-517] 1.9e-29 T[523-621] 2.7e-25 T[627-728] 2.1e-28 T[734-834] 1.2e-31 T[840-940] 2.2e-35 T[946-1046] 5.4e-26 T[1052-1153] 8.2e-22 T[1167-1267] 1.6e-09

InterPro       NULL           NULL
method         AccNumber      shortName                               location
Coil           coil           coiled-coil                             ?[236-257] NA ?[343-371] NA ?[488-509] NA ?[766-801] NA ?[1017-1038] NA
Gene3D         G3DSA:1.20.58.60no description                          T[164-202] 7.3e-25 T[203-305] 2.9e-22 T[308-416] 3.1e-26 T[417-521] 1.6e-21 T[522-624] 4e-22 T[625-735] 2.6e-23 T[736-840] 6.9e-21 T[841-946] 8.5e-27 T[947-1045] 7.9e-22 T[1050-1160] 2.4e-20 T[1161-1274] 6.8e-33
Gene3D         G3DSA:2.30.30.40no description                          T[90-156] 3.9e-22
HMMPanther     PTHR11915      FAMILY NOT NAMED                        T[1-1279] 0
HMMPanther     PTHR11915:SF6  SUBFAMILY NOT NAMED                     T[1-1279] 0
Seg            seg            seg                                     ?[494-506] NA
superfamily    SSF46966       Spectrin repeat                         T[572-729] 1.7e-34 T[838-946] 3.8e-32 T[409-526] 5.1e-30 T[312-417] 7.7e-29 T[734-836] 9.1e-29 T[997-1152] 5.9e-27 T[204-311] 4e-25 T[1155-1273] 1.4e-24 T[15-194] 3.4e-22 T[945-996] 1.7e-08

Sequence "Locus_5047_Transcript_1_3_ORF34" crc64 checksum: 9BF377214E50C371 length: 1322 aa.

InterPro       IPR003598      Immunoglobulin subtype 2
method         AccNumber      shortName                               location
HMMSmart       SM00408        Immunoglobulin C-2 Type                 T[1191-1249] 6.6e-05

InterPro       IPR003599      Immunoglobulin subtype
method         AccNumber      shortName                               location
HMMSmart       SM00409        Immunoglobulin                          T[1185-1261] 3.6e-09

InterPro       IPR007110      Immunoglobulin-like
Molecular Function: protein binding (GO:0005515)
method         AccNumber      shortName                               location
ProfileScan    PS50835        IG_LIKE                                 T[1179-1259] 11.896

InterPro       IPR013783      Immunoglobulin-like fold
method         AccNumber      shortName                               location
Gene3D         G3DSA:2.60.40.10no description                          T[1178-1262] 1.6e-13

InterPro       NULL           NULL
method         AccNumber      shortName                               location
Coil           coil           coiled-coil                             ?[632-681] NA
HMMPanther     PTHR10489      CELL ADHESION MOLECULE                  T[1178-1285] 9.3e-09
HMMPfam        PF13895        Ig_2                                    T[1187-1260] 4.2e-09
Seg            seg            seg                                     ?[479-499] NA ?[773-785] NA ?[1294-1302] NA
TMHMM          tmhmm          transmembrane_regions                   ?[1284-1304] NA
superfamily    SSF48726       Immunoglobulin                          T[1177-1263] 2.6e-18

Sequence "Locus_9607_Transcript_9_3_ORF2" crc64 checksum: 01C9CA305A14B89D length: 1342 aa.

InterPro       IPR011989      Armadillo-like helical
method         AccNumber      shortName                               location
Gene3D         G3DSA:1.25.10.10no description                          T[942-1218] 2.1e-146

InterPro       IPR015016      Splicing factor 3B subunit 1
method         AccNumber      shortName                               location
HMMPfam        PF08920        SF3b1                                   T[320-490] 1.9e-33

InterPro       IPR016024      Armadillo-type fold
Molecular Function: binding (GO:0005488)
method         AccNumber      shortName                               location
superfamily    SSF48371       ARM repeat                              T[504-1130] 2.1e-98 T[1131-1325] 4.2e-10

InterPro       NULL           NULL
method         AccNumber      shortName                               location
Coil           coil           coiled-coil                             ?[892-913] NA
HMMPanther     PTHR12097      SPLICING FACTOR 3B, SUBUNIT 1-RELATED   T[8-1342] 0
Seg            seg            seg                                     ?[333-393] NA ?[744-754] NA ?[1099-1104] NA

Sequence "Locus_5276_Transcript_6_2_ORF1" crc64 checksum: B597B62B965C7DFA length: 1348 aa.

InterPro       IPR005026      Guanylate-kinase-associated protein
Biological Process: cell-cell signaling (GO:0007267)
method         AccNumber      shortName                               location
HMMPfam        PF03359        GKAP                                    T[784-1016] 7.5e-50

InterPro       NULL           NULL
method         AccNumber      shortName                               location
HMMPanther     PTHR12353      DISKS LARGE-ASSOCIATED PROTEIN (DAP) (SAP90/PSD-95-ASSOCIATED PROTEIN)T[816-1067] 9.6e-63
HMMPanther     PTHR12353:SF1  HEPATOMA UP-REGULATED PROTEIN           T[816-1067] 9.6e-63
Seg            seg            seg                                     ?[217-236] NA ?[263-277] NA ?[345-353] NA ?[550-562] NA ?[1106-1120] NA ?[1243-1254] NA ?[1292-1305] NA ?[1331-1342] NA

Sequence "Locus_2078_Transcript_15_3_ORF2" crc64 checksum: 6D21E69D37F8793F length: 1277 aa.

InterPro       IPR000884      Thrombospondin, type 1 repeat
method         AccNumber      shortName                               location
HMMPfam        PF00090        TSP_1                                   T[228-276] 1.3e-07 T[285-335] 8.9e-09
HMMSmart       SM00209        Thrombospondin type                     T[227-277] 1.9e-08 T[284-336] 2.1e-13
ProfileScan    PS50092        TSP1                                    T[224-277] 11.762 T[281-336] 14.313
superfamily    SSF82895       TSP-1 type 1 repeat                     T[277-335] 2.1e-18 T[220-276] 7.6e-12

InterPro       IPR002035      von Willebrand factor, type A
Molecular Function: protein binding (GO:0005515)
method         AccNumber      shortName                               location
HMMPfam        PF00092        VWA                                     T[40-189] 3.7e-18
HMMSmart       SM00327        von Willebrand factor (vWF) type A domainT[38-216] 5.5e-21
ProfileScan    PS50234        VWFA                                    T[40-215] 19.023

InterPro       IPR003598      Immunoglobulin subtype 2
method         AccNumber      shortName                               location
HMMSmart       SM00408        Immunoglobulin C-2 Type                 T[457-517] 4.7e-06

InterPro       IPR003599      Immunoglobulin subtype
method         AccNumber      shortName                               location
HMMSmart       SM00409        Immunoglobulin                          T[451-529] 0.00043

InterPro       IPR007110      Immunoglobulin-like
Molecular Function: protein binding (GO:0005515)
method         AccNumber      shortName                               location
ProfileScan    PS50835        IG_LIKE                                 T[445-521] 12.277

InterPro       IPR008969      Carboxypeptidase-like, regulatory domain
method         AccNumber      shortName                               location
superfamily    SSF49464       Carboxypeptidase regulatory domain-like T[361-441] 1.8e-05

InterPro       IPR013783      Immunoglobulin-like fold
method         AccNumber      shortName                               location
Gene3D         G3DSA:2.60.40.10no description                          T[443-529] 3.8e-13

InterPro       IPR013784      Carbohydrate-binding-like fold
Molecular Function: carbohydrate binding (GO:0030246)
method         AccNumber      shortName                               location
superfamily    SSF49452       Starch-binding domain-like              T[619-711] 0.00038

InterPro       NULL           NULL
method         AccNumber      shortName                               location
FPrintScan     PR01705        TSP1REPEAT                              T[282-295] 8.7e-05 T[300-311] 8.7e-05 T[319-330] 8.7e-05
Gene3D         G3DSA:2.20.100.10no description                          T[225-276] 9.1e-09 T[280-335] 2e-17
Gene3D         G3DSA:3.40.50.410no description                          T[38-217] 1.6e-24
HMMPanther     PTHR15031      CARTILAGE INTERMEDIATE LAYER PROTEIN (CLIP)T[279-877] 4e-97
HMMPfam        PF13927        Ig_3                                    T[444-511] 1e-07
Seg            seg            seg                                     ?[703-708] NA
SignalPHMM     SignalP-NN(euk)signal-peptide                          ?[1-32] NA
TMHMM          tmhmm          transmembrane_regions                   ?[12-30] NA
superfamily    SSF48726       Immunoglobulin                          T[443-531] 3.4e-19
superfamily    SSF53300       vWA-like                                T[34-220] 4.1e-29

Sequence "Locus_16089_Transcript_6_2_ORF1" crc64 checksum: 6C3469948A7AF0DB length: 1269 aa.

InterPro       IPR000884      Thrombospondin, type 1 repeat
method         AccNumber      shortName                               location
HMMPfam        PF00090        TSP_1                                   T[218-266] 6.2e-09 T[275-325] 1.4e-06
HMMSmart       SM00209        Thrombospondin type                     T[217-267] 1.3e-09 T[274-326] 2.6e-11
ProfileScan    PS50092        TSP1                                    T[214-267] 12.014 T[271-326] 13.413
superfamily    SSF82895       TSP-1 type 1 repeat                     T[267-325] 4.9e-17 T[210-266] 6.8e-14

InterPro       IPR002035      von Willebrand factor, type A
Molecular Function: protein binding (GO:0005515)
method         AccNumber      shortName                               location
HMMPfam        PF00092        VWA                                     T[30-156] 1.4e-17
HMMSmart       SM00327        von Willebrand factor (vWF) type A domainT[28-206] 1e-16
ProfileScan    PS50234        VWFA                                    T[30-201] 18.847

InterPro       IPR003598      Immunoglobulin subtype 2
method         AccNumber      shortName                               location
HMMSmart       SM00408        Immunoglobulin C-2 Type                 T[447-507] 4e-05

InterPro       IPR003599      Immunoglobulin subtype
method         AccNumber      shortName                               location
HMMSmart       SM00409        Immunoglobulin                          T[441-519] 0.00027

InterPro       IPR007110      Immunoglobulin-like
Molecular Function: protein binding (GO:0005515)
method         AccNumber      shortName                               location
ProfileScan    PS50835        IG_LIKE                                 T[435-511] 12.423

InterPro       IPR008969      Carboxypeptidase-like, regulatory domain
method         AccNumber      shortName                               location
superfamily    SSF49464       Carboxypeptidase regulatory domain-like T[351-432] 3.1e-06 T[615-703] 0.0058

InterPro       IPR013783      Immunoglobulin-like fold
method         AccNumber      shortName                               location
Gene3D         G3DSA:2.60.40.10no description                          T[433-518] 2e-13

InterPro       NULL           NULL
method         AccNumber      shortName                               location
Gene3D         G3DSA:2.20.100.10no description                          T[215-266] 1.4e-09 T[270-325] 3.6e-15
Gene3D         G3DSA:3.40.50.410no description                          T[28-203] 5.2e-21
HMMPanther     PTHR15031      CARTILAGE INTERMEDIATE LAYER PROTEIN (CLIP)T[269-870] 4.9e-95
HMMPfam        PF13895        Ig_2                                    T[434-517] 4.4e-07
Seg            seg            seg                                     ?[5-18] NA ?[29-40] NA
SignalPHMM     SignalP-NN(euk)signal-peptide                          ?[1-26] NA
superfamily    SSF48726       Immunoglobulin                          T[433-521] 1.5e-18
superfamily    SSF53300       vWA-like                                T[24-210] 7e-27

Sequence "Locus_8434_Transcript_4_1_ORF2" crc64 checksum: 9C18E690B8C404D0 length: 1257 aa.

InterPro       IPR000717      Proteasome component (PCI) domain
Molecular Function: protein binding (GO:0005515)
method         AccNumber      shortName                               location
HMMPfam        PF01399        PCI                                     T[383-499] 3.6e-13
HMMSmart       SM00088        motif in proteasome subunits, Int-6, NipT[431-513] 5e-09

InterPro       NULL           NULL
method         AccNumber      shortName                               location
Coil           coil           coiled-coil                             ?[584-659] NA ?[679-714] NA ?[774-802] NA ?[819-895] NA
HMMPanther     PTHR14005      EUKARYOTIC TRANSLATION INITIATION FACTOR 3, THETA SUBUNITT[11-1257] 0
HMMPanther     PTHR14005:SF0  SUBFAMILY NOT NAMED                     T[11-1257] 0
Seg            seg            seg                                     ?[362-370] NA ?[600-611] NA ?[616-636] NA ?[689-702] NA ?[797-855] NA ?[868-895] NA ?[976-1018] NA ?[1020-1041] NA ?[1047-1066] NA ?[1071-1133] NA ?[1144-1243] NA

Sequence "Locus_1918_Transcript_9_3_ORF1" crc64 checksum: 9F1F11A55C74F301 length: 1274 aa.

InterPro       IPR000001      Kringle
method         AccNumber      shortName                               location
Gene3D         G3DSA:2.40.20.10no description                          T[184-267] 1.9e-20 T[807-912] 3.9e-24 T[914-994] 1.7e-21
HMMPfam        PF00051        Kringle                                 T[190-262] 1.8e-16 T[832-909] 1.3e-21 T[916-992] 4.6e-20
HMMSmart       SM00130        Kringle domain                          T[188-264] 1.4e-21 T[828-911] 2.1e-26 T[912-994] 1.3e-16
ProfileScan    PS50070        KRINGLE_2                               T[189-262] 18.136 T[828-909] 22.469 T[911-992] 21.584

InterPro       IPR001190      Speract/scavenger receptor
Molecular Function: scavenger receptor activity (GO:0005044), Cellular Component: membrane (GO:0016020)
method         AccNumber      shortName                               location
FPrintScan     PR00258        SPERACTRCPTR                            T[591-607] 4.5e-16 T[717-728] 4.5e-16 T[732-742] 4.5e-16 T[764-778] 4.5e-16 T[787-799] 4.5e-16
HMMPfam        PF00530        SRCR                                    T[452-545] 6.4e-26 T[594-691] 1.6e-23 T[703-798] 1.3e-23
ProfileScan    PS50287        SRCR_2                                  T[446-545] 27.901 T[591-691] 25.674 T[699-799] 22.255

InterPro       IPR001254      Peptidase S1/S6, chymotrypsin/Hap
Molecular Function: serine-type endopeptidase activity (GO:0004252), Biological Process: proteolysis (GO:0006508)
method         AccNumber      shortName                               location
HMMPfam        PF00089        Trypsin                                 T[1032-1266] 1e-65
HMMSmart       SM00020        Trypsin-like serine protease            T[1031-1266] 6.7e-89
ProfileScan    PS50240        TRYPSIN_DOM                             T[1032-1271] 36.754

InterPro       IPR002172      Low-density lipoprotein (LDL) receptor class A repeat
Molecular Function: protein binding (GO:0005515)
method         AccNumber      shortName                               location
Gene3D         G3DSA:4.10.400.10no description                          T[281-316] 1.1e-07 T[405-437] 1.7e-05
HMMPfam        PF00057        Ldl_recept_a                            T[281-318] 2e-08 T[403-436] 1.2e-05
HMMSmart       SM00192        Low-density lipoprotein receptor domain clasT[282-320] 5.8e-10 T[402-438] 2e-06 T[550-589] 1e-05
ProfileScan    PS50068        LDLRA_2                                 T[282-319] 12.200 T[402-437] 11.287 T[550-588] 10.425
superfamily    SSF57424       LDL receptor-like module                T[281-333] 2.7e-10 T[393-439] 2.2e-07 T[548-592] 5.4e-05

InterPro       IPR003014      PAN-1 domain
method         AccNumber      shortName                               location
HMMPfam        PF00024        PAN_1                                   T[324-396] 1.2e-09

InterPro       IPR003609      Apple-like
method         AccNumber      shortName                               location
HMMSmart       SM00473        divergent subfamily of APPLE domains    T[320-397] 3e-08
ProfileScan    PS50948        PAN                                     T[318-398] 9.398

InterPro       IPR009003      Peptidase cysteine/serine, trypsin-like
Molecular Function: catalytic activity (GO:0003824)
method         AccNumber      shortName                               location
superfamily    SSF50494       Trypsin-like serine proteases           T[1022-1271] 1.3e-91

InterPro       IPR013806      Kringle-like fold
method         AccNumber      shortName                               location
superfamily    SSF57440       Kringle-like                            T[827-909] 7e-25 T[910-994] 3.6e-24 T[138-279] 1.4e-21

InterPro       IPR016187      C-type lectin fold
method         AccNumber      shortName                               location
superfamily    SSF56436       C-type lectin-like                      T[16-183] 1.3e-15

InterPro       IPR017448      Speract/scavenger receptor-related
Molecular Function: scavenger receptor activity (GO:0005044), Cellular Component: membrane (GO:0016020)
method         AccNumber      shortName                               location
HMMSmart       SM00202        Scavenger receptor Cys-rich             T[446-545] 2.7e-41 T[591-691] 2.3e-38 T[699-799] 2.3e-32
superfamily    SSF56487       SRCR-like                               T[442-557] 1.1e-31 T[585-690] 2e-30 T[693-808] 2.3e-25

InterPro       IPR018056      Kringle, conserved site
method         AccNumber      shortName                               location
PatternScan    PS00021        KRINGLE_1                               T[235-247] NA T[880-892] NA

InterPro       IPR018114      Peptidase S1/S6, chymotrypsin/Hap, active site
Molecular Function: serine-type endopeptidase activity (GO:0004252), Biological Process: proteolysis (GO:0006508)
method         AccNumber      shortName                               location
PatternScan    PS00134        TRYPSIN_HIS                             T[1074-1079] NA
PatternScan    PS00135        TRYPSIN_SER                             T[1217-1228] NA

InterPro       IPR023415      Low-density lipoprotein (LDL) receptor class A, conserved site
method         AccNumber      shortName                               location
PatternScan    PS01209        LDLRA_1                                 T[295-318] NA T[414-436] NA T[565-587] NA

InterPro       NULL           NULL
method         AccNumber      shortName                               location
FPrintScan     PR00018        KRINGLE                                 T[190-205] 5.4e-13 T[206-218] 5.4e-13 T[229-249] 5.4e-13 T[981-992] 5.4e-13
FPrintScan     PR00261        LDLRECEPTOR                             T[293-314] 3.8e-14 T[412-433] 3.8e-14 T[563-584] 3.8e-14
Gene3D         G3DSA:2.40.10.10no description                          T[1032-1071] 2.8e-12 T[1072-1271] 7.6e-67
Gene3D         G3DSA:3.10.250.10no description                          T[443-545] 1.7e-31 T[591-691] 2e-27 T[698-798] 7.9e-26
Gene3D         G3DSA:3.50.4.10no description                          T[344-395] 0.00029
HMMPanther     PTHR19331      LYSYL OXIDASE-RELATED                   T[442-800] 4.4e-120
Seg            seg            seg                                     ?[471-480] NA
superfamily    SSF57414       Hairpin loop containing domain-like     T[318-401] 1.8e-14

Sequence "Locus_9980_Transcript_4_1_ORF3" crc64 checksum: 84A2AF6EF21AC2F9 length: 1304 aa.

InterPro       IPR000488      Death
Molecular Function: protein binding (GO:0005515), Biological Process: signal transduction (GO:0007165)
method         AccNumber      shortName                               location
HMMPfam        PF00531        Death                                   T[473-544] 4.3e-15
HMMSmart       SM00005        DEATH domain, found in proteins involved inT[456-549] 7.9e-14
ProfileScan    PS50017        DEATH_DOMAIN                            T[466-549] 19.110

InterPro       IPR000906      ZU5
method         AccNumber      shortName                               location
HMMPfam        PF00791        ZU5                                     T[4-65] 1.1e-14
HMMSmart       SM00218        Domain present in ZO-1 and Unc5-like netrinT[3-66] 2.8e-05
ProfileScan    PS51145        ZU5                                     T[1-69] 19.684

InterPro       IPR011029      DEATH-like
method         AccNumber      shortName                               location
Gene3D         G3DSA:1.10.533.10no description                          T[464-548] 1.4e-17
superfamily    SSF47986       DEATH domain                            T[453-549] 4.9e-15

InterPro       NULL           NULL
method         AccNumber      shortName                               location
Coil           coil           coiled-coil                             ?[1085-1106] NA ?[1168-1189] NA
HMMPanther     PTHR24123      FAMILY NOT NAMED                        T[4-1087] 3.7e-221
HMMPanther     PTHR24123:SF0  SUBFAMILY NOT NAMED                     T[4-1087] 3.7e-221
Seg            seg            seg                                     ?[74-85] NA ?[147-159] NA ?[558-564] NA ?[654-664] NA ?[680-692] NA ?[713-722] NA ?[984-995] NA ?[1014-1020] NA ?[1050-1064] NA ?[1081-1087] NA ?[1092-1110] NA ?[1151-1166] NA ?[1197-1206] NA ?[1216-1235] NA

Sequence "Locus_9980_Transcript_7_1_ORF3" crc64 checksum: A52B8CBA7175AEFD length: 1217 aa.

InterPro       IPR000488      Death
Molecular Function: protein binding (GO:0005515), Biological Process: signal transduction (GO:0007165)
method         AccNumber      shortName                               location
HMMPfam        PF00531        Death                                   T[473-544] 4e-15
HMMSmart       SM00005        DEATH domain, found in proteins involved inT[456-549] 7.9e-14
ProfileScan    PS50017        DEATH_DOMAIN                            T[466-549] 19.110

InterPro       IPR000906      ZU5
method         AccNumber      shortName                               location
HMMPfam        PF00791        ZU5                                     T[4-65] 1.1e-14
HMMSmart       SM00218        Domain present in ZO-1 and Unc5-like netrinT[3-66] 2.8e-05
ProfileScan    PS51145        ZU5                                     T[1-69] 19.684

InterPro       IPR011029      DEATH-like
method         AccNumber      shortName                               location
Gene3D         G3DSA:1.10.533.10no description                          T[464-548] 1.3e-17
superfamily    SSF47986       DEATH domain                            T[453-549] 4.9e-15

InterPro       NULL           NULL
method         AccNumber      shortName                               location
Coil           coil           coiled-coil                             ?[998-1019] NA ?[1081-1102] NA
HMMPanther     PTHR24123      FAMILY NOT NAMED                        T[4-1190] 1e-220
Seg            seg            seg                                     ?[74-85] NA ?[147-159] NA ?[558-564] NA ?[654-664] NA ?[680-692] NA ?[713-722] NA ?[763-773] NA ?[897-908] NA ?[927-933] NA ?[963-977] NA ?[994-1000] NA ?[1005-1023] NA ?[1064-1079] NA ?[1110-1119] NA ?[1129-1148] NA

Sequence "Locus_3865_Transcript_2_3_ORF9" crc64 checksum: E7C2FA2BF9B479A9 length: 1202 aa.

InterPro       IPR000477      Reverse transcriptase
Molecular Function: RNA binding (GO:0003723), Molecular Function: RNA-directed DNA polymerase activity (GO:0003964), Biological Process: RNA-dependent DNA replication (GO:0006278)
method         AccNumber      shortName                               location
HMMPfam        PF00078        RVT_1                                   T[755-1004] 8.8e-40
ProfileScan    PS50878        RT_POL                                  T[734-1004] 20.478

InterPro       IPR001965      Zinc finger, PHD-type
Molecular Function: protein binding (GO:0005515), Molecular Function: zinc ion binding (GO:0008270)
method         AccNumber      shortName                               location
HMMSmart       SM00249        PHD zinc finger                         T[150-204] 0.0079

InterPro       IPR005135      Endonuclease/exonuclease/phosphatase
method         AccNumber      shortName                               location
HMMPfam        PF03372        Exo_endo_phos                           T[264-455] 7.8e-07
superfamily    SSF56219       DNase I-like                            T[252-463] 1.3e-19

InterPro       IPR011011      Zinc finger, FYVE/PHD-type
method         AccNumber      shortName                               location
superfamily    SSF57903       FYVE/PHD zinc finger                    T[134-212] 4.7e-07

InterPro       IPR013083      Zinc finger, RING/FYVE/PHD-type
method         AccNumber      shortName                               location
Gene3D         G3DSA:3.30.40.10no description                          T[143-204] 3.7e-05

InterPro       IPR019786      Zinc finger, PHD-type, conserved site
method         AccNumber      shortName                               location
PatternScan    PS01359        ZF_PHD_1                                T[151-203] NA

InterPro       IPR019787      Zinc finger, PHD-finger
Molecular Function: protein binding (GO:0005515)
method         AccNumber      shortName                               location
ProfileScan    PS50016        ZF_PHD_2                                T[148-206] 8.725

InterPro       NULL           NULL
method         AccNumber      shortName                               location
Gene3D         G3DSA:3.60.10.10no description                          T[253-457] 4.2e-16
HMMPanther     PTHR19446      REVERSE TRANSCRIPTASES                  T[280-1198] 2.5e-119
HMMPanther     PTHR19446:SF100REVERSE TRANSCRIPTASE-RELATED           T[280-1198] 2.5e-119
Seg            seg            seg                                     ?[416-436] NA ?[662-673] NA ?[769-779] NA ?[973-987] NA ?[1012-1023] NA
TMHMM          tmhmm          transmembrane_regions                   ?[21-41] NA
superfamily    SSF56672       DNA/RNA polymerases                     T[698-1004] 5.3e-13

Sequence "Locus_2186_Transcript_3_1_ORF1" crc64 checksum: F8D661C64E5146AD length: 1267 aa.

InterPro       IPR003395      RecF/RecN/SMC
method         AccNumber      shortName                               location
HMMPfam        PF02463        SMC_N                                   T[15-1234] 5.1e-46

InterPro       IPR010935      SMCs flexible hinge
Molecular Function: protein binding (GO:0005515), Molecular Function: ATP binding (GO:0005524), Cellular Component: chromosome (GO:0005694), Biological Process: chromosome organization (GO:0051276)
method         AccNumber      shortName                               location
HMMPfam        PF06470        SMC_hinge                               T[525-644] 8.8e-26
HMMSmart       SM00968        SMC proteins Flexible Hinge Domain      T[525-644] 8e-35
superfamily    SSF75553       Smc hinge domain                        T[486-694] 7.2e-52

InterPro       IPR024704      Structural maintenance of chromosomes protein
Biological Process: DNA repair (GO:0006281), Biological Process: DNA recombination (GO:0006310), Biological Process: sister chromatid cohesion (GO:0007062), Biological Process: chromosome condensation (GO:0030261)
method         AccNumber      shortName                               location
HMMPIR         PIRSF005719    Structural maintenance of chromosomes proteinT[13-1251] 6.3e-264

InterPro       NULL           NULL
method         AccNumber      shortName                               location
Coil           coil           coiled-coil                             ?[174-195] NA ?[202-240] NA ?[262-304] NA ?[325-374] NA ?[392-413] NA ?[420-455] NA ?[469-504] NA ?[686-727] NA ?[763-791] NA ?[848-880] NA ?[897-939] NA ?[1050-1092] NA
Gene3D         G3DSA:3.40.50.300no description                          T[255-277] 7.9e-27 T[1132-1237] 5.2e-27
HMMPanther     PTHR18937      STRUCTURAL MAINTENANCE OF CHROMOSOMES SMC FAMILY MEMBERT[1-1252] 0
HMMPanther     PTHR18937:SF12 STRUCTURAL MAINTENANCE OF CHROMOSOMES SMC1T[1-1252] 0
Seg            seg            seg                                     ?[201-220] NA ?[264-282] NA ?[343-374] NA ?[460-481] NA ?[699-713] NA ?[1069-1087] NA
superfamily    SSF52540       P-loop containing nucleoside triphosphate hydrolasesT[12-1262] 1e-55

Sequence "Locus_5381_Transcript_2_2_ORF2" crc64 checksum: E0F75751E279C3AA length: 1246 aa.

InterPro       IPR003104      Actin-binding FH2/DRF autoregulatory
Molecular Function: actin binding (GO:0003779), Biological Process: cellular component organization (GO:0016043), Biological Process: actin cytoskeleton organization (GO:0030036)
method         AccNumber      shortName                               location
HMMSmart       SM00498        Formin Homology                         T[792-1227] 9.7e-55

InterPro       IPR010472      Diaphanous FH3
Molecular Function: actin binding (GO:0003779), Biological Process: cellular component organization (GO:0016043)
method         AccNumber      shortName                               location
HMMPfam        PF06367        Drf_FH3                                 T[445-618] 6.6e-28

InterPro       IPR010473      Diaphanous GTPase-binding
Molecular Function: actin binding (GO:0003779), Molecular Function: Rho GTPase binding (GO:0017048), Biological Process: actin cytoskeleton organization (GO:0030036)
method         AccNumber      shortName                               location
HMMPfam        PF06371        Drf_GBD                                 T[317-439] 4.3e-12

InterPro       IPR014768      GTPase-binding/formin homology 3
method         AccNumber      shortName                               location
ProfileScan    PS51232        GBD_FH3                                 T[251-618] 18.843

InterPro       IPR015425      Actin-binding FH2
method         AccNumber      shortName                               location
HMMPfam        PF02181        FH2                                     T[795-1165] 1.9e-83
ProfileScan    PS51444        FH2                                     T[792-1190] 62.939
superfamily    SSF101447      Formin homology 2 domain (FH2 domain)   T[759-1184] 1.4e-96

InterPro       IPR016024      Armadillo-type fold
Molecular Function: binding (GO:0005488)
method         AccNumber      shortName                               location
superfamily    SSF48371       ARM repeat                              T[319-654] 1.3e-56

InterPro       NULL           NULL
method         AccNumber      shortName                               location
Coil           coil           coiled-coil                             ?[1084-1105] NA ?[1113-1134] NA ?[1164-1185] NA
HMMPanther     PTHR23213      FORMIN-RELATED                          T[266-1231] 2e-178
HMMPanther     PTHR23213:SF36 SUBFAMILY NOT NAMED                     T[266-1231] 2e-178
Seg            seg            seg                                     ?[72-93] NA ?[255-270] NA ?[655-672] NA ?[674-722] NA ?[735-776] NA ?[909-922] NA
TMHMM          tmhmm          transmembrane_regions                   ?[10-28] NA

Sequence "Locus_11179_Transcript_1_2_ORF6" crc64 checksum: A94152BB98BFB4B9 length: 1248 aa.

InterPro       IPR000884      Thrombospondin, type 1 repeat
method         AccNumber      shortName                               location
HMMPfam        PF00090        TSP_1                                   T[217-263] 1.1e-05 T[274-322] 2.6e-10
HMMSmart       SM00209        Thrombospondin type                     T[215-264] 1.2e-05 T[271-323] 2.3e-11
ProfileScan    PS50092        TSP1                                    T[212-264] 10.466 T[268-323] 13.326
superfamily    SSF82895       TSP-1 type 1 repeat                     T[264-322] 2.5e-16 T[208-263] 3.6e-13

InterPro       IPR002035      von Willebrand factor, type A
Molecular Function: protein binding (GO:0005515)
method         AccNumber      shortName                               location
HMMPfam        PF00092        VWA                                     T[37-144] 4e-14
HMMSmart       SM00327        von Willebrand factor (vWF) type A domainT[35-209] 2e-12
ProfileScan    PS50234        VWFA                                    T[37-186] 13.722

InterPro       IPR003598      Immunoglobulin subtype 2
method         AccNumber      shortName                               location
HMMSmart       SM00408        Immunoglobulin C-2 Type                 T[443-500] 7.3e-13

InterPro       IPR003599      Immunoglobulin subtype
method         AccNumber      shortName                               location
HMMSmart       SM00409        Immunoglobulin                          T[437-512] 3e-08

InterPro       IPR007110      Immunoglobulin-like
Molecular Function: protein binding (GO:0005515)
method         AccNumber      shortName                               location
ProfileScan    PS50835        IG_LIKE                                 T[431-510] 13.276

InterPro       IPR008969      Carboxypeptidase-like, regulatory domain
method         AccNumber      shortName                               location
superfamily    SSF49464       Carboxypeptidase regulatory domain-like T[346-410] 3.7e-08

InterPro       IPR013098      Immunoglobulin I-set
method         AccNumber      shortName                               location
HMMPfam        PF07679        I-set                                   T[431-511] 4.9e-11

InterPro       IPR013783      Immunoglobulin-like fold
method         AccNumber      shortName                               location
Gene3D         G3DSA:2.60.40.10no description                          T[431-512] 2.2e-17

InterPro       IPR013784      Carbohydrate-binding-like fold
Molecular Function: carbohydrate binding (GO:0030246)
method         AccNumber      shortName                               location
superfamily    SSF49452       Starch-binding domain-like              T[602-695] 0.02

InterPro       NULL           NULL
method         AccNumber      shortName                               location
Gene3D         G3DSA:2.20.100.10no description                          T[213-263] 2.1e-07 T[267-322] 8.1e-14
Gene3D         G3DSA:3.40.50.410no description                          T[33-211] 9.9e-21
HMMPanther     PTHR15031      CARTILAGE INTERMEDIATE LAYER PROTEIN (CLIP)T[266-849] 6e-93
SignalPHMM     SignalP-NN(euk)signal-peptide                          ?[1-20] NA
superfamily    SSF48726       Immunoglobulin                          T[425-513] 5.9e-20
superfamily    SSF53300       vWA-like                                T[31-213] 3e-22

Sequence "Locus_862_Transcript_11_3_ORF2" crc64 checksum: F09DE81963F3F2F8 length: 1150 aa.

InterPro       IPR001370      Baculoviral inhibition of apoptosis protein repeat
Cellular Component: intracellular (GO:0005622)
method         AccNumber      shortName                               location
Gene3D         G3DSA:1.10.1170.10no description                          T[605-695] 7e-20 T[836-946] 3.9e-29
HMMPfam        PF00653        BIR                                     T[619-680] 3.1e-14 T[850-912] 3.3e-17
HMMSmart       SM00238        Baculoviral inhibition of apoptosis proteinT[611-682] 9e-15 T[843-913] 5.6e-17
ProfileScan    PS50143        BIR_REPEAT_2                            T[616-681] 17.324 T[848-912] 17.816

InterPro       NULL           NULL
method         AccNumber      shortName                               location
Coil           coil           coiled-coil                             ?[1078-1099] NA
HMMPanther     PTHR10044      INHIBITOR OF APOPTOSIS                  T[610-1148] 1.7e-52
HMMPanther     PTHR10044:SF80 BACULOVIRAL IAP REPEAT-CONTAINING PROTEIN 7-RELATEDT[610-1148] 1.7e-52
HMMPfam        PF13920        zf-C3HC4_3                              T[1098-1134] 5.2e-07
Seg            seg            seg                                     ?[556-578] NA ?[717-731] NA ?[812-834] NA ?[930-942] NA ?[1055-1073] NA
superfamily    SSF57924       Inhibitor of apoptosis (IAP) repeat     T[835-1124] 5.7e-34 T[601-705] 8.1e-22

Sequence "Locus_1221_Transcript_4_3_ORF3" crc64 checksum: B121B63C85B763E0 length: 1162 aa.

InterPro       IPR004866      Chitobiase/hexosaminidase  N-terminal domain
method         AccNumber      shortName                               location
HMMPfam        PF03173        CHB_HEX                                 T[38-176] 3.9e-09
HMMSmart       SM01081        Putative carbohydrate binding domain    T[45-203] 6.1e-05

InterPro       IPR008965      Carbohydrate-binding domain
Molecular Function: carbohydrate binding (GO:0030246)
method         AccNumber      shortName                               location
superfamily    SSF49384       Carbohydrate-binding domain             T[37-198] 1.2e-13

InterPro       IPR012291      Cellulose-binding family II/chitobiase, carbohydrate-binding domain
Molecular Function: hydrolase activity, hydrolyzing O-glycosyl compounds (GO:0004553), Molecular Function: polysaccharide binding (GO:0030247)
method         AccNumber      shortName                               location
Gene3D         G3DSA:2.60.40.290no description                          T[37-169] 1e-13

InterPro       IPR013781      Glycoside hydrolase, catalytic domain
Molecular Function: catalytic activity (GO:0003824), Biological Process: carbohydrate metabolic process (GO:0005975), Molecular Function: cation binding (GO:0043169)
method         AccNumber      shortName                               location
Gene3D         G3DSA:3.20.20.80no description                          T[353-564] 1.6e-41 T[690-878] 1.3e-14

InterPro       IPR015883      Glycoside hydrolase family 20, catalytic core
Molecular Function: hydrolase activity, hydrolyzing O-glycosyl compounds (GO:0004553), Biological Process: carbohydrate metabolic process (GO:0005975)
method         AccNumber      shortName                               location
HMMPfam        PF00728        Glyco_hydro_20                          T[355-815] 2.5e-44

InterPro       IPR017853      Glycoside hydrolase, superfamily
method         AccNumber      shortName                               location
superfamily    SSF51445       (Trans)glycosidases                     T[353-818] 5.7e-42

InterPro       IPR025705      Beta-hexosaminidase subunit alpha/beta
Molecular Function: beta-N-acetylhexosaminidase activity (GO:0004563)
method         AccNumber      shortName                               location
FPrintScan     PR00738        GLHYDRLASE20                            T[317-337] 6e-16 T[349-366] 6e-16 T[378-399] 6e-16 T[455-472] 6e-16 T[523-541] 6e-16 T[550-563] 6e-16

InterPro       NULL           NULL
method         AccNumber      shortName                               location
Gene3D         G3DSA:3.30.379.10no description                          T[212-351] 1.4e-07
HMMPanther     PTHR22600      BETA-HEXOSAMINIDASE                     T[180-465] 1.2e-25
Seg            seg            seg                                     ?[1112-1128] NA ?[1147-1162] NA
SignalPHMM     SignalP-NN(euk)signal-peptide                          ?[1-31] NA
TMHMM          tmhmm          transmembrane_regions                   ?[10-30] NA
superfamily    SSF55545       beta-N-acetylhexosaminidase-like domain T[209-354] 4.3e-12

Sequence "Locus_862_Transcript_4_3_ORF2" crc64 checksum: 49666F2933D2C880 length: 1193 aa.

InterPro       IPR001370      Baculoviral inhibition of apoptosis protein repeat
Cellular Component: intracellular (GO:0005622)
method         AccNumber      shortName                               location
Gene3D         G3DSA:1.10.1170.10no description                          T[648-738] 7.3e-20 T[879-989] 4.1e-29
HMMPfam        PF00653        BIR                                     T[662-723] 3.3e-14 T[893-955] 3.4e-17
HMMSmart       SM00238        Baculoviral inhibition of apoptosis proteinT[654-725] 9e-15 T[886-956] 5.6e-17
ProfileScan    PS50143        BIR_REPEAT_2                            T[659-724] 17.324 T[891-955] 17.816

InterPro       NULL           NULL
method         AccNumber      shortName                               location
Coil           coil           coiled-coil                             ?[1121-1142] NA
HMMPanther     PTHR10044      INHIBITOR OF APOPTOSIS                  T[653-1191] 1.7e-52
HMMPanther     PTHR10044:SF80 BACULOVIRAL IAP REPEAT-CONTAINING PROTEIN 7-RELATEDT[653-1191] 1.7e-52
HMMPfam        PF13920        zf-C3HC4_3                              T[1141-1177] 5.5e-07
Seg            seg            seg                                     ?[599-621] NA ?[760-774] NA ?[855-877] NA ?[973-985] NA ?[1098-1116] NA
superfamily    SSF57924       Inhibitor of apoptosis (IAP) repeat     T[878-1167] 5.7e-34 T[644-748] 8.1e-22

Sequence "Locus_716_Transcript_9_1_ORF4" crc64 checksum: 7B73A8462306BAA2 length: 1161 aa.

InterPro       IPR003020      Bicarbonate transporter, eukaryotic
Molecular Function: inorganic anion exchanger activity (GO:0005452), Biological Process: anion transport (GO:0006820), Cellular Component: membrane (GO:0016020)
method         AccNumber      shortName                               location
FPrintScan     PR01231        HCO3TRNSPORT                            T[322-334] 1.1e-25 T[458-467] 1.1e-25 T[483-494] 1.1e-25 T[573-585] 1.1e-25 T[830-843] 1.1e-25
HMMPanther     PTHR11453      ANION EXCHANGE PROTEIN                  T[20-1069] 0
HMMTigr        TIGR00834      ae: anion exchange protein              T[124-1046] 0

InterPro       IPR003024      Sodium bicarbonate cotransporter
Molecular Function: inorganic anion exchanger activity (GO:0005452), Biological Process: anion transport (GO:0006820), Cellular Component: membrane (GO:0016020)
method         AccNumber      shortName                               location
FPrintScan     PR01232        NAHCO3TRSPRT                            T[144-150] 3.4e-19 T[332-340] 3.4e-19 T[373-381] 3.4e-19 T[383-391] 3.4e-19 T[393-405] 3.4e-19 T[522-529] 3.4e-19 T[569-576] 3.4e-19

InterPro       IPR011531      Bicarbonate transporter, C-terminal
Biological Process: anion transport (GO:0006820), Cellular Component: integral to membrane (GO:0016021)
method         AccNumber      shortName                               location
HMMPfam        PF00955        HCO3_cotransp                           T[435-979] 6.7e-220

InterPro       IPR013769      Bicarbonate transporter, cytoplasmic
Biological Process: anion transport (GO:0006820), Molecular Function: anion transmembrane transporter activity (GO:0008509), Cellular Component: integral to membrane (GO:0016021)
method         AccNumber      shortName                               location
Gene3D         G3DSA:3.40.1100.10no description                          T[115-411] 1.6e-103
HMMPfam        PF07565        Band_3_cyto                             T[143-392] 6.7e-78

InterPro       IPR016152      Phosphotransferase/anion transporter
Molecular Function: transporter activity (GO:0005215), Biological Process: transport (GO:0006810)
method         AccNumber      shortName                               location
superfamily    SSF55804       Phoshotransferase/anion transport proteinT[114-411] 8.8e-87

InterPro       NULL           NULL
method         AccNumber      shortName                               location
Gene3D         G3DSA:1.10.287.570no description                          T[452-492] 1.3e-18
HMMPanther     PTHR11453:SF9  SODIUM BICARBONATE COTRANSPORTER (NBC2, 3)T[20-1069] 0
Seg            seg            seg                                     ?[54-72] NA ?[555-568] NA ?[630-643] NA ?[656-669] NA ?[1033-1050] NA
TMHMM          tmhmm          transmembrane_regions                   ?[497-517] NA ?[522-542] NA ?[556-576] NA ?[641-661] NA ?[709-729] NA ?[750-768] NA ?[800-820] NA ?[841-861] NA ?[900-920] NA ?[925-945] NA ?[970-990] NA

Sequence "Locus_6787_Transcript_11_3_ORF4" crc64 checksum: E89C217995C5EEFB length: 1173 aa.

InterPro       IPR000477      Reverse transcriptase
Molecular Function: RNA binding (GO:0003723), Molecular Function: RNA-directed DNA polymerase activity (GO:0003964), Biological Process: RNA-dependent DNA replication (GO:0006278)
method         AccNumber      shortName                               location
HMMPfam        PF00078        RVT_1                                   T[598-844] 6e-39
ProfileScan    PS50878        RT_POL                                  T[568-844] 17.834

InterPro       IPR005135      Endonuclease/exonuclease/phosphatase
method         AccNumber      shortName                               location
HMMPfam        PF03372        Exo_endo_phos                           T[6-196] 1.2e-07
superfamily    SSF56219       DNase I-like                            T[4-253] 1.4e-11

InterPro       NULL           NULL
method         AccNumber      shortName                               location
HMMPanther     PTHR19446      REVERSE TRANSCRIPTASES                  T[368-814] 4.1e-77
Seg            seg            seg                                     ?[355-375] NA ?[536-544] NA ?[689-700] NA ?[768-784] NA
superfamily    SSF56672       DNA/RNA polymerases                     T[534-814] 4.4e-17

Sequence "Locus_4733_Transcript_8_1_ORF2" crc64 checksum: 370112AB441059D5 length: 1111 aa.

InterPro       IPR001846      von Willebrand factor, type D domain
method         AccNumber      shortName                               location
HMMPfam        PF00094        VWD                                     T[560-705] 7.8e-24
HMMSmart       SM00216        von Willebrand factor (vWF) type D domainT[549-705] 2.1e-22
ProfileScan    PS51233        VWFD                                    T[558-759] 32.660

InterPro       NULL           NULL
method         AccNumber      shortName                               location
Coil           coil           coiled-coil                             ?[195-230] NA
HMMPanther     PTHR11339      EXTRACELLULAR MATRIX GLYCOPROTEIN RELATEDT[560-769] 6.6e-27
Seg            seg            seg                                     ?[102-114] NA
SignalPHMM     SignalP-NN(euk)signal-peptide                          ?[1-21] NA
superfamily    SSF53300       vWA-like                                T[826-968] 5.9e-06

Sequence "Locus_4401_Transcript_1_1_ORF6" crc64 checksum: FD325ED644D2D697 length: 1140 aa.

InterPro       IPR008532      Domain of unknown function DUF814
method         AccNumber      shortName                               location
HMMPfam        PF05670        DUF814                                  T[507-605] 3.8e-26

InterPro       IPR008616      Fibronectin-binding A, N-terminal
method         AccNumber      shortName                               location
HMMPfam        PF05833        FbpA                                    T[12-496] 5.3e-42

InterPro       IPR021846      Protein of unknown function DUF3441
method         AccNumber      shortName                               location
HMMPfam        PF11923        DUF3441                                 T[1036-1132] 4.3e-31

InterPro       NULL           NULL
method         AccNumber      shortName                               location
Coil           coil           coiled-coil                             ?[226-247] NA ?[299-351] NA ?[699-720] NA ?[926-954] NA
HMMPanther     PTHR15239      UNCHARACTERIZED                         T[6-1140] 0
HMMPanther     PTHR15239:SF0  SUBFAMILY NOT NAMED                     T[6-1140] 0
Seg            seg            seg                                     ?[229-243] NA ?[419-429] NA ?[453-466] NA ?[678-722] NA ?[827-837] NA ?[884-901] NA ?[918-924] NA ?[959-975] NA ?[984-995] NA ?[996-1005] NA

Sequence "Locus_1049_Transcript_20_2_ORF1" crc64 checksum: DC55911702A113B9 length: 1153 aa.

InterPro       IPR001599      Alpha-2-macroglobulin
Molecular Function: endopeptidase inhibitor activity (GO:0004866)
method         AccNumber      shortName                               location
HMMPfam        PF00207        A2M                                     T[179-259] 4.5e-22

InterPro       IPR008930      Terpenoid cyclases/protein prenyltransferase alpha-alpha toroid
method         AccNumber      shortName                               location
superfamily    SSF48239       Terpenoid cyclases/Protein prenyltransferasesT[416-711] 3.4e-65

InterPro       IPR008993      Tissue inhibitor of metalloproteinases-like, OB-fold
method         AccNumber      shortName                               location
superfamily    SSF50242       TIMP-like                               T[992-1151] 5.3e-11

InterPro       IPR009048      Alpha-macroglobulin, receptor-binding
Cellular Component: extracellular region (GO:0005576)
method         AccNumber      shortName                               location
Gene3D         G3DSA:2.60.40.690no description                          T[852-971] 2.6e-16
HMMPfam        PF07677        A2M_recep                               T[878-970] 2.5e-14
superfamily    SSF49410       Alpha-macroglobulin receptor domain     T[839-991] 2.2e-17

InterPro       IPR011626      A-macroglobulin complement component
Cellular Component: extracellular space (GO:0005615)
method         AccNumber      shortName                               location
HMMPfam        PF07678        A2M_comp                                T[476-707] 3.1e-59

InterPro       IPR019565      Alpha-2-macroglobulin, thiol-ester bond-forming
method         AccNumber      shortName                               location
HMMPfam        PF10569        Thiol-ester_cl                          T[422-451] 1e-11

InterPro       IPR019742      Alpha-2-macroglobulin, conserved site
method         AccNumber      shortName                               location
PatternScan    PS00477        ALPHA_2_MACROGLOBULIN                   T[429-437] NA

InterPro       NULL           NULL
method         AccNumber      shortName                               location
Coil           coil           coiled-coil                             ?[883-904] NA
Gene3D         G3DSA:1.50.10.20no description                          T[420-712] 2.6e-81
HMMPanther     PTHR11412      MACROGLOBULIN/COMPLEMENT                T[1-1119] 2.7e-188
HMMPanther     PTHR11412:SF14 COMPLEMENT C3                           T[1-1119] 2.7e-188
Seg            seg            seg                                     ?[330-341] NA ?[511-522] NA ?[847-858] NA

Sequence "Locus_12286_Transcript_6_2_ORF3" crc64 checksum: 5CF1D3EA0555A033 length: 1132 aa.

InterPro       IPR018999      RNA helicase UPF1, UPF2-interacting domain
Biological Process: nuclear-transcribed mRNA catabolic process, nonsense-mediated decay (GO:0000184), Molecular Function: DNA binding (GO:0003677), Molecular Function: helicase activity (GO:0004386), Molecular Function: ATP binding (GO:0005524), Cellular Component: cytoplasm (GO:0005737), Molecular Function: zinc ion binding (GO:0008270)
method         AccNumber      shortName                               location
HMMPfam        PF09416        UPF1_Zn_bind                            T[123-274] 4e-74

InterPro       NULL           NULL
method         AccNumber      shortName                               location
Gene3D         G3DSA:3.40.50.300no description                          T[582-709] 1.8e-22
HMMPanther     PTHR10887      DNA2/NAM7 HELICASE FAMILY               T[76-1132] 0
HMMPanther     PTHR10887:SF26 REGULATOR OF NONSENSE TRANSCRIPTS 1     T[76-1132] 0
HMMPfam        PF13086        AAA_11                                  T[472-674] 1.4e-54
HMMPfam        PF13087        AAA_12                                  T[682-878] 9.9e-59
Seg            seg            seg                                     ?[32-43] NA ?[61-71] NA ?[107-113] NA ?[992-1007] NA ?[1011-1020] NA ?[1029-1049] NA
superfamily    SSF52540       P-loop containing nucleoside triphosphate hydrolasesT[463-900] 2.9e-66

Sequence "Locus_3042_Transcript_3_1_ORF2" crc64 checksum: F16AD98ADEA47D55 length: 1101 aa.

InterPro       IPR001440      Tetratricopeptide TPR-1
Molecular Function: protein binding (GO:0005515)
method         AccNumber      shortName                               location
HMMPfam        PF00515        TPR_1                                   T[417-449] 0.02

InterPro       IPR011990      Tetratricopeptide-like helical
Molecular Function: protein binding (GO:0005515)
method         AccNumber      shortName                               location
Gene3D         G3DSA:1.25.40.10no description                          T[15-247] 1.5e-32 T[322-375] 6.3e-05 T[376-459] 6.9e-14 T[1017-1047] 9.8e-15

InterPro       IPR013026      Tetratricopeptide repeat-containing domain
Molecular Function: protein binding (GO:0005515)
method         AccNumber      shortName                               location
ProfileScan    PS50293        TPR_REGION                              T[60-232] 25.227 T[363-449] 10.473 T[535-568] 6.835

InterPro       IPR019734      Tetratricopeptide repeat
Molecular Function: protein binding (GO:0005515)
method         AccNumber      shortName                               location
HMMSmart       SM00028        Tetratricopeptide repeats               T[60-94] 62 T[131-164] 19 T[165-198] 0.81 T[199-232] 61 T[416-449] 0.31 T[535-568] 50 T[576-609] 1.8e+02 T[646-679] 4.4e+02
ProfileScan    PS50005        TPR                                     T[131-164] 9.352 T[165-198] 9.794 T[199-232] 7.110 T[416-449] 8.998 T[535-568] 7.080

InterPro       NULL           NULL
method         AccNumber      shortName                               location
Coil           coil           coiled-coil                             ?[699-720] NA
HMMPanther     PTHR15704      SUPERKILLER 3 PROTEIN-RELATED           T[12-854] 5.1e-249
HMMPanther     PTHR15704:SF4  SUBFAMILY NOT NAMED                     T[12-854] 5.1e-249
HMMPfam        PF13414        TPR_11                                  T[171-230] 2.6e-08
Seg            seg            seg                                     ?[563-575] NA ?[698-710] NA ?[753-762] NA ?[790-805] NA
superfamily    SSF48452       TPR-like                                T[21-249] 1.2e-23 T[327-501] 1.3e-17 T[406-604] 2.2e-12
superfamily    SSF81901       HCP-like                                T[534-758] 1.3e-09

Sequence "Locus_3236_Transcript_4_1_ORF2" crc64 checksum: C762A4772C9107CD length: 1079 aa.

InterPro       IPR026061      Stereocilin
method         AccNumber      shortName                               location
HMMPanther     PTHR23412:SF1  STEREOCILIN                             T[812-1065] 2.7e-13

InterPro       NULL           NULL
method         AccNumber      shortName                               location
HMMPanther     PTHR23412      STEREOCILIN RELATED                     T[812-1065] 2.7e-13
Seg            seg            seg                                     ?[35-43] NA ?[233-242] NA ?[915-927] NA
SignalPHMM     SignalP-NN(euk)signal-peptide                          ?[1-33] NA

Sequence "Locus_2428_Transcript_7_2_ORF1" crc64 checksum: 59D6468D067D3D78 length: 1157 aa.

InterPro       IPR001007      von Willebrand factor, type C
Molecular Function: protein binding (GO:0005515)
method         AccNumber      shortName                               location
HMMSmart       SM00214        von Willebrand factor (vWF) type C domainT[48-109] 6.5e-06 T[132-194] 1.3e-06 T[274-336] 2.6e-07 T[385-448] 1.7e-06 T[508-571] 6.3e-05 T[596-660] 0.31 T[702-765] 4.5e-06 T[978-1039] 9e-08 T[1077-1139] 5.4e-05
PatternScan    PS01208        VWFC_1                                  T[402-448] NA T[525-571] NA T[613-660] NA T[719-765] NA T[1094-1139] NA
ProfileScan    PS50184        VWFC_2                                  T[46-110] 9.198 T[130-195] 9.962 T[272-337] 9.498 T[383-449] 8.979 T[506-572] 8.570 T[700-766] 8.843 T[976-1040] 9.571 T[1075-1140] 8.679

InterPro       IPR003582      Metridin-like ShK toxin
method         AccNumber      shortName                               location
HMMPfam        PF01549        ShK                                     T[19-32] 18 T[224-260] 3.1e-05 T[773-808] 0.0059 T[825-860] 4e-05 T[909-944] 6.3e-06
HMMSmart       SM00254        ShK toxin domain                        T[224-261] 0.00024 T[773-809] 1.8 T[824-861] 0.28 T[909-945] 0.00062

InterPro       IPR006552      VWC out
method         AccNumber      shortName                               location
HMMSmart       SM00215        von Willebrand factor (vWF) type C domainT[48-109] 0.52 T[132-194] 0.19 T[274-331] 0.65 T[508-571] 0.84 T[1077-1139] 0.24

InterPro       NULL           NULL
method         AccNumber      shortName                               location
HMMPanther     PTHR11348      CONNECTIVE TISSUE GROWTH FACTOR-RELATED T[132-194] 1.7e-07
HMMPanther     PTHR11348:SF6  CYR61/CCN1                              T[132-194] 1.7e-07
Seg            seg            seg                                     ?[337-346] NA ?[661-679] NA ?[864-906] NA ?[950-958] NA ?[1040-1074] NA
SignalPHMM     SignalP-NN(euk)signal-peptide                          ?[1-21] NA
superfamily    SSF57603       FnI-like domain                         T[120-200] 2.8e-06 T[1068-1145] 8.5e-06 T[487-577] 1.7e-05 T[969-1039] 1.8e-05 T[677-771] 4.7e-05 T[47-84] 0.00019 T[376-448] 0.00019 T[258-336] 0.00025 T[585-660] 0.015

Sequence "Locus_16336_Transcript_1_1_ORF7" crc64 checksum: C1860812D261F2B9 length: 1104 aa.

InterPro       NULL           NULL
method         AccNumber      shortName                               location
Coil           coil           coiled-coil                             ?[97-118] NA ?[165-212] NA ?[284-312] NA ?[320-341] NA ?[593-614] NA ?[652-673] NA ?[680-701] NA ?[778-799] NA
HMMPanther     PTHR23343      ZONA PELLUCIDA SPERM-BINDING PROTEIN    T[644-1030] 1.7e-73
HMMPanther     PTHR23343:SF2  GB DEF: HYPOTHETICAL PROTEIN DKFZP434P0316T[644-1030] 1.7e-73
Seg            seg            seg                                     ?[322-334] NA ?[513-529] NA ?[533-553] NA ?[777-788] NA ?[879-890] NA ?[1033-1062] NA

Sequence "Locus_5513_Transcript_4_1_ORF1" crc64 checksum: C2587920ECEAF502 length: 1094 aa.

InterPro       IPR000884      Thrombospondin, type 1 repeat
method         AccNumber      shortName                               location
HMMPfam        PF00090        TSP_1                                   T[91-137] 1.7e-09 T[145-192] 5.8e-08
HMMSmart       SM00209        Thrombospondin type                     T[90-138] 3.5e-10 T[143-193] 1.2e-06
ProfileScan    PS50092        TSP1                                    T[87-138] 11.552 T[140-193] 11.427
superfamily    SSF82895       TSP-1 type 1 repeat                     T[83-137] 4.4e-11 T[141-192] 5.9e-09

InterPro       IPR003598      Immunoglobulin subtype 2
method         AccNumber      shortName                               location
HMMSmart       SM00408        Immunoglobulin C-2 Type                 T[307-365] 3.7e-05

InterPro       IPR003599      Immunoglobulin subtype
method         AccNumber      shortName                               location
HMMSmart       SM00409        Immunoglobulin                          T[301-377] 2e-05

InterPro       IPR007110      Immunoglobulin-like
Molecular Function: protein binding (GO:0005515)
method         AccNumber      shortName                               location
ProfileScan    PS50835        IG_LIKE                                 T[295-375] 10.499

InterPro       IPR008969      Carboxypeptidase-like, regulatory domain
method         AccNumber      shortName                               location
superfamily    SSF49464       Carboxypeptidase regulatory domain-like T[215-302] 1.9e-07 T[474-558] 0.0028

InterPro       IPR013783      Immunoglobulin-like fold
method         AccNumber      shortName                               location
Gene3D         G3DSA:2.60.40.10no description                          T[295-377] 1.4e-11

InterPro       NULL           NULL
method         AccNumber      shortName                               location
Gene3D         G3DSA:2.20.100.10no description                          T[89-137] 1.3e-07 T[141-192] 6.2e-08
HMMPanther     PTHR15031      CARTILAGE INTERMEDIATE LAYER PROTEIN (CLIP)T[137-747] 2.5e-112
Seg            seg            seg                                     ?[36-52] NA ?[234-252] NA
SignalPHMM     SignalP-NN(euk)signal-peptide                          ?[1-23] NA
superfamily    SSF48726       Immunoglobulin                          T[295-380] 5.5e-17

Sequence "Locus_7874_Transcript_1_1_ORF3" crc64 checksum: 77DB495BE6DB7DA9 length: 1126 aa.

InterPro       NULL           NULL
method         AccNumber      shortName                               location
Seg            seg            seg                                     ?[685-701] NA
SignalPHMM     SignalP-NN(euk)signal-peptide                          ?[1-56] NA
TMHMM          tmhmm          transmembrane_regions                   ?[1034-1056] NA

Sequence "Locus_2810_Transcript_10_1_ORF2" crc64 checksum: 7C1CA7F97F81D3C4 length: 1044 aa.

InterPro       IPR000602      Glycoside hydrolase, family 38, core
Molecular Function: alpha-mannosidase activity (GO:0004559), Biological Process: carbohydrate metabolic process (GO:0005975)
method         AccNumber      shortName                               location
Gene3D         G3DSA:3.20.110.10no description                          T[34-372] 7.9e-120
HMMPfam        PF01074        Glyco_hydro_38                          T[52-370] 4.8e-84

InterPro       IPR011013      Glycoside hydrolase-type carbohydrate-binding
Molecular Function: catalytic activity (GO:0003824), Biological Process: carbohydrate metabolic process (GO:0005975), Molecular Function: carbohydrate binding (GO:0030246)
method         AccNumber      shortName                               location
superfamily    SSF74650       Galactose mutarotase-like               T[465-1029] 3.3e-134

InterPro       IPR011330      Glycoside hydrolase/deacetylase, beta/alpha-barrel
Molecular Function: catalytic activity (GO:0003824), Biological Process: carbohydrate metabolic process (GO:0005975)
method         AccNumber      shortName                               location
superfamily    SSF88713       Glycoside hydrolase/deacetylase         T[39-373] 5.6e-116

InterPro       IPR011682      Glycosyl hydrolase family 38, C-terminal
Biological Process: mannose metabolic process (GO:0006013), Molecular Function: mannosidase activity (GO:0015923)
method         AccNumber      shortName                               location
HMMPfam        PF07748        Glyco_hydro_38C                         T[502-1024] 1.5e-86

InterPro       IPR013780      Glycosyl hydrolase, family 13, all-beta
Molecular Function: catalytic activity (GO:0003824), Biological Process: carbohydrate metabolic process (GO:0005975), Molecular Function: cation binding (GO:0043169)
method         AccNumber      shortName                               location
Gene3D         G3DSA:2.60.40.1180no description                          T[484-610] 1.4e-26

InterPro       IPR015341      Glycoside hydrolase, family 38, central domain
Molecular Function: hydrolase activity, hydrolyzing O-glycosyl compounds (GO:0004553), Molecular Function: zinc ion binding (GO:0008270)
method         AccNumber      shortName                               location
HMMPfam        PF09261        Alpha-mann_mid                          T[376-452] 9.3e-23
HMMSmart       SM00872        Alpha mannosidase, middle domain        T[375-452] 5.5e-24

InterPro       NULL           NULL
method         AccNumber      shortName                               location
Gene3D         G3DSA:1.20.1270.50no description                          T[374-475] 1.9e-34
Gene3D         G3DSA:2.60.40.1360no description                          T[891-1029] 6e-34
Gene3D         G3DSA:2.70.98.30no description                          T[611-870] 1.8e-98
HMMPanther     PTHR11607      ALPHA-MANNOSIDASE                       T[14-1030] 0
HMMPanther     PTHR11607:SF3  LYSOSOMAL ALPHA-MANNOSIDASE (MANNOSIDASE ALPHA CLASS 2B MEMBER 1)T[14-1030] 0
Seg            seg            seg                                     ?[12-23] NA ?[595-608] NA ?[1029-1039] NA
SignalPHMM     SignalP-NN(euk)signal-peptide                          ?[1-28] NA
TMHMM          tmhmm          transmembrane_regions                   ?[12-32] NA
superfamily    SSF88688       Families 57/38 glycoside transferase middle domainT[374-484] 1.5e-32

Sequence "Locus_3042_Transcript_1_1_ORF2" crc64 checksum: 3A7DADC75F1EDC2F length: 1063 aa.

InterPro       IPR001440      Tetratricopeptide TPR-1
Molecular Function: protein binding (GO:0005515)
method         AccNumber      shortName                               location
HMMPfam        PF00515        TPR_1                                   T[417-449] 0.02

InterPro       IPR011990      Tetratricopeptide-like helical
Molecular Function: protein binding (GO:0005515)
method         AccNumber      shortName                               location
Gene3D         G3DSA:1.25.40.10no description                          T[15-247] 1.4e-32 T[322-375] 5.7e-05 T[376-459] 6.6e-14 T[512-591] 1.3e-05 T[592-762] 9.5e-08

InterPro       IPR013026      Tetratricopeptide repeat-containing domain
Molecular Function: protein binding (GO:0005515)
method         AccNumber      shortName                               location
ProfileScan    PS50293        TPR_REGION                              T[60-232] 25.227 T[363-449] 10.473 T[535-568] 6.835

InterPro       IPR019734      Tetratricopeptide repeat
Molecular Function: protein binding (GO:0005515)
method         AccNumber      shortName                               location
HMMSmart       SM00028        Tetratricopeptide repeats               T[60-94] 62 T[131-164] 19 T[165-198] 0.81 T[199-232] 61 T[416-449] 0.31 T[535-568] 50 T[576-609] 1.8e+02 T[646-679] 4.4e+02
ProfileScan    PS50005        TPR                                     T[131-164] 9.352 T[165-198] 9.794 T[199-232] 7.110 T[416-449] 8.998 T[535-568] 7.080

InterPro       NULL           NULL
method         AccNumber      shortName                               location
Coil           coil           coiled-coil                             ?[699-720] NA
HMMPanther     PTHR15704      SUPERKILLER 3 PROTEIN-RELATED           T[12-854] 5.1e-249
HMMPanther     PTHR15704:SF4  SUBFAMILY NOT NAMED                     T[12-854] 5.1e-249
HMMPfam        PF13414        TPR_11                                  T[171-230] 2.5e-08
Seg            seg            seg                                     ?[563-575] NA ?[698-710] NA ?[753-762] NA ?[790-805] NA
superfamily    SSF48452       TPR-like                                T[21-249] 1.2e-23 T[327-501] 1.3e-17 T[406-604] 2.2e-12
superfamily    SSF81901       HCP-like                                T[534-758] 1.3e-09

Sequence "Locus_12855_Transcript_2_2_ORF1" crc64 checksum: 0AE8C876CCA5B43B length: 1086 aa.

InterPro       IPR001599      Alpha-2-macroglobulin
Molecular Function: endopeptidase inhibitor activity (GO:0004866)
method         AccNumber      shortName                               location
HMMPfam        PF00207        A2M                                     T[804-894] 1.8e-26

InterPro       IPR002890      Alpha-2-macroglobulin, N-terminal
Molecular Function: endopeptidase inhibitor activity (GO:0004866)
method         AccNumber      shortName                               location
HMMPfam        PF01835        A2M_N                                   T[164-261] 5.7e-17

InterPro       IPR008930      Terpenoid cyclases/protein prenyltransferase alpha-alpha toroid
method         AccNumber      shortName                               location
superfamily    SSF48239       Terpenoid cyclases/Protein prenyltransferasesT[1019-1086] 1.6e-19

InterPro       IPR011625      Alpha-2-macroglobulin, N-terminal 2
method         AccNumber      shortName                               location
HMMPfam        PF07703        A2M_N_2                                 T[526-660] 4.4e-29

InterPro       IPR019565      Alpha-2-macroglobulin, thiol-ester bond-forming
method         AccNumber      shortName                               location
HMMPfam        PF10569        Thiol-ester_cl                          T[1022-1052] 2.1e-15

InterPro       IPR019742      Alpha-2-macroglobulin, conserved site
method         AccNumber      shortName                               location
PatternScan    PS00477        ALPHA_2_MACROGLOBULIN                   T[1030-1038] NA

InterPro       NULL           NULL
method         AccNumber      shortName                               location
Gene3D         G3DSA:1.50.10.20no description                          T[1020-1086] 2.1e-24
HMMPanther     PTHR11412      MACROGLOBULIN/COMPLEMENT                T[35-1086] 2.5e-237
Seg            seg            seg                                     ?[47-59] NA ?[681-690] NA ?[746-771] NA
SignalPHMM     SignalP-NN(euk)signal-peptide                          ?[1-59] NA
TMHMM          tmhmm          transmembrane_regions                   ?[43-65] NA

Sequence "Locus_1583_Transcript_1_3_ORF2" crc64 checksum: 61B4A48F7B6B9CD5 length: 1066 aa.

InterPro       NULL           NULL
method         AccNumber      shortName                               location
Seg            seg            seg                                     ?[79-92] NA
SignalPHMM     SignalP-NN(euk)signal-peptide                          ?[1-23] NA
TMHMM          tmhmm          transmembrane_regions                   ?[9-24] NA

Sequence "Locus_4550_Transcript_7_1_ORF4" crc64 checksum: F8B8D0757226B4A4 length: 1048 aa.

InterPro       IPR000719      Protein kinase, catalytic domain
Molecular Function: protein kinase activity (GO:0004672), Molecular Function: ATP binding (GO:0005524), Biological Process: protein phosphorylation (GO:0006468)
method         AccNumber      shortName                               location
ProfileScan    PS50011        PROTEIN_KINASE_DOM                      T[757-1015] 18.535

InterPro       IPR001245      Serine-threonine/tyrosine-protein kinase catalytic domain
Molecular Function: protein kinase activity (GO:0004672), Biological Process: protein phosphorylation (GO:0006468)
method         AccNumber      shortName                               location
HMMPfam        PF07714        Pkinase_Tyr                             T[762-1012] 1e-22

InterPro       IPR001401      Dynamin, GTPase domain
Molecular Function: GTPase activity (GO:0003924), Molecular Function: GTP binding (GO:0005525)
method         AccNumber      shortName                               location
HMMPfam        PF00350        Dynamin_N                               T[138-264] 1.7e-16

InterPro       IPR002290      Serine/threonine- / dual-specificity protein kinase, catalytic  domain
Molecular Function: protein kinase activity (GO:0004672), Molecular Function: ATP binding (GO:0005524), Biological Process: protein phosphorylation (GO:0006468)
method         AccNumber      shortName                               location
HMMSmart       SM00220        Serine/Threonine protein kinases, catalyticT[768-1020] 1.6e-05

InterPro       IPR011009      Protein kinase-like domain
Molecular Function: transferase activity, transferring phosphorus-containing groups (GO:0016772)
method         AccNumber      shortName                               location
superfamily    SSF56112       Protein kinase-like (PK-like)           T[761-1020] 3.3e-26

InterPro       IPR020635      Tyrosine-protein kinase, catalytic domain
Molecular Function: protein tyrosine kinase activity (GO:0004713), Biological Process: protein phosphorylation (GO:0006468)
method         AccNumber      shortName                               location
HMMSmart       SM00219        Tyrosine kinase, catalytic domain       T[757-1012] 0.0047

InterPro       NULL           NULL
method         AccNumber      shortName                               location
Coil           coil           coiled-coil                             ?[33-57] NA ?[103-124] NA ?[537-558] NA
Gene3D         G3DSA:1.10.510.10no description                          T[857-1024] 4e-23
Gene3D         G3DSA:3.40.50.300no description                          T[129-336] 2.9e-13
HMMPanther     PTHR23257      SERINE-THREONINE PROTEIN KINASE         T[857-1022] 1.7e-13
Seg            seg            seg                                     ?[43-57] NA
superfamily    SSF52540       P-loop containing nucleoside triphosphate hydrolasesT[110-422] 3.5e-23

Sequence "Locus_4271_Transcript_4_2_ORF2" crc64 checksum: CB6CF8A99820676A length: 1023 aa.

InterPro       IPR002015      Proteasome/cyclosome, regulatory subunit
method         AccNumber      shortName                               location
HMMPfam        PF01851        PC_rep                                  T[453-483] 5.6e-05 T[490-522] 0.0002 T[560-593] 2.7e-05

InterPro       IPR011989      Armadillo-like helical
method         AccNumber      shortName                               location
Gene3D         G3DSA:1.25.10.10no description                          T[609-756] 7.1e-16

InterPro       IPR016024      Armadillo-type fold
Molecular Function: binding (GO:0005488)
method         AccNumber      shortName                               location
superfamily    SSF48371       ARM repeat                              T[11-785] 1.1e-37

InterPro       IPR016642      26S proteasome regulatory complex, non-ATPase subcomplex, Rpn2/Psmd1 subunit
Cellular Component: proteasome complex (GO:0000502), Molecular Function: enzyme regulator activity (GO:0030234), Biological Process: regulation of protein catabolic process (GO:0042176)
method         AccNumber      shortName                               location
HMMPIR         PIRSF015947    26S proteasome regulatory complex, non-ATPase subcomplex, Rpn2/Psmd1 subunitT[2-1022] 0

InterPro       NULL           NULL
method         AccNumber      shortName                               location
Coil           coil           coiled-coil                             ?[890-911] NA
HMMPanther     PTHR10943      26S PROTEASOME NON-ATPASE REGULATORY SUBUNITT[5-1023] 0
HMMPanther     PTHR10943:SF2  26S PROTEASOME NON-ATPASE REGULATORY SUBUNIT 1 (26S PROTEASOME REGULATORY SUBUNIT RPN2)T[5-1023] 0
HMMPfam        PF13646        HEAT_2                                  T[650-739] 2.2e-10
Seg            seg            seg                                     ?[322-336] NA ?[525-538] NA ?[763-774] NA ?[867-876] NA ?[886-940] NA ?[996-1019] NA

Sequence "Locus_1009_Transcript_18_1_ORF2" crc64 checksum: 49ACDAE1DD9B8B06 length: 1042 aa.

InterPro       IPR000203      GPS domain
Biological Process: neuropeptide signaling pathway (GO:0007218), Cellular Component: membrane (GO:0016020)
method         AccNumber      shortName                               location
HMMPfam        PF01825        GPS                                     T[671-715] 3.2e-14
HMMSmart       SM00303        G-protein-coupled receptor proteolytic siteT[669-720] 1.8e-17
ProfileScan    PS50221        GPS                                     T[670-720] 16.912

InterPro       IPR000832      GPCR, family 2, secretin-like
Molecular Function: G-protein coupled receptor activity (GO:0004930), Biological Process: G-protein coupled receptor signaling pathway (GO:0007186), Cellular Component: integral to membrane (GO:0016021)
method         AccNumber      shortName                               location
FPrintScan     PR00249        GPCRSECRETIN                            T[732-756] 1.5e-17 T[795-818] 1.5e-17 T[833-858] 1.5e-17 T[875-900] 1.5e-17 T[920-940] 1.5e-17 T[950-971] 1.5e-17
HMMPfam        PF00002        7tm_2                                   T[728-964] 2.8e-62

InterPro       IPR001304      C-type lectin
Molecular Function: carbohydrate binding (GO:0030246)
method         AccNumber      shortName                               location
HMMPfam        PF00059        Lectin_C                                T[69-182] 3.2e-15
HMMSmart       SM00034        C-type lectin (CTL) or carbohydrate-recognitT[48-182] 3.7e-17
ProfileScan    PS50041        C_TYPE_LECTIN_2                         T[55-182] 17.140

InterPro       IPR016186      C-type lectin-like
method         AccNumber      shortName                               location
Gene3D         G3DSA:3.10.100.10no description                          T[40-183] 1.3e-23

InterPro       IPR016187      C-type lectin fold
method         AccNumber      shortName                               location
superfamily    SSF56436       C-type lectin-like                      T[48-183] 7.2e-33

InterPro       IPR017981      GPCR, family 2-like
Molecular Function: transmembrane signaling receptor activity (GO:0004888), Biological Process: cell surface receptor signaling pathway (GO:0007166), Cellular Component: membrane (GO:0016020)
method         AccNumber      shortName                               location
ProfileScan    PS50261        G_PROTEIN_RECEP_F2_4                    T[730-972] 37.206

InterPro       IPR017983      GPCR, family 2, secretin-like, conserved site
Molecular Function: G-protein coupled receptor activity (GO:0004930), Biological Process: G-protein coupled receptor signaling pathway (GO:0007186), Cellular Component: membrane (GO:0016020)
method         AccNumber      shortName                               location
PatternScan    PS00650        G_PROTEIN_RECEP_F2_2                    T[960-975] NA

InterPro       IPR022624      Domain of unknown function DUF3497
method         AccNumber      shortName                               location
HMMPfam        PF12003        DUF3497                                 T[445-642] 9.4e-18

InterPro       NULL           NULL
method         AccNumber      shortName                               location
HMMPanther     PTHR12011      G-PROTEIN COUPLED RECEPTOR              T[381-999] 1.5e-146
HMMPanther     PTHR12011:SF62 LATROPHILIN 1                           T[381-999] 1.5e-146
Seg            seg            seg                                     ?[187-214] NA ?[261-270] NA ?[738-743] NA
SignalPHMM     SignalP-NN(euk)signal-peptide                          ?[1-40] NA
TMHMM          tmhmm          transmembrane_regions                   ?[25-40] NA ?[110-128] NA ?[732-754] NA ?[769-784] NA ?[803-823] NA ?[835-855] NA ?[874-894] NA ?[919-941] NA ?[951-971] NA

Sequence "Locus_9645_Transcript_4_3_ORF3" crc64 checksum: 2560824869939895 length: 1037 aa.

InterPro       IPR000738      WHEP-TRS
Molecular Function: aminoacyl-tRNA ligase activity (GO:0004812), Molecular Function: ATP binding (GO:0005524), Biological Process: tRNA aminoacylation for protein translation (GO:0006418)
method         AccNumber      shortName                               location
HMMPfam        PF00458        WHEP-TRS                                T[892-942] 6.1e-17 T[978-1026] 2e-16
HMMSmart       SM00991        no description                          T[892-949] 4.4e-17 T[978-1036] 8.5e-17
PatternScan    PS00762        WHEP_TRS_1                              T[899-927] NA T[985-1013] NA
ProfileScan    PS51185        WHEP_TRS_2                              T[888-944] 13.005 T[974-1030] 13.146

InterPro       IPR001412      Aminoacyl-tRNA synthetase, class I, conserved site
Molecular Function: nucleotide binding (GO:0000166), Molecular Function: aminoacyl-tRNA ligase activity (GO:0004812), Molecular Function: ATP binding (GO:0005524), Cellular Component: cytoplasm (GO:0005737), Biological Process: tRNA aminoacylation for protein translation (GO:0006418)
method         AccNumber      shortName                               location
PatternScan    PS00178        AA_TRNA_LIGASE_I                        T[316-327] NA

InterPro       IPR004046      Glutathione S-transferase, C-terminal
method         AccNumber      shortName                               location
HMMPfam        PF00043        GST_C                                   T[151-212] 8.9e-05

InterPro       IPR009068      S15/NS1, RNA-binding
method         AccNumber      shortName                               location
Gene3D         G3DSA:1.10.287.10no description                          T[884-939] 5.4e-16 T[971-1025] 2.2e-16
superfamily    SSF47060       S15/NS1 RNA-binding domain              T[887-940] 3.3e-13 T[977-1032] 4.4e-13

InterPro       IPR009080      Aminoacyl-tRNA synthetase, class 1a, anticodon-binding
Molecular Function: nucleotide binding (GO:0000166), Molecular Function: aminoacyl-tRNA ligase activity (GO:0004812), Molecular Function: ATP binding (GO:0005524), Cellular Component: cytoplasm (GO:0005737), Biological Process: tRNA aminoacylation for protein translation (GO:0006418)
method         AccNumber      shortName                               location
superfamily    SSF47323       Anticodon-binding domain of a subclass of class I aminoacyl-tRNA synthetasesT[689-847] 1.8e-37

InterPro       IPR010987      Glutathione S-transferase, C-terminal-like
method         AccNumber      shortName                               location
Gene3D         G3DSA:1.20.1050.10no description                          T[81-143] 2.4e-06 T[145-228] 1.7e-10
superfamily    SSF47616       Glutathione S-transferase (GST), C-terminal domainT[145-219] 8.4e-11 T[69-143] 1.4e-07

InterPro       IPR014729      Rossmann-like alpha/beta/alpha sandwich fold
method         AccNumber      shortName                               location
Gene3D         G3DSA:3.40.50.620no description                          T[484-701] 1e-82

InterPro       IPR014758      Methionyl-tRNA synthetase
Molecular Function: nucleotide binding (GO:0000166), Molecular Function: methionine-tRNA ligase activity (GO:0004825), Molecular Function: ATP binding (GO:0005524), Cellular Component: cytoplasm (GO:0005737), Biological Process: methionyl-tRNA aminoacylation (GO:0006431)
method         AccNumber      shortName                               location
FPrintScan     PR01041        TRNASYNTHMET                            T[311-324] 1.2e-30 T[344-358] 1.2e-30 T[392-403] 1.2e-30 T[558-569] 1.2e-30 T[593-608] 1.2e-30 T[688-699] 1.2e-30
HMMTigr        TIGR00398      metG: methionine--tRNA ligase           T[309-848] 1.5e-172

InterPro       IPR015413      Methionyl/Leucyl tRNA synthetase
Molecular Function: nucleotide binding (GO:0000166), Molecular Function: aminoacyl-tRNA ligase activity (GO:0004812), Molecular Function: ATP binding (GO:0005524), Cellular Component: cytoplasm (GO:0005737), Biological Process: tRNA aminoacylation for protein translation (GO:0006418)
method         AccNumber      shortName                               location
HMMPfam        PF09334        tRNA-synt_1g                            T[309-700] 2.4e-144

InterPro       IPR017933      Glutathione S-transferase/chloride channel, C-terminal
method         AccNumber      shortName                               location
ProfileScan    PS50405        GST_CTER                                T[75-240] 13.551

InterPro       IPR023458      Methionine-tRNA ligase, type 1
Molecular Function: methionine-tRNA ligase activity (GO:0004825)
method         AccNumber      shortName                               location
HAMAP          MF_00098       Met_tRNA_synth_type1                    T[307-858] 36.970

InterPro       NULL           NULL
method         AccNumber      shortName                               location
Coil           coil           coiled-coil                             ?[889-910] NA ?[975-996] NA
Gene3D         G3DSA:1.10.730.10no description                          T[702-844] 3.6e-33
Gene3D         G3DSA:2.20.28.20no description                          T[444-478] 1.5e-14
HMMPanther     PTHR11946      ISOLEUCYL, LEUCYL, TYROSYL, VALYL AND METHIONYL-TRNA SYNTHETASEST[269-859] 8.4e-307
HMMPanther     PTHR11946:SF17 LEUCYL-TRNA SYNTHETASE SUBUNIT BETA     T[269-859] 8.4e-307
Seg            seg            seg                                     ?[247-259] NA ?[682-695] NA ?[941-955] NA ?[1007-1019] NA ?[1029-1037] NA
superfamily    SSF52374       Nucleotidylyl transferase               T[306-689] 2.1e-91
superfamily    SSF57770       Methionyl-tRNA synthetase (MetRS), Zn-domainT[444-478] 7e-12

Sequence "Locus_1906_Transcript_14_2_ORF7" crc64 checksum: 6962F975E845187D length: 1046 aa.

InterPro       IPR000011      Ubiquitin/SUMO-activating enzyme E1
Biological Process: cellular protein modification process (GO:0006464), Molecular Function: small protein activating enzyme activity (GO:0008641)
method         AccNumber      shortName                               location
FPrintScan     PR01849        UBIQUITINACT                            T[69-93] 1.2e-64 T[182-209] 1.2e-64 T[489-512] 1.2e-64 T[536-561] 1.2e-64 T[689-716] 1.2e-64

InterPro       IPR000127      Ubiquitin-activating enzyme repeat
Molecular Function: ATP binding (GO:0005524), Biological Process: cellular protein modification process (GO:0006464), Molecular Function: small protein activating enzyme activity (GO:0008641)
method         AccNumber      shortName                               location
HMMPfam        PF02134        UBACT                                   T[744-799] 1.2e-10 T[841-908] 2e-27

InterPro       IPR000594      UBA/THIF-type NAD/FAD binding fold
Molecular Function: catalytic activity (GO:0003824)
method         AccNumber      shortName                               location
HMMPfam        PF00899        ThiF                                    T[65-187] 5.8e-17 T[461-600] 7.5e-32

InterPro       IPR009036      Molybdenum cofactor biosynthesis, MoeB
method         AccNumber      shortName                               location
superfamily    SSF69572       Activating enzymes of the ubiquitin-like proteinsT[435-933] 1.6e-146 T[41-423] 1.5e-110

InterPro       IPR016040      NAD(P)-binding domain
Molecular Function: nucleotide binding (GO:0000166)
method         AccNumber      shortName                               location
Gene3D         G3DSA:3.40.50.720no description                          T[285-422] 2.9e-88 T[887-911] 2.8e-65

InterPro       IPR018074      Ubiquitin-activating enzyme, E1, active site
method         AccNumber      shortName                               location
PatternScan    PS00536        UBIQUITIN_ACTIVAT_1                     T[400-408] NA
PatternScan    PS00865        UBIQUITIN_ACTIVAT_2                     T[621-629] NA

InterPro       IPR018075      Ubiquitin-activating enzyme, E1
method         AccNumber      shortName                               location
HMMTigr        TIGR01408      Ube1: ubiquitin-activating enzyme E1    T[42-1043] 0

InterPro       IPR018965      Ubiquitin-activating enzyme e1, C-terminal
method         AccNumber      shortName                               location
HMMPfam        PF09358        UBA_e1_C                                T[915-1040] 2.6e-50
HMMSmart       SM00985        Ubiquitin-activating enzyme e1 C-terminal doT[915-1040] 1.6e-80

InterPro       IPR019572      Ubiquitin-activating enzyme
method         AccNumber      shortName                               location
HMMPfam        PF10585        UBA_e1_thiolCys                         T[604-648] 8.2e-21

InterPro       IPR023280      Ubiquitin-like 1 activating enzyme, catalytic cysteine domain
method         AccNumber      shortName                               location
Gene3D         G3DSA:1.10.3240.10no description                          T[624-882] 5.4e-62

InterPro       NULL           NULL
method         AccNumber      shortName                               location
HMMPanther     PTHR10953      UBIQUITIN-ACTIVATING ENZYME E1          T[32-1042] 0
HMMPanther     PTHR10953:SF105SUBFAMILY NOT NAMED                     T[32-1042] 0
Seg            seg            seg                                     ?[516-535] NA ?[1003-1019] NA

Sequence "Locus_10005_Transcript_4_3_ORF2" crc64 checksum: 50B2B51F86C7D609 length: 993 aa.

InterPro       IPR000299      FERM domain
Cellular Component: cytoskeleton (GO:0005856)
method         AccNumber      shortName                               location
ProfileScan    PS50057        FERM_3                                  T[39-323] 75.988

InterPro       IPR000798      Ezrin/radixin/moesin family
Cellular Component: cytoplasm (GO:0005737), Molecular Function: cytoskeletal protein binding (GO:0008092), Cellular Component: extrinsic to membrane (GO:0019898)
method         AccNumber      shortName                               location
FPrintScan     PR00661        ERMFAMILY                               T[53-72] 7.2e-11 T[103-122] 7.2e-11 T[146-167] 7.2e-11 T[236-256] 7.2e-11

InterPro       IPR002713      FF domain
method         AccNumber      shortName                               location
Gene3D         G3DSA:1.10.10.440no description                          T[565-621] 2.7e-14 T[622-674] 3e-11 T[677-730] 7.2e-13 T[731-785] 5.7e-13 T[786-837] 5.2e-10
HMMPfam        PF01846        FF                                      T[569-617] 2.4e-13 T[623-671] 8.7e-11 T[677-725] 5.5e-10 T[731-779] 3.2e-11 T[785-833] 2.4e-08
HMMSmart       SM00441        Contains two conserved F residues       T[566-620] 1.2e-11 T[622-674] 1.3e-05 T[676-728] 6.8e-07 T[730-782] 2.1e-06 T[784-836] 0.0051
superfamily    SSF81698       FF domain                               T[727-786] 2.4e-12 T[564-623] 3.7e-11 T[678-731] 1.9e-10 T[624-677] 6.6e-10 T[788-839] 2.9e-08

InterPro       IPR008379      Band 4.1, C-terminal
Molecular Function: actin binding (GO:0003779), Molecular Function: structural molecule activity (GO:0005198), Cellular Component: cytoskeleton (GO:0005856)
method         AccNumber      shortName                               location
HMMPfam        PF05902        4_1_CTD                                 T[925-986] 1e-08

InterPro       IPR011993      Pleckstrin homology-like domain
method         AccNumber      shortName                               location
Gene3D         G3DSA:2.30.29.30no description                          T[228-321] 1.5e-31

InterPro       IPR014352      FERM/acyl-CoA-binding protein, 3-helical bundle
method         AccNumber      shortName                               location
Gene3D         G3DSA:1.20.80.10no description                          T[118-227] 3.4e-31

InterPro       IPR014847      FERM adjacent (FA)
method         AccNumber      shortName                               location
HMMPfam        PF08736        FA                                      T[333-374] 5.5e-09

InterPro       IPR018979      FERM, N-terminal
method         AccNumber      shortName                               location
HMMPfam        PF09379        FERM_N                                  T[43-120] 5e-20

InterPro       IPR018980      FERM, C-terminal PH-like domain
method         AccNumber      shortName                               location
HMMPfam        PF09380        FERM_C                                  T[237-323] 3.9e-21

InterPro       IPR019747      FERM conserved site
method         AccNumber      shortName                               location
PatternScan    PS00660        FERM_1                                  T[94-122] NA
PatternScan    PS00661        FERM_2                                  T[203-232] NA

InterPro       IPR019748      FERM central domain
method         AccNumber      shortName                               location
HMMPfam        PF00373        FERM_M                                  T[122-233] 3.5e-15
superfamily    SSF47031       Second domain of FERM                   T[121-228] 4.2e-30

InterPro       IPR019749      Band 4.1 domain
method         AccNumber      shortName                               location
HMMSmart       SM00295        Band                                    T[35-233] 4.5e-63

InterPro       IPR019750      Band 4.1 family
method         AccNumber      shortName                               location
FPrintScan     PR00935        BAND41                                  T[73-85] 9.6e-15 T[137-150] 9.6e-15 T[150-170] 9.6e-15 T[213-229] 9.6e-15

InterPro       NULL           NULL
method         AccNumber      shortName                               location
Coil           coil           coiled-coil                             ?[460-502] NA
Gene3D         G3DSA:3.10.20.90no description                          T[38-117] 1.1e-24
HMMPanther     PTHR23280      4.1 G PROTEIN                           T[2-988] 3e-149
Seg            seg            seg                                     ?[17-37] NA ?[437-451] NA ?[458-499] NA ?[525-555] NA
superfamily    SSF50729       PH domain-like                          T[226-372] 1.9e-34
superfamily    SSF54236       Ubiquitin-like                          T[36-121] 4.4e-26

Sequence "Locus_1486_Transcript_3_1_ORF1" crc64 checksum: 1A5561EB46252283 length: 1016 aa.

InterPro       IPR000719      Protein kinase, catalytic domain
Molecular Function: protein kinase activity (GO:0004672), Molecular Function: ATP binding (GO:0005524), Biological Process: protein phosphorylation (GO:0006468)
method         AccNumber      shortName                               location
HMMPfam        PF00069        Pkinase                                 T[733-1003] 5.3e-43
ProfileScan    PS50011        PROTEIN_KINASE_DOM                      T[728-1010] 33.432

InterPro       IPR001401      Dynamin, GTPase domain
Molecular Function: GTPase activity (GO:0003924), Molecular Function: GTP binding (GO:0005525)
method         AccNumber      shortName                               location
HMMPfam        PF00350        Dynamin_N                               T[133-281] 5.5e-14

InterPro       IPR002290      Serine/threonine- / dual-specificity protein kinase, catalytic  domain
Molecular Function: protein kinase activity (GO:0004672), Molecular Function: ATP binding (GO:0005524), Biological Process: protein phosphorylation (GO:0006468)
method         AccNumber      shortName                               location
HMMSmart       SM00220        Serine/Threonine protein kinases, catalyticT[728-1010] 7.9e-35

InterPro       IPR008271      Serine/threonine-protein kinase, active site
Molecular Function: protein serine/threonine kinase activity (GO:0004674), Biological Process: protein phosphorylation (GO:0006468)
method         AccNumber      shortName                               location
PatternScan    PS00108        PROTEIN_KINASE_ST                       T[871-883] NA

InterPro       IPR011009      Protein kinase-like domain
Molecular Function: transferase activity, transferring phosphorus-containing groups (GO:0016772)
method         AccNumber      shortName                               location
superfamily    SSF56112       Protein kinase-like (PK-like)           T[716-1008] 8.9e-55

InterPro       IPR017441      Protein kinase, ATP binding site
Molecular Function: ATP binding (GO:0005524)
method         AccNumber      shortName                               location
PatternScan    PS00107        PROTEIN_KINASE_ATP                      T[734-762] NA

InterPro       IPR020635      Tyrosine-protein kinase, catalytic domain
Molecular Function: protein tyrosine kinase activity (GO:0004713), Biological Process: protein phosphorylation (GO:0006468)
method         AccNumber      shortName                               location
HMMSmart       SM00219        Tyrosine kinase, catalytic domain       T[728-1006] 3.1e-15

InterPro       NULL           NULL
method         AccNumber      shortName                               location
Coil           coil           coiled-coil                             ?[416-447] NA
Gene3D         G3DSA:1.10.510.10no description                          T[866-1013] 1.9e-36
Gene3D         G3DSA:3.30.200.20no description                          T[733-865] 2.7e-19
Gene3D         G3DSA:3.40.50.300no description                          T[123-435] 3.8e-12
HMMPanther     PTHR23257      SERINE-THREONINE PROTEIN KINASE         T[722-1016] 7.3e-52
Seg            seg            seg                                     ?[146-157] NA ?[590-597] NA
superfamily    SSF52540       P-loop containing nucleoside triphosphate hydrolasesT[104-437] 1e-18

Sequence "Locus_20148_Transcript_1_1_ORF1" crc64 checksum: 1EE1F6E26048DD7D length: 1039 aa.

InterPro       IPR024858      Golgin subfamily A
Cellular Component: Golgi apparatus (GO:0005794)
method         AccNumber      shortName                               location
HMMPanther     PTHR10881      GOLGIN SUBFAMILY A MEMBER-RELATED       T[154-893] 1.5e-158

InterPro       NULL           NULL
method         AccNumber      shortName                               location
Coil           coil           coiled-coil                             ?[184-215] NA ?[219-240] NA ?[290-311] NA ?[374-395] NA ?[405-493] NA ?[501-557] NA ?[574-602] NA ?[616-644] NA ?[654-699] NA ?[723-772] NA ?[797-832] NA ?[849-888] NA
HMMPanther     PTHR10881:SF6  GOLGI AUTOANTIGEN, GOLGIN SUBFAMILY A MEMBER 2 (CIS-GOLGI MATRIX PROTEIN GM130)T[154-893] 1.5e-158
Seg            seg            seg                                     ?[192-205] NA ?[307-325] NA ?[335-354] NA ?[535-547] NA ?[923-935] NA ?[957-972] NA
superfamily    SSF46966       Spectrin repeat                         T[410-566] 0.00039

Sequence "Locus_10005_Transcript_7_3_ORF2" crc64 checksum: 961B05B292C9B714 length: 1010 aa.

InterPro       IPR000299      FERM domain
Cellular Component: cytoskeleton (GO:0005856)
method         AccNumber      shortName                               location
ProfileScan    PS50057        FERM_3                                  T[39-323] 75.988

InterPro       IPR000798      Ezrin/radixin/moesin family
Cellular Component: cytoplasm (GO:0005737), Molecular Function: cytoskeletal protein binding (GO:0008092), Cellular Component: extrinsic to membrane (GO:0019898)
method         AccNumber      shortName                               location
FPrintScan     PR00661        ERMFAMILY                               T[53-72] 7.7e-11 T[103-122] 7.7e-11 T[146-167] 7.7e-11 T[236-256] 7.7e-11

InterPro       IPR002713      FF domain
method         AccNumber      shortName                               location
Gene3D         G3DSA:1.10.10.440no description                          T[515-570] 4.9e-14 T[571-623] 3.1e-11 T[626-679] 7.2e-13 T[680-734] 5.9e-13 T[735-786] 5.2e-10
HMMPfam        PF01846        FF                                      T[518-566] 2.4e-13 T[572-620] 8.9e-11 T[626-674] 5.6e-10 T[680-728] 3.3e-11 T[734-782] 2.5e-08
HMMSmart       SM00441        Contains two conserved F residues       T[515-569] 5.9e-12 T[571-623] 1.3e-05 T[625-677] 6.8e-07 T[679-731] 2.1e-06 T[733-785] 0.0051
superfamily    SSF81698       FF domain                               T[676-735] 2.4e-12 T[504-572] 4.3e-12 T[627-680] 1.9e-10 T[573-626] 6.6e-10 T[737-788] 2.9e-08

InterPro       IPR008379      Band 4.1, C-terminal
Molecular Function: actin binding (GO:0003779), Molecular Function: structural molecule activity (GO:0005198), Cellular Component: cytoskeleton (GO:0005856)
method         AccNumber      shortName                               location
HMMPfam        PF05902        4_1_CTD                                 T[899-1003] 3.7e-11

InterPro       IPR011993      Pleckstrin homology-like domain
method         AccNumber      shortName                               location
Gene3D         G3DSA:2.30.29.30no description                          T[228-321] 1.5e-31

InterPro       IPR014352      FERM/acyl-CoA-binding protein, 3-helical bundle
method         AccNumber      shortName                               location
Gene3D         G3DSA:1.20.80.10no description                          T[118-227] 3.5e-31

InterPro       IPR014847      FERM adjacent (FA)
method         AccNumber      shortName                               location
HMMPfam        PF08736        FA                                      T[333-374] 5.6e-09

InterPro       IPR018979      FERM, N-terminal
method         AccNumber      shortName                               location
HMMPfam        PF09379        FERM_N                                  T[43-120] 5.1e-20

InterPro       IPR018980      FERM, C-terminal PH-like domain
method         AccNumber      shortName                               location
HMMPfam        PF09380        FERM_C                                  T[237-323] 4e-21

InterPro       IPR019747      FERM conserved site
method         AccNumber      shortName                               location
PatternScan    PS00660        FERM_1                                  T[94-122] NA
PatternScan    PS00661        FERM_2                                  T[203-232] NA

InterPro       IPR019748      FERM central domain
method         AccNumber      shortName                               location
HMMPfam        PF00373        FERM_M                                  T[122-233] 3.6e-15
superfamily    SSF47031       Second domain of FERM                   T[121-228] 4.2e-30

InterPro       IPR019749      Band 4.1 domain
method         AccNumber      shortName                               location
HMMSmart       SM00295        Band                                    T[35-233] 4.5e-63

InterPro       IPR019750      Band 4.1 family
method         AccNumber      shortName                               location
FPrintScan     PR00935        BAND41                                  T[73-85] 1e-14 T[137-150] 1e-14 T[150-170] 1e-14 T[213-229] 1e-14

InterPro       NULL           NULL
method         AccNumber      shortName                               location
Coil           coil           coiled-coil                             ?[460-502] NA
Gene3D         G3DSA:3.10.20.90no description                          T[38-117] 1.1e-24
HMMPanther     PTHR23280      4.1 G PROTEIN                           T[2-1005] 2.3e-163
Seg            seg            seg                                     ?[17-37] NA ?[437-451] NA ?[458-499] NA ?[936-949] NA
superfamily    SSF50729       PH domain-like                          T[226-372] 1.9e-34
superfamily    SSF54236       Ubiquitin-like                          T[36-121] 4.4e-26

Sequence "Locus_1691_Transcript_9_3_ORF4" crc64 checksum: EB3BC18B81FD4474 length: 1026 aa.

InterPro       IPR000436      Sushi/SCR/CCP
method         AccNumber      shortName                               location
HMMPfam        PF00084        Sushi                                   T[137-181] 1e-07
HMMSmart       SM00032        Domain abundant in complement control proteiT[121-181] 1.9e-07 T[766-820] 0.93
ProfileScan    PS50923        SUSHI                                   T[119-183] 9.867 T[334-403] 5.672 T[545-611] 5.630 T[612-697] 5.620 T[764-822] 6.324

InterPro       IPR000742      Epidermal growth factor-like domain
Molecular Function: protein binding (GO:0005515)
method         AccNumber      shortName                               location
ProfileScan    PS50026        EGF_3                                   T[696-728] 10.972

InterPro       IPR001024      Lipoxygenase, LH2
Molecular Function: protein binding (GO:0005515)
method         AccNumber      shortName                               location
Gene3D         G3DSA:2.60.60.20no description                          T[825-929] 2e-12
HMMPfam        PF01477        PLAT                                    T[826-931] 6.4e-05
ProfileScan    PS50095        PLAT                                    T[824-940] 10.156

InterPro       IPR006210      Epidermal growth factor-like
Molecular Function: protein binding (GO:0005515)
method         AccNumber      shortName                               location
HMMSmart       SM00181        Epidermal growth factor-like domain.    T[699-728] 0.66 T[731-762] 1.5

InterPro       IPR008976      Lipase/lipooxygenase, PLAT/LH2
method         AccNumber      shortName                               location
superfamily    SSF49723       Lipase/lipooxygenase domain (PLAT/LH2 domain)T[818-934] 2.8e-12

InterPro       IPR013032      EGF-like, conserved site
method         AccNumber      shortName                               location
PatternScan    PS00022        EGF_1                                   T[716-727] NA

InterPro       IPR016060      Complement control module
method         AccNumber      shortName                               location
Gene3D         G3DSA:2.10.70.10no description                          T[115-182] 1.6e-08
superfamily    SSF57535       Complement control module/SCR domain    T[117-181] 3.8e-09 T[762-821] 8e-05 T[554-617] 0.019

InterPro       NULL           NULL
method         AccNumber      shortName                               location
HMMPanther     PTHR25931      FAMILY NOT NAMED                        T[103-192] 1.4e-07
HMMPanther     PTHR25931:SF25 SUBFAMILY NOT NAMED                     T[103-192] 1.4e-07
SignalPHMM     SignalP-NN(euk)signal-peptide                          ?[1-29] NA

Sequence "Locus_4375_Transcript_4_1_ORF2" crc64 checksum: 76534B3C5287742A length: 970 aa.

InterPro       IPR000569      HECT
Cellular Component: intracellular (GO:0005622), Biological Process: cellular protein modification process (GO:0006464), Molecular Function: acid-amino acid ligase activity (GO:0016881)
method         AccNumber      shortName                               location
HMMPfam        PF00632        HECT                                    T[671-969] 9.2e-89
HMMSmart       SM00119        Domain Homologous to E6-AP Carboxyl TerminusT[639-970] 7.7e-149
ProfileScan    PS50237        HECT                                    T[641-970] 96.265
superfamily    SSF56204       Hect, E3 ligase catalytic domain        T[614-964] 2.4e-116

InterPro       NULL           NULL
method         AccNumber      shortName                               location
Coil           coil           coiled-coil                             ?[295-316] NA
HMMPanther     PTHR11254      HECT DOMAIN UBIQUITIN-PROTEIN LIGASE    T[51-970] 0
HMMPanther     PTHR11254:SF68 UBIQUITIN-PROTEIN LIGASE E3A            T[51-970] 0
Seg            seg            seg                                     ?[73-86] NA

Sequence "Locus_9763_Transcript_13_2_ORF1" crc64 checksum: 694C15F5B1DCDFDE length: 985 aa.

InterPro       NULL           NULL
method         AccNumber      shortName                               location
Coil           coil           coiled-coil                             ?[119-140] NA ?[150-171] NA ?[198-268] NA ?[271-317] NA ?[324-352] NA ?[436-457] NA ?[513-548] NA ?[562-590] NA ?[632-667] NA ?[733-761] NA ?[780-808] NA ?[836-885] NA ?[903-925] NA
HMMPanther     PTHR32083      FAMILY NOT NAMED                        T[23-985] 1.7e-225
HMMPanther     PTHR32083:SF0  SUBFAMILY NOT NAMED                     T[23-985] 1.7e-225
Seg            seg            seg                                     ?[912-924] NA

Sequence "Locus_1930_Transcript_13_1_ORF4" crc64 checksum: 8DF26510972FAEFD length: 1013 aa.

InterPro       IPR000719      Protein kinase, catalytic domain
Molecular Function: protein kinase activity (GO:0004672), Molecular Function: ATP binding (GO:0005524), Biological Process: protein phosphorylation (GO:0006468)
method         AccNumber      shortName                               location
HMMPfam        PF00069        Pkinase                                 T[722-1003] 1.1e-44
ProfileScan    PS50011        PROTEIN_KINASE_DOM                      T[722-1009] 34.647

InterPro       IPR001401      Dynamin, GTPase domain
Molecular Function: GTPase activity (GO:0003924), Molecular Function: GTP binding (GO:0005525)
method         AccNumber      shortName                               location
HMMPfam        PF00350        Dynamin_N                               T[137-285] 3.1e-16

InterPro       IPR002290      Serine/threonine- / dual-specificity protein kinase, catalytic  domain
Molecular Function: protein kinase activity (GO:0004672), Molecular Function: ATP binding (GO:0005524), Biological Process: protein phosphorylation (GO:0006468)
method         AccNumber      shortName                               location
HMMSmart       SM00220        Serine/Threonine protein kinases, catalyticT[722-1009] 2.4e-38

InterPro       IPR008271      Serine/threonine-protein kinase, active site
Molecular Function: protein serine/threonine kinase activity (GO:0004674), Biological Process: protein phosphorylation (GO:0006468)
method         AccNumber      shortName                               location
PatternScan    PS00108        PROTEIN_KINASE_ST                       T[859-871] NA

InterPro       IPR011009      Protein kinase-like domain
Molecular Function: transferase activity, transferring phosphorus-containing groups (GO:0016772)
method         AccNumber      shortName                               location
superfamily    SSF56112       Protein kinase-like (PK-like)           T[708-1007] 3.9e-57

InterPro       IPR017441      Protein kinase, ATP binding site
Molecular Function: ATP binding (GO:0005524)
method         AccNumber      shortName                               location
PatternScan    PS00107        PROTEIN_KINASE_ATP                      T[728-751] NA

InterPro       IPR020635      Tyrosine-protein kinase, catalytic domain
Molecular Function: protein tyrosine kinase activity (GO:0004713), Biological Process: protein phosphorylation (GO:0006468)
method         AccNumber      shortName                               location
HMMSmart       SM00219        Tyrosine kinase, catalytic domain       T[722-1005] 4.3e-14

InterPro       NULL           NULL
method         AccNumber      shortName                               location
Coil           coil           coiled-coil                             ?[423-455] NA
Gene3D         G3DSA:1.10.510.10no description                          T[853-1010] 1.8e-35
Gene3D         G3DSA:3.30.200.20no description                          T[839-852] 5.3e-20
Gene3D         G3DSA:3.40.50.300no description                          T[121-348] 1.1e-12
HMMPanther     PTHR23257      SERINE-THREONINE PROTEIN KINASE         T[711-1013] 1.6e-44
Seg            seg            seg                                     ?[571-582] NA ?[609-620] NA ?[643-652] NA ?[716-728] NA
superfamily    SSF52540       P-loop containing nucleoside triphosphate hydrolasesT[105-372] 4.6e-19

Sequence "Locus_4822_Transcript_2_3_ORF3" crc64 checksum: 91DD9318904D470A length: 990 aa.

InterPro       IPR002110      Ankyrin repeat
Molecular Function: protein binding (GO:0005515)
method         AccNumber      shortName                               location
HMMSmart       SM00248        ankyrin repeats                         T[506-536] 1.3e+03 T[577-606] 0.14 T[610-639] 0.0088 T[643-672] 76 T[677-706] 0.24 T[710-739] 0.0053 T[743-773] 8.3e+02 T[774-803] 2.7e+02 T[807-835] 2.4e+02 T[838-867] 4.2 T[872-902] 2.4e+02 T[908-940] 1.4
ProfileScan    PS50088        ANK_REPEAT                              T[610-642] 11.033 T[710-742] 12.609 T[908-940] 10.205

InterPro       IPR020683      Ankyrin repeat-containing domain
method         AccNumber      shortName                               location
Gene3D         G3DSA:1.25.40.20no description                          T[479-756] 2.9e-46 T[757-952] 1.2e-29
HMMPfam        PF12796        Ank_2                                   T[511-640] 1.9e-11 T[682-766] 8.6e-17 T[844-934] 7.1e-12
ProfileScan    PS50297        ANK_REP_REGION                          T[511-949] 57.087
superfamily    SSF48403       Ankyrin repeat                          T[580-979] 9.7e-54

InterPro       NULL           NULL
method         AccNumber      shortName                               location
HMMPanther     PTHR24198      ANKYRIN REPEAT AND PROTEIN KINASE DOMAIN-CONTAINING PROTEINT[565-972] 1.3e-39

Sequence "Locus_13877_Transcript_1_1_ORF1" crc64 checksum: 5D880A843E2DB98C length: 1006 aa.

InterPro       IPR001678      Bacterial Fmu (Sun)/eukaryotic nucleolar NOL1/Nop2p
method         AccNumber      shortName                               location
HMMPfam        PF01189        Nol1_Nop2_Fmu                           T[175-361] 1.5e-28

InterPro       IPR023267      RNA (C5-cytosine) methyltransferase
method         AccNumber      shortName                               location
FPrintScan     PR02008        RCMTFAMILY                              T[175-189] 8.8e-22 T[204-214] 8.8e-22 T[286-298] 8.8e-22 T[336-352] 8.8e-22 T[434-451] 8.8e-22

InterPro       IPR023270      tRNA (C5-cytosine) methyltransferase, NCL1
Molecular Function: tRNA (cytosine-5-)-methyltransferase activity (GO:0016428)
method         AccNumber      shortName                               location
ProfileScan    PS51606        SAM_MT_TRM4                             T[24-923] 122.545

InterPro       NULL           NULL
method         AccNumber      shortName                               location
Coil           coil           coiled-coil                             ?[971-992] NA
Gene3D         G3DSA:3.40.50.150no description                          T[424-451] 1.1e-70
HMMPanther     PTHR22808      NCL1(YEAST)-RELATED NOL1/NOP2/FMU(SUN) DOMAIN-CONTAININGT[15-929] 1.2e-265
HMMPanther     PTHR22808:SF1  PUTATIVE METHYLTRANSFERASE NCL1(YEAST)-RELATEDT[15-929] 1.2e-265
HMMPfam        PF12874        zf-met                                  T[499-522] 8e-05
Seg            seg            seg                                     ?[646-667] NA
superfamily    SSF53335       S-adenosyl-L-methionine-dependent methyltransferasesT[57-452] 1e-60

Sequence "Locus_12941_Transcript_1_1_ORF1" crc64 checksum: 4C2E3FE629C521E7 length: 957 aa.

InterPro       IPR000742      Epidermal growth factor-like domain
Molecular Function: protein binding (GO:0005515)
method         AccNumber      shortName                               location
ProfileScan    PS50026        EGF_3                                   T[127-167] 16.706 T[169-205] 7.616

InterPro       IPR006210      Epidermal growth factor-like
Molecular Function: protein binding (GO:0005515)
method         AccNumber      shortName                               location
HMMSmart       SM00181        Epidermal growth factor-like domain.    T[130-167] 0.0009 T[172-205] 92

InterPro       IPR013032      EGF-like, conserved site
method         AccNumber      shortName                               location
PatternScan    PS00022        EGF_1                                   T[155-166] NA

InterPro       NULL           NULL
method         AccNumber      shortName                               location
Gene3D         G3DSA:2.10.25.10no description                          T[128-179] 2.7e-09
HMMPanther     PTHR24033      FAMILY NOT NAMED                        T[128-213] 1.4e-12
Seg            seg            seg                                     ?[240-249] NA ?[459-468] NA ?[482-493] NA ?[580-594] NA ?[666-676] NA
TMHMM          tmhmm          transmembrane_regions                   ?[229-249] NA
superfamily    SSF57196       EGF/Laminin                             T[121-173] 4.7e-10 T[170-209] 0.0002

Sequence "Locus_986_Transcript_6_2_ORF16" crc64 checksum: ECA58968D734BFE0 length: 963 aa.

InterPro       IPR002126      Cadherin
Molecular Function: calcium ion binding (GO:0005509), Biological Process: homophilic cell adhesion (GO:0007156), Cellular Component: membrane (GO:0016020)
method         AccNumber      shortName                               location
FPrintScan     PR00205        CADHERIN                                T[82-101] 6.1e-20 T[141-170] 6.1e-20 T[209-221] 6.1e-20 T[241-254] 6.1e-20 T[530-556] 6.1e-20 T[571-588] 6.1e-20
Gene3D         G3DSA:2.60.40.60no description                          T[36-140] 8.9e-17 T[141-241] 2.2e-20 T[242-352] 2.8e-14 T[353-461] 2e-11 T[473-589] 4.7e-10 T[602-705] 3.5e-09
HMMPfam        PF00028        Cadherin                                T[37-133] 1.3e-13 T[146-235] 9.1e-14 T[361-460] 7.6e-07
HMMSmart       SM00112        Cadherin repeats.                       T[53-139] 1.1e-10 T[161-241] 1.4e-05 T[265-352] 0.065 T[377-468] 0.53 T[491-587] 0.00015 T[622-709] 0.048
ProfileScan    PS50268        CADHERIN_2                              T[38-141] 17.762 T[142-243] 20.327 T[244-354] 13.356 T[356-477] 14.496 T[473-589] 15.746 T[601-716] 10.396

InterPro       IPR015919      Cadherin-like
Molecular Function: calcium ion binding (GO:0005509), Cellular Component: membrane (GO:0016020)
method         AccNumber      shortName                               location
superfamily    SSF49313       Cadherin-like                           T[134-235] 7e-24 T[236-346] 8.8e-17 T[582-704] 3.2e-15 T[34-133] 1.7e-14 T[347-462] 1.4e-12 T[471-581] 5.7e-10

InterPro       IPR020894      Cadherin conserved site
Cellular Component: plasma membrane (GO:0005886), Biological Process: cell adhesion (GO:0007155)
method         AccNumber      shortName                               location
PatternScan    PS00232        CADHERIN_1                              T[577-587] NA

InterPro       NULL           NULL
method         AccNumber      shortName                               location
HMMPanther     PTHR24027      FAMILY NOT NAMED                        T[37-709] 2.2e-52
Seg            seg            seg                                     ?[450-462] NA ?[838-859] NA
SignalPHMM     SignalP-NN(euk)signal-peptide                          ?[1-34] NA
TMHMM          tmhmm          transmembrane_regions                   ?[838-860] NA

Sequence "Locus_2200_Transcript_6_1_ORF1" crc64 checksum: 1A14836C21AB4EDB length: 975 aa.

InterPro       IPR000885      Fibrillar collagen, C-terminal
Molecular Function: extracellular matrix structural constituent (GO:0005201), Cellular Component: collagen (GO:0005581)
method         AccNumber      shortName                               location
BlastProDom    PD002078       Q4RX03_TETNG_Q4RX03;                    T[861-971] 5e-13
HMMPfam        PF01410        COLFI                                   T[746-971] 1.1e-46
HMMSmart       SM00038        Fibrillar collagens C-terminal domain   T[729-972] 1.5e-30
ProfileScan    PS51461        NC1_FIB                                 T[730-972] 51.893

InterPro       IPR008160      Collagen triple helix repeat
method         AccNumber      shortName                               location
HMMPfam        PF01391        Collagen                                T[4-59] 5.3e-08 T[634-692] 3.6e-08

InterPro       NULL           NULL
method         AccNumber      shortName                               location
HMMPanther     PTHR24023      FAMILY NOT NAMED                        T[1-696] 2.9e-141
Seg            seg            seg                                     ?[103-136] NA ?[139-190] NA ?[193-218] NA ?[229-338] NA ?[382-400] NA ?[418-460] NA ?[484-595] NA ?[610-625] NA ?[628-652] NA ?[660-696] NA

Sequence "Locus_1316_Transcript_1_3_ORF3" crc64 checksum: 90F80F5B58B31A14 length: 968 aa.

InterPro       IPR002035      von Willebrand factor, type A
Molecular Function: protein binding (GO:0005515)
method         AccNumber      shortName                               location
HMMSmart       SM00327        von Willebrand factor (vWF) type A domainT[274-456] 5.4e-22
ProfileScan    PS50234        VWFA                                    T[276-457] 21.576

InterPro       IPR013694      VIT domain
method         AccNumber      shortName                               location
HMMPfam        PF08487        VIT                                     T[30-147] 1e-35
HMMSmart       SM00609        Vault protein Inter-alpha-Trypsin domainT[24-147] 4.4e-40
ProfileScan    PS51468        VIT                                     T[17-147] 33.374

InterPro       NULL           NULL
method         AccNumber      shortName                               location
Gene3D         G3DSA:3.40.50.410no description                          T[275-462] 5.7e-18
HMMPanther     PTHR10338      VON WILLEBRAND FACTOR, TYPE A DOMAIN CONTAININGT[15-771] 3.7e-176
HMMPanther     PTHR10338:SF24 INTER-ALPHA-TRYPSIN INHIBITOR HEAVY CHAINT[15-771] 3.7e-176
HMMPfam        PF13519        VWA_2                                   T[276-449] 8e-17
Seg            seg            seg                                     ?[728-747] NA ?[899-924] NA
SignalPHMM     SignalP-NN(euk)signal-peptide                          ?[1-19] NA
superfamily    SSF53300       vWA-like                                T[274-469] 2.6e-29

Sequence "Locus_193_Transcript_9_2_ORF3" crc64 checksum: 3ACCC7AE617A93B6 length: 932 aa.

InterPro       IPR000436      Sushi/SCR/CCP
method         AccNumber      shortName                               location
HMMPfam        PF00084        Sushi                                   T[220-270] 3.2e-07 T[279-328] 5.5e-07 T[341-397] 1.2e-08
HMMSmart       SM00032        Domain abundant in complement control proteiT[213-274] 2.3 T[279-332] 5.1e-10 T[341-397] 3.8e-08
ProfileScan    PS50923        SUSHI                                   T[110-210] 7.453 T[211-276] 6.915 T[277-334] 9.711 T[339-399] 10.063

InterPro       IPR001254      Peptidase S1/S6, chymotrypsin/Hap
Molecular Function: serine-type endopeptidase activity (GO:0004252), Biological Process: proteolysis (GO:0006508)
method         AccNumber      shortName                               location
HMMPfam        PF00089        Trypsin                                 T[676-925] 6.6e-48
HMMSmart       SM00020        Trypsin-like serine protease            T[671-925] 4.9e-60
ProfileScan    PS50240        TRYPSIN_DOM                             T[648-930] 28.366

InterPro       IPR001314      Peptidase S1A, chymotrypsin-type
Molecular Function: serine-type endopeptidase activity (GO:0004252), Biological Process: proteolysis (GO:0006508)
method         AccNumber      shortName                               location
FPrintScan     PR00722        CHYMOTRYPSIN                            T[698-713] 4.2e-14 T[757-771] 4.2e-14 T[871-883] 4.2e-14

InterPro       IPR002035      von Willebrand factor, type A
Molecular Function: protein binding (GO:0005515)
method         AccNumber      shortName                               location
HMMPfam        PF00092        VWA                                     T[445-641] 7.3e-27
HMMSmart       SM00327        von Willebrand factor (vWF) type A domainT[443-649] 2.6e-21
ProfileScan    PS50234        VWFA                                    T[445-648] 25.592

InterPro       IPR009003      Peptidase cysteine/serine, trypsin-like
Molecular Function: catalytic activity (GO:0003824)
method         AccNumber      shortName                               location
superfamily    SSF50494       Trypsin-like serine proteases           T[657-930] 1.1e-60

InterPro       IPR016060      Complement control module
method         AccNumber      shortName                               location
Gene3D         G3DSA:2.10.70.10no description                          T[111-198] 0.00012 T[220-265] 0.00018 T[278-333] 7e-13 T[340-397] 5e-09
superfamily    SSF57535       Complement control module/SCR domain    T[275-332] 8.2e-16 T[338-399] 6.1e-13 T[208-271] 1.4e-05 T[111-216] 2.4e-05

InterPro       IPR018114      Peptidase S1/S6, chymotrypsin/Hap, active site
Molecular Function: serine-type endopeptidase activity (GO:0004252), Biological Process: proteolysis (GO:0006508)
method         AccNumber      shortName                               location
PatternScan    PS00134        TRYPSIN_HIS                             T[708-713] NA
PatternScan    PS00135        TRYPSIN_SER                             T[872-883] NA

InterPro       NULL           NULL
method         AccNumber      shortName                               location
Gene3D         G3DSA:2.40.10.10no description                          T[676-707] 3.1e-15 T[708-930] 4.3e-44
Gene3D         G3DSA:3.40.50.410no description                          T[443-650] 5.2e-24
HMMPanther     PTHR24265      FAMILY NOT NAMED                        T[677-932] 7.1e-61
Seg            seg            seg                                     ?[168-180] NA ?[539-557] NA
superfamily    SSF53300       vWA-like                                T[379-657] 2.7e-30

Sequence "Locus_17039_Transcript_5_1_ORF2" crc64 checksum: E0D4BC6BEE631751 length: 947 aa.

InterPro       IPR006102      Glycoside hydrolase, family 2, immunoglobulin-like beta-sandwich
Molecular Function: hydrolase activity, hydrolyzing O-glycosyl compounds (GO:0004553), Biological Process: carbohydrate metabolic process (GO:0005975)
method         AccNumber      shortName                               location
HMMPfam        PF00703        Glyco_hydro_2                           T[233-340] 5.1e-06
superfamily    SSF49303       beta-Galactosidase/glucuronidase domain T[230-341] 1.1e-06

InterPro       IPR006104      Glycoside hydrolase, family 2, N-terminal
Molecular Function: hydrolase activity, hydrolyzing O-glycosyl compounds (GO:0004553), Biological Process: carbohydrate metabolic process (GO:0005975)
method         AccNumber      shortName                               location
HMMPfam        PF02837        Glyco_hydro_2_N                         T[62-226] 6.1e-11

InterPro       IPR008979      Galactose-binding domain-like
method         AccNumber      shortName                               location
superfamily    SSF49785       Galactose-binding domain-like           T[8-229] 1e-29

InterPro       IPR013781      Glycoside hydrolase, catalytic domain
Molecular Function: catalytic activity (GO:0003824), Biological Process: carbohydrate metabolic process (GO:0005975), Molecular Function: cation binding (GO:0043169)
method         AccNumber      shortName                               location
Gene3D         G3DSA:3.20.20.80no description                          T[635-711] 1.3e-53

InterPro       IPR013812      Glycoside hydrolase, family 2/20, immunoglobulin-like beta-sandwich domain
Molecular Function: hydrolase activity, hydrolyzing O-glycosyl compounds (GO:0004553), Biological Process: carbohydrate metabolic process (GO:0005975)
method         AccNumber      shortName                               location
Gene3D         G3DSA:2.60.40.320no description                          T[217-341] 2.1e-08

InterPro       IPR017853      Glycoside hydrolase, superfamily
method         AccNumber      shortName                               location
superfamily    SSF51445       (Trans)glycosidases                     T[353-707] 4e-51

InterPro       NULL           NULL
method         AccNumber      shortName                               location
Gene3D         G3DSA:2.60.120.260no description                          T[195-216] 1e-23
HMMPanther     PTHR10066      BETA-GALACTOSIDASE                      T[39-946] 3.6e-255
HMMPanther     PTHR10066:SF12 BETA-MANNOSIDASE                        T[39-946] 3.6e-255
SignalPHMM     SignalP-NN(euk)signal-peptide                          ?[1-36] NA
TMHMM          tmhmm          transmembrane_regions                   ?[21-36] NA

Sequence "Locus_6761_Transcript_10_3_ORF4" crc64 checksum: 29D21814DA3719DB length: 987 aa.

InterPro       IPR001846      von Willebrand factor, type D domain
method         AccNumber      shortName                               location
HMMPfam        PF00094        VWD                                     T[335-482] 1.2e-09
ProfileScan    PS51233        VWFD                                    T[334-536] 13.826

InterPro       IPR013032      EGF-like, conserved site
method         AccNumber      shortName                               location
PatternScan    PS01186        EGF_2                                   T[722-733] NA

InterPro       NULL           NULL
method         AccNumber      shortName                               location
HMMPanther     PTHR25906      FAMILY NOT NAMED                        T[707-735] 0.00019
HMMPanther     PTHR25906:SF5  SUBFAMILY NOT NAMED                     T[707-735] 0.00019
Seg            seg            seg                                     ?[32-48] NA ?[488-495] NA ?[918-947] NA
TMHMM          tmhmm          transmembrane_regions                   ?[920-942] NA

Sequence "Locus_4772_Transcript_2_1_ORF1" crc64 checksum: 2B8FA608785E8FF6 length: 954 aa.

InterPro       IPR001202      WW/Rsp5/WWP
Molecular Function: protein binding (GO:0005515)
method         AccNumber      shortName                               location
Gene3D         G3DSA:2.20.70.10no description                          T[145-172] 1.7e-11 T[307-333] 7.7e-11 T[412-439] 1.6e-05
HMMPfam        PF00397        WW                                      T[146-171] 2e-07 T[306-332] 2e-08 T[412-438] 1.2e-08
HMMSmart       SM00456        Domain with 2 conserved Trp (W) residuesT[141-173] 2e-10 T[302-334] 6e-07 T[408-440] 2.8e-08
PatternScan    PS01159        WW_DOMAIN_1                             T[307-332] NA
ProfileScan    PS50020        WW_DOMAIN_2                             T[140-173] 13.201 T[301-334] 13.595 T[411-440] 12.098
superfamily    SSF51045       WW domain                               T[305-342] 5.7e-10 T[144-181] 6.4e-10 T[411-448] 9.5e-10

InterPro       IPR002713      FF domain
method         AccNumber      shortName                               location
Gene3D         G3DSA:1.10.10.440no description                          T[503-569] 1.1e-18 T[570-636] 6.1e-15 T[637-703] 5.1e-18 T[742-810] 4.1e-12 T[811-867] 1.4e-11
HMMPfam        PF01846        FF                                      T[518-564] 1.6e-11 T[582-631] 5.2e-11 T[650-699] 8.2e-15 T[757-805] 1.1e-08 T[812-863] 1e-10 T[871-926] 4.3e-11
HMMSmart       SM00441        Contains two conserved F residues       T[514-567] 3.1e-12 T[580-634] 8.1e-09 T[647-702] 3.3e-13 T[753-808] 1.3e-05 T[810-866] 8.1e-11 T[868-933] 1.3e-07
superfamily    SSF81698       FF domain                               T[647-709] 1.2e-15 T[569-637] 5e-14 T[503-568] 2.7e-13 T[742-811] 1.3e-10 T[817-866] 1.8e-07

InterPro       NULL           NULL
method         AccNumber      shortName                               location
Coil           coil           coiled-coil                             ?[381-402] NA ?[566-598] NA
HMMPanther     PTHR15377:SF3  SUBFAMILY NOT NAMED                     T[24-952] 0
Seg            seg            seg                                     ?[9-59] NA ?[64-141] NA ?[179-195] NA ?[201-210] NA ?[217-243] NA ?[247-282] NA ?[291-302] NA ?[367-400] NA ?[461-465] NA ?[476-493] NA ?[496-512] NA ?[566-584] NA ?[638-651] NA ?[729-755] NA ?[794-804] NA

Sequence "Locus_20199_Transcript_3_1_ORF1" crc64 checksum: 6B04E6FF5FD473AA length: 952 aa.

InterPro       IPR007191      Sec8 exocyst complex component specific domain
Cellular Component: exocyst (GO:0000145), Biological Process: vesicle docking involved in exocytosis (GO:0006904), Biological Process: protein transport (GO:0015031)
method         AccNumber      shortName                               location
HMMPfam        PF04048        Sec8_exocyst                            T[46-151] 1.4e-25

InterPro       NULL           NULL
method         AccNumber      shortName                               location
Coil           coil           coiled-coil                             ?[84-112] NA
HMMPanther     PTHR14146      EXOCYST COMPLEX COMPONENT 4             T[2-945] 2.2e-295
Seg            seg            seg                                     ?[238-250] NA ?[767-772] NA

Sequence "Locus_986_Transcript_3_2_ORF16" crc64 checksum: ECA58968D734BFE0 length: 963 aa.

InterPro       IPR002126      Cadherin
Molecular Function: calcium ion binding (GO:0005509), Biological Process: homophilic cell adhesion (GO:0007156), Cellular Component: membrane (GO:0016020)
method         AccNumber      shortName                               location
FPrintScan     PR00205        CADHERIN                                T[82-101] 6.1e-20 T[141-170] 6.1e-20 T[209-221] 6.1e-20 T[241-254] 6.1e-20 T[530-556] 6.1e-20 T[571-588] 6.1e-20
Gene3D         G3DSA:2.60.40.60no description                          T[36-140] 8.9e-17 T[141-241] 2.2e-20 T[242-352] 2.8e-14 T[353-461] 2e-11 T[473-589] 4.7e-10 T[602-705] 3.5e-09
HMMPfam        PF00028        Cadherin                                T[37-133] 1.3e-13 T[146-235] 9.1e-14 T[361-460] 7.6e-07
HMMSmart       SM00112        Cadherin repeats.                       T[53-139] 1.1e-10 T[161-241] 1.4e-05 T[265-352] 0.065 T[377-468] 0.53 T[491-587] 0.00015 T[622-709] 0.048
ProfileScan    PS50268        CADHERIN_2                              T[38-141] 17.762 T[142-243] 20.327 T[244-354] 13.356 T[356-477] 14.496 T[473-589] 15.746 T[601-716] 10.396

InterPro       IPR015919      Cadherin-like
Molecular Function: calcium ion binding (GO:0005509), Cellular Component: membrane (GO:0016020)
method         AccNumber      shortName                               location
superfamily    SSF49313       Cadherin-like                           T[134-235] 7e-24 T[236-346] 8.8e-17 T[582-704] 3.2e-15 T[34-133] 1.7e-14 T[347-462] 1.4e-12 T[471-581] 5.7e-10

InterPro       IPR020894      Cadherin conserved site
Cellular Component: plasma membrane (GO:0005886), Biological Process: cell adhesion (GO:0007155)
method         AccNumber      shortName                               location
PatternScan    PS00232        CADHERIN_1                              T[577-587] NA

InterPro       NULL           NULL
method         AccNumber      shortName                               location
HMMPanther     PTHR24027      FAMILY NOT NAMED                        T[37-709] 2.2e-52
Seg            seg            seg                                     ?[450-462] NA ?[838-859] NA
SignalPHMM     SignalP-NN(euk)signal-peptide                          ?[1-34] NA
TMHMM          tmhmm          transmembrane_regions                   ?[838-860] NA

Sequence "Locus_2941_Transcript_3_1_ORF4" crc64 checksum: 4A7A5D88BD784BAE length: 927 aa.

InterPro       IPR000433      Zinc finger, ZZ-type
Molecular Function: zinc ion binding (GO:0008270)
method         AccNumber      shortName                               location
HMMPfam        PF00569        ZZ                                      T[88-124] 2.5e-06
HMMSmart       SM00291        Zinc-binding domain, present in Dystrophin,T[87-131] 1.4e-05
ProfileScan    PS50135        ZF_ZZ_2                                 T[87-134] 11.758

InterPro       IPR001841      Zinc finger, RING-type
Molecular Function: protein binding (GO:0005515), Molecular Function: zinc ion binding (GO:0008270)
method         AccNumber      shortName                               location
ProfileScan    PS50089        ZF_RING_2                               T[878-915] 8.904

InterPro       IPR002110      Ankyrin repeat
Molecular Function: protein binding (GO:0005515)
method         AccNumber      shortName                               location
FPrintScan     PR01415        ANKYRIN                                 T[651-666] 1.5e-06 T[700-714] 1.5e-06
HMMSmart       SM00248        ankyrin repeats                         T[479-509] 2.6 T[515-544] 0.071 T[548-577] 1.6e+02 T[615-645] 1.5e+02 T[650-680] 0.0021 T[684-713] 4.2e-05 T[717-755] 5.8e+02
ProfileScan    PS50088        ANK_REPEAT                              T[515-547] 10.633 T[548-580] 8.603 T[650-672] 9.831 T[684-716] 13.411

InterPro       IPR010606      Mib-herc2
Molecular Function: ubiquitin-protein ligase activity (GO:0004842), Biological Process: protein ubiquitination (GO:0016567), Molecular Function: metal ion binding (GO:0046872)
method         AccNumber      shortName                               location
HMMPfam        PF06701        MIB_HERC2                               T[12-83] 2.4e-20 T[165-226] 3.2e-18
ProfileScan    PS51416        MIB_HERC2                               T[1-83] 23.820 T[152-230] 25.846

InterPro       IPR013083      Zinc finger, RING/FYVE/PHD-type
method         AccNumber      shortName                               location
Gene3D         G3DSA:3.30.40.10no description                          T[865-921] 1.8e-05

InterPro       IPR017907      Zinc finger, RING-type, conserved site
method         AccNumber      shortName                               location
PatternScan    PS00518        ZF_RING_1                               T[893-902] NA

InterPro       IPR020683      Ankyrin repeat-containing domain
method         AccNumber      shortName                               location
Gene3D         G3DSA:1.25.40.20no description                          T[443-782] 7.5e-61
HMMPfam        PF12796        Ank_2                                   T[451-545] 1e-09
ProfileScan    PS50297        ANK_REP_REGION                          T[446-758] 48.464
superfamily    SSF48403       Ankyrin repeat                          T[450-673] 4.8e-43 T[646-781] 2.8e-22

InterPro       NULL           NULL
method         AccNumber      shortName                               location
HMMPanther     PTHR24202      FAMILY NOT NAMED                        T[11-713] 2.1e-169
HMMPfam        PF13637        Ank_4                                   T[618-671] 5.8e-08
HMMPfam        PF13857        Ank_5                                   T[678-724] 5.4e-07
Seg            seg            seg                                     ?[255-274] NA ?[435-453] NA ?[875-886] NA
superfamily    SSF57850       RING/U-box                              T[870-923] 6.1e-08

Sequence "Locus_2943_Transcript_3_3_ORF2" crc64 checksum: AF8A45CF3116756C length: 927 aa.

InterPro       IPR000629      RNA helicase, ATP-dependent, DEAD-box, conserved site
Molecular Function: nucleic acid binding (GO:0003676), Molecular Function: ATP binding (GO:0005524), Molecular Function: ATP-dependent helicase activity (GO:0008026)
method         AccNumber      shortName                               location
PatternScan    PS00039        DEAD_ATP_HELICASE                       T[523-531] NA

InterPro       IPR001650      Helicase, C-terminal
Molecular Function: nucleic acid binding (GO:0003676), Molecular Function: helicase activity (GO:0004386), Molecular Function: ATP binding (GO:0005524)
method         AccNumber      shortName                               location
HMMPfam        PF00271        Helicase_C                              T[666-734] 1.9e-21
HMMSmart       SM00490        helicase superfamily c-terminal domain  T[654-735] 9.9e-25
ProfileScan    PS51194        HELICASE_CTER                           T[615-776] 20.124

InterPro       IPR011545      DNA/RNA helicase, DEAD/DEAH box type, N-terminal
Molecular Function: nucleic acid binding (GO:0003676), Molecular Function: ATP binding (GO:0005524), Molecular Function: ATP-dependent helicase activity (GO:0008026)
method         AccNumber      shortName                               location
HMMPfam        PF00270        DEAD                                    T[255-565] 3.6e-41

InterPro       IPR014001      Helicase, superfamily 1/2, ATP-binding domain
method         AccNumber      shortName                               location
HMMSmart       SM00487        DEAD-like helicases superfamily         T[250-585] 2.3e-47
ProfileScan    PS51192        HELICASE_ATP_BIND_1                     T[263-582] 19.789

InterPro       IPR014014      RNA helicase, DEAD-box type, Q motif
method         AccNumber      shortName                               location
ProfileScan    PS51195        Q_MOTIF                                 T[231-259] 10.905

InterPro       NULL           NULL
method         AccNumber      shortName                               location
Coil           coil           coiled-coil                             ?[295-319] NA
Gene3D         G3DSA:3.40.50.300no description                          T[440-565] 8.3e-66 T[600-770] 4.5e-41
HMMPanther     PTHR24031      FAMILY NOT NAMED                        T[12-844] 5.6e-221
HMMPanther     PTHR24031:SF91 SUBFAMILY NOT NAMED                     T[12-844] 5.6e-221
Seg            seg            seg                                     ?[67-83] NA ?[98-112] NA ?[129-145] NA ?[303-325] NA ?[336-351] NA ?[357-381] NA ?[576-587] NA ?[843-854] NA ?[900-923] NA
superfamily    SSF52540       P-loop containing nucleoside triphosphate hydrolasesT[440-758] 4.2e-63 T[57-299] 1.9e-15

Sequence "Locus_6872_Transcript_5_3_ORF15" crc64 checksum: 0038F3B50A01CFF2 length: 933 aa.

InterPro       IPR004835      Fungal chitin synthase
Molecular Function: transferase activity, transferring hexosyl groups (GO:0016758)
method         AccNumber      shortName                               location
HMMPfam        PF03142        Chitin_synth_2                          T[114-322] 5.9e-25

InterPro       NULL           NULL
method         AccNumber      shortName                               location
Gene3D         G3DSA:3.90.550.10no description                          T[114-271] 3.8e-10
HMMPanther     PTHR22914      CHITIN SYNTHASE                         T[48-791] 7.2e-128
Seg            seg            seg                                     ?[393-406] NA ?[616-632] NA ?[761-773] NA
TMHMM          tmhmm          transmembrane_regions                   ?[294-316] NA ?[326-348] NA ?[358-378] NA ?[388-408] NA ?[414-434] NA ?[614-632] NA ?[661-681] NA
superfamily    SSF53448       Nucleotide-diphospho-sugar transferases T[115-325] 4.5e-17

Sequence "Locus_2249_Transcript_14_3_ORF8" crc64 checksum: 771097B65F208130 length: 937 aa.

InterPro       IPR000477      Reverse transcriptase
Molecular Function: RNA binding (GO:0003723), Molecular Function: RNA-directed DNA polymerase activity (GO:0003964), Biological Process: RNA-dependent DNA replication (GO:0006278)
method         AccNumber      shortName                               location
HMMPfam        PF00078        RVT_1                                   T[213-465] 7.2e-34
ProfileScan    PS50878        RT_POL                                  T[194-466] 10.741

InterPro       NULL           NULL
method         AccNumber      shortName                               location
HMMPanther     PTHR19446      REVERSE TRANSCRIPTASES                  T[6-446] 6e-92
HMMPfam        PF13966        zf-RVT                                  T[791-847] 8.7e-08
Seg            seg            seg                                     ?[162-171] NA
superfamily    SSF56672       DNA/RNA polymerases                     T[158-443] 5.3e-15

Sequence "Locus_10005_Transcript_8_3_ORF2" crc64 checksum: EBAA45F77E42BC0E length: 942 aa.

InterPro       IPR000299      FERM domain
Cellular Component: cytoskeleton (GO:0005856)
method         AccNumber      shortName                               location
ProfileScan    PS50057        FERM_3                                  T[39-323] 75.988

InterPro       IPR000798      Ezrin/radixin/moesin family
Cellular Component: cytoplasm (GO:0005737), Molecular Function: cytoskeletal protein binding (GO:0008092), Cellular Component: extrinsic to membrane (GO:0019898)
method         AccNumber      shortName                               location
FPrintScan     PR00661        ERMFAMILY                               T[53-72] 5.9e-11 T[103-122] 5.9e-11 T[146-167] 5.9e-11 T[236-256] 5.9e-11

InterPro       IPR002713      FF domain
method         AccNumber      shortName                               location
Gene3D         G3DSA:1.10.10.440no description                          T[515-570] 4.5e-14 T[571-623] 2.9e-11 T[626-679] 6.6e-13 T[680-734] 5.4e-13 T[735-786] 4.8e-10
HMMPfam        PF01846        FF                                      T[518-566] 2.2e-13 T[572-620] 8.2e-11 T[626-674] 5.2e-10 T[680-728] 3e-11 T[734-782] 2.3e-08
HMMSmart       SM00441        Contains two conserved F residues       T[515-569] 5.9e-12 T[571-623] 1.3e-05 T[625-677] 6.8e-07 T[679-731] 2.1e-06 T[733-785] 0.0051
superfamily    SSF81698       FF domain                               T[676-735] 2.4e-12 T[504-572] 4.3e-12 T[627-680] 1.9e-10 T[573-626] 6.6e-10 T[737-788] 2.9e-08

InterPro       IPR008379      Band 4.1, C-terminal
Molecular Function: actin binding (GO:0003779), Molecular Function: structural molecule activity (GO:0005198), Cellular Component: cytoskeleton (GO:0005856)
method         AccNumber      shortName                               location
HMMPfam        PF05902        4_1_CTD                                 T[874-935] 9.8e-09

InterPro       IPR011993      Pleckstrin homology-like domain
method         AccNumber      shortName                               location
Gene3D         G3DSA:2.30.29.30no description                          T[228-321] 1.4e-31

InterPro       IPR014352      FERM/acyl-CoA-binding protein, 3-helical bundle
method         AccNumber      shortName                               location
Gene3D         G3DSA:1.20.80.10no description                          T[118-227] 3.1e-31

InterPro       IPR014847      FERM adjacent (FA)
method         AccNumber      shortName                               location
HMMPfam        PF08736        FA                                      T[333-374] 5.2e-09

InterPro       IPR018979      FERM, N-terminal
method         AccNumber      shortName                               location
HMMPfam        PF09379        FERM_N                                  T[43-120] 4.7e-20

InterPro       IPR018980      FERM, C-terminal PH-like domain
method         AccNumber      shortName                               location
HMMPfam        PF09380        FERM_C                                  T[237-323] 3.7e-21

InterPro       IPR019747      FERM conserved site
method         AccNumber      shortName                               location
PatternScan    PS00660        FERM_1                                  T[94-122] NA
PatternScan    PS00661        FERM_2                                  T[203-232] NA

InterPro       IPR019748      FERM central domain
method         AccNumber      shortName                               location
HMMPfam        PF00373        FERM_M                                  T[122-233] 3.3e-15
superfamily    SSF47031       Second domain of FERM                   T[121-228] 4.2e-30

InterPro       IPR019749      Band 4.1 domain
method         AccNumber      shortName                               location
HMMSmart       SM00295        Band                                    T[35-233] 4.5e-63

InterPro       IPR019750      Band 4.1 family
method         AccNumber      shortName                               location
FPrintScan     PR00935        BAND41                                  T[73-85] 7.9e-15 T[137-150] 7.9e-15 T[150-170] 7.9e-15 T[213-229] 7.9e-15

InterPro       NULL           NULL
method         AccNumber      shortName                               location
Coil           coil           coiled-coil                             ?[460-502] NA
Gene3D         G3DSA:3.10.20.90no description                          T[38-117] 1e-24
HMMPanther     PTHR23280      4.1 G PROTEIN                           T[2-937] 1.4e-149
Seg            seg            seg                                     ?[17-37] NA ?[437-451] NA ?[458-499] NA
superfamily    SSF50729       PH domain-like                          T[226-372] 1.9e-34
superfamily    SSF54236       Ubiquitin-like                          T[36-121] 4.4e-26

Sequence "Locus_5984_Transcript_7_1_ORF6" crc64 checksum: 2915DACE125B1A8E length: 910 aa.

InterPro       IPR007230      Peptidase S59, nucleoporin
Cellular Component: nuclear pore (GO:0005643), Biological Process: transport (GO:0006810)
method         AccNumber      shortName                               location
HMMPfam        PF04096        Nucleoporin2                            T[727-867] 6.9e-41
ProfileScan    PS51434        NUP_C                                   T[725-867] 54.608
superfamily    SSF82215       C-terminal autoproteolytic domain of nucleoporin nup98T[716-874] 4.8e-55

InterPro       NULL           NULL
method         AccNumber      shortName                               location
Gene3D         G3DSA:3.30.1610.10no description                          T[717-867] 3.9e-53
HMMPanther     PTHR23198      NUCLEOPORIN                             T[2-893] 9.8e-150
Seg            seg            seg                                     ?[1-24] NA ?[36-59] NA ?[85-119] NA ?[224-245] NA ?[263-291] NA ?[296-336] NA ?[347-363] NA ?[428-469] NA ?[476-488] NA ?[710-718] NA ?[874-880] NA

Sequence "Locus_8424_Transcript_9_3_ORF19" crc64 checksum: 11ADB6B09F9B73E0 length: 918 aa.

InterPro       IPR002126      Cadherin
Molecular Function: calcium ion binding (GO:0005509), Biological Process: homophilic cell adhesion (GO:0007156), Cellular Component: membrane (GO:0016020)
method         AccNumber      shortName                               location
FPrintScan     PR00205        CADHERIN                                T[86-105] 8.8e-23 T[151-180] 8.8e-23 T[220-232] 8.8e-23 T[234-253] 8.8e-23 T[253-266] 8.8e-23 T[306-332] 8.8e-23 T[340-357] 8.8e-23
Gene3D         G3DSA:2.60.40.60no description                          T[27-146] 7.9e-27 T[156-252] 2.1e-18 T[253-354] 1.9e-29 T[355-463] 1.3e-26 T[482-568] 4.8e-14
HMMPfam        PF00028        Cadherin                                T[42-135] 2e-16 T[157-246] 1.9e-11 T[260-348] 1e-14 T[364-453] 1.5e-13 T[483-560] 2e-14
HMMSmart       SM00112        Cadherin repeats.                       T[57-143] 3e-19 T[173-253] 2.6e-21 T[277-356] 3.1e-23 T[380-460] 4.3e-20 T[487-568] 1.1e-10
ProfileScan    PS50268        CADHERIN_2                              T[36-145] 22.651 T[152-255] 17.412 T[256-358] 23.528 T[359-462] 22.147 T[484-572] 16.250

InterPro       IPR015919      Cadherin-like
Molecular Function: calcium ion binding (GO:0005509), Cellular Component: membrane (GO:0016020)
method         AccNumber      shortName                               location
superfamily    SSF49313       Cadherin-like                           T[248-350] 2.2e-31 T[28-137] 4e-31 T[351-454] 1.9e-29 T[455-561] 5e-19 T[138-247] 3.1e-18

InterPro       IPR020894      Cadherin conserved site
Cellular Component: plasma membrane (GO:0005886), Biological Process: cell adhesion (GO:0007155)
method         AccNumber      shortName                               location
PatternScan    PS00232        CADHERIN_1                              T[23-33] NA T[243-253] NA T[346-356] NA T[450-460] NA

InterPro       NULL           NULL
method         AccNumber      shortName                               location
HMMPanther     PTHR24027      FAMILY NOT NAMED                        T[19-604] 5.9e-111
Seg            seg            seg                                     ?[580-601] NA ?[621-657] NA ?[816-823] NA ?[888-896] NA
TMHMM          tmhmm          transmembrane_regions                   ?[584-604] NA

Sequence "Locus_3568_Transcript_9_2_ORF1" crc64 checksum: F5B447C89495F6DF length: 920 aa.

InterPro       IPR012816      Conserved hypothetical protein CHP02464
method         AccNumber      shortName                               location
HMMPfam        PF08719        DUF1768                                 T[150-300] 1.8e-45 T[461-611] 1.7e-50
HMMTigr        TIGR02464      ribofla_fusion: conserved hypothetical proteinT[151-299] 9.4e-45 T[461-610] 3.2e-50

InterPro       NULL           NULL
method         AccNumber      shortName                               location
Seg            seg            seg                                     ?[124-133] NA ?[375-389] NA ?[724-736] NA ?[774-809] NA ?[906-920] NA
superfamily    SSF143990      YbiA-like                               T[444-614] 5.2e-49 T[133-301] 7.7e-47

Sequence "Locus_2673_Transcript_1_2_ORF4" crc64 checksum: 587F1B7803E9E587 length: 920 aa.

InterPro       IPR000033      LDLR class B repeat
method         AccNumber      shortName                               location
HMMPfam        PF00058        Ldl_recept_b                            T[548-587] 6.2e-07 T[590-633] 8.7e-14 T[636-677] 1.1e-07
HMMSmart       SM00135        Low-density lipoprotein-receptor YWTD domainT[476-518] 0.002 T[524-569] 4.7e-08 T[570-613] 1.6e-13 T[614-658] 1.1e-13 T[660-702] 0.0088
ProfileScan    PS51120        LDLRB                                   T[496-546] 8.903 T[547-589] 14.565 T[590-635] 16.259 T[636-680] 13.057

InterPro       IPR000152      EGF-type aspartate/asparagine hydroxylation site
method         AccNumber      shortName                               location
PatternScan    PS00010        ASX_HYDROXYL                            T[426-437] NA

InterPro       IPR001881      EGF-like calcium-binding
Molecular Function: calcium ion binding (GO:0005509)
method         AccNumber      shortName                               location
HMMPfam        PF07645        EGF_CA                                  T[412-442] 3e-07
HMMSmart       SM00179        Calcium-binding EGF-like domain         T[412-450] 9.2e-09

InterPro       IPR002172      Low-density lipoprotein (LDL) receptor class A repeat
Molecular Function: protein binding (GO:0005515)
method         AccNumber      shortName                               location
Gene3D         G3DSA:4.10.400.10no description                          T[34-74] 4e-08 T[76-115] 3e-10 T[121-155] 9.8e-11 T[157-193] 3.6e-12 T[196-233] 5.2e-09 T[245-278] 3.5e-09 T[284-320] 1.6e-10 T[328-363] 4.6e-05
HMMPfam        PF00057        Ldl_recept_a                            T[35-73] 3.1e-08 T[76-115] 1.5e-09 T[120-155] 1.2e-10 T[157-193] 6.5e-12 T[196-234] 1.2e-09 T[245-282] 5e-09 T[285-320] 1.3e-11 T[324-360] 2e-05
HMMSmart       SM00192        Low-density lipoprotein receptor domain clasT[35-75] 4.9e-10 T[77-117] 2.7e-12 T[120-157] 2.4e-12 T[158-195] 6.3e-14 T[197-236] 3.4e-12 T[244-284] 4.5e-13 T[285-322] 2.6e-13 T[324-366] 9.1e-07
ProfileScan    PS50068        LDLRA_2                                 T[77-116] 13.275 T[35-74] 9.650 T[120-156] 13.962 T[158-194] 13.950 T[197-235] 13.488 T[244-283] 12.850 T[285-321] 13.137 T[324-365] 11.150
superfamily    SSF57424       LDL receptor-like module                T[157-193] 1.3e-11 T[284-320] 2e-11 T[75-116] 2.1e-11 T[117-157] 7.8e-11 T[196-246] 4e-10 T[242-281] 1.2e-08 T[33-73] 8.3e-08 T[322-367] 2.2e-06

InterPro       IPR006210      Epidermal growth factor-like
Molecular Function: protein binding (GO:0005515)
method         AccNumber      shortName                               location
HMMSmart       SM00181        Epidermal growth factor-like domain.    T[369-411] 14 T[415-450] 0.0024 T[734-774] 94

InterPro       IPR011042      Six-bladed beta-propeller, TolB-like
method         AccNumber      shortName                               location
Gene3D         G3DSA:2.120.10.30no description                          T[456-744] 1.3e-86

InterPro       IPR013032      EGF-like, conserved site
method         AccNumber      shortName                               location
PatternScan    PS01186        EGF_2                                   T[435-449] NA T[395-410] NA

InterPro       IPR018097      EGF-like calcium-binding, conserved site
Molecular Function: calcium ion binding (GO:0005509)
method         AccNumber      shortName                               location
PatternScan    PS01187        EGF_CA                                  T[412-435] NA

InterPro       IPR023415      Low-density lipoprotein (LDL) receptor class A, conserved site
method         AccNumber      shortName                               location
PatternScan    PS01209        LDLRA_1                                 T[171-193] NA T[259-282] NA T[298-320] NA T[340-364] NA T[91-115] NA T[211-234] NA

InterPro       NULL           NULL
method         AccNumber      shortName                               location
FPrintScan     PR00261        LDLRECEPTOR                             T[47-68] 1.1e-50 T[89-110] 1.1e-50 T[131-152] 1.1e-50 T[169-190] 1.1e-50 T[209-230] 1.1e-50 T[257-278] 1.1e-50
Gene3D         G3DSA:2.10.25.10no description                          T[412-445] 1.3e-09
HMMPanther     PTHR10529      LOW-DENSITY LIPOPROTEIN RECEPTOR-RELATEDT[49-901] 5.9e-257
Seg            seg            seg                                     ?[463-474] NA ?[774-786] NA ?[790-807] NA ?[848-866] NA
SignalPHMM     SignalP-NN(euk)signal-peptide                          ?[1-29] NA
TMHMM          tmhmm          transmembrane_regions                   ?[7-27] NA ?[849-871] NA
superfamily    SSF57196       EGF/Laminin                             T[412-454] 8.4e-09 T[368-424] 1.5e-07 T[733-787] 0.02
superfamily    SSF63825       YWTD domain                             T[456-723] 1.3e-53

Sequence "Locus_3539_Transcript_6_2_ORF2" crc64 checksum: 64FFC93E6668A442 length: 902 aa.

InterPro       IPR000977      DNA ligase, ATP-dependent
Molecular Function: DNA ligase (ATP) activity (GO:0003910), Molecular Function: ATP binding (GO:0005524), Biological Process: DNA replication (GO:0006260), Biological Process: DNA repair (GO:0006281), Biological Process: DNA recombination (GO:0006310)
method         AccNumber      shortName                               location
HMMTigr        TIGR00574      dnl1: DNA ligase I, ATP-dependent (dnl1)T[68-591] 2e-132

InterPro       IPR001357      BRCT domain
method         AccNumber      shortName                               location
HMMPfam        PF00533        BRCT                                    T[644-718] 4.6e-08 T[797-885] 9.6e-06
HMMSmart       SM00292        breast cancer carboxy-terminal domain   T[644-721] 8.4e-06 T[796-888] 0.12
ProfileScan    PS50172        BRCT                                    T[642-731] 13.952 T[794-898] 16.233
superfamily    SSF52113       BRCT domain                             T[644-735] 1.9e-14 T[794-898] 4.7e-12

InterPro       IPR012308      DNA ligase, ATP-dependent, N-terminal
Molecular Function: DNA binding (GO:0003677), Molecular Function: DNA ligase (ATP) activity (GO:0003910), Biological Process: DNA repair (GO:0006281), Biological Process: DNA recombination (GO:0006310)
method         AccNumber      shortName                               location
Gene3D         G3DSA:1.10.3260.10no description                          T[1-192] 6.5e-07
HMMPfam        PF04675        DNA_ligase_A_N                          T[2-196] 2.2e-41
superfamily    SSF117018      ATP-dependent DNA ligase DNA-binding domainT[1-191] 3.6e-07

InterPro       IPR012309      DNA ligase, ATP-dependent, C-terminal
Molecular Function: DNA ligase (ATP) activity (GO:0003910), Biological Process: DNA repair (GO:0006281), Biological Process: DNA recombination (GO:0006310)
method         AccNumber      shortName                               location
HMMPfam        PF04679        DNA_ligase_A_C                          T[462-577] 2.1e-16

InterPro       IPR012310      DNA ligase, ATP-dependent, central
Molecular Function: DNA ligase (ATP) activity (GO:0003910), Molecular Function: ATP binding (GO:0005524), Biological Process: DNA repair (GO:0006281), Biological Process: DNA recombination (GO:0006310)
method         AccNumber      shortName                               location
HMMPfam        PF01068        DNA_ligase_A_M                          T[235-437] 1.8e-48
ProfileScan    PS50160        DNA_LIGASE_A3                           T[341-475] 32.208

InterPro       IPR012340      Nucleic acid-binding, OB-fold
method         AccNumber      shortName                               location
Gene3D         G3DSA:2.40.50.140no description                          T[446-593] 9e-34

InterPro       IPR016027      Nucleic acid-binding, OB-fold-like
method         AccNumber      shortName                               location
superfamily    SSF50249       Nucleic acid-binding proteins           T[445-596] 1.1e-33

InterPro       IPR016059      DNA ligase, ATP-dependent, conserved site
Molecular Function: DNA ligase activity (GO:0003909), Biological Process: DNA ligation involved in DNA repair (GO:0051103)
method         AccNumber      shortName                               location
PatternScan    PS00697        DNA_LIGASE_A1                           T[258-266] NA

InterPro       IPR021536      DNA ligase IV
Molecular Function: DNA ligase (ATP) activity (GO:0003910)
method         AccNumber      shortName                               location
HMMPfam        PF11411        DNA_ligase_IV                           T[737-770] 2.7e-09

InterPro       NULL           NULL
method         AccNumber      shortName                               location
Gene3D         G3DSA:3.30.1490.70no description                          T[374-444] 1.4e-19
Gene3D         G3DSA:3.30.470.30no description                          T[263-373] 1.7e-23
Gene3D         G3DSA:3.40.50.10190no description                          T[637-726] 1.4e-06 T[831-898] 1.3e-08
HMMPanther     PTHR10459      DNA LIGASE                              T[1-896] 0
HMMPanther     PTHR10459:SF7  DNA LIGASE IV                           T[1-896] 0
Seg            seg            seg                                     ?[450-460] NA
superfamily    SSF56091       DNA ligase/mRNA capping enzyme, catalytic domainT[191-439] 4.4e-57

Sequence "Locus_2632_Transcript_2_1_ORF2" crc64 checksum: BD76160176A04E4A length: 909 aa.

InterPro       IPR000967      Zinc finger, NF-X1-type
Molecular Function: sequence-specific DNA binding transcription factor activity (GO:0003700), Cellular Component: nucleus (GO:0005634), Biological Process: regulation of transcription, DNA-dependent (GO:0006355), Molecular Function: zinc ion binding (GO:0008270)
method         AccNumber      shortName                               location
HMMSmart       SM00438        no description                          T[266-284] 0.15 T[319-338] 0.0011 T[372-391] 0.0038 T[425-444] 0.045 T[478-497] 0.025 T[505-524] 0.015 T[562-582] 33 T[591-637] 1.5e+02 T[672-702] 0.7 T[712-730] 0.02 T[774-795] 9.5

InterPro       IPR001841      Zinc finger, RING-type
Molecular Function: protein binding (GO:0005515), Molecular Function: zinc ion binding (GO:0008270)
method         AccNumber      shortName                               location
ProfileScan    PS50089        ZF_RING_2                               T[160-221] 8.668

InterPro       IPR019786      Zinc finger, PHD-type, conserved site
method         AccNumber      shortName                               location
PatternScan    PS01359        ZF_PHD_1                                T[160-220] NA

InterPro       IPR019787      Zinc finger, PHD-finger
Molecular Function: protein binding (GO:0005515)
method         AccNumber      shortName                               location
ProfileScan    PS50016        ZF_PHD_2                                T[157-223] 8.956

InterPro       NULL           NULL
method         AccNumber      shortName                               location
Coil           coil           coiled-coil                             ?[824-869] NA
HMMPanther     PTHR12360      NUCLEAR TRANSCRIPTION FACTOR, X-BOX BINDING 1 (NFX1)T[69-907] 1.7e-291
HMMPanther     PTHR12360:SF1  NF-X1-TYPE ZINC FINGER PROTEIN NFXL1    T[69-907] 1.7e-291
Seg            seg            seg                                     ?[5-16] NA ?[107-123] NA ?[266-283] NA ?[829-874] NA
TMHMM          tmhmm          transmembrane_regions                   ?[888-908] NA
superfamily    SSF57850       RING/U-box                              T[85-227] 3.1e-07

Sequence "Locus_15326_Transcript_2_1_ORF2" crc64 checksum: 91699568CD3D9B33 length: 931 aa.

InterPro       IPR001680      WD40 repeat
Molecular Function: protein binding (GO:0005515)
method         AccNumber      shortName                               location
HMMPfam        PF00400        WD40                                    T[58-95] 0.00021 T[100-137] 9.3e-06 T[144-179] 3.4e-06 T[185-221] 0.00069 T[395-428] 3.1e-05 T[477-510] 1.8e-06 T[539-564] 0.0039 T[574-606] 1.3e-08 T[611-649] 8.7e-05 T[655-690] 3.1e-11
HMMSmart       SM00320        WD40 repeats                            T[14-53] 12 T[56-95] 2.3e-05 T[98-137] 1.6e-05 T[140-179] 5.2e-06 T[182-221] 2.3e-05 T[390-428] 0.00032 T[431-468] 24 T[471-510] 6.3e-07 T[527-565] 0.011 T[568-607] 1.4e-07 T[610-649] 0.00021 T[652-691] 1.3e-10
ProfileScan    PS50082        WD_REPEATS_2                            T[63-104] 10.174 T[105-138] 13.249 T[147-188] 14.418 T[189-230] 12.246 T[397-437] 9.606 T[478-512] 12.213 T[575-616] 13.516 T[617-658] 10.843 T[659-691] 14.652

InterPro       IPR007148      Small-subunit processome, Utp12
method         AccNumber      shortName                               location
HMMPfam        PF04003        Utp12                                   T[793-897] 7.2e-23

InterPro       IPR011047      Quinonprotein alcohol dehydrogenase-like
method         AccNumber      shortName                               location
superfamily    SSF50998       Quinoprotein alcohol dehydrogenase-like T[8-439] 1.3e-49

InterPro       IPR015943      WD40/YVTN repeat-like-containing domain
Molecular Function: protein binding (GO:0005515)
method         AccNumber      shortName                               location
Gene3D         G3DSA:2.130.10.10no description                          T[257-307] 2.2e-49 T[388-691] 4.7e-72

InterPro       IPR017986      WD40-repeat-containing domain
Molecular Function: protein binding (GO:0005515)
method         AccNumber      shortName                               location
ProfileScan    PS50294        WD_REPEATS_REGION                       T[21-700] 63.354
superfamily    SSF50978       WD40 repeat-like                        T[389-695] 7.8e-71

InterPro       IPR019775      WD40 repeat, conserved site
method         AccNumber      shortName                               location
PatternScan    PS00678        WD_REPEATS_1                            T[124-138] NA T[166-180] NA T[208-222] NA T[497-511] NA

InterPro       IPR020472      G-protein beta WD-40 repeat
method         AccNumber      shortName                               location
FPrintScan     PR00320        GPROTEINBRPT                            T[166-180] 9.2e-07 T[208-222] 9.2e-07 T[594-608] 9.2e-07

InterPro       NULL           NULL
method         AccNumber      shortName                               location
Coil           coil           coiled-coil                             ?[891-912] NA
HMMPanther     PTHR19853      WD REPEAT CONTAINING PROTEIN 3 (WDR3)   T[7-929] 0
Seg            seg            seg                                     ?[243-253] NA ?[298-322] NA ?[701-726] NA ?[915-924] NA

Sequence "Locus_5984_Transcript_3_1_ORF6" crc64 checksum: 013403503E807CF2 length: 910 aa.

InterPro       IPR007230      Peptidase S59, nucleoporin
Cellular Component: nuclear pore (GO:0005643), Biological Process: transport (GO:0006810)
method         AccNumber      shortName                               location
HMMPfam        PF04096        Nucleoporin2                            T[727-867] 6.9e-41
ProfileScan    PS51434        NUP_C                                   T[725-867] 54.608
superfamily    SSF82215       C-terminal autoproteolytic domain of nucleoporin nup98T[716-874] 4.8e-55

InterPro       NULL           NULL
method         AccNumber      shortName                               location
Gene3D         G3DSA:3.30.1610.10no description                          T[717-867] 3.9e-53
HMMPanther     PTHR23198      NUCLEOPORIN                             T[2-893] 5.2e-150
Seg            seg            seg                                     ?[1-24] NA ?[36-59] NA ?[85-119] NA ?[224-245] NA ?[263-291] NA ?[296-336] NA ?[347-363] NA ?[428-469] NA ?[476-488] NA ?[710-718] NA ?[874-885] NA

Sequence "Locus_5984_Transcript_6_1_ORF6" crc64 checksum: 320F6ACE125B1A8F length: 910 aa.

InterPro       IPR007230      Peptidase S59, nucleoporin
Cellular Component: nuclear pore (GO:0005643), Biological Process: transport (GO:0006810)
method         AccNumber      shortName                               location
HMMPfam        PF04096        Nucleoporin2                            T[727-867] 6.9e-41
ProfileScan    PS51434        NUP_C                                   T[725-867] 54.608
superfamily    SSF82215       C-terminal autoproteolytic domain of nucleoporin nup98T[716-874] 4.8e-55

InterPro       NULL           NULL
method         AccNumber      shortName                               location
Gene3D         G3DSA:3.30.1610.10no description                          T[717-867] 3.9e-53
HMMPanther     PTHR23198      NUCLEOPORIN                             T[2-893] 5.2e-150
Seg            seg            seg                                     ?[1-24] NA ?[36-59] NA ?[85-119] NA ?[224-245] NA ?[263-291] NA ?[296-336] NA ?[347-363] NA ?[428-469] NA ?[476-488] NA ?[710-718] NA ?[874-885] NA

Sequence "Locus_12085_Transcript_9_1_ORF2" crc64 checksum: 4E07207F1351D790 length: 919 aa.

InterPro       IPR000152      EGF-type aspartate/asparagine hydroxylation site
method         AccNumber      shortName                               location
PatternScan    PS00010        ASX_HYDROXYL                            T[404-415] NA T[442-453] NA T[480-491] NA T[518-529] NA T[556-567] NA

InterPro       IPR000742      Epidermal growth factor-like domain
Molecular Function: protein binding (GO:0005515)
method         AccNumber      shortName                               location
ProfileScan    PS50026        EGF_3                                   T[389-425] 23.211 T[427-463] 23.560 T[465-501] 23.282 T[503-539] 22.778 T[541-577] 22.326 T[579-615] 9.607

InterPro       IPR001881      EGF-like calcium-binding
Molecular Function: calcium ion binding (GO:0005509)
method         AccNumber      shortName                               location
HMMSmart       SM00179        Calcium-binding EGF-like domain         T[389-425] 4.2e-10 T[427-463] 3.4e-11 T[465-501] 1e-12 T[503-539] 4.2e-11 T[541-577] 2.6e-08 T[579-616] 0.0013

InterPro       IPR006209      EGF-like domain
Molecular Function: protein binding (GO:0005515)
method         AccNumber      shortName                               location
HMMPfam        PF00008        EGF                                     T[393-423] 5.1e-07 T[431-459] 2.6e-07 T[469-497] 3.3e-06 T[507-535] 4.7e-08 T[545-573] 3.7e-06

InterPro       IPR006210      Epidermal growth factor-like
Molecular Function: protein binding (GO:0005515)
method         AccNumber      shortName                               location
HMMSmart       SM00181        Epidermal growth factor-like domain.    T[392-425] 9.5e-08 T[430-463] 1e-07 T[468-501] 2e-07 T[506-539] 5.6e-07 T[544-577] 4.4e-06 T[582-615] 97

InterPro       IPR013032      EGF-like, conserved site
method         AccNumber      shortName                               location
PatternScan    PS00022        EGF_1                                   T[413-424] NA T[451-462] NA T[489-500] NA T[527-538] NA T[565-576] NA
PatternScan    PS01186        EGF_2                                   T[413-424] NA T[451-462] NA T[489-500] NA T[527-538] NA T[565-576] NA

InterPro       IPR018097      EGF-like calcium-binding, conserved site
Molecular Function: calcium ion binding (GO:0005509)
method         AccNumber      shortName                               location
PatternScan    PS01187        EGF_CA                                  T[427-451] NA T[503-527] NA T[541-565] NA T[579-603] NA T[389-413] NA T[465-489] NA

InterPro       IPR023346      Lysozyme-like domain
method         AccNumber      shortName                               location
superfamily    SSF53955       Lysozyme-like                           T[773-912] 3.7e-18 T[664-768] 0.0035

InterPro       IPR023347      Lysozyme domain
Molecular Function: lysozyme activity (GO:0003796)
method         AccNumber      shortName                               location
Gene3D         G3DSA:1.10.530.40no description                          T[661-761] 0.00077 T[779-914] 3.3e-16

InterPro       NULL           NULL
method         AccNumber      shortName                               location
FPrintScan     PR00010        EGFBLOOD                                T[427-438] 4.1e-06 T[439-446] 4.1e-06 T[447-457] 4.1e-06 T[534-540] 4.1e-06
Gene3D         G3DSA:2.10.25.10no description                          T[389-423] 8.6e-14 T[424-461] 6.7e-17 T[462-498] 2.2e-15 T[499-537] 5.6e-15 T[538-575] 4.7e-15 T[576-608] 6.8e-09
HMMPanther     PTHR24838      FAMILY NOT NAMED                        T[389-780] 2.7e-105
HMMPanther     PTHR24838:SF112SUBFAMILY NOT NAMED                     T[389-780] 2.7e-105
Seg            seg            seg                                     ?[119-130] NA ?[316-327] NA
SignalPHMM     SignalP-NN(euk)signal-peptide                          ?[1-40] NA
TMHMM          tmhmm          transmembrane_regions                   ?[15-35] NA
superfamily    SSF57196       EGF/Laminin                             T[383-431] 4.4e-14 T[426-463] 3e-13 T[543-595] 4e-13 T[464-500] 8.9e-13 T[502-539] 9.8e-13 T[578-622] 0.0012

Sequence "Locus_5712_Transcript_7_2_ORF2" crc64 checksum: 4009C958C00574A6 length: 901 aa.

InterPro       IPR001589      Actinin-type, actin-binding, conserved site
Molecular Function: actin binding (GO:0003779)
method         AccNumber      shortName                               location
PatternScan    PS00019        ACTININ_1                               T[43-52] NA
PatternScan    PS00020        ACTININ_2                               T[117-141] NA

InterPro       IPR001715      Calponin homology domain
Molecular Function: protein binding (GO:0005515)
method         AccNumber      shortName                               location
Gene3D         G3DSA:1.10.418.10no description                          T[35-148] 9.2e-38 T[157-260] 2.4e-39
HMMPfam        PF00307        CH                                      T[44-144] 1.3e-15 T[158-259] 3e-23
HMMSmart       SM00033        Calponin homology domain                T[43-143] 2.4e-24 T[156-255] 1.2e-27
ProfileScan    PS50021        CH                                      T[41-145] 17.546 T[154-257] 17.518
superfamily    SSF47576       Calponin-homology domain, CH-domain     T[31-262] 7.1e-83

InterPro       IPR002017      Spectrin repeat
Molecular Function: protein binding (GO:0005515)
method         AccNumber      shortName                               location
HMMPfam        PF00435        Spectrin                                T[285-392] 1.4e-09 T[404-509] 1.6e-23 T[521-627] 3.6e-16 T[640-741] 4e-12

InterPro       IPR002048      Calcium-binding EF-hand
Molecular Function: calcium ion binding (GO:0005509)
method         AccNumber      shortName                               location
HMMSmart       SM00054        EF-hand, calcium binding motif          T[759-787] 0.062 T[800-828] 0.00094

InterPro       IPR011992      EF-hand-like domain
Molecular Function: calcium ion binding (GO:0005509)
method         AccNumber      shortName                               location
Gene3D         G3DSA:1.10.238.10no description                          T[746-827] 3.7e-18 T[828-901] 2.3e-35

InterPro       IPR014837      EF-hand, Ca insensitive
method         AccNumber      shortName                               location
HMMPfam        PF08726        efhand_Ca_insen                         T[831-897] 3.7e-26

InterPro       IPR018159      Spectrin/alpha-actinin
method         AccNumber      shortName                               location
HMMSmart       SM00150        Spectrin repeats                        T[287-400] 3.7 T[407-508] 1.9e-20 T[522-628] 4.1e-05 T[642-741] 0.54

InterPro       IPR018247      EF-Hand 1, calcium-binding site
method         AccNumber      shortName                               location
PatternScan    PS00018        EF_HAND_1                               T[768-780] NA

InterPro       IPR018249      EF-HAND 2
method         AccNumber      shortName                               location
ProfileScan    PS50222        EF_HAND_2                               T[755-790] 11.278 T[796-831] 11.556

InterPro       NULL           NULL
method         AccNumber      shortName                               location
Coil           coil           coiled-coil                             ?[275-303] NA ?[440-461] NA ?[503-524] NA
Gene3D         G3DSA:1.20.58.60no description                          T[274-399] 5.4e-44 T[400-509] 7.9e-26 T[512-635] 2.3e-33 T[636-745] 1.9e-40
HMMPanther     PTHR11915      FAMILY NOT NAMED                        T[4-901] 0
HMMPanther     PTHR11915:SF47 SUBFAMILY NOT NAMED                     T[4-901] 0
HMMPfam        PF13499        EF_hand_5                               T[764-825] 3.4e-07
Seg            seg            seg                                     ?[581-591] NA
superfamily    SSF46966       Spectrin repeat                         T[275-399] 6.5e-33 T[510-633] 2e-26 T[407-514] 2.2e-23 T[635-748] 1.3e-21
superfamily    SSF47473       EF-hand                                 T[740-873] 4.2e-19

Sequence "Locus_15091_Transcript_3_3_ORF3" crc64 checksum: C751978F996A1C0B length: 882 aa.

InterPro       NULL           NULL
method         AccNumber      shortName                               location
Coil           coil           coiled-coil                             ?[57-78] NA ?[120-141] NA ?[155-281] NA ?[309-393] NA ?[414-463] NA ?[484-505] NA ?[512-603] NA ?[652-687] NA ?[791-833] NA
HMMPanther     PTHR32083      FAMILY NOT NAMED                        T[13-882] 8.1e-301
HMMPanther     PTHR32083:SF0  SUBFAMILY NOT NAMED                     T[13-882] 8.1e-301
Seg            seg            seg                                     ?[189-207] NA ?[659-673] NA ?[749-772] NA ?[830-839] NA

Sequence "Locus_6641_Transcript_3_1_ORF1" crc64 checksum: 8DFB7FB9F9335C93 length: 905 aa.

InterPro       NULL           NULL
method         AccNumber      shortName                               location
Seg            seg            seg                                     ?[285-295] NA ?[506-518] NA ?[752-763] NA ?[776-792] NA

Sequence "Locus_6763_Transcript_6_2_ORF2" crc64 checksum: 6782D2E28E3AA61F length: 903 aa.

InterPro       IPR000421      Coagulation factor 5/8 C-terminal type domain
Biological Process: cell adhesion (GO:0007155)
method         AccNumber      shortName                               location
HMMPfam        PF00754        F5_F8_type_C                            T[65-187] 4.6e-25
HMMSmart       SM00231        Coagulation factor 5/8 C-terminal domain, diT[54-192] 1e-15
PatternScan    PS01285        FA58C_1                                 T[85-114] NA
ProfileScan    PS50022        FA58C_3                                 T[37-192] 36.601

InterPro       IPR000742      Epidermal growth factor-like domain
Molecular Function: protein binding (GO:0005515)
method         AccNumber      shortName                               location
ProfileScan    PS50026        EGF_3                                   T[560-597] 16.056

InterPro       IPR001791      Laminin G domain
method         AccNumber      shortName                               location
HMMPfam        PF02210        Laminin_G_2                             T[228-354] 9.9e-28 T[417-536] 4.7e-12
HMMSmart       SM00282        Laminin G domain                        T[220-355] 1.6e-33 T[409-538] 8e-13
ProfileScan    PS50025        LAM_G_DOMAIN                            T[196-382] 34.109 T[388-558] 27.372 T[817-903] 14.118

InterPro       IPR008979      Galactose-binding domain-like
method         AccNumber      shortName                               location
superfamily    SSF49785       Galactose-binding domain-like           T[54-194] 6.6e-41

InterPro       IPR008985      Concanavalin A-like lectin/glucanases superfamily
method         AccNumber      shortName                               location
superfamily    SSF49899       Concanavalin A-like lectins/glucanases  T[204-357] 1.6e-39 T[386-558] 1.1e-25 T[813-903] 2.2e-13

InterPro       IPR013320      Concanavalin A-like lectin/glucanase, subgroup
method         AccNumber      shortName                               location
Gene3D         G3DSA:2.60.120.200no description                          T[198-357] 6.5e-33 T[382-568] 1.5e-20 T[817-903] 3.3e-09

InterPro       NULL           NULL
method         AccNumber      shortName                               location
Gene3D         G3DSA:2.10.25.10no description                          T[569-598] 7.5e-08
Gene3D         G3DSA:2.60.120.260no description                          T[54-197] 1.5e-41
HMMPanther     PTHR10127      DISCOIDIN, CUB, EGF, LAMININ , AND ZINC METALLOPROTEASE DOMAIN CONTAININGT[78-903] 3e-129
HMMPanther     PTHR10127:SF7  CONTACTIN-ASSOCIATED PROTEIN-LIKE 5     T[78-903] 3e-129
SignalPHMM     SignalP-NN(euk)signal-peptide                          ?[1-25] NA
superfamily    SSF57196       EGF/Laminin                             T[561-600] 1.9e-08

Sequence "Locus_13826_Transcript_3_2_ORF6" crc64 checksum: 8F2BE8A5BFC4A98F length: 909 aa.

InterPro       IPR001478      PDZ domain
Molecular Function: protein binding (GO:0005515)
method         AccNumber      shortName                               location
HMMPfam        PF00595        PDZ                                     T[32-103] 7.5e-10
HMMSmart       SM00228        Domain present in PSD-95, Dlg, and ZO-1/2.T[39-110] 4.2e-15
ProfileScan    PS50106        PDZ                                     T[30-110] 14.396
superfamily    SSF50156       PDZ domain-like                         T[1-109] 1.3e-18

InterPro       IPR008438      Calcineurin-binding
method         AccNumber      shortName                               location
HMMPfam        PF05556        Calsarcin                               T[653-861] 6.6e-05

InterPro       NULL           NULL
method         AccNumber      shortName                               location
Gene3D         G3DSA:2.30.42.10no description                          T[31-109] 1.5e-14
HMMPanther     PTHR24217      FAMILY NOT NAMED                        T[27-110] 1.9e-24
HMMPanther     PTHR24217:SF0  SUBFAMILY NOT NAMED                     T[27-110] 1.9e-24
Seg            seg            seg                                     ?[366-390] NA ?[408-427] NA ?[752-765] NA ?[888-900] NA

Sequence "Locus_4275_Transcript_7_1_ORF1" crc64 checksum: 02C70553512DF83D length: 875 aa.

InterPro       IPR002490      ATPase, V0/A0 complex subunit a
Molecular Function: hydrogen ion transmembrane transporter activity (GO:0015078), Biological Process: ATP hydrolysis coupled proton transport (GO:0015991), Cellular Component: proton-transporting two-sector ATPase complex, proton-transporting domain (GO:0033177)
method         AccNumber      shortName                               location
HMMPanther     PTHR11629      VACUOLAR PROTON ATPASES                 T[17-866] 0
HMMPfam        PF01496        V_ATPase_I                              T[34-866] 1.4e-290

InterPro       IPR026028      V-type proton ATPase subunit a
Cellular Component: vacuolar proton-transporting V-type ATPase, V0 domain (GO:0000220)
method         AccNumber      shortName                               location
HMMPIR         PIRSF001293    V-type proton ATPase 116 kda subunit a isoform 1T[14-874] 0

InterPro       NULL           NULL
method         AccNumber      shortName                               location
Coil           coil           coiled-coil                             ?[66-87] NA ?[102-137] NA
Seg            seg            seg                                     ?[16-25] NA ?[364-371] NA ?[739-747] NA
SignalPHMM     SignalP-NN(euk)signal-peptide                          ?[1-32] NA
TMHMM          tmhmm          transmembrane_regions                   ?[408-430] NA ?[451-471] NA ?[542-560] NA ?[570-590] NA ?[664-684] NA ?[811-831] NA

Sequence "Locus_10908_Transcript_2_1_ORF1" crc64 checksum: 0B3A575AD71A32D3 length: 880 aa.

InterPro       IPR002499      Major vault protein, N-terminal
method         AccNumber      shortName                               location
HMMPfam        PF01505        Vault                                   T[143-182] 1.9e-09 T[196-234] 4.9e-10 T[249-290] 4.8e-11 T[353-398] 2.4e-17
ProfileScan    PS51224        MVP                                     T[79-133] 6.607 T[146-198] 10.422 T[199-251] 12.962 T[252-306] 16.332 T[308-356] 9.739 T[357-413] 13.644 T[414-440] 6.040

InterPro       IPR021870      Shoulder domain
method         AccNumber      shortName                               location
HMMPfam        PF11978        MVP_shoulder                            T[554-671] 7.2e-45

InterPro       NULL           NULL
method         AccNumber      shortName                               location
Coil           coil           coiled-coil                             ?[751-779] NA
HMMPanther     PTHR14165      MAJOR VAULT PROTEIN                     T[25-873] 0
HMMPanther     PTHR14165:SF3  MAJOR VAULT PROTEIN                     T[25-873] 0
Seg            seg            seg                                     ?[392-404] NA ?[745-756] NA

Sequence "Locus_506_Transcript_6_1_ORF1" crc64 checksum: 03A16C1E7087A76B length: 896 aa.

InterPro       IPR000547      Clathrin, heavy chain/VPS, 7-fold repeat
Biological Process: intracellular protein transport (GO:0006886), Biological Process: vesicle-mediated transport (GO:0016192)
method         AccNumber      shortName                               location
HMMPfam        PF00637        Clathrin                                T[63-192] 5.2e-31 T[201-341] 2.2e-34 T[351-489] 4.3e-29 T[497-639] 1.3e-32 T[645-786] 1.9e-31
HMMSmart       SM00299        Clathrin heavy chain repeat homology    T[55-194] 1.1e-37 T[201-346] 5.3e-44 T[350-491] 3.8e-36 T[496-642] 2.9e-46 T[645-804] 1.1e-34

InterPro       IPR011990      Tetratricopeptide-like helical
Molecular Function: protein binding (GO:0005515)
method         AccNumber      shortName                               location
Gene3D         G3DSA:1.25.40.10no description                          T[1-148] 5.5e-45 T[149-390] 2.2e-76 T[405-744] 1.3e-146

InterPro       IPR016024      Armadillo-type fold
Molecular Function: binding (GO:0005488)
method         AccNumber      shortName                               location
superfamily    SSF48371       ARM repeat                              T[404-739] 7.6e-119 T[108-257] 9.9e-37 T[258-402] 1.4e-33 T[18-151] 6.9e-23

InterPro       NULL           NULL
method         AccNumber      shortName                               location
HMMPanther     PTHR10292      CLATHRIN HEAVY CHAIN                    T[1-893] 0
HMMPanther     PTHR10292:SF7  CLATHRIN HEAVY CHAIN 1                  T[1-893] 0
Seg            seg            seg                                     ?[225-239] NA ?[519-534] NA ?[634-645] NA ?[679-692] NA ?[836-852] NA ?[865-894] NA

Sequence "Locus_13734_Transcript_6_3_ORF4" crc64 checksum: 21FADF93D6F3DBB9 length: 888 aa.

InterPro       IPR002035      von Willebrand factor, type A
Molecular Function: protein binding (GO:0005515)
method         AccNumber      shortName                               location
HMMSmart       SM00327        von Willebrand factor (vWF) type A domainT[291-464] 3.1e-15
ProfileScan    PS50234        VWFA                                    T[293-464] 15.325

InterPro       IPR013694      VIT domain
method         AccNumber      shortName                               location
HMMPfam        PF08487        VIT                                     T[33-147] 8.2e-20
HMMSmart       SM00609        Vault protein Inter-alpha-Trypsin domainT[19-149] 2.1e-18
ProfileScan    PS51468        VIT                                     T[19-149] 36.312

InterPro       NULL           NULL
method         AccNumber      shortName                               location
Coil           coil           coiled-coil                             ?[91-112] NA
Gene3D         G3DSA:3.40.50.410no description                          T[295-447] 4.4e-14
HMMPanther     PTHR10338      VON WILLEBRAND FACTOR, TYPE A DOMAIN CONTAININGT[33-866] 3.1e-179
HMMPanther     PTHR10338:SF39 LOSS OF HETEROZYGOSITY 11 CHROMOSOMAL REGION 2 GENE A PROTEINT[33-866] 3.1e-179
HMMPfam        PF13768        VWA_3                                   T[295-449] 1.9e-24
Seg            seg            seg                                     ?[91-103] NA ?[711-730] NA
superfamily    SSF53300       vWA-like                                T[290-470] 9.3e-28

Sequence "Locus_13734_Transcript_1_3_ORF4" crc64 checksum: 8B686C50B75D3583 length: 898 aa.

InterPro       IPR002035      von Willebrand factor, type A
Molecular Function: protein binding (GO:0005515)
method         AccNumber      shortName                               location
HMMSmart       SM00327        von Willebrand factor (vWF) type A domainT[291-464] 3.1e-15
ProfileScan    PS50234        VWFA                                    T[293-464] 15.325

InterPro       IPR013694      VIT domain
method         AccNumber      shortName                               location
HMMPfam        PF08487        VIT                                     T[33-147] 8.3e-20
HMMSmart       SM00609        Vault protein Inter-alpha-Trypsin domainT[19-149] 2.1e-18
ProfileScan    PS51468        VIT                                     T[19-149] 36.312

InterPro       NULL           NULL
method         AccNumber      shortName                               location
Coil           coil           coiled-coil                             ?[91-112] NA
Gene3D         G3DSA:3.40.50.410no description                          T[295-447] 4.5e-14
HMMPanther     PTHR10338      VON WILLEBRAND FACTOR, TYPE A DOMAIN CONTAININGT[33-876] 2e-180
HMMPanther     PTHR10338:SF39 LOSS OF HETEROZYGOSITY 11 CHROMOSOMAL REGION 2 GENE A PROTEINT[33-876] 2e-180
HMMPfam        PF13768        VWA_3                                   T[295-449] 1.9e-24
Seg            seg            seg                                     ?[91-103] NA ?[720-739] NA
superfamily    SSF53300       vWA-like                                T[290-470] 9.3e-28

Sequence "Locus_10830_Transcript_2_3_ORF4" crc64 checksum: D007EAAC09CF67EC length: 862 aa.

InterPro       IPR011990      Tetratricopeptide-like helical
Molecular Function: protein binding (GO:0005515)
method         AccNumber      shortName                               location
Gene3D         G3DSA:1.25.40.10no description                          T[1-164] 2.2e-51 T[165-319] 1.3e-46

InterPro       IPR013026      Tetratricopeptide repeat-containing domain
Molecular Function: protein binding (GO:0005515)
method         AccNumber      shortName                               location
ProfileScan    PS50293        TPR_REGION                              T[1-285] 78.046

InterPro       IPR013105      Tetratricopeptide TPR2
method         AccNumber      shortName                               location
HMMPfam        PF07719        TPR_2                                   T[49-81] 0.0025

InterPro       IPR019734      Tetratricopeptide repeat
Molecular Function: protein binding (GO:0005515)
method         AccNumber      shortName                               location
HMMSmart       SM00028        Tetratricopeptide repeats               T[14-47] 1e-05 T[48-81] 0.0026 T[82-115] 1.9e-07 T[116-149] 1.3e-08 T[150-183] 1.8e-05 T[184-217] 4.6e-06 T[218-251] 1.3e-06 T[252-285] 3.3e-06
ProfileScan    PS50005        TPR                                     T[14-47] 9.263 T[48-81] 9.912 T[82-115] 10.738 T[116-149] 10.620 T[150-183] 9.853 T[184-217] 9.529 T[218-251] 11.594 T[252-285] 10.827

InterPro       NULL           NULL
method         AccNumber      shortName                               location
HMMPanther     PTHR23083      TETRATRICOPEPTIDE REPEAT PROTEIN, TPR   T[1-711] 0
HMMPanther     PTHR23083:SF21 UDP-N-ACETYLGLUCOSAMINE--PEPTIDE N-ACETYLGLUCOSAMINYLTRANSFERASE 110 KDA SUBUNITT[1-711] 0
HMMPfam        PF13181        TPR_8                                   T[253-283] 0.0003
HMMPfam        PF13414        TPR_11                                  T[2-44] 2.8e-07
HMMPfam        PF13424        TPR_12                                  T[113-180] 5.9e-15 T[181-248] 1.3e-11
HMMPfam        PF13844        Glyco_transf_41                         T[379-847] 2.2e-242
superfamily    SSF48452       TPR-like                                T[203-739] 3.8e-63 T[1-177] 4.7e-42

Sequence "Locus_8344_Transcript_3_1_ORF1" crc64 checksum: 15378154E91F6863 length: 863 aa.

InterPro       IPR001841      Zinc finger, RING-type
Molecular Function: protein binding (GO:0005515), Molecular Function: zinc ion binding (GO:0008270)
method         AccNumber      shortName                               location
HMMPfam        PF13639        zf-RING_2                               T[44-84] 2.5e-10
HMMSmart       SM00184        Ring finger                             T[45-82] 1.6e-07 T[127-164] 0.0017 T[439-476] 3.3e-07
ProfileScan    PS50089        ZF_RING_2                               T[45-83] 13.212 T[127-165] 11.825 T[439-477] 13.743

InterPro       IPR013083      Zinc finger, RING/FYVE/PHD-type
method         AccNumber      shortName                               location
Gene3D         G3DSA:3.30.40.10no description                          T[33-114] 1.7e-15 T[115-189] 7.6e-12 T[429-505] 3.7e-16

InterPro       IPR017907      Zinc finger, RING-type, conserved site
method         AccNumber      shortName                               location
PatternScan    PS00518        ZF_RING_1                               T[60-69] NA T[142-151] NA T[454-463] NA

InterPro       IPR018957      Zinc finger, C3HC4 RING-type
method         AccNumber      shortName                               location
HMMPfam        PF00097        zf-C3HC4                                T[439-476] 1.2e-09

InterPro       NULL           NULL
method         AccNumber      shortName                               location
Coil           coil           coiled-coil                             ?[22-43] NA ?[516-541] NA ?[544-565] NA ?[599-620] NA ?[635-677] NA ?[826-847] NA
HMMPanther     PTHR23041      RING FINGER PROTEIN 4                   T[20-93] 5.2e-13
HMMPanther     PTHR23041:SF6  PUTATIVE RING FINGER PROTEIN            T[20-93] 5.2e-13
HMMPfam        PF13923        zf-C3HC4_2                              T[126-166] 3.2e-07
Seg            seg            seg                                     ?[225-243] NA
superfamily    SSF57850       RING/U-box                              T[26-89] 2.6e-17 T[432-498] 9.1e-17 T[102-187] 4.2e-12

Sequence "Locus_2800_Transcript_2_3_ORF1" crc64 checksum: 407F4FA37D59345F length: 871 aa.

InterPro       IPR009053      Prefoldin
method         AccNumber      shortName                               location
superfamily    SSF46579       Prefoldin                               T[486-586] 7.9e-05

InterPro       NULL           NULL
method         AccNumber      shortName                               location
Coil           coil           coiled-coil                             ?[77-244] NA ?[259-333] NA ?[351-379] NA ?[397-446] NA ?[474-516] NA ?[536-641] NA ?[669-739] NA ?[772-837] NA
HMMPanther     PTHR24147      FAMILY NOT NAMED                        T[68-844] 3.7e-59
HMMPanther     PTHR24147:SF0  SUBFAMILY NOT NAMED                     T[68-844] 3.7e-59
Seg            seg            seg                                     ?[150-174] NA

Sequence "Locus_2877_Transcript_4_1_ORF2" crc64 checksum: EC86133C7565A77B length: 875 aa.

InterPro       IPR000467      G-patch domain
Molecular Function: nucleic acid binding (GO:0003676)
method         AccNumber      shortName                               location
HMMPfam        PF01585        G-patch                                 T[803-845] 1.3e-16
HMMSmart       SM00443        glycine rich nucleic binding domain     T[800-846] 5.3e-18
ProfileScan    PS50174        G_PATCH                                 T[802-848] 17.930

InterPro       IPR000504      RNA recognition motif domain
Molecular Function: nucleic acid binding (GO:0003676)
method         AccNumber      shortName                               location
HMMSmart       SM00360        RNA recognition motif                   T[161-236] 4.4e-05 T[298-377] 9.3e-06
ProfileScan    PS50102        RRM                                     T[160-240] 11.077 T[297-381] 10.582

InterPro       IPR001876      Zinc finger, RanBP2-type
Cellular Component: intracellular (GO:0005622), Molecular Function: zinc ion binding (GO:0008270)
method         AccNumber      shortName                               location
HMMSmart       SM00547        Zinc finger domain                      T[252-276] 9.5e-06
PatternScan    PS01358        ZF_RANBP2_1                             T[254-273] NA
ProfileScan    PS50199        ZF_RANBP2_2                             T[250-279] 8.479

InterPro       IPR007087      Zinc finger, C2H2
Molecular Function: zinc ion binding (GO:0008270)
method         AccNumber      shortName                               location
ProfileScan    PS50157        ZINC_FINGER_C2H2_2                      T[714-744] 8.683

InterPro       IPR012677      Nucleotide-binding, alpha-beta plait
Molecular Function: nucleotide binding (GO:0000166)
method         AccNumber      shortName                               location
Gene3D         G3DSA:3.30.70.330no description                          T[147-246] 1.9e-12 T[293-381] 3.7e-08

InterPro       NULL           NULL
method         AccNumber      shortName                               location
Coil           coil           coiled-coil                             ?[94-115] NA
Gene3D         G3DSA:4.10.1060.10no description                          T[247-279] 5.7e-09
HMMPanther     PTHR13948      RNA-BINDING PROTEIN                     T[5-875] 1.2e-212
HMMPfam        PF14259        RRM_6                                   T[163-230] 2e-09 T[299-374] 2.4e-06
Seg            seg            seg                                     ?[53-69] NA ?[101-148] NA ?[382-396] NA ?[413-426] NA ?[428-452] NA ?[454-483] NA ?[492-502] NA ?[578-605] NA ?[662-674] NA ?[688-700] NA ?[778-795] NA ?[814-827] NA
superfamily    SSF54928       RNA-binding domain, RBD                 T[158-381] 9.1e-20
superfamily    SSF90209       Ran BP2/NZF zinc finger-like            T[240-282] 4.8e-07

Sequence "Locus_15091_Transcript_2_3_ORF3" crc64 checksum: 455E34CD05B7D69F length: 882 aa.

InterPro       NULL           NULL
method         AccNumber      shortName                               location
Coil           coil           coiled-coil                             ?[57-78] NA ?[120-141] NA ?[155-281] NA ?[309-393] NA ?[414-463] NA ?[484-505] NA ?[512-603] NA ?[652-687] NA ?[791-833] NA
HMMPanther     PTHR32083      FAMILY NOT NAMED                        T[13-882] 9e-301
HMMPanther     PTHR32083:SF0  SUBFAMILY NOT NAMED                     T[13-882] 9e-301
Seg            seg            seg                                     ?[189-207] NA ?[659-673] NA ?[749-772] NA ?[830-839] NA

Sequence "Locus_2896_Transcript_2_1_ORF4" crc64 checksum: 260D46A8B25306C1 length: 849 aa.

InterPro       IPR001752      Kinesin, motor domain
Molecular Function: microtubule motor activity (GO:0003777), Molecular Function: ATP binding (GO:0005524), Biological Process: microtubule-based movement (GO:0007018)
method         AccNumber      shortName                               location
FPrintScan     PR00380        KINESINHEAVY                            T[114-135] 3.9e-34 T[240-257] 3.9e-34 T[273-291] 3.9e-34 T[323-344] 3.9e-34
Gene3D         G3DSA:3.40.850.10no description                          T[36-371] 3.3e-111
HMMPfam        PF00225        Kinesin                                 T[43-371] 9.4e-98
HMMSmart       SM00129        Kinesin motor, catalytic domain. ATPase.T[34-381] 5.9e-124
ProfileScan    PS50067        KINESIN_MOTOR_DOMAIN2                   T[33-303] 45.107

InterPro       IPR019821      Kinesin, motor region, conserved site
Molecular Function: microtubule motor activity (GO:0003777), Molecular Function: ATP binding (GO:0005524), Biological Process: microtubule-based movement (GO:0007018)
method         AccNumber      shortName                               location
PatternScan    PS00411        KINESIN_MOTOR_DOMAIN1                   T[272-283] NA

InterPro       NULL           NULL
method         AccNumber      shortName                               location
Coil           coil           coiled-coil                             ?[389-410] NA ?[455-476] NA ?[654-675] NA ?[698-736] NA
HMMPanther     PTHR24115      FAMILY NOT NAMED                        T[36-812] 4.6e-308
HMMPanther     PTHR24115:SF191SUBFAMILY NOT NAMED                     T[36-812] 4.6e-308
Seg            seg            seg                                     ?[485-498] NA ?[533-549] NA ?[581-592] NA
superfamily    SSF52540       P-loop containing nucleoside triphosphate hydrolasesT[36-418] 1.3e-106

Sequence "Locus_30253_Transcript_4_3_ORF1" crc64 checksum: 4D4B96AB2D13F710 length: 857 aa.

InterPro       IPR000904      SEC7-like
Molecular Function: ARF guanyl-nucleotide exchange factor activity (GO:0005086), Cellular Component: intracellular (GO:0005622), Biological Process: regulation of ARF protein signal transduction (GO:0032012)
method         AccNumber      shortName                               location
HMMPfam        PF01369        Sec7                                    T[376-566] 1.4e-60
HMMSmart       SM00222        Sec7 domain                             T[375-566] 1.4e-79
ProfileScan    PS50190        SEC7                                    T[371-564] 40.718
superfamily    SSF48425       Sec7 domain                             T[374-571] 1.2e-69

InterPro       IPR001849      Pleckstrin homology domain
Molecular Function: protein binding (GO:0005515), Molecular Function: phospholipid binding (GO:0005543)
method         AccNumber      shortName                               location
HMMSmart       SM00233        Pleckstrin homology domain.             T[598-706] 9.2e-06

InterPro       IPR011993      Pleckstrin homology-like domain
method         AccNumber      shortName                               location
Gene3D         G3DSA:2.30.29.30no description                          T[580-705] 3.3e-11

InterPro       IPR023394      SEC7-like, alpha orthogonal bundle
method         AccNumber      shortName                               location
Gene3D         G3DSA:1.10.1000.11no description                          T[452-572] 3.2e-43

InterPro       NULL           NULL
method         AccNumber      shortName                               location
Gene3D         G3DSA:1.10.220.20no description                          T[374-450] 3.7e-24
HMMPanther     PTHR10663      GUANYL-NUCLEOTIDE EXCHANGE FACTOR       T[34-715] 5.1e-210
HMMPanther     PTHR10663:SF12 GUANYL-NUCLEOTIDE EXCHANGE FACTOR       T[34-715] 5.1e-210
Seg            seg            seg                                     ?[328-347] NA ?[541-556] NA ?[784-798] NA
superfamily    SSF50729       PH domain-like                          T[572-706] 2.7e-17

Sequence "Locus_2436_Transcript_1_3_ORF1" crc64 checksum: 5A8D3593E6C49306 length: 859 aa.

InterPro       IPR000048      IQ motif, EF-hand binding site
Molecular Function: protein binding (GO:0005515)
method         AccNumber      shortName                               location
ProfileScan    PS50096        IQ                                      T[35-63] 7.895

InterPro       IPR002928      Myosin tail
Molecular Function: motor activity (GO:0003774), Cellular Component: myosin complex (GO:0016459)
method         AccNumber      shortName                               location
HMMPfam        PF01576        Myosin_tail_1                           T[97-698] 8.1e-22

InterPro       IPR009053      Prefoldin
method         AccNumber      shortName                               location
superfamily    SSF46579       Prefoldin                               T[114-201] 0.0049

InterPro       NULL           NULL
method         AccNumber      shortName                               location
Coil           coil           coiled-coil                             ?[95-193] NA ?[222-370] NA ?[385-491] NA ?[499-520] NA ?[547-617] NA ?[624-659] NA ?[665-770] NA
Gene3D         G3DSA:4.10.270.10no description                          T[30-93] 1.8e-22
HMMPanther     PTHR13140      MYOSIN                                  T[19-830] 1.3e-184
HMMPanther     PTHR13140:SF14 MYOSIN XVIII                            T[19-830] 1.3e-184
Seg            seg            seg                                     ?[99-110] NA ?[205-216] NA ?[238-248] NA ?[435-448] NA ?[458-469] NA ?[558-570] NA ?[784-810] NA ?[824-849] NA
superfamily    SSF52540       P-loop containing nucleoside triphosphate hydrolasesT[19-94] 9.2e-14

Sequence "Locus_2128_Transcript_5_1_ORF6" crc64 checksum: 49F7591CD93C8235 length: 854 aa.

InterPro       IPR001841      Zinc finger, RING-type
Molecular Function: protein binding (GO:0005515), Molecular Function: zinc ion binding (GO:0008270)
method         AccNumber      shortName                               location
HMMSmart       SM00184        Ring finger                             T[231-272] 2e-07
ProfileScan    PS50089        ZF_RING_2                               T[231-272] 11.412

InterPro       IPR013083      Zinc finger, RING/FYVE/PHD-type
method         AccNumber      shortName                               location
Gene3D         G3DSA:3.30.40.10no description                          T[227-285] 2.1e-10

InterPro       IPR017907      Zinc finger, RING-type, conserved site
method         AccNumber      shortName                               location
PatternScan    PS00518        ZF_RING_1                               T[246-255] NA

InterPro       NULL           NULL
method         AccNumber      shortName                               location
Coil           coil           coiled-coil                             ?[349-370] NA ?[649-670] NA
HMMPanther     PTHR12983      FAMILY NOT NAMED                        T[52-853] 6.3e-225
HMMPanther     PTHR12983:SF4  SUBFAMILY NOT NAMED                     T[52-853] 6.3e-225
HMMPfam        PF13923        zf-C3HC4_2                              T[229-272] 1.3e-08
Seg            seg            seg                                     ?[66-80] NA ?[107-122] NA ?[648-662] NA ?[686-696] NA ?[765-781] NA ?[823-841] NA
SignalPHMM     SignalP-NN(euk)signal-peptide                          ?[1-21] NA
superfamily    SSF57850       RING/U-box                              T[205-279] 2.5e-13

Sequence "Locus_676_Transcript_2_2_ORF1" crc64 checksum: 2012B6886AB1ED21 length: 865 aa.

InterPro       IPR000436      Sushi/SCR/CCP
method         AccNumber      shortName                               location
HMMPfam        PF00084        Sushi                                   T[31-87] 1.2e-06 T[91-144] 2.4e-09 T[149-208] 2.7e-06 T[436-489] 0.0004 T[556-609] 1.4e-08 T[613-665] 1.8e-06
HMMSmart       SM00032        Domain abundant in complement control proteiT[31-87] 8.8e-11 T[91-144] 2.6e-11 T[149-208] 1.7e-09 T[349-432] 11 T[436-489] 0.011 T[493-552] 4.7e-07 T[556-609] 1.2e-11 T[613-665] 1.3e-07
ProfileScan    PS50923        SUSHI                                   T[89-146] 10.550 T[29-87] 7.660 T[147-210] 8.872 T[434-491] 9.235 T[554-611] 10.395 T[612-667] 6.718

InterPro       IPR002035      von Willebrand factor, type A
Molecular Function: protein binding (GO:0005515)
method         AccNumber      shortName                               location
HMMPfam        PF00092        VWA                                     T[673-841] 2.1e-39
HMMSmart       SM00327        von Willebrand factor (vWF) type A domainT[671-849] 2.9e-42
ProfileScan    PS50234        VWFA                                    T[673-844] 27.177

InterPro       IPR016060      Complement control module
method         AccNumber      shortName                               location
Gene3D         G3DSA:2.10.70.10no description                          T[30-88] 4.5e-11 T[91-146] 3.7e-12 T[149-215] 2.7e-09 T[435-494] 3.2e-08 T[495-553] 1.1e-06 T[555-610] 8.8e-13 T[611-665] 1.2e-08
superfamily    SSF57535       Complement control module/SCR domain    T[554-610] 4e-15 T[89-146] 3.3e-14 T[145-216] 9.7e-13 T[611-666] 4.5e-12 T[29-88] 5.2e-12 T[434-490] 1.7e-09 T[490-552] 8.7e-08 T[354-403] 0.012

InterPro       NULL           NULL
method         AccNumber      shortName                               location
FPrintScan     PR00453        VWFADOMAIN                              T[672-689] 9.9e-09 T[709-723] 9.9e-09 T[776-784] 9.9e-09
Gene3D         G3DSA:3.40.50.410no description                          T[666-851] 4.4e-47
HMMPanther     PTHR19325      COMPLEMENT COMPONENT-RELATED SUSHI DOMAIN-CONTAININGT[25-850] 3.8e-67
Seg            seg            seg                                     ?[254-281] NA ?[413-422] NA ?[607-618] NA
superfamily    SSF53300       vWA-like                                T[667-850] 2.5e-51

Sequence "Locus_12930_Transcript_1_3_ORF2" crc64 checksum: CA0531E953F7A1B0 length: 839 aa.

InterPro       IPR018477      Bicaudal-D protein, microtubule-associated
Cellular Component: Golgi apparatus (GO:0005794), Biological Process: transport (GO:0006810)
method         AccNumber      shortName                               location
HMMPfam        PF09730        BicD                                    T[90-781] 6.9e-193

InterPro       NULL           NULL
method         AccNumber      shortName                               location
Coil           coil           coiled-coil                             ?[22-43] NA ?[50-92] NA ?[107-142] NA ?[149-268] NA ?[336-399] NA ?[441-462] NA ?[478-499] NA ?[513-534] NA ?[642-670] NA ?[692-727] NA ?[734-769] NA
HMMPanther     PTHR31233      FAMILY NOT NAMED                        T[5-805] 1.4e-219
Seg            seg            seg                                     ?[59-79] NA ?[193-206] NA ?[209-222] NA ?[558-598] NA ?[775-786] NA

Sequence "Locus_9457_Transcript_4_1_ORF2" crc64 checksum: 16DE56000A9E8252 length: 847 aa.

InterPro       IPR001154      DNA topoisomerase II, eukaryotic-type
Molecular Function: DNA binding (GO:0003677), Molecular Function: DNA topoisomerase (ATP-hydrolyzing) activity (GO:0003918), Molecular Function: ATP binding (GO:0005524), Cellular Component: chromosome (GO:0005694), Biological Process: DNA topological change (GO:0006265)
method         AccNumber      shortName                               location
FPrintScan     PR01158        TOPISMRASEII                            T[87-101] 5.7e-15 T[171-197] 5.7e-15

InterPro       IPR002205      DNA topoisomerase, type IIA, subunit A/C-terminal
Molecular Function: DNA binding (GO:0003677), Molecular Function: DNA topoisomerase (ATP-hydrolyzing) activity (GO:0003918), Molecular Function: ATP binding (GO:0005524), Cellular Component: chromosome (GO:0005694), Biological Process: DNA topological change (GO:0006265)
method         AccNumber      shortName                               location
HMMPfam        PF00521        DNA_topoisoIV                           T[3-328] 1.4e-66
HMMSmart       SM00434        DNA Topoisomerase IV                    T[1-325] 9.3e-45

InterPro       IPR012542      DTHCT
Molecular Function: DNA binding (GO:0003677), Molecular Function: DNA topoisomerase (ATP-hydrolyzing) activity (GO:0003918), Molecular Function: ATP binding (GO:0005524), Cellular Component: nucleus (GO:0005634)
method         AccNumber      shortName                               location
HMMPfam        PF08070        DTHCT                                   T[736-836] 1.6e-06

InterPro       IPR013757      DNA topoisomerase, type IIA, subunit A, alpha-helical
Molecular Function: DNA binding (GO:0003677), Molecular Function: DNA topoisomerase (ATP-hydrolyzing) activity (GO:0003918), Molecular Function: ATP binding (GO:0005524), Cellular Component: chromosome (GO:0005694), Biological Process: DNA metabolic process (GO:0006259), Biological Process: DNA topological change (GO:0006265)
method         AccNumber      shortName                               location
Gene3D         G3DSA:1.10.268.10no description                          T[179-344] 5.9e-48

InterPro       IPR013758      DNA topoisomerase, type IIA, subunit A/ C-terminal, alpha-beta
Molecular Function: DNA binding (GO:0003677), Molecular Function: DNA topoisomerase (ATP-hydrolyzing) activity (GO:0003918), Molecular Function: ATP binding (GO:0005524), Cellular Component: chromosome (GO:0005694), Biological Process: DNA metabolic process (GO:0006259), Biological Process: DNA topological change (GO:0006265)
method         AccNumber      shortName                               location
Gene3D         G3DSA:3.90.199.10no description                          T[3-49] 1.1e-12

InterPro       IPR013760      DNA topoisomerase, type IIA, central
Molecular Function: DNA binding (GO:0003677), Molecular Function: DNA topoisomerase (ATP-hydrolyzing) activity (GO:0003918), Molecular Function: ATP binding (GO:0005524), Cellular Component: chromosome (GO:0005694), Biological Process: DNA topological change (GO:0006265)
method         AccNumber      shortName                               location
superfamily    SSF56719       Type II DNA topoisomerase               T[3-346] 7.5e-82

InterPro       IPR024946      Arginine repressor C-terminal-like domain
method         AccNumber      shortName                               location
Gene3D         G3DSA:3.30.1360.40no description                          T[59-162] 2.7e-37

InterPro       NULL           NULL
method         AccNumber      shortName                               location
Coil           coil           coiled-coil                             ?[297-318] NA
HMMPanther     PTHR10169      DNA TOPOISOMERASE/GYRASE                T[3-585] 1.2e-217
HMMPanther     PTHR10169:SF17 DNA TOPOISOMERASE 2-ALPHA               T[3-585] 1.2e-217
Seg            seg            seg                                     ?[43-54] NA ?[265-276] NA ?[351-363] NA ?[472-486] NA ?[490-504] NA ?[550-572] NA ?[578-585] NA ?[588-608] NA ?[610-624] NA ?[628-645] NA ?[648-659] NA ?[681-696] NA ?[732-774] NA ?[790-816] NA ?[838-847] NA

Sequence "Locus_2896_Transcript_6_1_ORF4" crc64 checksum: 260D46A8B25306C1 length: 849 aa.

InterPro       IPR001752      Kinesin, motor domain
Molecular Function: microtubule motor activity (GO:0003777), Molecular Function: ATP binding (GO:0005524), Biological Process: microtubule-based movement (GO:0007018)
method         AccNumber      shortName                               location
FPrintScan     PR00380        KINESINHEAVY                            T[114-135] 3.9e-34 T[240-257] 3.9e-34 T[273-291] 3.9e-34 T[323-344] 3.9e-34
Gene3D         G3DSA:3.40.850.10no description                          T[36-371] 3.3e-111
HMMPfam        PF00225        Kinesin                                 T[43-371] 9.4e-98
HMMSmart       SM00129        Kinesin motor, catalytic domain. ATPase.T[34-381] 5.9e-124
ProfileScan    PS50067        KINESIN_MOTOR_DOMAIN2                   T[33-303] 45.107

InterPro       IPR019821      Kinesin, motor region, conserved site
Molecular Function: microtubule motor activity (GO:0003777), Molecular Function: ATP binding (GO:0005524), Biological Process: microtubule-based movement (GO:0007018)
method         AccNumber      shortName                               location
PatternScan    PS00411        KINESIN_MOTOR_DOMAIN1                   T[272-283] NA

InterPro       NULL           NULL
method         AccNumber      shortName                               location
Coil           coil           coiled-coil                             ?[389-410] NA ?[455-476] NA ?[654-675] NA ?[698-736] NA
HMMPanther     PTHR24115      FAMILY NOT NAMED                        T[36-812] 4.6e-308
HMMPanther     PTHR24115:SF191SUBFAMILY NOT NAMED                     T[36-812] 4.6e-308
Seg            seg            seg                                     ?[485-498] NA ?[533-549] NA ?[581-592] NA
superfamily    SSF52540       P-loop containing nucleoside triphosphate hydrolasesT[36-418] 1.3e-106

Sequence "Locus_14772_Transcript_3_3_ORF6" crc64 checksum: 7AE4EAAC9B0AB27F length: 846 aa.

InterPro       IPR001487      Bromodomain
Molecular Function: protein binding (GO:0005515)
method         AccNumber      shortName                               location
FPrintScan     PR00503        BROMODOMAIN                             T[111-124] 3.3e-25 T[127-143] 3.3e-25 T[143-161] 3.3e-25 T[486-505] 3.3e-25
Gene3D         G3DSA:1.20.920.10no description                          T[85-201] 3.8e-43 T[413-526] 3.1e-42
HMMPfam        PF00439        Bromodomain                             T[103-184] 1.6e-22 T[424-510] 1.5e-21
HMMSmart       SM00297        bromo domain                            T[88-199] 8.3e-44 T[415-524] 1.4e-45
ProfileScan    PS50014        BROMODOMAIN_2                           T[108-180] 21.331 T[433-505] 21.952
superfamily    SSF47370       Bromodomain                             T[392-535] 1.1e-41 T[70-210] 3.6e-41

InterPro       IPR018359      Bromodomain, conserved site
method         AccNumber      shortName                               location
PatternScan    PS00633        BROMODOMAIN_1                           T[113-172] NA T[438-497] NA

InterPro       NULL           NULL
method         AccNumber      shortName                               location
Coil           coil           coiled-coil                             ?[551-604] NA ?[769-790] NA
HMMPanther     PTHR22880      FALZ-RELATED BROMODOMAIN-CONTAINING PROTEINST[87-844] 6.5e-247
HMMPanther     PTHR22880:SF20 BROMODOMAIN-CONTAINING PROTEIN 3, BRD3  T[87-844] 6.5e-247
Seg            seg            seg                                     ?[207-217] NA ?[537-564] NA ?[587-606] NA ?[651-664] NA ?[768-784] NA ?[811-843] NA

Sequence "Locus_2128_Transcript_8_1_ORF6" crc64 checksum: 49F7591CD93C8235 length: 854 aa.

InterPro       IPR001841      Zinc finger, RING-type
Molecular Function: protein binding (GO:0005515), Molecular Function: zinc ion binding (GO:0008270)
method         AccNumber      shortName                               location
HMMSmart       SM00184        Ring finger                             T[231-272] 2e-07
ProfileScan    PS50089        ZF_RING_2                               T[231-272] 11.412

InterPro       IPR013083      Zinc finger, RING/FYVE/PHD-type
method         AccNumber      shortName                               location
Gene3D         G3DSA:3.30.40.10no description                          T[227-285] 2.1e-10

InterPro       IPR017907      Zinc finger, RING-type, conserved site
method         AccNumber      shortName                               location
PatternScan    PS00518        ZF_RING_1                               T[246-255] NA

InterPro       NULL           NULL
method         AccNumber      shortName                               location
Coil           coil           coiled-coil                             ?[349-370] NA ?[649-670] NA
HMMPanther     PTHR12983      FAMILY NOT NAMED                        T[52-853] 6.3e-225
HMMPanther     PTHR12983:SF4  SUBFAMILY NOT NAMED                     T[52-853] 6.3e-225
HMMPfam        PF13923        zf-C3HC4_2                              T[229-272] 1.3e-08
Seg            seg            seg                                     ?[66-80] NA ?[107-122] NA ?[648-662] NA ?[686-696] NA ?[765-781] NA ?[823-841] NA
SignalPHMM     SignalP-NN(euk)signal-peptide                          ?[1-21] NA
superfamily    SSF57850       RING/U-box                              T[205-279] 2.5e-13

Sequence "Locus_12806_Transcript_3_2_ORF1" crc64 checksum: CDB82A9A65911154 length: 831 aa.

InterPro       IPR000242      Protein-tyrosine phosphatase, receptor/non-receptor type
Molecular Function: protein tyrosine phosphatase activity (GO:0004725), Biological Process: protein dephosphorylation (GO:0006470)
method         AccNumber      shortName                               location
FPrintScan     PR00700        PRTYPHPHTASE                            T[315-322] 4.9e-34 T[331-351] 4.9e-34 T[417-434] 4.9e-34 T[455-473] 4.9e-34 T[486-501] 4.9e-34 T[502-512] 4.9e-34
HMMPfam        PF00102        Y_phosphatase                           T[286-517] 3.2e-76 T[593-819] 1e-44
HMMSmart       SM00194        Protein tyrosine phosphatase, catalytic doT[262-521] 2.1e-101 T[550-823] 3.5e-39
ProfileScan    PS50055        TYR_PHOSPHATASE_PTP                     T[263-519] 51.244 T[551-821] 29.399

InterPro       IPR000387      Protein-tyrosine/Dual-specificity phosphatase
Biological Process: dephosphorylation (GO:0016311), Molecular Function: phosphatase activity (GO:0016791)
method         AccNumber      shortName                               location
ProfileScan    PS50056        TYR_PHOSPHATASE_2                       T[437-510] 20.167 T[740-812] 12.943

InterPro       IPR003595      Protein-tyrosine phosphatase, catalytic
method         AccNumber      shortName                               location
HMMSmart       SM00404        Protein tyrosine phosphatase, catalytic doT[418-518] 1.3e-38 T[717-820] 8.1e-13

InterPro       IPR016130      Protein-tyrosine phosphatase, active site
Molecular Function: protein tyrosine phosphatase activity (GO:0004725), Biological Process: dephosphorylation (GO:0016311), Molecular Function: phosphatase activity (GO:0016791)
method         AccNumber      shortName                               location
PatternScan    PS00383        TYR_PHOSPHATASE_1                       T[458-468] NA

InterPro       NULL           NULL
method         AccNumber      shortName                               location
Gene3D         G3DSA:2.170.300.10no description                          T[4-108] 4.2e-05
Gene3D         G3DSA:3.90.190.10no description                          T[258-520] 1.7e-96 T[555-825] 4.1e-54
HMMPanther     PTHR19134      PROTEIN-TYROSINE PHOSPHATASE            T[125-769] 5.3e-138
Seg            seg            seg                                     ?[118-131] NA ?[140-148] NA ?[790-806] NA
TMHMM          tmhmm          transmembrane_regions                   ?[121-141] NA
superfamily    SSF52799       (Phosphotyrosine protein) phosphatases IIT[262-530] 2e-95 T[523-822] 3.3e-55

Sequence "Locus_19355_Transcript_6_2_ORF1" crc64 checksum: C6EF40CA38ADB521 length: 840 aa.

InterPro       IPR002035      von Willebrand factor, type A
Molecular Function: protein binding (GO:0005515)
method         AccNumber      shortName                               location
HMMPfam        PF00092        VWA                                     T[595-765] 4.5e-37
HMMSmart       SM00327        von Willebrand factor (vWF) type A domainT[593-773] 3e-40
ProfileScan    PS50234        VWFA                                    T[595-768] 26.684

InterPro       IPR002557      Chitin binding domain
Cellular Component: extracellular region (GO:0005576), Biological Process: chitin metabolic process (GO:0006030), Molecular Function: chitin binding (GO:0008061)
method         AccNumber      shortName                               location
Gene3D         G3DSA:2.170.140.10no description                          T[310-371] 1.1e-05
HMMPfam        PF01607        CBM_14                                  T[315-365] 2.2e-06
HMMSmart       SM00494        Chitin-binding domain type              T[103-174] 0.0022 T[212-283] 0.029 T[313-373] 0.00048 T[426-487] 5.8 T[512-588] 7.2
ProfileScan    PS50940        CHIT_BIND_II                            T[102-174] 7.596 T[211-283] 8.243 T[312-373] 10.095 T[425-487] 7.989 T[517-588] 7.634
superfamily    SSF57625       Invertebrate chitin-binding proteins    T[305-383] 7.8e-10 T[209-293] 2.5e-06 T[422-497] 6e-06

InterPro       NULL           NULL
method         AccNumber      shortName                               location
FPrintScan     PR00453        VWFADOMAIN                              T[594-611] 1.3e-06 T[700-708] 1.3e-06
Gene3D         G3DSA:3.40.50.410no description                          T[585-774] 9e-48
HMMPanther     PTHR22992      VON WILENBRAND FACTOR RELATED           T[576-773] 5e-50
Seg            seg            seg                                     ?[6-22] NA ?[287-294] NA ?[392-418] NA ?[491-509] NA ?[597-608] NA ?[774-817] NA
SignalPHMM     SignalP-NN(euk)signal-peptide                          ?[1-25] NA
superfamily    SSF53300       vWA-like                                T[544-777] 1.5e-47 T[22-73] 0.0032

Sequence "Locus_17600_Transcript_5_1_ORF1" crc64 checksum: 6C75AC88253A5C7B length: 835 aa.

InterPro       IPR007863      Peptidase M16, C-terminal
Molecular Function: metalloendopeptidase activity (GO:0004222), Biological Process: proteolysis (GO:0006508), Molecular Function: zinc ion binding (GO:0008270)
method         AccNumber      shortName                               location
HMMPfam        PF05193        Peptidase_M16_C                         T[12-143] 3.2e-11

InterPro       IPR011249      Metalloenzyme, LuxS/M16 peptidase-like, metal-binding
Molecular Function: catalytic activity (GO:0003824), Molecular Function: metal ion binding (GO:0046872)
method         AccNumber      shortName                               location
superfamily    SSF63411       LuxS/MPP-like metallohydrolase          T[68-327] 1.5e-32 T[616-815] 3.7e-23 T[354-595] 3.5e-11 T[8-64] 5.8e-06

InterPro       NULL           NULL
method         AccNumber      shortName                               location
Coil           coil           coiled-coil                             ?[272-293] NA ?[482-503] NA ?[524-545] NA
HMMPanther     PTHR11851      METALLOPROTEASE                         T[1-835] 1.5e-73
HMMPanther     PTHR11851:SF68 METALLOPROTEASE 1-RELATED               T[1-835] 1.5e-73
Seg            seg            seg                                     ?[273-285] NA ?[451-466] NA ?[620-631] NA ?[719-732] NA

Sequence "Locus_344_Transcript_3_3_ORF7" crc64 checksum: 06F54744FCD78491 length: 833 aa.

InterPro       IPR001876      Zinc finger, RanBP2-type
Cellular Component: intracellular (GO:0005622), Molecular Function: zinc ion binding (GO:0008270)
method         AccNumber      shortName                               location
HMMPfam        PF00641        zf-RanBP                                T[751-775] 6e-06
HMMSmart       SM00547        Zinc finger domain                      T[753-777] 8.8e-06
PatternScan    PS01358        ZF_RANBP2_1                             T[755-774] NA
ProfileScan    PS50199        ZF_RANBP2_2                             T[751-780] 8.626

InterPro       NULL           NULL
method         AccNumber      shortName                               location
Coil           coil           coiled-coil                             ?[59-80] NA ?[83-118] NA ?[326-361] NA ?[407-428] NA ?[432-460] NA ?[485-534] NA ?[587-650] NA
Gene3D         G3DSA:4.10.1060.10no description                          T[745-776] 1.9e-06
HMMPanther     PTHR31882      FAMILY NOT NAMED                        T[405-740] 0.00015
Seg            seg            seg                                     ?[264-277] NA ?[581-592] NA ?[680-693] NA ?[804-823] NA
superfamily    SSF90209       Ran BP2/NZF zinc finger-like            T[749-779] 9.2e-07

Sequence "Locus_13757_Transcript_3_2_ORF4" crc64 checksum: 914D4B3A1AC861BC length: 844 aa.

InterPro       IPR011990      Tetratricopeptide-like helical
Molecular Function: protein binding (GO:0005515)
method         AccNumber      shortName                               location
Gene3D         G3DSA:1.25.40.10no description                          T[212-359] 1.7e-24 T[441-684] 2e-44 T[685-734] 6.3e-05

InterPro       IPR013026      Tetratricopeptide repeat-containing domain
Molecular Function: protein binding (GO:0005515)
method         AccNumber      shortName                               location
ProfileScan    PS50293        TPR_REGION                              T[213-321] 18.423 T[435-707] 41.093

InterPro       IPR013105      Tetratricopeptide TPR2
method         AccNumber      shortName                               location
HMMPfam        PF07719        TPR_2                                   T[675-707] 0.015

InterPro       IPR019734      Tetratricopeptide repeat
Molecular Function: protein binding (GO:0005515)
method         AccNumber      shortName                               location
HMMSmart       SM00028        Tetratricopeptide repeats               T[213-245] 73 T[249-282] 5.2e-05 T[288-321] 0.41 T[435-468] 2.8e+02 T[504-537] 3.3e-05 T[538-571] 0.044 T[572-605] 29 T[606-639] 9.5 T[674-707] 1
ProfileScan    PS50005        TPR                                     T[213-246] 5.694 T[249-282] 10.266 T[288-321] 9.883 T[470-503] 5.015 T[504-537] 9.440 T[538-571] 7.965 T[572-605] 7.257 T[606-639] 8.319 T[640-673] 7.493 T[674-707] 7.198

InterPro       NULL           NULL
method         AccNumber      shortName                               location
Coil           coil           coiled-coil                             ?[147-168] NA ?[726-747] NA
HMMPanther     PTHR23083      TETRATRICOPEPTIDE REPEAT PROTEIN, TPR   T[90-840] 0
HMMPanther     PTHR23083:SF6  TETRATRICOPEPTIDE REPEAT PROTEIN 10, TPR10T[90-840] 0
HMMPfam        PF13174        TPR_6                                   T[325-349] 0.25
HMMPfam        PF13414        TPR_11                                  T[254-319] 5.1e-11 T[503-566] 2.6e-13
Seg            seg            seg                                     ?[73-88] NA ?[112-128] NA ?[174-192] NA ?[732-743] NA ?[746-765] NA ?[770-786] NA
superfamily    SSF48452       TPR-like                                T[215-655] 4.6e-34 T[625-726] 6.2e-12 T[146-241] 0.0016

Sequence "Locus_12003_Transcript_2_2_ORF2" crc64 checksum: 9A0826B45251EB39 length: 822 aa.

InterPro       IPR011408      Aldehyde dehydrogenase
method         AccNumber      shortName                               location
HMMPIR         PIRSF036490    Predicted aldehyde dehydrogenase with duplicated domainT[2-818] 0

InterPro       IPR015590      Aldehyde dehydrogenase domain
Biological Process: metabolic process (GO:0008152), Molecular Function: oxidoreductase activity (GO:0016491), Biological Process: oxidation-reduction process (GO:0055114)
method         AccNumber      shortName                               location
HMMPfam        PF00171        Aldedh                                  T[53-497] 3.5e-154 T[561-785] 1.3e-39

InterPro       IPR016160      Aldehyde dehydrogenase, conserved site
Biological Process: metabolic process (GO:0008152), Molecular Function: oxidoreductase activity (GO:0016491), Biological Process: oxidation-reduction process (GO:0055114)
method         AccNumber      shortName                               location
PatternScan    PS00687        ALDEHYDE_DEHYDR_GLU                     T[277-284] NA

InterPro       IPR016161      Aldehyde/histidinol dehydrogenase
Biological Process: metabolic process (GO:0008152), Molecular Function: oxidoreductase activity (GO:0016491), Biological Process: oxidation-reduction process (GO:0055114)
method         AccNumber      shortName                               location
superfamily    SSF53720       ALDH-like                               T[27-504] 1.1e-153 T[538-786] 1.6e-48

InterPro       IPR016162      Aldehyde dehydrogenase, N-terminal
Biological Process: metabolic process (GO:0008152), Molecular Function: oxidoreductase activity (GO:0016491), Biological Process: oxidation-reduction process (GO:0055114)
method         AccNumber      shortName                               location
Gene3D         G3DSA:3.40.605.10no description                          T[45-291] 1.3e-85 T[539-784] 1.3e-47

InterPro       IPR016163      Aldehyde dehydrogenase, C-terminal
Biological Process: metabolic process (GO:0008152), Molecular Function: oxidoreductase activity (GO:0016491), Molecular Function: oxidoreductase activity, acting on the aldehyde or oxo group of donors, NAD or NADP as acceptor (GO:0016620), Biological Process: oxidation-reduction process (GO:0055114)
method         AccNumber      shortName                               location
Gene3D         G3DSA:3.40.309.10no description                          T[292-467] 4.4e-60

InterPro       NULL           NULL
method         AccNumber      shortName                               location
HMMPanther     PTHR11699      ALDEHYDE DEHYDROGENASE-RELATED          T[29-532] 0
HMMPanther     PTHR11699:SF81 ETHANOLAMINE UTILIZATION PROTEIN EUTE   T[29-532] 0

Sequence "Locus_20245_Transcript_5_3_ORF2" crc64 checksum: 9A929963607023C1 length: 831 aa.

InterPro       IPR000269      Copper amine oxidase
Molecular Function: copper ion binding (GO:0005507), Molecular Function: primary amine oxidase activity (GO:0008131), Biological Process: amine metabolic process (GO:0009308), Molecular Function: quinone binding (GO:0048038), Biological Process: oxidation-reduction process (GO:0055114)
method         AccNumber      shortName                               location
FPrintScan     PR00766        CUDAOXIDASE                             T[148-167] 9.1e-14 T[267-287] 9.1e-14 T[424-445] 9.1e-14 T[753-773] 9.1e-14
HMMPanther     PTHR10638      COPPER AMINE OXIDASE                    T[115-813] 4.6e-117
PatternScan    PS01164        COPPER_AMINE_OXID_1                     T[526-539] NA

InterPro       IPR015798      Copper amine oxidase, C-terminal
Molecular Function: copper ion binding (GO:0005507), Molecular Function: primary amine oxidase activity (GO:0008131), Biological Process: amine metabolic process (GO:0009308), Molecular Function: quinone binding (GO:0048038), Biological Process: oxidation-reduction process (GO:0055114)
method         AccNumber      shortName                               location
Gene3D         G3DSA:2.70.98.20no description                          T[375-803] 2.6e-92
HMMPfam        PF01179        Cu_amine_oxid                           T[383-803] 6.3e-88
superfamily    SSF49998       Amine oxidase catalytic domain          T[376-805] 3.3e-95

InterPro       IPR015801      Copper amine oxidase, N2/N3-terminal
Molecular Function: copper ion binding (GO:0005507), Biological Process: amine metabolic process (GO:0009308), Molecular Function: quinone binding (GO:0048038)
method         AccNumber      shortName                               location
Gene3D         G3DSA:3.10.450.40no description                          T[103-211] 5.5e-18

InterPro       IPR016182      Copper amine oxidase, N-terminal
Molecular Function: copper ion binding (GO:0005507), Molecular Function: primary amine oxidase activity (GO:0008131), Biological Process: amine metabolic process (GO:0009308), Molecular Function: quinone binding (GO:0048038), Biological Process: oxidation-reduction process (GO:0055114)
method         AccNumber      shortName                               location
superfamily    SSF54416       Amine oxidase N-terminal region         T[98-225] 5.1e-15

InterPro       NULL           NULL
method         AccNumber      shortName                               location
Seg            seg            seg                                     ?[21-45] NA ?[70-94] NA
SignalPHMM     SignalP-NN(euk)signal-peptide                          ?[1-37] NA
TMHMM          tmhmm          transmembrane_regions                   ?[21-43] NA

Sequence "Locus_2326_Transcript_4_2_ORF1" crc64 checksum: C88288F48739ACAF length: 827 aa.

InterPro       NULL           NULL
method         AccNumber      shortName                               location
Coil           coil           coiled-coil                             ?[213-234] NA ?[288-309] NA ?[602-623] NA ?[784-812] NA
HMMPanther     PTHR21444      FAMILY NOT NAMED                        T[1-827] 2.3e-230
HMMPanther     PTHR21444:SF6  SUBFAMILY NOT NAMED                     T[1-827] 2.3e-230

Sequence "Locus_2618_Transcript_7_1_ORF1" crc64 checksum: 7DFD016A88BC967E length: 833 aa.

InterPro       IPR007034      Ribosome biogenesis protein BMS1/TSR1, C-terminal
method         AccNumber      shortName                               location
HMMPfam        PF04950        DUF663                                  T[502-790] 4.8e-118

InterPro       IPR012948      AARP2CN
Cellular Component: nucleus (GO:0005634), Biological Process: ribosome biogenesis (GO:0042254)
method         AccNumber      shortName                               location
HMMPfam        PF08142        AARP2CN                                 T[243-324] 1e-24
HMMSmart       SM00785        AARP2CN (NUC121) domain                 T[243-324] 3e-32

InterPro       NULL           NULL
method         AccNumber      shortName                               location
HMMPanther     PTHR12858      RIBOSOME BIOGENESIS PROTEIN             T[20-801] 0
HMMPanther     PTHR12858:SF6  SUBFAMILY NOT NAMED                     T[20-801] 0
Seg            seg            seg                                     ?[32-43] NA ?[412-472] NA

Sequence "Locus_17600_Transcript_3_1_ORF1" crc64 checksum: F695F4717C47A523 length: 835 aa.

InterPro       IPR007863      Peptidase M16, C-terminal
Molecular Function: metalloendopeptidase activity (GO:0004222), Biological Process: proteolysis (GO:0006508), Molecular Function: zinc ion binding (GO:0008270)
method         AccNumber      shortName                               location
HMMPfam        PF05193        Peptidase_M16_C                         T[12-143] 3.2e-11

InterPro       IPR011249      Metalloenzyme, LuxS/M16 peptidase-like, metal-binding
Molecular Function: catalytic activity (GO:0003824), Molecular Function: metal ion binding (GO:0046872)
method         AccNumber      shortName                               location
superfamily    SSF63411       LuxS/MPP-like metallohydrolase          T[68-327] 1.5e-32 T[616-815] 1.2e-23 T[354-576] 2e-10 T[8-64] 5.8e-06

InterPro       NULL           NULL
method         AccNumber      shortName                               location
Coil           coil           coiled-coil                             ?[272-293] NA ?[482-503] NA ?[524-545] NA
HMMPanther     PTHR11851      METALLOPROTEASE                         T[1-835] 8.6e-74
HMMPanther     PTHR11851:SF68 METALLOPROTEASE 1-RELATED               T[1-835] 8.6e-74
Seg            seg            seg                                     ?[273-285] NA ?[451-466] NA ?[620-631] NA ?[719-732] NA

Sequence "Locus_7846_Transcript_4_2_ORF1" crc64 checksum: E26CAA991C187A04 length: 820 aa.

InterPro       IPR000269      Copper amine oxidase
Molecular Function: copper ion binding (GO:0005507), Molecular Function: primary amine oxidase activity (GO:0008131), Biological Process: amine metabolic process (GO:0009308), Molecular Function: quinone binding (GO:0048038), Biological Process: oxidation-reduction process (GO:0055114)
method         AccNumber      shortName                               location
FPrintScan     PR00766        CUDAOXIDASE                             T[132-151] 1.1e-25 T[161-180] 1.1e-25 T[253-273] 1.1e-25 T[399-420] 1.1e-25 T[478-501] 1.1e-25 T[719-739] 1.1e-25
HMMPanther     PTHR10638      COPPER AMINE OXIDASE                    T[93-780] 1.2e-193
PatternScan    PS01164        COPPER_AMINE_OXID_1                     T[508-521] NA
PatternScan    PS01165        COPPER_AMINE_OXID_2                     T[731-744] NA

InterPro       IPR015798      Copper amine oxidase, C-terminal
Molecular Function: copper ion binding (GO:0005507), Molecular Function: primary amine oxidase activity (GO:0008131), Biological Process: amine metabolic process (GO:0009308), Molecular Function: quinone binding (GO:0048038), Biological Process: oxidation-reduction process (GO:0055114)
method         AccNumber      shortName                               location
Gene3D         G3DSA:2.70.98.20no description                          T[352-769] 1.1e-121
HMMPfam        PF01179        Cu_amine_oxid                           T[361-775] 3.2e-118
superfamily    SSF49998       Amine oxidase catalytic domain          T[351-817] 7.5e-126

InterPro       IPR015800      Copper amine oxidase, N2-terminal
Molecular Function: copper ion binding (GO:0005507), Molecular Function: primary amine oxidase activity (GO:0008131), Biological Process: amine metabolic process (GO:0009308), Molecular Function: quinone binding (GO:0048038), Biological Process: oxidation-reduction process (GO:0055114)
method         AccNumber      shortName                               location
HMMPfam        PF02727        Cu_amine_oxidN2                         T[108-191] 7.2e-09

InterPro       IPR015801      Copper amine oxidase, N2/N3-terminal
Molecular Function: copper ion binding (GO:0005507), Biological Process: amine metabolic process (GO:0009308), Molecular Function: quinone binding (GO:0048038)
method         AccNumber      shortName                               location
Gene3D         G3DSA:3.10.450.40no description                          T[91-194] 9.1e-30 T[206-326] 1.2e-11

InterPro       IPR016182      Copper amine oxidase, N-terminal
Molecular Function: copper ion binding (GO:0005507), Molecular Function: primary amine oxidase activity (GO:0008131), Biological Process: amine metabolic process (GO:0009308), Molecular Function: quinone binding (GO:0048038), Biological Process: oxidation-reduction process (GO:0055114)
method         AccNumber      shortName                               location
superfamily    SSF54416       Amine oxidase N-terminal region         T[96-188] 3.4e-19 T[200-352] 1.1e-09

InterPro       NULL           NULL
method         AccNumber      shortName                               location
SignalPHMM     SignalP-NN(euk)signal-peptide                          ?[1-58] NA
TMHMM          tmhmm          transmembrane_regions                   ?[40-62] NA

Sequence "Locus_4570_Transcript_3_3_ORF4" crc64 checksum: 862EC025CF239110 length: 816 aa.

InterPro       IPR001005      SANT/Myb domain
Molecular Function: chromatin binding (GO:0003682)
method         AccNumber      shortName                               location
HMMSmart       SM00717        SANT  SWI3, ADA2, N-CoR and TFIIIB'' DNA-binT[18-67] 6.6e-15 T[70-117] 1.7e-11

InterPro       IPR009057      Homeodomain-like
Molecular Function: DNA binding (GO:0003677)
method         AccNumber      shortName                               location
Gene3D         G3DSA:1.10.10.60no description                          T[17-72] 3.6e-15 T[73-117] 1.1e-08
superfamily    SSF46689       Homeodomain-like                        T[44-129] 4.4e-21 T[10-61] 1.3e-11

InterPro       IPR017930      Myb domain
method         AccNumber      shortName                               location
ProfileScan    PS51294        HTH_MYB                                 T[14-69] 21.336 T[70-119] 14.969

InterPro       IPR021786      Domain of unknown function DUF3351
method         AccNumber      shortName                               location
HMMPfam        PF11831        Myb_Cef                                 T[348-742] 1.9e-111

InterPro       NULL           NULL
method         AccNumber      shortName                               location
Coil           coil           coiled-coil                             ?[176-198] NA ?[255-283] NA ?[693-714] NA ?[781-802] NA
HMMPanther     PTHR10641      MYB-LIKE DNA-BINDING PROTEIN MYB        T[12-813] 0
HMMPanther     PTHR10641:SF17 CELL DIVISION CYCLE 5-LIKE PROTEIN      T[12-813] 0
HMMPfam        PF13921        Myb_DNA-bind_6                          T[22-82] 1.8e-13
Seg            seg            seg                                     ?[77-88] NA ?[151-160] NA ?[258-280] NA ?[424-440] NA ?[726-735] NA

Sequence "Locus_32339_Transcript_1_1_ORF1" crc64 checksum: FD1B489E17861F5B length: 812 aa.

InterPro       IPR001611      Leucine-rich repeat
Molecular Function: protein binding (GO:0005515)
method         AccNumber      shortName                               location
ProfileScan    PS51450        LRR                                     T[120-141] 7.504 T[142-163] 5.594 T[164-185] 6.950 T[186-207] 8.290 T[208-229] 9.137 T[230-250] 8.374 T[251-272] 5.964 T[273-294] 6.233 T[298-319] 6.649

InterPro       IPR008144      Guanylate kinase
Molecular Function: protein binding (GO:0005515)
method         AccNumber      shortName                               location
HMMPfam        PF00625        Guanylate_kin                           T[386-567] 1.1e-40
ProfileScan    PS50052        GUANYLATE_KINASE_2                      T[384-567] 32.445

InterPro       IPR008145      Guanylate kinase/L-type calcium channel
Molecular Function: protein binding (GO:0005515)
method         AccNumber      shortName                               location
HMMSmart       SM00072        Guanylate kinase homologues.            T[384-570] 2.4e-33

InterPro       IPR025875      Leucine rich repeats (2 copies)
method         AccNumber      shortName                               location
HMMPfam        PF12799        LRR_4                                   T[186-226] 3.8e-07

InterPro       NULL           NULL
method         AccNumber      shortName                               location
Gene3D         G3DSA:3.30.63.10no description                          T[416-475] 1.6e-18
Gene3D         G3DSA:3.40.50.300no description                          T[476-566] 2.1e-16
Gene3D         G3DSA:3.80.10.10no description                          T[113-213] 6.8e-23 T[214-338] 2.6e-25
HMMPanther     PTHR10588      FAMILY NOT NAMED                        T[36-659] 7.5e-249
HMMPanther     PTHR10588:SF35 LEUCINE-RICH REPEAT AND GUANYLATE KINASE DOMAIN-CONTAINING PROTEINT[36-659] 7.5e-249
HMMSmart       SM00365        Leucine-rich repeat, SDS22-like subfamilyT[118-139] 1.5e+02 T[162-183] 18 T[184-205] 42 T[206-227] 15 T[228-248] 1.2e+02 T[249-270] 67
Seg            seg            seg                                     ?[272-283] NA ?[296-307] NA ?[333-343] NA ?[713-735] NA ?[775-792] NA
SignalPHMM     SignalP-NN(euk)signal-peptide                          ?[1-17] NA
superfamily    SSF52058       L domain-like                           T[105-329] 3.2e-33
superfamily    SSF52540       P-loop containing nucleoside triphosphate hydrolasesT[379-582] 9.9e-48

Sequence "Locus_14121_Transcript_3_3_ORF1" crc64 checksum: DF23B26CBFA5A79B length: 823 aa.

InterPro       IPR003338      CDC48, N-terminal subdomain
method         AccNumber      shortName                               location
HMMPfam        PF02359        CDC48_N                                 T[86-165] 4.4e-13
HMMSmart       SM01073        Cell division protein 48 (CDC48) N-terminalT[85-166] 1e-05

InterPro       IPR003593      AAA+ ATPase domain
Molecular Function: nucleotide binding (GO:0000166), Molecular Function: nucleoside-triphosphatase activity (GO:0017111)
method         AccNumber      shortName                               location
HMMSmart       SM00382        ATPases associated with a variety of cellulaT[332-479] 2.4e-17 T[615-751] 8.1e-12

InterPro       IPR003959      ATPase, AAA-type, core
Molecular Function: ATP binding (GO:0005524)
method         AccNumber      shortName                               location
HMMPfam        PF00004        AAA                                     T[336-476] 2.4e-40 T[619-742] 3e-12

InterPro       IPR003960      ATPase, AAA-type, conserved site
Molecular Function: ATP binding (GO:0005524)
method         AccNumber      shortName                               location
PatternScan    PS00674        AAA                                     T[447-465] NA

InterPro       IPR004201      CDC48, domain 2
method         AccNumber      shortName                               location
HMMPfam        PF02933        CDC48_2                                 T[192-238] 2.1e-09

InterPro       IPR009010      Aspartate decarboxylase-like fold
method         AccNumber      shortName                               location
Gene3D         G3DSA:2.40.40.20no description                          T[85-164] 1.4e-25
superfamily    SSF50692       ADC-like                                T[83-169] 8.8e-23

InterPro       NULL           NULL
method         AccNumber      shortName                               location
Coil           coil           coiled-coil                             ?[375-396] NA
Gene3D         G3DSA:1.10.8.60no description                          T[487-566] 1.7e-14 T[749-815] 2.3e-18
Gene3D         G3DSA:3.10.330.10no description                          T[168-275] 8.4e-30
Gene3D         G3DSA:3.40.50.300no description                          T[324-486] 2.7e-42 T[586-747] 6.8e-21
HMMPanther     PTHR23078      VESICULAR-FUSION PROTEIN NSF            T[75-821] 0
HMMPanther     PTHR23078:SF0  SUBFAMILY NOT NAMED                     T[75-821] 0
Seg            seg            seg                                     ?[701-713] NA
SignalPHMM     SignalP-NN(euk)signal-peptide                          ?[1-18] NA
superfamily    SSF52540       P-loop containing nucleoside triphosphate hydrolasesT[295-538] 6e-48 T[577-822] 1.7e-36
superfamily    SSF54585       Cdc48 domain 2-like                     T[167-281] 2e-29

Sequence "Locus_7585_Transcript_3_1_ORF4" crc64 checksum: 2BD7FB62F5F00682 length: 825 aa.

InterPro       IPR001303      Class II aldolase/adducin N-terminal
Molecular Function: metal ion binding (GO:0046872)
method         AccNumber      shortName                               location
Gene3D         G3DSA:3.40.225.10no description                          T[130-343] 7.3e-61
HMMPfam        PF00596        Aldolase_II                             T[136-318] 5.8e-43
HMMSmart       SM01007        Class II Aldolase and Adducin N-terminalT[136-318] 4.3e-56
superfamily    SSF53639       AraD-like aldolase/epimerase            T[129-342] 1.8e-59

InterPro       NULL           NULL
method         AccNumber      shortName                               location
HMMPanther     PTHR10672      ADDUCIN                                 T[1-824] 3.7e-231
HMMPanther     PTHR10672:SF8  RIBULOSE-5-PHOSPHATE 4-EPIMERASE-LIKE PROTEIN-RELATEDT[1-824] 3.7e-231
Seg            seg            seg                                     ?[83-96] NA ?[660-671] NA ?[676-709] NA ?[798-805] NA

Sequence "Locus_11956_Transcript_2_3_ORF1" crc64 checksum: 124FFFACBDDC195F length: 813 aa.

InterPro       IPR001404      Heat shock protein Hsp90
Molecular Function: ATP binding (GO:0005524), Biological Process: protein folding (GO:0006457), Biological Process: response to stress (GO:0006950), Molecular Function: unfolded protein binding (GO:0051082)
method         AccNumber      shortName                               location
HAMAP          MF_00505       HSP90                                   T[87-759] 25.976
HMMPIR         PIRSF002583    Heat shock protein, HSP90/HTPG types    T[88-786] 0
HMMPanther     PTHR11528      HEAT SHOCK PROTEIN 90                   T[36-812] 0
HMMPfam        PF00183        HSP90                                   T[272-790] 4.7e-218

InterPro       IPR003594      ATPase-like, ATP-binding domain
Molecular Function: ATP binding (GO:0005524)
method         AccNumber      shortName                               location
Gene3D         G3DSA:3.30.565.10no description                          T[349-364] 2.3e-82
HMMSmart       SM00387        Histidine kinase-like ATPases           T[112-270] 1.1e-06
superfamily    SSF55874       ATPase domain of HSP90 chaperone/DNA topoisomerase II/histidine kinaseT[92-367] 1.1e-66

InterPro       IPR015566      Endoplasmin
method         AccNumber      shortName                               location
HMMPanther     PTHR11528:SF21 ENDOPLASMIN                             T[36-812] 0

InterPro       IPR019805      Heat shock protein Hsp90, conserved site
Molecular Function: ATP binding (GO:0005524), Biological Process: protein folding (GO:0006457), Biological Process: response to stress (GO:0006950), Molecular Function: unfolded protein binding (GO:0051082)
method         AccNumber      shortName                               location
PatternScan    PS00298        HSP90                                   T[110-119] NA

InterPro       IPR020568      Ribosomal protein S5 domain 2-type fold
method         AccNumber      shortName                               location
superfamily    SSF54211       Ribosomal protein S5 domain 2-like      T[355-609] 1.5e-96

InterPro       IPR020575      Heat shock protein Hsp90, N-terminal
method         AccNumber      shortName                               location
FPrintScan     PR00775        HEATSHOCK90                             T[90-110] 3.3e-67 T[111-133] 3.3e-67 T[160-177] 3.3e-67 T[178-195] 3.3e-67 T[207-229] 3.3e-67 T[258-275] 3.3e-67 T[276-294] 3.3e-67

InterPro       NULL           NULL
method         AccNumber      shortName                               location
HMMPfam        PF13589        HATPase_c_3                             T[111-248] 8.7e-13
Seg            seg            seg                                     ?[21-30] NA ?[38-43] NA ?[305-347] NA ?[471-485] NA ?[617-635] NA ?[777-812] NA
SignalPHMM     SignalP-NN(euk)signal-peptide                          ?[1-37] NA
TMHMM          tmhmm          transmembrane_regions                   ?[21-39] NA
superfamily    SSF110942      HSP90 C-terminal domain                 T[632-760] 8.4e-36

Sequence "Locus_1605_Transcript_10_2_ORF6" crc64 checksum: 3771BBE7E715E189 length: 801 aa.

InterPro       IPR000795      Protein synthesis factor, GTP-binding
Molecular Function: GTPase activity (GO:0003924), Molecular Function: GTP binding (GO:0005525)
method         AccNumber      shortName                               location
FPrintScan     PR00315        ELONGATNFCT                             T[365-378] 6e-20 T[424-432] 6e-20 T[444-454] 6e-20 T[460-471] 6e-20 T[504-513] 6e-20
HMMPfam        PF00009        GTP_EFTU                                T[362-580] 4e-50

InterPro       IPR004160      Translation elongation factor EFTu/EF1A, C-terminal
Molecular Function: GTP binding (GO:0005525)
method         AccNumber      shortName                               location
HMMPfam        PF03143        GTP_EFTU_D3                             T[682-785] 2.4e-13

InterPro       IPR004161      Translation elongation factor EFTu/EF1A, domain 2
Molecular Function: GTP binding (GO:0005525)
method         AccNumber      shortName                               location
HMMPfam        PF03144        GTP_EFTU_D2                             T[605-672] 9.2e-08

InterPro       IPR009000      Translation elongation/initiation factor/Ribosomal, beta-barrel
method         AccNumber      shortName                               location
superfamily    SSF50447       Translation proteins                    T[582-678] 4e-24

InterPro       IPR009001      Translation elongation factor EF1A/initiation factor IF2gamma, C-terminal
method         AccNumber      shortName                               location
superfamily    SSF50465       EF-Tu/eEF-1alpha/eIF2-gamma C-terminal domainT[681-787] 2.2e-28

InterPro       IPR015033      Domain of unknown function DUF1916
method         AccNumber      shortName                               location
BlastProDom    PD278081       Q3UJ02_MOUSE_Q3UJ02;                    T[3-146] 3e-14
HMMPfam        PF08938        DUF1916                                 T[3-152] 3.1e-42

InterPro       NULL           NULL
method         AccNumber      shortName                               location
Gene3D         G3DSA:2.40.30.10no description                          T[586-695] 5.1e-24 T[696-785] 1.3e-26
Gene3D         G3DSA:3.40.50.300no description                          T[346-581] 4.3e-73
HMMPanther     PTHR23115      TRANSLATION FACTOR                      T[3-787] 4.1e-246
HMMPanther     PTHR23115:SF38 EUKARYOTIC RELEASE FACTOR 3-RELATED (ERFS) (HBS1-LIKE)T[3-787] 4.1e-246
Seg            seg            seg                                     ?[14-24] NA ?[57-74] NA ?[148-157] NA
superfamily    SSF109732      HBS1-like domain                        T[66-148] 3.3e-16
superfamily    SSF52540       P-loop containing nucleoside triphosphate hydrolasesT[358-606] 8.6e-76

Sequence "Locus_941_Transcript_1_1_ORF2" crc64 checksum: A291C61443A48423 length: 808 aa.

InterPro       IPR002035      von Willebrand factor, type A
Molecular Function: protein binding (GO:0005515)
method         AccNumber      shortName                               location
HMMPfam        PF00092        VWA                                     T[192-362] 3.2e-46
HMMSmart       SM00327        von Willebrand factor (vWF) type A domainT[190-372] 4.2e-46
ProfileScan    PS50234        VWFA                                    T[192-367] 32.319

InterPro       IPR002557      Chitin binding domain
Cellular Component: extracellular region (GO:0005576), Biological Process: chitin metabolic process (GO:0006030), Molecular Function: chitin binding (GO:0008061)
method         AccNumber      shortName                               location
Gene3D         G3DSA:2.170.140.10no description                          T[593-649] 2.9e-06
HMMPfam        PF01607        CBM_14                                  T[599-645] 6.9e-05
HMMSmart       SM00494        Chitin-binding domain type              T[515-578] 0.13 T[586-641] 0.46 T[643-699] 6.2 T[747-801] 7.4
ProfileScan    PS50940        CHIT_BIND_II                            T[514-578] 9.676 T[585-647] 9.232 T[657-710] 6.594
superfamily    SSF57625       Invertebrate chitin-binding proteins    T[583-636] 2e-07 T[637-695] 1.6e-06 T[512-565] 3e-06 T[744-801] 0.00036

InterPro       NULL           NULL
method         AccNumber      shortName                               location
FPrintScan     PR00453        VWFADOMAIN                              T[191-208] 4e-10 T[230-244] 4e-10 T[296-304] 4e-10
Gene3D         G3DSA:3.40.50.410no description                          T[186-384] 2.3e-56
HMMPanther     PTHR22992      VON WILENBRAND FACTOR RELATED           T[183-386] 1.5e-56
Seg            seg            seg                                     ?[14-31] NA ?[55-67] NA
SignalPHMM     SignalP-NN(euk)signal-peptide                          ?[1-28] NA
superfamily    SSF53300       vWA-like                                T[185-372] 6.2e-54

Sequence "Locus_941_Transcript_10_1_ORF2" crc64 checksum: A291C61443A48423 length: 808 aa.

InterPro       IPR002035      von Willebrand factor, type A
Molecular Function: protein binding (GO:0005515)
method         AccNumber      shortName                               location
HMMPfam        PF00092        VWA                                     T[192-362] 3.2e-46
HMMSmart       SM00327        von Willebrand factor (vWF) type A domainT[190-372] 4.2e-46
ProfileScan    PS50234        VWFA                                    T[192-367] 32.319

InterPro       IPR002557      Chitin binding domain
Cellular Component: extracellular region (GO:0005576), Biological Process: chitin metabolic process (GO:0006030), Molecular Function: chitin binding (GO:0008061)
method         AccNumber      shortName                               location
Gene3D         G3DSA:2.170.140.10no description                          T[593-649] 2.9e-06
HMMPfam        PF01607        CBM_14                                  T[599-645] 6.9e-05
HMMSmart       SM00494        Chitin-binding domain type              T[515-578] 0.13 T[586-641] 0.46 T[643-699] 6.2 T[747-801] 7.4
ProfileScan    PS50940        CHIT_BIND_II                            T[514-578] 9.676 T[585-647] 9.232 T[657-710] 6.594
superfamily    SSF57625       Invertebrate chitin-binding proteins    T[583-636] 2e-07 T[637-695] 1.6e-06 T[512-565] 3e-06 T[744-801] 0.00036

InterPro       NULL           NULL
method         AccNumber      shortName                               location
FPrintScan     PR00453        VWFADOMAIN                              T[191-208] 4e-10 T[230-244] 4e-10 T[296-304] 4e-10
Gene3D         G3DSA:3.40.50.410no description                          T[186-384] 2.3e-56
HMMPanther     PTHR22992      VON WILENBRAND FACTOR RELATED           T[183-386] 1.5e-56
Seg            seg            seg                                     ?[14-31] NA ?[55-67] NA
SignalPHMM     SignalP-NN(euk)signal-peptide                          ?[1-28] NA
superfamily    SSF53300       vWA-like                                T[185-372] 6.2e-54

Sequence "Locus_40003_Transcript_1_1_ORF1" crc64 checksum: 207BB061F1CF7716 length: 802 aa.

InterPro       IPR004583      DNA repair protein Rad4
Molecular Function: damaged DNA binding (GO:0003684), Cellular Component: nucleus (GO:0005634), Biological Process: nucleotide-excision repair (GO:0006289)
method         AccNumber      shortName                               location
HMMPanther     PTHR12135      DNA REPAIR PROTEIN XP-C / RAD4          T[13-802] 1.1e-198

InterPro       IPR018325      Rad4/PNGase transglutaminase-like fold
Molecular Function: damaged DNA binding (GO:0003684), Cellular Component: nucleus (GO:0005634), Biological Process: nucleotide-excision repair (GO:0006289)
method         AccNumber      shortName                               location
HMMPfam        PF03835        Rad4                                    T[395-504] 2.2e-26

InterPro       IPR018326      Rad4 beta-hairpin domain 1
Molecular Function: DNA binding (GO:0003677)
method         AccNumber      shortName                               location
HMMPfam        PF10403        BHD_1                                   T[509-561] 6.4e-18
HMMSmart       SM01030        Rad4 beta-hairpin domain                T[509-561] 4.6e-24

InterPro       IPR018327      Rad4 beta-hairpin domain 2
Molecular Function: DNA binding (GO:0003677)
method         AccNumber      shortName                               location
HMMPfam        PF10404        BHD_2                                   T[563-618] 3.2e-16
HMMSmart       SM01031        Rad4 beta-hairpin domain                T[563-618] 2.3e-21

InterPro       IPR018328      Rad4 beta-hairpin domain 3
Molecular Function: DNA binding (GO:0003677)
method         AccNumber      shortName                               location
HMMPfam        PF10405        BHD_3                                   T[625-699] 7.3e-25
HMMSmart       SM01032        Rad4 beta-hairpin domain                T[625-699] 4.3e-38

InterPro       NULL           NULL
method         AccNumber      shortName                               location
Seg            seg            seg                                     ?[16-38] NA ?[202-220] NA ?[223-234] NA ?[289-299] NA ?[309-323] NA ?[338-353] NA ?[375-386] NA ?[497-504] NA ?[701-717] NA ?[759-767] NA
superfamily    SSF54001       Cysteine proteinases                    T[180-519] 1.9e-18

Sequence "Locus_8658_Transcript_4_3_ORF4" crc64 checksum: 17A22249C5505C05 length: 817 aa.

InterPro       IPR000504      RNA recognition motif domain
Molecular Function: nucleic acid binding (GO:0003676)
method         AccNumber      shortName                               location
HMMPfam        PF00076        RRM_1                                   T[95-163] 5.4e-08
HMMSmart       SM00360        RNA recognition motif                   T[94-166] 2.6e-10
ProfileScan    PS50102        RRM                                     T[93-170] 11.332

InterPro       IPR002483      Splicing factor PWI
Biological Process: mRNA processing (GO:0006397)
method         AccNumber      shortName                               location
Gene3D         G3DSA:1.20.1390.10no description                          T[719-812] 1.8e-24
HMMPfam        PF01480        PWI                                     T[744-812] 1.5e-17
HMMSmart       SM00311        PWI, domain in splicing factors         T[737-810] 1.5e-30
ProfileScan    PS51025        PWI                                     T[724-817] 36.038

InterPro       IPR012677      Nucleotide-binding, alpha-beta plait
Molecular Function: nucleotide binding (GO:0000166)
method         AccNumber      shortName                               location
Gene3D         G3DSA:3.30.70.330no description                          T[77-169] 6.7e-14

InterPro       NULL           NULL
method         AccNumber      shortName                               location
Coil           coil           coiled-coil                             ?[175-196] NA ?[297-353] NA ?[387-422] NA ?[428-474] NA ?[490-511] NA ?[705-726] NA
HMMPanther     PTHR18806      RBM25 PROTEIN                           T[15-817] 1.4e-184
Seg            seg            seg                                     ?[37-57] NA ?[79-89] NA ?[176-212] NA ?[305-347] NA ?[356-421] NA ?[432-468] NA ?[485-497] NA ?[526-538] NA ?[556-563] NA ?[688-697] NA
superfamily    SSF54928       RNA-binding domain, RBD                 T[51-168] 4.2e-18

Sequence "Locus_15446_Transcript_7_1_ORF2" crc64 checksum: 0D77D0ADAECBDC85 length: 798 aa.

InterPro       IPR000242      Protein-tyrosine phosphatase, receptor/non-receptor type
Molecular Function: protein tyrosine phosphatase activity (GO:0004725), Biological Process: protein dephosphorylation (GO:0006470)
method         AccNumber      shortName                               location
FPrintScan     PR00700        PRTYPHPHTASE                            T[300-307] 8.2e-31 T[316-336] 8.2e-31 T[399-416] 8.2e-31 T[440-458] 8.2e-31 T[471-486] 8.2e-31 T[487-497] 8.2e-31
HMMPfam        PF00102        Y_phosphatase                           T[298-502] 2.8e-62 T[580-790] 9.1e-39
HMMSmart       SM00194        Protein tyrosine phosphatase, catalytic doT[21-506] 9.2e-85 T[534-795] 7.1e-21
ProfileScan    PS50055        TYR_PHOSPHATASE_PTP                     T[285-504] 41.951 T[568-793] 25.005

InterPro       IPR000387      Protein-tyrosine/Dual-specificity phosphatase
Biological Process: dephosphorylation (GO:0016311), Molecular Function: phosphatase activity (GO:0016791)
method         AccNumber      shortName                               location
ProfileScan    PS50056        TYR_PHOSPHATASE_2                       T[419-495] 19.521 T[709-784] 13.672

InterPro       IPR003595      Protein-tyrosine phosphatase, catalytic
method         AccNumber      shortName                               location
HMMSmart       SM00404        Protein tyrosine phosphatase, catalytic doT[400-503] 3.7e-29 T[690-792] 2.8e-11

InterPro       IPR016130      Protein-tyrosine phosphatase, active site
Molecular Function: protein tyrosine phosphatase activity (GO:0004725), Biological Process: dephosphorylation (GO:0016311), Molecular Function: phosphatase activity (GO:0016791)
method         AccNumber      shortName                               location
PatternScan    PS00383        TYR_PHOSPHATASE_1                       T[443-453] NA

InterPro       NULL           NULL
method         AccNumber      shortName                               location
Gene3D         G3DSA:3.90.190.10no description                          T[299-505] 4.6e-78 T[581-796] 1.1e-40
HMMPanther     PTHR19134      PROTEIN-TYROSINE PHOSPHATASE            T[9-741] 4.4e-101
superfamily    SSF52799       (Phosphotyrosine protein) phosphatases IIT[299-515] 3.5e-71 T[563-794] 2.6e-45 T[3-65] 4.5e-08

Sequence "Locus_4068_Transcript_8_2_ORF2" crc64 checksum: AA0751495A493139 length: 800 aa.

InterPro       IPR002015      Proteasome/cyclosome, regulatory subunit
method         AccNumber      shortName                               location
HMMPfam        PF01851        PC_rep                                  T[406-441] 3.2e-05 T[443-475] 6.4e-07

InterPro       IPR011989      Armadillo-like helical
method         AccNumber      shortName                               location
Gene3D         G3DSA:1.25.10.10no description                          T[673-702] 0.0007

InterPro       IPR016024      Armadillo-type fold
Molecular Function: binding (GO:0005488)
method         AccNumber      shortName                               location
superfamily    SSF48371       ARM repeat                              T[8-742] 9.8e-33

InterPro       IPR016643      26S proteasome regulatory complex, non-ATPase subcomplex, Rpn1 subunit
Cellular Component: proteasome complex (GO:0000502), Molecular Function: enzyme regulator activity (GO:0030234), Biological Process: regulation of protein catabolic process (GO:0042176)
method         AccNumber      shortName                               location
HMMPIR         PIRSF015965    26S proteasome regulatory complex, non-ATPase subcomplex, Rpn1 subunitT[1-799] 0
HMMPanther     PTHR10943:SF1  26S PROTEASOME NON-ATPASE REGULATORY SUBUNIT 2 (26S PROTEASOME REGULATORY SUBUNIT RPN1)T[2-793] 0

InterPro       NULL           NULL
method         AccNumber      shortName                               location
Coil           coil           coiled-coil                             ?[1-26] NA
HMMPanther     PTHR10943      26S PROTEASOME NON-ATPASE REGULATORY SUBUNITT[2-793] 0
Seg            seg            seg                                     ?[2-19] NA ?[442-454] NA ?[520-531] NA ?[583-609] NA ?[736-747] NA ?[760-770] NA

Sequence "Locus_39400_Transcript_2_2_ORF1" crc64 checksum: C7E494CCF1CBB906 length: 806 aa.

InterPro       IPR000001      Kringle
method         AccNumber      shortName                               location
Gene3D         G3DSA:2.40.20.10no description                          T[543-642] 7.2e-22 T[646-717] 7.7e-16 T[723-806] 1.2e-13
HMMPfam        PF00051        Kringle                                 T[556-633] 2.2e-17 T[647-717] 4.7e-17 T[733-805] 2.4e-11
HMMSmart       SM00130        Kringle domain                          T[554-635] 3.4e-23 T[639-725] 4.1e-13 T[726-806] 3.1e-08
ProfileScan    PS50070        KRINGLE_2                               T[555-633] 20.374 T[648-723] 17.897 T[726-805] 15.821

InterPro       IPR001590      Peptidase M12B, ADAM/reprolysin
Molecular Function: metalloendopeptidase activity (GO:0004222), Biological Process: proteolysis (GO:0006508)
method         AccNumber      shortName                               location
ProfileScan    PS50215        ADAM_MEPRO                              T[217-450] 16.633

InterPro       IPR013806      Kringle-like fold
method         AccNumber      shortName                               location
superfamily    SSF57440       Kringle-like                            T[532-650] 7.4e-25 T[638-722] 2.8e-19 T[726-805] 4.7e-17

InterPro       IPR018056      Kringle, conserved site
method         AccNumber      shortName                               location
PatternScan    PS00021        KRINGLE_1                               T[691-703] NA

InterPro       IPR024079      Metallopeptidase, catalytic domain
method         AccNumber      shortName                               location
Gene3D         G3DSA:3.40.390.10no description                          T[214-477] 7.8e-24

InterPro       NULL           NULL
method         AccNumber      shortName                               location
FPrintScan     PR00018        KRINGLE                                 T[556-571] 9e-13 T[572-584] 9e-13 T[601-621] 9e-13 T[622-633] 9e-13
HMMPanther     PTHR24272      FAMILY NOT NAMED                        T[564-722] 4.5e-34
HMMPanther     PTHR24272:SF3  SUBFAMILY NOT NAMED                     T[564-722] 4.5e-34
HMMPfam        PF13688        Peptidase_M84                           T[217-399] 2e-13
SignalPHMM     SignalP-NN(euk)signal-peptide                          ?[1-20] NA
superfamily    SSF55486       Metalloproteases ("zincins"), catalytic domainT[213-449] 3.3e-27

Sequence "Locus_5474_Transcript_6_3_ORF4" crc64 checksum: 7DF6B4EA71DFC51A length: 795 aa.

InterPro       IPR002656      Acyltransferase 3
Molecular Function: transferase activity, transferring acyl groups other than amino-acyl groups (GO:0016747)
method         AccNumber      shortName                               location
HMMPfam        PF01757        Acyl_transf_3                           T[390-774] 2.5e-24

InterPro       IPR006621      Nose resistant-to-fluoxetine protein, N-terminal
method         AccNumber      shortName                               location
HMMSmart       SM00703        N-terminal domain in C. elegans NRF-6 (NoseT[97-229] 4.1e-12

InterPro       NULL           NULL
method         AccNumber      shortName                               location
HMMPanther     PTHR11161      UNCHARACTERIZED                         T[27-793] 1.8e-182
Seg            seg            seg                                     ?[569-585] NA ?[635-647] NA
SignalPHMM     SignalP-NN(euk)signal-peptide                          ?[1-36] NA
TMHMM          tmhmm          transmembrane_regions                   ?[21-41] NA ?[239-259] NA ?[397-417] NA ?[436-456] NA ?[487-507] NA ?[526-546] NA ?[556-590] NA ?[616-634] NA ?[646-666] NA ?[690-710] NA ?[725-743] NA ?[757-777] NA

Sequence "Locus_819_Transcript_2_3_ORF2" crc64 checksum: FEA84D7AF238C74E length: 788 aa.

InterPro       IPR008930      Terpenoid cyclases/protein prenyltransferase alpha-alpha toroid
method         AccNumber      shortName                               location
superfamily    SSF48239       Terpenoid cyclases/Protein prenyltransferasesT[160-547] 2.7e-45

InterPro       IPR009048      Alpha-macroglobulin, receptor-binding
Cellular Component: extracellular region (GO:0005576)
method         AccNumber      shortName                               location
Gene3D         G3DSA:2.60.40.690no description                          T[650-750] 3.3e-09
HMMPfam        PF07677        A2M_recep                               T[655-746] 9.8e-07
superfamily    SSF49410       Alpha-macroglobulin receptor domain     T[613-757] 1e-11

InterPro       IPR011626      A-macroglobulin complement component
Cellular Component: extracellular space (GO:0005615)
method         AccNumber      shortName                               location
HMMPfam        PF07678        A2M_comp                                T[214-543] 8.2e-44

InterPro       IPR019565      Alpha-2-macroglobulin, thiol-ester bond-forming
method         AccNumber      shortName                               location
HMMPfam        PF10569        Thiol-ester_cl                          T[170-195] 3.6e-09

InterPro       IPR019742      Alpha-2-macroglobulin, conserved site
method         AccNumber      shortName                               location
PatternScan    PS00477        ALPHA_2_MACROGLOBULIN                   T[173-181] NA

InterPro       NULL           NULL
method         AccNumber      shortName                               location
Gene3D         G3DSA:1.50.10.20no description                          T[469-544] 2.2e-54
HMMPanther     PTHR11412      MACROGLOBULIN/COMPLEMENT                T[15-747] 8.6e-74
TMHMM          tmhmm          transmembrane_regions                   ?[765-785] NA

Sequence "Locus_4520_Transcript_4_3_ORF2" crc64 checksum: 38C438AE3F97F9F2 length: 786 aa.

InterPro       IPR000969      Structure-specific recognition protein
Molecular Function: DNA binding (GO:0003677), Cellular Component: nucleus (GO:0005634)
method         AccNumber      shortName                               location
FPrintScan     PR00887        SSRCOGNITION                            T[214-230] 1e-66 T[236-252] 1e-66 T[259-275] 1e-66 T[323-336] 1e-66 T[350-368] 1e-66 T[368-385] 1e-66 T[391-407] 1e-66 T[407-425] 1e-66

InterPro       IPR009071      High mobility group, superfamily
Molecular Function: protein binding (GO:0005515)
method         AccNumber      shortName                               location
Gene3D         G3DSA:1.10.30.10no description                          T[566-660] 1.4e-25
HMMPfam        PF00505        HMG_box                                 T[571-639] 5.7e-25
HMMSmart       SM00398        high mobility group                     T[570-640] 5.1e-30
ProfileScan    PS50118        HMG_BOX_2                               T[571-639] 21.958
superfamily    SSF47095       HMG-box                                 T[551-643] 4.3e-29

InterPro       IPR013719      Domain of unknown function DUF1747
method         AccNumber      shortName                               location
HMMPfam        PF08512        Rtt106                                  T[343-431] 1e-25

InterPro       IPR024954      SSRP1 domain
method         AccNumber      shortName                               location
HMMPfam        PF03531        SSrecog                                 T[78-289] 1.8e-92

InterPro       NULL           NULL
method         AccNumber      shortName                               location
Coil           coil           coiled-coil                             ?[519-554] NA ?[617-645] NA ?[701-722] NA
HMMPanther     PTHR13711      SWI/SNF-RELATED CHROMATIN BINDING PROTEINT[339-786] 1.1e-122
HMMPanther     PTHR13711:SF2  STRUCTURE-SPECIFIC RECOGNITION PROTEIN 1T[339-786] 1.1e-122
Seg            seg            seg                                     ?[468-490] NA ?[505-518] NA ?[520-549] NA ?[553-572] NA ?[615-641] NA ?[649-671] NA ?[677-737] NA ?[775-785] NA
superfamily    SSF50729       PH domain-like                          T[199-431] 1.9e-79

Sequence "Locus_6384_Transcript_7_1_ORF4" crc64 checksum: 246FB89BA22B0B87 length: 807 aa.

InterPro       IPR001373      Cullin, N-terminal
Biological Process: ubiquitin-dependent protein catabolic process (GO:0006511), Cellular Component: cullin-RING ubiquitin ligase complex (GO:0031461), Molecular Function: ubiquitin protein ligase binding (GO:0031625)
method         AccNumber      shortName                               location
HMMPfam        PF00888        Cullin                                  T[107-709] 7.7e-181

InterPro       IPR011991      Winged helix-turn-helix transcription repressor DNA-binding
method         AccNumber      shortName                               location
Gene3D         G3DSA:1.10.10.10no description                          T[640-708] 8.5e-14 T[709-807] 5.4e-37

InterPro       IPR016157      Cullin, conserved site
Biological Process: ubiquitin-dependent protein catabolic process (GO:0006511), Cellular Component: cullin-RING ubiquitin ligase complex (GO:0031461), Molecular Function: ubiquitin protein ligase binding (GO:0031625)
method         AccNumber      shortName                               location
PatternScan    PS01256        CULLIN_1                                T[780-807] NA

InterPro       IPR016158      Cullin homology
Biological Process: ubiquitin-dependent protein catabolic process (GO:0006511), Cellular Component: cullin-RING ubiquitin ligase complex (GO:0031461), Molecular Function: ubiquitin protein ligase binding (GO:0031625)
method         AccNumber      shortName                               location
HMMSmart       SM00182        Cullin                                  T[482-630] 3.2e-76
ProfileScan    PS50069        CULLIN_2                                T[452-680] 60.761
superfamily    SSF75632       Cullin homology domain                  T[445-719] 5.4e-102

InterPro       IPR016159      Cullin repeat-like-containing domain
method         AccNumber      shortName                               location
superfamily    SSF74788       Cullin repeat-like                      T[103-453] 9.5e-101

InterPro       IPR019559      Cullin protein, neddylation domain
Biological Process: ubiquitin-dependent protein catabolic process (GO:0006511), Cellular Component: cullin-RING ubiquitin ligase complex (GO:0031461), Molecular Function: ubiquitin protein ligase binding (GO:0031625)
method         AccNumber      shortName                               location
HMMPfam        PF10557        Cullin_Nedd8                            T[737-801] 2.7e-26
HMMSmart       SM00884        Cullin protein neddylation domain       T[736-801] 9.9e-36

InterPro       NULL           NULL
method         AccNumber      shortName                               location
Coil           coil           coiled-coil                             ?[304-325] NA
Gene3D         G3DSA:1.20.1310.10no description                          T[104-227] 4.9e-18 T[235-342] 2.1e-34 T[345-454] 7.5e-33 T[455-562] 6e-47
Gene3D         G3DSA:4.10.1030.10no description                          T[567-639] 2.5e-27
HMMPanther     PTHR11932      CULLIN                                  T[74-807] 0
HMMPanther     PTHR11932:SF22 CULLIN 4                                T[74-807] 0
Seg            seg            seg                                     ?[255-268] NA ?[308-319] NA ?[700-709] NA
superfamily    SSF46785       "Winged helix" DNA-binding domain       T[718-807] 3.7e-30

Sequence "Locus_13967_Transcript_3_2_ORF2" crc64 checksum: 3F201CDCBCE388DB length: 794 aa.

InterPro       IPR005612      CCAAT-binding factor
method         AccNumber      shortName                               location
HMMPfam        PF03914        CBF                                     T[564-715] 1.1e-31

InterPro       IPR011501      Nucleolar complex-associated
method         AccNumber      shortName                               location
HMMPfam        PF07540        NOC3p                                   T[211-306] 3.8e-28

InterPro       IPR016903      Nucleolar complex-associated protein 3
method         AccNumber      shortName                               location
HMMPIR         PIRSF028977    Nucleolar complex-associated protein 3  T[1-784] 1.8e-183

InterPro       NULL           NULL
method         AccNumber      shortName                               location
HMMPanther     PTHR14428      NUCLEOLAR COMPLEX PROTEIN 3             T[13-793] 6.1e-234
HMMPanther     PTHR14428:SF5  SUBFAMILY NOT NAMED                     T[13-793] 6.1e-234
Seg            seg            seg                                     ?[25-45] NA ?[180-196] NA ?[277-290] NA ?[315-333] NA ?[448-463] NA ?[466-474] NA

Sequence "Locus_4520_Transcript_7_3_ORF2" crc64 checksum: 38C438AE3F97F9F2 length: 786 aa.

InterPro       IPR000969      Structure-specific recognition protein
Molecular Function: DNA binding (GO:0003677), Cellular Component: nucleus (GO:0005634)
method         AccNumber      shortName                               location
FPrintScan     PR00887        SSRCOGNITION                            T[214-230] 1e-66 T[236-252] 1e-66 T[259-275] 1e-66 T[323-336] 1e-66 T[350-368] 1e-66 T[368-385] 1e-66 T[391-407] 1e-66 T[407-425] 1e-66

InterPro       IPR009071      High mobility group, superfamily
Molecular Function: protein binding (GO:0005515)
method         AccNumber      shortName                               location
Gene3D         G3DSA:1.10.30.10no description                          T[566-660] 1.4e-25
HMMPfam        PF00505        HMG_box                                 T[571-639] 5.7e-25
HMMSmart       SM00398        high mobility group                     T[570-640] 5.1e-30
ProfileScan    PS50118        HMG_BOX_2                               T[571-639] 21.958
superfamily    SSF47095       HMG-box                                 T[551-643] 4.3e-29

InterPro       IPR013719      Domain of unknown function DUF1747
method         AccNumber      shortName                               location
HMMPfam        PF08512        Rtt106                                  T[343-431] 1e-25

InterPro       IPR024954      SSRP1 domain
method         AccNumber      shortName                               location
HMMPfam        PF03531        SSrecog                                 T[78-289] 1.8e-92

InterPro       NULL           NULL
method         AccNumber      shortName                               location
Coil           coil           coiled-coil                             ?[519-554] NA ?[617-645] NA ?[701-722] NA
HMMPanther     PTHR13711      SWI/SNF-RELATED CHROMATIN BINDING PROTEINT[339-786] 1.1e-122
HMMPanther     PTHR13711:SF2  STRUCTURE-SPECIFIC RECOGNITION PROTEIN 1T[339-786] 1.1e-122
Seg            seg            seg                                     ?[468-490] NA ?[505-518] NA ?[520-549] NA ?[553-572] NA ?[615-641] NA ?[649-671] NA ?[677-737] NA ?[775-785] NA
superfamily    SSF50729       PH domain-like                          T[199-431] 1.9e-79

Sequence "Locus_48_Transcript_4_2_ORF2" crc64 checksum: F7DD37CDCA2139B2 length: 786 aa.

InterPro       IPR000795      Protein synthesis factor, GTP-binding
Molecular Function: GTPase activity (GO:0003924), Molecular Function: GTP binding (GO:0005525)
method         AccNumber      shortName                               location
FPrintScan     PR00315        ELONGATNFCT                             T[42-55] 4.1e-13 T[86-94] 4.1e-13 T[125-135] 4.1e-13 T[141-152] 4.1e-13 T[177-186] 4.1e-13
HMMPfam        PF00009        GTP_EFTU                                T[38-371] 5.3e-59
PatternScan    PS00301        EFACTOR_GTP                             T[79-94] NA

InterPro       IPR004161      Translation elongation factor EFTu/EF1A, domain 2
Molecular Function: GTP binding (GO:0005525)
method         AccNumber      shortName                               location
HMMPfam        PF03144        GTP_EFTU_D2                             T[422-497] 3.4e-14

InterPro       IPR005225      Small GTP-binding protein domain
Molecular Function: GTP binding (GO:0005525)
method         AccNumber      shortName                               location
HMMTigr        TIGR00231      small_GTP: small GTP-binding protein domainT[41-200] 2.5e-19

InterPro       IPR005517      Translation elongation factor EFG/EF2, domain IV
Molecular Function: GTP binding (GO:0005525)
method         AccNumber      shortName                               location
HMMPfam        PF03764        EFG_IV                                  T[633-749] 7.7e-39
HMMSmart       SM00889        Elongation factor G, domain IV          T[632-749] 2.1e-30

InterPro       IPR009000      Translation elongation/initiation factor/Ribosomal, beta-barrel
method         AccNumber      shortName                               location
superfamily    SSF50447       Translation proteins                    T[372-509] 7.9e-45

InterPro       IPR009022      Elongation factor G/III/V
method         AccNumber      shortName                               location
superfamily    SSF54980       EF-G C-terminal domain-like             T[510-588] 1e-21

InterPro       IPR014721      Ribosomal protein S5 domain 2-type fold, subgroup
method         AccNumber      shortName                               location
Gene3D         G3DSA:3.30.230.10no description                          T[598-763] 1.9e-85

InterPro       IPR020568      Ribosomal protein S5 domain 2-type fold
method         AccNumber      shortName                               location
superfamily    SSF54211       Ribosomal protein S5 domain 2-like      T[589-753] 5.8e-80

InterPro       NULL           NULL
method         AccNumber      shortName                               location
Gene3D         G3DSA:2.40.30.10no description                          T[366-512] 5.4e-62
Gene3D         G3DSA:3.30.70.870no description                          T[514-589] 2.4e-28
Gene3D         G3DSA:3.40.50.300no description                          T[23-245] 7e-62
Gene3D         G3DSA:3.90.1430.10no description                          T[248-356] 4.8e-30
HMMPanther     PTHR23115      TRANSLATION FACTOR                      T[22-770] 0
HMMPanther     PTHR23115:SF4  EUKARYOTIC TRANSLATION ELONGATION FACTOR 2T[22-770] 0
Seg            seg            seg                                     ?[63-73] NA ?[151-161] NA
superfamily    SSF52540       P-loop containing nucleoside triphosphate hydrolasesT[24-371] 1.5e-103

Sequence "Locus_17145_Transcript_1_2_ORF2" crc64 checksum: 835AC2568FED1AEF length: 788 aa.

InterPro       IPR021063      NF-kappa-B essential modulator NEMO, N-terminal
method         AccNumber      shortName                               location
HMMPfam        PF11577        NEMO                                    T[68-114] 7.4e-05

InterPro       NULL           NULL
method         AccNumber      shortName                               location
Coil           coil           coiled-coil                             ?[66-94] NA ?[150-185] NA ?[226-261] NA ?[325-385] NA ?[393-421] NA ?[427-448] NA ?[455-476] NA ?[620-655] NA
HMMPanther     PTHR31553      FAMILY NOT NAMED                        T[25-787] 2.2e-11
Seg            seg            seg                                     ?[327-347] NA ?[398-410] NA ?[564-575] NA ?[669-683] NA

Sequence "Locus_2842_Transcript_3_1_ORF2" crc64 checksum: 947BD5F3278D9151 length: 784 aa.

InterPro       IPR000719      Protein kinase, catalytic domain
Molecular Function: protein kinase activity (GO:0004672), Molecular Function: ATP binding (GO:0005524), Biological Process: protein phosphorylation (GO:0006468)
method         AccNumber      shortName                               location
HMMPfam        PF00069        Pkinase                                 T[148-433] 1.4e-34
ProfileScan    PS50011        PROTEIN_KINASE_DOM                      T[146-451] 26.012

InterPro       IPR002290      Serine/threonine- / dual-specificity protein kinase, catalytic  domain
Molecular Function: protein kinase activity (GO:0004672), Molecular Function: ATP binding (GO:0005524), Biological Process: protein phosphorylation (GO:0006468)
method         AccNumber      shortName                               location
HMMSmart       SM00220        Serine/Threonine protein kinases, catalyticT[146-436] 6.1e-24

InterPro       IPR008271      Serine/threonine-protein kinase, active site
Molecular Function: protein serine/threonine kinase activity (GO:0004674), Biological Process: protein phosphorylation (GO:0006468)
method         AccNumber      shortName                               location
PatternScan    PS00108        PROTEIN_KINASE_ST                       T[264-276] NA

InterPro       IPR011009      Protein kinase-like domain
Molecular Function: transferase activity, transferring phosphorus-containing groups (GO:0016772)
method         AccNumber      shortName                               location
superfamily    SSF56112       Protein kinase-like (PK-like)           T[145-496] 7.7e-42

InterPro       NULL           NULL
method         AccNumber      shortName                               location
Gene3D         G3DSA:1.10.510.10no description                          T[243-457] 8.6e-30
Gene3D         G3DSA:3.30.200.20no description                          T[144-242] 4.1e-11
HMMPanther     PTHR24362      SERINE/THREONINE-PROTEIN KINASE NEK     T[146-466] 1.1e-29

Sequence "Locus_416_Transcript_6_3_ORF2" crc64 checksum: 09A0ADC465019B81 length: 800 aa.

InterPro       IPR002369      Integrin beta subunit, N-terminal
method         AccNumber      shortName                               location
HMMPfam        PF00362        Integrin_beta                           T[35-466] 4.3e-124
HMMSmart       SM00187        Integrin beta subunits (N-terminal portion oT[35-466] 9.8e-110

InterPro       IPR014836      Integrin beta subunit, cytoplasmic
Molecular Function: receptor activity (GO:0004872), Molecular Function: receptor binding (GO:0005102), Biological Process: cell adhesion (GO:0007155), Biological Process: cell-matrix adhesion (GO:0007160), Biological Process: integrin-mediated signaling pathway (GO:0007229), Cellular Component: integrin complex (GO:0008305)
method         AccNumber      shortName                               location
Gene3D         G3DSA:1.20.5.630no description                          T[751-797] 3.9e-13
HMMPfam        PF08725        Integrin_b_cyt                          T[751-797] 1.5e-15

InterPro       IPR015812      Integrin beta subunit
Molecular Function: receptor activity (GO:0004872), Molecular Function: receptor binding (GO:0005102), Biological Process: cell adhesion (GO:0007155), Biological Process: cell-matrix adhesion (GO:0007160), Biological Process: integrin-mediated signaling pathway (GO:0007229), Cellular Component: integrin complex (GO:0008305)
method         AccNumber      shortName                               location
FPrintScan     PR01186        INTEGRINB                               T[32-48] 5.5e-63 T[98-111] 5.5e-63 T[126-144] 5.5e-63 T[167-186] 5.5e-63 T[200-219] 5.5e-63 T[233-255] 5.5e-63 T[260-275] 5.5e-63 T[609-622] 5.5e-63 T[726-743] 5.5e-63 T[743-761] 5.5e-63 T[778-788] 5.5e-63
HMMPIR         PIRSF002512    Integrin, beta subunit                  T[3-798] 4.2e-187
HMMPanther     PTHR10082      INTEGRIN BETA SUBUNIT                   T[3-800] 7.2e-224
PatternScan    PS00243        INTEGRIN_BETA                           T[609-622] NA

InterPro       IPR016201      Plexin-like fold
Molecular Function: receptor activity (GO:0004872), Biological Process: multicellular organismal development (GO:0007275), Cellular Component: membrane (GO:0016020)
method         AccNumber      shortName                               location
superfamily    SSF103575      Plexin repeat                           T[23-75] 4.4e-07

InterPro       NULL           NULL
method         AccNumber      shortName                               location
Coil           coil           coiled-coil                             ?[141-162] NA
Gene3D         G3DSA:2.10.25.10no description                          T[516-555] 0.00023 T[599-637] 5.9e-06
HMMPanther     PTHR10082:SF16 INTEGRIN BETA                           T[3-800] 7.2e-224
Seg            seg            seg                                     ?[735-749] NA
SignalPHMM     SignalP-NN(euk)signal-peptide                          ?[1-25] NA
TMHMM          tmhmm          transmembrane_regions                   ?[9-27] NA ?[730-750] NA
superfamily    SSF53300       vWA-like                                T[123-378] 4.2e-53
superfamily    SSF57196       EGF/Laminin                             T[597-638] 2.2e-08 T[526-556] 1.5e-05 T[555-595] 0.00019

Sequence "Locus_17366_Transcript_1_1_ORF9" crc64 checksum: 2D86F1CA7803F841 length: 783 aa.

InterPro       IPR001611      Leucine-rich repeat
Molecular Function: protein binding (GO:0005515)
method         AccNumber      shortName                               location
ProfileScan    PS51450        LRR                                     T[120-141] 4.901 T[144-165] 5.402 T[167-188] 7.011 T[191-212] 5.178 T[215-236] 6.026 T[259-280] 7.296 T[283-304] 5.833 T[307-328] 6.595 T[329-349] 5.671 T[352-373] 5.787 T[376-397] 5.094 T[477-498] 5.925 T[501-522] 5.664

InterPro       IPR003591      Leucine-rich repeat, typical subtype
method         AccNumber      shortName                               location
HMMSmart       SM00369        Leucine-rich repeats, typical (most populateT[121-141] 2.2e+02 T[142-164] 7.4 T[165-188] 0.00062 T[189-212] 6.7 T[258-280] 1.7e+02 T[281-304] 86 T[305-327] 82 T[328-349] 1.5e+02 T[351-373] 12 T[374-397] 13 T[398-421] 2.9e+02

InterPro       NULL           NULL
method         AccNumber      shortName                               location
Gene3D         G3DSA:3.80.10.10no description                          T[54-229] 1e-31 T[239-317] 3.3e-15 T[318-401] 1.9e-17 T[402-552] 1.8e-16
HMMPanther     PTHR24365      TOLL-LIKE RECEPTOR                      T[57-555] 7.2e-56
HMMPfam        PF13855        LRR_8                                   T[120-176] 7.7e-12 T[258-318] 4.7e-09 T[377-431] 8e-10
Seg            seg            seg                                     ?[191-200] NA ?[283-294] NA ?[446-457] NA ?[477-492] NA ?[604-620] NA ?[631-665] NA
SignalPHMM     SignalP-NN(euk)signal-peptide                          ?[1-31] NA
TMHMM          tmhmm          transmembrane_regions                   ?[690-710] NA
superfamily    SSF52058       L domain-like                           T[46-323] 7.1e-43 T[258-555] 3.8e-39

Sequence "Locus_2353_Transcript_8_3_ORF3" crc64 checksum: EA83665AAEEE88BD length: 784 aa.

InterPro       IPR005011      SART-1 protein
method         AccNumber      shortName                               location
HMMPanther     PTHR14152      SQUAMOUS CELL CARCINOMA ANTIGEN RECOGNISED BY CYTOTOXIC T LYMPHOCYTEST[11-781] 7.6e-212
HMMPfam        PF03343        SART-1                                  T[94-735] 3e-128

InterPro       NULL           NULL
method         AccNumber      shortName                               location
Coil           coil           coiled-coil                             ?[143-164] NA ?[188-209] NA ?[370-391] NA ?[482-503] NA ?[558-586] NA
HMMPanther     PTHR14152:SF5  SUBFAMILY NOT NAMED                     T[11-781] 7.6e-212
Seg            seg            seg                                     ?[12-49] NA ?[85-96] NA ?[220-225] NA ?[376-391] NA ?[455-474] NA ?[489-505] NA ?[559-585] NA ?[601-612] NA ?[718-732] NA

Sequence "Locus_2353_Transcript_14_3_ORF3" crc64 checksum: EA83665AAEEE88BD length: 784 aa.

InterPro       IPR005011      SART-1 protein
method         AccNumber      shortName                               location
HMMPanther     PTHR14152      SQUAMOUS CELL CARCINOMA ANTIGEN RECOGNISED BY CYTOTOXIC T LYMPHOCYTEST[11-781] 7.6e-212
HMMPfam        PF03343        SART-1                                  T[94-735] 3e-128

InterPro       NULL           NULL
method         AccNumber      shortName                               location
Coil           coil           coiled-coil                             ?[143-164] NA ?[188-209] NA ?[370-391] NA ?[482-503] NA ?[558-586] NA
HMMPanther     PTHR14152:SF5  SUBFAMILY NOT NAMED                     T[11-781] 7.6e-212
Seg            seg            seg                                     ?[12-49] NA ?[85-96] NA ?[220-225] NA ?[376-391] NA ?[455-474] NA ?[489-505] NA ?[559-585] NA ?[601-612] NA ?[718-732] NA

Sequence "Locus_1891_Transcript_10_2_ORF8" crc64 checksum: B3FA091111F7EAE0 length: 791 aa.

InterPro       IPR001753      Crotonase, core
Molecular Function: catalytic activity (GO:0003824), Biological Process: metabolic process (GO:0008152)
method         AccNumber      shortName                               location
HMMPfam        PF00378        ECH                                     T[70-334] 5.2e-61

InterPro       IPR006108      3-hydroxyacyl-CoA dehydrogenase, C-terminal
Molecular Function: 3-hydroxyacyl-CoA dehydrogenase activity (GO:0003857), Biological Process: fatty acid metabolic process (GO:0006631), Molecular Function: oxidoreductase activity (GO:0016491), Biological Process: oxidation-reduction process (GO:0055114)
method         AccNumber      shortName                               location
HMMPfam        PF00725        3HCDH                                   T[572-667] 3.1e-24

InterPro       IPR006176      3-hydroxyacyl-CoA dehydrogenase, NAD binding
Molecular Function: 3-hydroxyacyl-CoA dehydrogenase activity (GO:0003857), Biological Process: fatty acid metabolic process (GO:0006631), Molecular Function: oxidoreductase activity (GO:0016491), Biological Process: oxidation-reduction process (GO:0055114)
method         AccNumber      shortName                               location
HMMPfam        PF02737        3HCDH_N                                 T[392-569] 2.7e-57

InterPro       IPR008927      6-phosphogluconate dehydrogenase, C-terminal-like
Biological Process: oxidation-reduction process (GO:0055114)
method         AccNumber      shortName                               location
superfamily    SSF48179       6-phosphogluconate dehydrogenase C-terminal domain-likeT[571-695] 2.5e-30 T[694-789] 2.8e-21

InterPro       IPR012803      Fatty acid oxidation complex, alpha subunit, mitochondrial
Molecular Function: 3-hydroxyacyl-CoA dehydrogenase activity (GO:0003857), Molecular Function: enoyl-CoA hydratase activity (GO:0004300), Cellular Component: mitochondrion (GO:0005739), Biological Process: fatty acid beta-oxidation (GO:0006635), Cellular Component: mitochondrial fatty acid beta-oxidation multienzyme complex (GO:0016507), Biological Process: oxidation-reduction process (GO:0055114)
method         AccNumber      shortName                               location
HMMTigr        TIGR02441      fa_ox_alpha_mit: fatty acid oxidation complex, alpT[54-788] 0

InterPro       IPR013328      Dehydrogenase, multihelical
Molecular Function: oxidoreductase activity (GO:0016491), Molecular Function: oxidoreductase activity, acting on the CH-OH group of donors, NAD or NADP as acceptor (GO:0016616), Molecular Function: coenzyme binding (GO:0050662), Biological Process: oxidation-reduction process (GO:0055114)
method         AccNumber      shortName                               location
Gene3D         G3DSA:1.10.1040.10no description                          T[574-668] 1.8e-21 T[707-783] 8e-20

InterPro       IPR016040      NAD(P)-binding domain
Molecular Function: nucleotide binding (GO:0000166)
method         AccNumber      shortName                               location
Gene3D         G3DSA:3.40.50.720no description                          T[379-573] 1.3e-56

InterPro       IPR018376      Enoyl-CoA hydratase/isomerase, conserved site
Molecular Function: catalytic activity (GO:0003824), Biological Process: metabolic process (GO:0008152)
method         AccNumber      shortName                               location
PatternScan    PS00166        ENOYL_COA_HYDRATASE                     T[165-185] NA

InterPro       NULL           NULL
method         AccNumber      shortName                               location
Gene3D         G3DSA:3.90.226.10no description                          T[311-371] 5.9e-61
HMMPanther     PTHR23309      3-HYDROXYACYL-COA DEHYROGENASE          T[65-789] 1.9e-280
Seg            seg            seg                                     ?[392-403] NA ?[481-491] NA ?[541-556] NA ?[733-745] NA
superfamily    SSF51735       NAD(P)-binding Rossmann-fold domains    T[386-571] 1e-55
superfamily    SSF52096       ClpP/crotonase                          T[60-387] 4.2e-63

Sequence "Locus_2255_Transcript_4_3_ORF1" crc64 checksum: 5CF5C4B41E2FBE7C length: 780 aa.

InterPro       IPR000152      EGF-type aspartate/asparagine hydroxylation site
method         AccNumber      shortName                               location
PatternScan    PS00010        ASX_HYDROXYL                            T[114-125] NA

InterPro       IPR000742      Epidermal growth factor-like domain
Molecular Function: protein binding (GO:0005515)
method         AccNumber      shortName                               location
ProfileScan    PS50026        EGF_3                                   T[99-135] 22.046 T[324-360] 19.797 T[550-586] 19.809

InterPro       IPR001881      EGF-like calcium-binding
Molecular Function: calcium ion binding (GO:0005509)
method         AccNumber      shortName                               location
HMMSmart       SM00179        Calcium-binding EGF-like domain         T[101-135] 0.00053 T[324-360] 0.0012 T[555-586] 0.0045

InterPro       IPR002035      von Willebrand factor, type A
Molecular Function: protein binding (GO:0005515)
method         AccNumber      shortName                               location
HMMPfam        PF00092        VWA                                     T[143-316] 3.4e-19 T[368-542] 4e-46 T[594-764] 5.3e-29
HMMSmart       SM00327        von Willebrand factor (vWF) type A domainT[141-322] 5.6e-22 T[366-548] 1.3e-47 T[592-771] 4e-35
ProfileScan    PS50234        VWFA                                    T[368-543] 31.051 T[143-317] 22.246 T[594-766] 24.200

InterPro       IPR006209      EGF-like domain
Molecular Function: protein binding (GO:0005515)
method         AccNumber      shortName                               location
HMMPfam        PF00008        EGF                                     T[103-133] 5.4e-09 T[328-358] 1.7e-07 T[554-584] 3.8e-06

InterPro       IPR006210      Epidermal growth factor-like
Molecular Function: protein binding (GO:0005515)
method         AccNumber      shortName                               location
HMMSmart       SM00181        Epidermal growth factor-like domain.    T[102-135] 4.5e-08 T[327-360] 9.5e-05 T[553-586] 0.0002

InterPro       IPR013032      EGF-like, conserved site
method         AccNumber      shortName                               location
PatternScan    PS00022        EGF_1                                   T[123-134] NA T[348-359] NA T[574-585] NA

InterPro       NULL           NULL
method         AccNumber      shortName                               location
FPrintScan     PR00453        VWFADOMAIN                              T[367-384] 1.2e-09 T[406-420] 1.2e-09 T[472-480] 1.2e-09
Gene3D         G3DSA:2.10.25.10no description                          T[101-135] 1.4e-09 T[326-360] 2.2e-08 T[553-586] 1e-07
Gene3D         G3DSA:3.40.50.410no description                          T[136-324] 2e-29 T[361-550] 4.8e-53 T[587-772] 2.2e-39
HMMPanther     PTHR22992      VON WILENBRAND FACTOR RELATED           T[47-773] 2.1e-70
Seg            seg            seg                                     ?[46-57] NA
superfamily    SSF53300       vWA-like                                T[327-548] 2.3e-53 T[549-772] 2.3e-44 T[102-326] 9.4e-33 T[19-101] 4.4e-05

Sequence "Locus_949_Transcript_5_3_ORF1" crc64 checksum: CA2952831B9410D5 length: 777 aa.

InterPro       IPR002928      Myosin tail
Molecular Function: motor activity (GO:0003774), Cellular Component: myosin complex (GO:0016459)
method         AccNumber      shortName                               location
HMMPfam        PF01576        Myosin_tail_1                           T[3-760] 1.1e-221

InterPro       IPR009053      Prefoldin
method         AccNumber      shortName                               location
superfamily    SSF46579       Prefoldin                               T[296-397] 0.00088 T[85-179] 0.012

InterPro       NULL           NULL
method         AccNumber      shortName                               location
Coil           coil           coiled-coil                             ?[2-30] NA ?[80-122] NA ?[125-206] NA ?[210-643] NA ?[644-763] NA
HMMPanther     PTHR13140      MYOSIN                                  T[3-777] 2e-151
HMMPanther     PTHR13140:SF106PREDICTED: SIMILAR TO MYOSIN, HEAVY POLYPEPTIDE 10, NON-MUSCLET[3-777] 2e-151
Seg            seg            seg                                     ?[163-176] NA ?[325-342] NA ?[388-408] NA ?[759-777] NA

Sequence "Locus_22495_Transcript_3_2_ORF2" crc64 checksum: E512B2EDC664F2F2 length: 774 aa.

InterPro       IPR000157      Toll/interleukin-1 receptor homology (TIR) domain
Molecular Function: protein binding (GO:0005515), Cellular Component: intracellular (GO:0005622), Biological Process: signal transduction (GO:0007165)
method         AccNumber      shortName                               location
HMMPfam        PF13676        TIR_2                                   T[627-725] 6.5e-10
HMMSmart       SM00255        Toll                                    T[624-769] 8.8e-07
ProfileScan    PS50104        TIR                                     T[623-769] 14.654
superfamily    SSF52200       Toll/Interleukin receptor TIR domain    T[620-766] 1.9e-18

InterPro       IPR001611      Leucine-rich repeat
Molecular Function: protein binding (GO:0005515)
method         AccNumber      shortName                               location
ProfileScan    PS51450        LRR                                     T[84-105] 5.009 T[312-333] 4.508 T[339-360] 5.240 T[363-384] 5.325 T[394-415] 7.904 T[418-440] 6.287 T[441-462] 7.250

InterPro       IPR003591      Leucine-rich repeat, typical subtype
method         AccNumber      shortName                               location
HMMSmart       SM00369        Leucine-rich repeats, typical (most populateT[98-121] 1.8e+02 T[361-387] 11 T[392-415] 0.00057 T[418-439] 3.1e+02 T[440-462] 2.5e+02

InterPro       NULL           NULL
method         AccNumber      shortName                               location
Gene3D         G3DSA:3.40.50.10140no description                          T[620-764] 6e-16
Gene3D         G3DSA:3.80.10.10no description                          T[70-254] 2.9e-05 T[314-521] 6.9e-17
HMMPanther     PTHR24365      TOLL-LIKE RECEPTOR                      T[52-710] 2.1e-23
HMMPfam        PF13504        LRR_7                                   T[362-375] 2.1
HMMPfam        PF13855        LRR_8                                   T[387-429] 2.3e-06
TMHMM          tmhmm          transmembrane_regions                   ?[577-597] NA
superfamily    SSF52058       L domain-like                           T[74-463] 3e-24

Sequence "Locus_14617_Transcript_2_1_ORF6" crc64 checksum: C68E8B8239C89E0A length: 776 aa.

InterPro       IPR001309      Peptidase C14, ICE, catalytic subunit p20
Molecular Function: cysteine-type endopeptidase activity (GO:0004197), Biological Process: proteolysis (GO:0006508)
method         AccNumber      shortName                               location
ProfileScan    PS50208        CASPASE_P20                             T[532-664] 42.505

InterPro       IPR001875      Death effector domain
Molecular Function: protein binding (GO:0005515), Biological Process: regulation of apoptotic process (GO:0042981)
method         AccNumber      shortName                               location
HMMPfam        PF01335        DED                                     T[34-108] 1.4e-18 T[128-204] 2e-13
HMMSmart       SM00031        Death effector domain                   T[31-110] 2.7e-15 T[126-205] 6.3e-07
ProfileScan    PS50168        DED                                     T[32-110] 22.761 T[127-205] 21.009

InterPro       IPR002138      Peptidase C14, caspase non-catalytic subunit p10
Molecular Function: cysteine-type endopeptidase activity (GO:0004197), Biological Process: proteolysis (GO:0006508)
method         AccNumber      shortName                               location
ProfileScan    PS50207        CASPASE_P10                             T[687-776] 28.641

InterPro       IPR002398      Peptidase C14, caspase precursor p45
Molecular Function: cysteine-type endopeptidase activity (GO:0004197), Biological Process: proteolysis (GO:0006508)
method         AccNumber      shortName                               location
HMMPanther     PTHR10454      CASPASE RELATED                         T[44-775] 4.7e-100

InterPro       IPR011029      DEATH-like
method         AccNumber      shortName                               location
Gene3D         G3DSA:1.10.533.10no description                          T[33-109] 3.5e-18 T[127-209] 3.8e-14
superfamily    SSF47986       DEATH domain                            T[30-109] 2.5e-18 T[125-207] 9.1e-15

InterPro       IPR011600      Peptidase C14, caspase catalytic
Molecular Function: cysteine-type endopeptidase activity (GO:0004197), Biological Process: proteolysis (GO:0006508)
method         AccNumber      shortName                               location
HMMPfam        PF00656        Peptidase_C14                           T[534-775] 1.8e-30

InterPro       IPR015917      Peptidase C14, caspase precursor p45, core
Biological Process: apoptotic process (GO:0006915), Molecular Function: cysteine-type peptidase activity (GO:0008234)
method         AccNumber      shortName                               location
FPrintScan     PR00376        IL1BCENZYME                             T[532-545] 1.1e-14 T[645-663] 1.1e-14 T[709-720] 1.1e-14 T[767-776] 1.1e-14
HMMSmart       SM00115        Caspase, interleukin-1 beta converting enzymT[525-776] 6.5e-83

InterPro       IPR016129      Peptidase C14, ICE, catalytic subunit p20, active site
Molecular Function: cysteine-type endopeptidase activity (GO:0004197), Biological Process: proteolysis (GO:0006508)
method         AccNumber      shortName                               location
PatternScan    PS01121        CASPASE_HIS                             T[604-618] NA
PatternScan    PS01122        CASPASE_CYS                             T[651-662] NA

InterPro       NULL           NULL
method         AccNumber      shortName                               location
Gene3D         G3DSA:3.40.50.1460no description                          T[520-775] 1.8e-81
HMMPanther     PTHR10454:SF26 CASPASE-8                               T[44-775] 4.7e-100
Seg            seg            seg                                     ?[42-50] NA ?[131-143] NA ?[428-439] NA
superfamily    SSF52129       Caspase-like                            T[513-775] 1.2e-79

Sequence "Locus_2990_Transcript_11_2_ORF3" crc64 checksum: 24C02317F52863F0 length: 785 aa.

InterPro       IPR000573      Aconitase A/isopropylmalate dehydratase small subunit, swivel
Biological Process: metabolic process (GO:0008152)
method         AccNumber      shortName                               location
HMMPfam        PF00694        Aconitase_C                             T[585-714] 1e-47

InterPro       IPR001030      Aconitase/3-isopropylmalate dehydratase large subunit, alpha/beta/alpha
Biological Process: metabolic process (GO:0008152)
method         AccNumber      shortName                               location
FPrintScan     PR00415        ACONITASE                               T[143-156] 7.1e-39 T[166-174] 7.1e-39 T[186-199] 7.1e-39 T[200-215] 7.1e-39 T[262-275] 7.1e-39 T[276-289] 7.1e-39 T[350-364] 7.1e-39 T[384-395] 7.1e-39 T[443-456] 7.1e-39
HMMPfam        PF00330        Aconitase                               T[67-506] 7.6e-181
superfamily    SSF53732       Aconitase iron-sulfur domain            T[32-558] 5.8e-175

InterPro       IPR006248      Aconitase, mitochondrial-like
Molecular Function: aconitate hydratase activity (GO:0003994), Biological Process: tricarboxylic acid cycle (GO:0006099), Molecular Function: 4 iron, 4 sulfur cluster binding (GO:0051539)
method         AccNumber      shortName                               location
HMMPanther     PTHR11670:SF5  ACONITASE, MITOCHONDRIAL                T[14-785] 0
HMMTigr        TIGR01340      aconitase_mito: aconitate hydratase, mitochondrialT[48-778] 0

InterPro       IPR015928      Aconitase/3-isopropylmalate dehydratase, swivel
Biological Process: metabolic process (GO:0008152)
method         AccNumber      shortName                               location
Gene3D         G3DSA:3.20.19.10no description                          T[564-780] 2e-93
superfamily    SSF52016       LeuD/IlvD-like                          T[559-780] 4.9e-66

InterPro       IPR015931      Aconitase/3-isopropylmalate dehydratase large subunit, alpha/beta/alpha, subdomain 1/3
Biological Process: metabolic process (GO:0008152)
method         AccNumber      shortName                               location
Gene3D         G3DSA:3.30.499.10no description                          T[34-232] 5.8e-70 T[346-518] 2.3e-63

InterPro       IPR015932      Aconitase/3-isopropylmalate dehydratase large subunit, alpha/beta/alpha, subdomain 2
Biological Process: metabolic process (GO:0008152)
method         AccNumber      shortName                               location
Gene3D         G3DSA:3.40.1060.10no description                          T[233-345] 8e-41

InterPro       IPR015937      Aconitase/isopropylmalate dehydratase
Biological Process: metabolic process (GO:0008152)
method         AccNumber      shortName                               location
HMMPanther     PTHR11670      ACONITASE                               T[14-785] 0

InterPro       IPR018136      Aconitase family, 4Fe-4S cluster binding site
method         AccNumber      shortName                               location
PatternScan    PS00450        ACONITASE_1                             T[380-396] NA
PatternScan    PS01244        ACONITASE_2                             T[443-456] NA

InterPro       NULL           NULL
method         AccNumber      shortName                               location
Seg            seg            seg                                     ?[201-213] NA ?[403-416] NA

Sequence "Locus_30401_Transcript_4_3_ORF2" crc64 checksum: 576229BDDC188FDF length: 769 aa.

InterPro       IPR006073      GTP binding domain
Molecular Function: GTP binding (GO:0005525)
method         AccNumber      shortName                               location
HMMPfam        PF01926        MMR_HSR1                                T[320-379] 2.4e-13

InterPro       IPR012971      Nucleolar GTP-binding protein 2, N-terminal domain
method         AccNumber      shortName                               location
HMMPfam        PF08153        NGP1NT                                  T[51-181] 4.3e-49

InterPro       IPR023179      GTP-binding protein, orthogonal bundle domain
method         AccNumber      shortName                               location
Gene3D         G3DSA:1.10.1580.10no description                          T[396-463] 1.8e-08

InterPro       IPR024929      Nucleolar GTP-binding protein 2
Cellular Component: nucleolus (GO:0005730)
method         AccNumber      shortName                               location
HMMPanther     PTHR11089:SF9  GTP-BINDING PROTEIN 2                   T[6-600] 5.3e-297

InterPro       NULL           NULL
method         AccNumber      shortName                               location
Coil           coil           coiled-coil                             ?[164-188] NA ?[616-637] NA
Gene3D         G3DSA:3.40.50.300no description                          T[213-375] 4.7e-35
HMMPanther     PTHR11089      GTP-BINDING PROTEIN-RELATED             T[6-600] 5.3e-297
Seg            seg            seg                                     ?[545-566] NA ?[614-626] NA
superfamily    SSF52540       P-loop containing nucleoside triphosphate hydrolasesT[209-375] 2.1e-37 T[308-639] 7.2e-19

Sequence "Locus_5391_Transcript_1_2_ORF1" crc64 checksum: 01F93DCEA0E02980 length: 768 aa.

InterPro       IPR000782      FAS1 domain
method         AccNumber      shortName                               location
Gene3D         G3DSA:2.30.180.10no description                          T[182-333] 4.8e-22 T[336-468] 4.7e-29 T[475-596] 5.7e-26 T[597-746] 2e-36
HMMPfam        PF02469        Fasciclin                               T[189-332] 1.4e-17 T[346-466] 3.3e-25 T[481-607] 4.9e-27 T[620-745] 2.6e-28
HMMSmart       SM00554        Four repeated domains in the Fasciclin I famT[212-333] 9.7e-18 T[370-467] 1.6e-19 T[504-608] 3.9e-31 T[645-748] 7.7e-21
ProfileScan    PS50213        FAS1                                    T[174-330] 20.138 T[334-464] 26.519 T[468-605] 24.981 T[609-745] 30.122
superfamily    SSF82153       FAS1 domain                             T[583-749] 6.5e-39 T[470-609] 1.7e-29 T[335-468] 5.1e-28 T[180-334] 2.3e-21

InterPro       NULL           NULL
method         AccNumber      shortName                               location
HMMPanther     PTHR10900      PERIOSTIN-RELATED                       T[205-745] 5.1e-87
Seg            seg            seg                                     ?[8-13] NA ?[25-31] NA ?[66-77] NA ?[133-143] NA
SignalPHMM     SignalP-NN(euk)signal-peptide                          ?[1-24] NA

Sequence "Locus_745_Transcript_1_3_ORF3" crc64 checksum: 0FEB372F13A693A8 length: 771 aa.

InterPro       IPR002126      Cadherin
Molecular Function: calcium ion binding (GO:0005509), Biological Process: homophilic cell adhesion (GO:0007156), Cellular Component: membrane (GO:0016020)
method         AccNumber      shortName                               location
FPrintScan     PR00205        CADHERIN                                T[25-37] 6e-16 T[39-58] 6e-16 T[58-71] 6e-16 T[208-234] 6e-16 T[248-265] 6e-16
Gene3D         G3DSA:2.60.40.60no description                          T[12-56] 8.4e-10 T[57-147] 1.2e-08 T[153-262] 1.3e-14 T[263-360] 1.6e-15
HMMPfam        PF00028        Cadherin                                T[161-242] 8.6e-09 T[274-358] 2.5e-07
HMMSmart       SM00112        Cadherin repeats.                       T[4-58] 0.36 T[176-264] 3e-12 T[289-366] 2.9e-05
ProfileScan    PS50268        CADHERIN_2                              T[18-60] 14.321 T[155-266] 20.284 T[56-160] 10.024 T[268-367] 13.312

InterPro       IPR015919      Cadherin-like
Molecular Function: calcium ion binding (GO:0005509), Cellular Component: membrane (GO:0016020)
method         AccNumber      shortName                               location
superfamily    SSF49313       Cadherin-like                           T[259-360] 6.2e-19 T[153-258] 1.6e-12 T[48-149] 2.3e-11 T[12-52] 3.1e-10

InterPro       IPR020894      Cadherin conserved site
Cellular Component: plasma membrane (GO:0005886), Biological Process: cell adhesion (GO:0007155)
method         AccNumber      shortName                               location
PatternScan    PS00232        CADHERIN_1                              T[254-264] NA

InterPro       NULL           NULL
method         AccNumber      shortName                               location
Coil           coil           coiled-coil                             ?[509-530] NA
HMMPanther     PTHR24027      FAMILY NOT NAMED                        T[18-758] 5.5e-26
Seg            seg            seg                                     ?[67-79] NA ?[536-548] NA ?[714-731] NA
TMHMM          tmhmm          transmembrane_regions                   ?[477-499] NA

Sequence "Locus_22495_Transcript_5_2_ORF2" crc64 checksum: 4327643150403290 length: 774 aa.

InterPro       IPR000157      Toll/interleukin-1 receptor homology (TIR) domain
Molecular Function: protein binding (GO:0005515), Cellular Component: intracellular (GO:0005622), Biological Process: signal transduction (GO:0007165)
method         AccNumber      shortName                               location
HMMPfam        PF13676        TIR_2                                   T[627-725] 6.5e-10
HMMSmart       SM00255        Toll                                    T[624-769] 8.8e-07
ProfileScan    PS50104        TIR                                     T[623-769] 14.654
superfamily    SSF52200       Toll/Interleukin receptor TIR domain    T[620-766] 1.9e-18

InterPro       IPR001611      Leucine-rich repeat
Molecular Function: protein binding (GO:0005515)
method         AccNumber      shortName                               location
ProfileScan    PS51450        LRR                                     T[84-105] 5.009 T[312-333] 4.508 T[339-360] 5.240 T[363-384] 5.325 T[394-415] 7.904 T[418-440] 6.287 T[441-462] 6.888

InterPro       IPR003591      Leucine-rich repeat, typical subtype
method         AccNumber      shortName                               location
HMMSmart       SM00369        Leucine-rich repeats, typical (most populateT[98-121] 1.8e+02 T[361-387] 11 T[392-415] 0.00057 T[418-439] 3.1e+02 T[440-462] 2.7e+02

InterPro       NULL           NULL
method         AccNumber      shortName                               location
Gene3D         G3DSA:3.40.50.10140no description                          T[620-764] 6e-16
Gene3D         G3DSA:3.80.10.10no description                          T[71-254] 3.1e-05 T[312-400] 6.3e-09 T[401-468] 9.6e-13
HMMPanther     PTHR24365      TOLL-LIKE RECEPTOR                      T[52-710] 2.3e-23
HMMPfam        PF13504        LRR_7                                   T[362-375] 2.1
HMMPfam        PF13855        LRR_8                                   T[387-429] 2.1e-06
TMHMM          tmhmm          transmembrane_regions                   ?[577-597] NA
superfamily    SSF52047       RNI-like                                T[70-462] 1.2e-24

Sequence "Locus_5821_Transcript_3_1_ORF1" crc64 checksum: 8B4E2EAF182C4A3C length: 781 aa.

InterPro       IPR000504      RNA recognition motif domain
Molecular Function: nucleic acid binding (GO:0003676)
method         AccNumber      shortName                               location
HMMPfam        PF00076        RRM_1                                   T[522-589] 1.3e-17 T[616-684] 1.5e-19
HMMSmart       SM00360        RNA recognition motif                   T[521-592] 3.3e-23 T[615-687] 3.1e-24
ProfileScan    PS50102        RRM                                     T[520-596] 17.472 T[614-691] 18.393

InterPro       IPR003107      RNA-processing protein, HAT helix
Cellular Component: intracellular (GO:0005622), Biological Process: RNA processing (GO:0006396)
method         AccNumber      shortName                               location
HMMSmart       SM00386        HAT (Half-A-TPR) repeats                T[90-122] 3.1 T[125-157] 6.3 T[160-196] 4 T[248-281] 1.5e+02 T[283-316] 3

InterPro       IPR012677      Nucleotide-binding, alpha-beta plait
Molecular Function: nucleotide binding (GO:0000166)
method         AccNumber      shortName                               location
Gene3D         G3DSA:3.30.70.330no description                          T[512-593] 8.5e-22 T[609-695] 6e-24

InterPro       NULL           NULL
method         AccNumber      shortName                               location
Coil           coil           coiled-coil                             ?[313-355] NA
HMMPanther     PTHR23269      RIBONUCLEOPROTEIN-RELATED               T[20-781] 3.2e-199
HMMPanther     PTHR23269:SF0  SUBFAMILY NOT NAMED                     T[20-781] 3.2e-199
Seg            seg            seg                                     ?[77-89] NA ?[352-397] NA ?[454-466] NA
SignalPHMM     SignalP-NN(euk)signal-peptide                          ?[1-19] NA
superfamily    SSF54928       RNA-binding domain, RBD                 T[518-698] 2.4e-44

Sequence "Locus_17222_Transcript_1_1_ORF1" crc64 checksum: 37C34AECA21557EE length: 766 aa.

InterPro       IPR000467      G-patch domain
Molecular Function: nucleic acid binding (GO:0003676)
method         AccNumber      shortName                               location
HMMPfam        PF01585        G-patch                                 T[87-112] 8.8e-06
ProfileScan    PS50174        G_PATCH                                 T[84-104] 10.390

InterPro       NULL           NULL
method         AccNumber      shortName                               location
HMMPanther     PTHR13384      FAMILY NOT NAMED                        T[20-742] 2.2e-173
HMMPanther     PTHR13384:SF12 SUBFAMILY NOT NAMED                     T[20-742] 2.2e-173
Seg            seg            seg                                     ?[124-140] NA ?[319-331] NA ?[491-502] NA ?[720-728] NA

Sequence "Locus_15612_Transcript_1_1_ORF1" crc64 checksum: C759D892A34B7137 length: 759 aa.

InterPro       IPR001190      Speract/scavenger receptor
Molecular Function: scavenger receptor activity (GO:0005044), Cellular Component: membrane (GO:0016020)
method         AccNumber      shortName                               location
FPrintScan     PR00258        SPERACTRCPTR                            T[258-274] 8.3e-20 T[277-288] 8.3e-20 T[410-420] 8.3e-20 T[440-454] 8.3e-20 T[463-475] 8.3e-20
HMMPfam        PF00530        SRCR                                    T[49-144] 1.5e-19 T[158-253] 3.6e-24 T[261-357] 4e-22 T[379-475] 5.9e-27
PatternScan    PS00420        SRCR_1                                  T[51-88] NA T[381-418] NA
ProfileScan    PS50287        SRCR_2                                  T[46-145] 25.388 T[155-253] 28.506 T[258-358] 25.865 T[376-475] 29.619

InterPro       IPR001507      Zona pellucida domain
method         AccNumber      shortName                               location
HMMPfam        PF00100        Zona_pellucida                          T[587-703] 8.5e-14
HMMSmart       SM00241        Zona pellucida (ZP) domain              T[481-706] 0.0021
ProfileScan    PS51034        ZP_2                                    T[453-710] 9.480

InterPro       IPR017448      Speract/scavenger receptor-related
Molecular Function: scavenger receptor activity (GO:0005044), Cellular Component: membrane (GO:0016020)
method         AccNumber      shortName                               location
HMMSmart       SM00202        Scavenger receptor Cys-rich             T[46-145] 8.4e-34 T[155-253] 3.3e-37 T[258-358] 1.9e-38 T[376-475] 2.6e-50
superfamily    SSF56487       SRCR-like                               T[252-367] 3e-32 T[370-475] 5.8e-32 T[149-251] 1.2e-27 T[40-146] 2.3e-25

InterPro       NULL           NULL
method         AccNumber      shortName                               location
Gene3D         G3DSA:3.10.250.10no description                          T[44-144] 1.2e-23 T[154-252] 5.2e-29 T[256-357] 8.2e-30 T[376-475] 3.1e-33
HMMPanther     PTHR19331      LYSYL OXIDASE-RELATED                   T[43-475] 7.4e-178
Seg            seg            seg                                     ?[749-759] NA
SignalPHMM     SignalP-NN(euk)signal-peptide                          ?[1-40] NA

Sequence "Locus_2333_Transcript_3_2_ORF4" crc64 checksum: FDAEC86F35BC1964 length: 764 aa.

InterPro       IPR026295      Coiled-coil domain-containing protein 81
method         AccNumber      shortName                               location
HMMPanther     PTHR14362      FAMILY NOT NAMED                        T[27-764] 7.5e-155

InterPro       NULL           NULL
method         AccNumber      shortName                               location
Coil           coil           coiled-coil                             ?[575-603] NA ?[648-682] NA
HMMPanther     PTHR14362:SF0  SUBFAMILY NOT NAMED                     T[27-764] 7.5e-155
Seg            seg            seg                                     ?[243-254] NA ?[266-281] NA ?[455-466] NA

Sequence "Locus_24074_Transcript_3_1_ORF1" crc64 checksum: AAB99A7E654E66DA length: 760 aa.

InterPro       IPR002110      Ankyrin repeat
Molecular Function: protein binding (GO:0005515)
method         AccNumber      shortName                               location
HMMPfam        PF00023        Ank                                     T[57-87] 0.0049
HMMSmart       SM00248        ankyrin repeats                         T[56-85] 0.25 T[89-118] 0.0055 T[122-151] 0.00035 T[156-188] 1.9
ProfileScan    PS50088        ANK_REPEAT                              T[56-88] 10.526 T[89-121] 12.209 T[122-154] 12.182 T[156-188] 10.927

InterPro       IPR020683      Ankyrin repeat-containing domain
method         AccNumber      shortName                               location
Gene3D         G3DSA:1.25.40.20no description                          T[55-202] 1.5e-37
HMMPfam        PF12796        Ank_2                                   T[101-182] 2.6e-14
ProfileScan    PS50297        ANK_REP_REGION                          T[56-197] 40.903
superfamily    SSF48403       Ankyrin repeat                          T[23-211] 1.6e-37

InterPro       NULL           NULL
method         AccNumber      shortName                               location
Coil           coil           coiled-coil                             ?[556-577] NA
HMMPanther     PTHR24188      FAMILY NOT NAMED                        T[29-190] 7.3e-17
Seg            seg            seg                                     ?[409-420] NA ?[711-719] NA

Sequence "Locus_14617_Transcript_1_1_ORF6" crc64 checksum: 22C7E54F0E775441 length: 776 aa.

InterPro       IPR001309      Peptidase C14, ICE, catalytic subunit p20
Molecular Function: cysteine-type endopeptidase activity (GO:0004197), Biological Process: proteolysis (GO:0006508)
method         AccNumber      shortName                               location
ProfileScan    PS50208        CASPASE_P20                             T[532-664] 42.505

InterPro       IPR001875      Death effector domain
Molecular Function: protein binding (GO:0005515), Biological Process: regulation of apoptotic process (GO:0042981)
method         AccNumber      shortName                               location
HMMPfam        PF01335        DED                                     T[34-108] 2.4e-18 T[128-204] 2e-13
HMMSmart       SM00031        Death effector domain                   T[31-110] 3.5e-14 T[126-205] 6.3e-07
ProfileScan    PS50168        DED                                     T[32-110] 22.495 T[127-205] 21.009

InterPro       IPR002138      Peptidase C14, caspase non-catalytic subunit p10
Molecular Function: cysteine-type endopeptidase activity (GO:0004197), Biological Process: proteolysis (GO:0006508)
method         AccNumber      shortName                               location
ProfileScan    PS50207        CASPASE_P10                             T[687-776] 28.641

InterPro       IPR002398      Peptidase C14, caspase precursor p45
Molecular Function: cysteine-type endopeptidase activity (GO:0004197), Biological Process: proteolysis (GO:0006508)
method         AccNumber      shortName                               location
HMMPanther     PTHR10454      CASPASE RELATED                         T[44-775] 1e-100

InterPro       IPR011029      DEATH-like
method         AccNumber      shortName                               location
Gene3D         G3DSA:1.10.533.10no description                          T[33-109] 1.7e-18 T[127-209] 3.8e-14
superfamily    SSF47986       DEATH domain                            T[30-109] 1.3e-18 T[125-207] 9.1e-15

InterPro       IPR011600      Peptidase C14, caspase catalytic
Molecular Function: cysteine-type endopeptidase activity (GO:0004197), Biological Process: proteolysis (GO:0006508)
method         AccNumber      shortName                               location
HMMPfam        PF00656        Peptidase_C14                           T[534-775] 1.8e-30

InterPro       IPR015917      Peptidase C14, caspase precursor p45, core
Biological Process: apoptotic process (GO:0006915), Molecular Function: cysteine-type peptidase activity (GO:0008234)
method         AccNumber      shortName                               location
FPrintScan     PR00376        IL1BCENZYME                             T[532-545] 1.1e-14 T[645-663] 1.1e-14 T[709-720] 1.1e-14 T[767-776] 1.1e-14
HMMSmart       SM00115        Caspase, interleukin-1 beta converting enzymT[525-776] 6.5e-83

InterPro       IPR016129      Peptidase C14, ICE, catalytic subunit p20, active site
Molecular Function: cysteine-type endopeptidase activity (GO:0004197), Biological Process: proteolysis (GO:0006508)
method         AccNumber      shortName                               location
PatternScan    PS01121        CASPASE_HIS                             T[604-618] NA
PatternScan    PS01122        CASPASE_CYS                             T[651-662] NA

InterPro       NULL           NULL
method         AccNumber      shortName                               location
Gene3D         G3DSA:3.40.50.1460no description                          T[520-775] 1.8e-81
HMMPanther     PTHR10454:SF26 CASPASE-8                               T[44-775] 1e-100
Seg            seg            seg                                     ?[42-50] NA ?[131-143] NA ?[428-439] NA
superfamily    SSF52129       Caspase-like                            T[513-775] 1.2e-79

Sequence "Locus_1541_Transcript_1_3_ORF1" crc64 checksum: 01B90C7BF34200AD length: 752 aa.

InterPro       IPR001680      WD40 repeat
Molecular Function: protein binding (GO:0005515)
method         AccNumber      shortName                               location
HMMPfam        PF00400        WD40                                    T[516-553] 0.017
HMMSmart       SM00320        WD40 repeats                            T[514-553] 0.0085 T[641-678] 85 T[681-721] 4.4

InterPro       IPR011047      Quinonprotein alcohol dehydrogenase-like
method         AccNumber      shortName                               location
superfamily    SSF50998       Quinoprotein alcohol dehydrogenase-like T[444-723] 1.3e-29

InterPro       IPR015943      WD40/YVTN repeat-like-containing domain
Molecular Function: protein binding (GO:0005515)
method         AccNumber      shortName                               location
Gene3D         G3DSA:2.130.10.10no description                          T[456-724] 5.2e-24

InterPro       IPR019775      WD40 repeat, conserved site
method         AccNumber      shortName                               location
PatternScan    PS00678        WD_REPEATS_1                            T[708-722] NA

InterPro       NULL           NULL
method         AccNumber      shortName                               location
HMMPanther     PTHR12296      C-MYC PROMOTER BINDING PROTEIN          T[256-721] 1.3e-15
Seg            seg            seg                                     ?[304-324] NA

Sequence "Locus_6904_Transcript_14_1_ORF4" crc64 checksum: EF42343DB3209E1D length: 748 aa.

InterPro       IPR006073      GTP binding domain
Molecular Function: GTP binding (GO:0005525)
method         AccNumber      shortName                               location
HMMPfam        PF01926        MMR_HSR1                                T[485-541] 1.3e-12

InterPro       IPR023179      GTP-binding protein, orthogonal bundle domain
method         AccNumber      shortName                               location
Gene3D         G3DSA:1.10.1580.10no description                          T[597-640] 0.00026

InterPro       NULL           NULL
method         AccNumber      shortName                               location
Coil           coil           coiled-coil                             ?[267-288] NA
Gene3D         G3DSA:3.40.50.300no description                          T[483-541] 1.1e-35
HMMPanther     PTHR11089      GTP-BINDING PROTEIN-RELATED             T[11-748] 2.1e-250
HMMPanther     PTHR11089:SF7  GTP-BINDING PROTEIN-RELATED             T[11-748] 2.1e-250
Seg            seg            seg                                     ?[1-12] NA ?[273-311] NA ?[703-720] NA
superfamily    SSF52540       P-loop containing nucleoside triphosphate hydrolasesT[169-566] 8.4e-36

Sequence "Locus_9883_Transcript_2_2_ORF2" crc64 checksum: 042DDD78A68CF685 length: 754 aa.

InterPro       IPR002300      Aminoacyl-tRNA synthetase, class Ia
Molecular Function: nucleotide binding (GO:0000166), Molecular Function: aminoacyl-tRNA ligase activity (GO:0004812), Molecular Function: ATP binding (GO:0005524), Cellular Component: cytoplasm (GO:0005737), Biological Process: tRNA aminoacylation for protein translation (GO:0006418)
method         AccNumber      shortName                               location
HMMPfam        PF00133        tRNA-synt_1                             T[59-336] 1.9e-12

InterPro       IPR009080      Aminoacyl-tRNA synthetase, class 1a, anticodon-binding
Molecular Function: nucleotide binding (GO:0000166), Molecular Function: aminoacyl-tRNA ligase activity (GO:0004812), Molecular Function: ATP binding (GO:0005524), Cellular Component: cytoplasm (GO:0005737), Biological Process: tRNA aminoacylation for protein translation (GO:0006418)
method         AccNumber      shortName                               location
superfamily    SSF47323       Anticodon-binding domain of a subclass of class I aminoacyl-tRNA synthetasesT[345-564] 1.1e-24

InterPro       IPR013155      Valyl/Leucyl/Isoleucyl-tRNA synthetase, class I, anticodon-binding
Molecular Function: nucleotide binding (GO:0000166), Molecular Function: aminoacyl-tRNA ligase activity (GO:0004812), Molecular Function: ATP binding (GO:0005524), Cellular Component: cytoplasm (GO:0005737), Biological Process: tRNA aminoacylation for protein translation (GO:0006418)
method         AccNumber      shortName                               location
HMMPfam        PF08264        Anticodon_1                             T[374-492] 1e-15

InterPro       IPR014729      Rossmann-like alpha/beta/alpha sandwich fold
method         AccNumber      shortName                               location
Gene3D         G3DSA:3.40.50.620no description                          T[86-326] 5e-53

InterPro       NULL           NULL
method         AccNumber      shortName                               location
Coil           coil           coiled-coil                             ?[27-48] NA
Gene3D         G3DSA:1.10.730.10no description                          T[327-468] 1.6e-18
HMMPanther     PTHR11946      ISOLEUCYL, LEUCYL, TYROSYL, VALYL AND METHIONYL-TRNA SYNTHETASEST[8-650] 0
HMMPanther     PTHR11946:SF10 LEUCYL-TRNA SYNTHETASE                  T[8-650] 0
Seg            seg            seg                                     ?[67-78] NA
superfamily    SSF52374       Nucleotidylyl transferase               T[89-343] 8.3e-47

Sequence "Locus_27475_Transcript_1_3_ORF1" crc64 checksum: 660ADC1FED088FA9 length: 755 aa.

InterPro       IPR001764      Glycoside hydrolase, family 3, N-terminal
Molecular Function: hydrolase activity, hydrolyzing O-glycosyl compounds (GO:0004553), Biological Process: carbohydrate metabolic process (GO:0005975)
method         AccNumber      shortName                               location
FPrintScan     PR00133        GLHYDRLASE3                             T[114-133] 5.5e-06 T[282-300] 5.5e-06
Gene3D         G3DSA:3.20.20.300no description                          T[45-379] 1.7e-92
HMMPfam        PF00933        Glyco_hydro_3                           T[85-361] 2e-62

InterPro       IPR002772      Glycoside hydrolase family 3 C-terminal domain
Molecular Function: hydrolase activity, hydrolyzing O-glycosyl compounds (GO:0004553), Biological Process: carbohydrate metabolic process (GO:0005975)
method         AccNumber      shortName                               location
Gene3D         G3DSA:3.40.50.1700no description                          T[394-632] 7.6e-51
HMMPfam        PF01915        Glyco_hydro_3_C                         T[407-631] 5.4e-48
superfamily    SSF52279       Beta-D-glucan exohydrolase, C-terminal domainT[406-632] 6.6e-47

InterPro       IPR017853      Glycoside hydrolase, superfamily
method         AccNumber      shortName                               location
superfamily    SSF51445       (Trans)glycosidases                     T[42-405] 4.9e-88

InterPro       IPR019800      Glycoside hydrolase, family 3, active site
Molecular Function: hydrolase activity, hydrolyzing O-glycosyl compounds (GO:0004553), Biological Process: carbohydrate metabolic process (GO:0005975)
method         AccNumber      shortName                               location
PatternScan    PS00775        GLYCOSYL_HYDROL_F3                      T[282-299] NA

InterPro       NULL           NULL
method         AccNumber      shortName                               location
HMMPanther     PTHR30620      PERIPLASMIC BETA-GLUCOSIDASE-RELATED    T[2-754] 6.4e-197
HMMPanther     PTHR30620:SF0  PERIPLASMIC BETA-GLUCOSIDASE-RELATED    T[2-754] 6.4e-197
HMMPfam        PF14310        Fn3-like                                T[666-733] 6.7e-12
Seg            seg            seg                                     ?[76-83] NA ?[486-497] NA
SignalPHMM     SignalP-NN(euk)signal-peptide                          ?[1-42] NA

Sequence "Locus_30401_Transcript_1_3_ORF2" crc64 checksum: 047F0C188FDF3BFE length: 767 aa.

InterPro       IPR006073      GTP binding domain
Molecular Function: GTP binding (GO:0005525)
method         AccNumber      shortName                               location
HMMPfam        PF01926        MMR_HSR1                                T[320-379] 2.3e-13

InterPro       IPR012971      Nucleolar GTP-binding protein 2, N-terminal domain
method         AccNumber      shortName                               location
HMMPfam        PF08153        NGP1NT                                  T[51-181] 4.3e-49

InterPro       IPR023179      GTP-binding protein, orthogonal bundle domain
method         AccNumber      shortName                               location
Gene3D         G3DSA:1.10.1580.10no description                          T[396-463] 1.8e-08

InterPro       IPR024929      Nucleolar GTP-binding protein 2
Cellular Component: nucleolus (GO:0005730)
method         AccNumber      shortName                               location
HMMPanther     PTHR11089:SF9  GTP-BINDING PROTEIN 2                   T[6-600] 5.3e-297

InterPro       NULL           NULL
method         AccNumber      shortName                               location
Coil           coil           coiled-coil                             ?[164-188] NA ?[616-637] NA
Gene3D         G3DSA:3.40.50.300no description                          T[213-375] 4.7e-35
HMMPanther     PTHR11089      GTP-BINDING PROTEIN-RELATED             T[6-600] 5.3e-297
Seg            seg            seg                                     ?[545-566] NA ?[614-626] NA
superfamily    SSF52540       P-loop containing nucleoside triphosphate hydrolasesT[209-375] 2.1e-37 T[308-639] 7.2e-19

Sequence "Locus_12299_Transcript_2_2_ORF4" crc64 checksum: 1467FAF0A0A2CB9B length: 747 aa.

InterPro       IPR000372      Leucine-rich repeat-containing N-terminal
method         AccNumber      shortName                               location
HMMSmart       SM00013        Leucine rich repeat N-terminal domain   T[28-61] 0.0042

InterPro       IPR001611      Leucine-rich repeat
Molecular Function: protein binding (GO:0005515)
method         AccNumber      shortName                               location
ProfileScan    PS51450        LRR                                     T[58-79] 5.394 T[104-125] 6.187 T[128-149] 6.133 T[151-172] 6.380 T[175-196] 8.251 T[199-220] 8.189 T[243-264] 6.156 T[267-288] 5.671 T[291-313] 6.049 T[360-381] 7.296 T[336-357] 5.494 T[384-405] 6.133 T[468-489] 5.910 T[492-513] 4.732

InterPro       IPR003591      Leucine-rich repeat, typical subtype
method         AccNumber      shortName                               location
HMMSmart       SM00369        Leucine-rich repeats, typical (most populateT[102-125] 8.6 T[126-148] 11 T[174-196] 1.2 T[197-220] 0.12 T[242-264] 97 T[265-288] 2.7 T[289-312] 0.14 T[335-357] 1.6e+02 T[358-381] 0.51 T[382-405] 0.35 T[466-488] 7.9

InterPro       NULL           NULL
method         AccNumber      shortName                               location
Coil           coil           coiled-coil                             ?[652-688] NA
Gene3D         G3DSA:3.80.10.10no description                          T[34-223] 7.7e-37 T[224-296] 2.6e-16 T[297-445] 2.1e-25 T[462-545] 2.3e-09
HMMPanther     PTHR24365      TOLL-LIKE RECEPTOR                      T[3-552] 3.5e-74
HMMPfam        PF13516        LRR_6                                   T[103-117] 1
HMMPfam        PF13855        LRR_8                                   T[152-210] 1.2e-14 T[242-302] 1.2e-08 T[361-415] 6.5e-12
HMMSmart       SM00364        Leucine-rich repeats, bacterial type    T[126-145] 5.5e+02 T[197-216] 55 T[310-330] 30 T[358-385] 4.2e+02 T[466-485] 67
HMMSmart       SM00365        Leucine-rich repeat, SDS22-like subfamilyT[102-128] 4.8e+02 T[173-194] 23 T[197-218] 2.1e+02 T[265-291] 2.7e+02 T[358-379] 4.5e+02
Seg            seg            seg                                     ?[159-173] NA ?[287-298] NA ?[502-513] NA ?[558-592] NA ?[631-649] NA ?[653-703] NA
SignalPHMM     SignalP-NN(euk)signal-peptide                          ?[1-28] NA
TMHMM          tmhmm          transmembrane_regions                   ?[10-30] NA
superfamily    SSF52058       L domain-like                           T[212-524] 2.1e-44 T[12-306] 1.6e-42

Sequence "Locus_1651_Transcript_6_3_ORF4" crc64 checksum: 1258986F43406171 length: 739 aa.

InterPro       IPR002007      Haem peroxidase, animal
Molecular Function: peroxidase activity (GO:0004601), Biological Process: response to oxidative stress (GO:0006979), Molecular Function: heme binding (GO:0020037), Biological Process: oxidation-reduction process (GO:0055114)
method         AccNumber      shortName                               location
Gene3D         G3DSA:1.10.640.10no description                          T[318-710] 1.1e-150
HMMPfam        PF03098        An_peroxidase                           T[173-709] 3.5e-142
ProfileScan    PS50292        PEROXIDASE_3                            T[161-737] 129.860

InterPro       IPR010255      Haem peroxidase
Molecular Function: peroxidase activity (GO:0004601), Biological Process: response to oxidative stress (GO:0006979), Molecular Function: heme binding (GO:0020037), Biological Process: oxidation-reduction process (GO:0055114)
method         AccNumber      shortName                               location
superfamily    SSF48113       Heme-dependent peroxidases              T[167-736] 4.4e-154

InterPro       IPR019791      Haem peroxidase, animal, subgroup
Molecular Function: peroxidase activity (GO:0004601), Biological Process: response to oxidative stress (GO:0006979), Molecular Function: heme binding (GO:0020037), Biological Process: oxidation-reduction process (GO:0055114)
method         AccNumber      shortName                               location
FPrintScan     PR00457        ANPEROXIDASE                            T[197-208] 3.2e-36 T[246-261] 3.2e-36 T[385-403] 3.2e-36 T[403-423] 3.2e-36 T[428-454] 3.2e-36 T[487-497] 3.2e-36 T[612-632] 3.2e-36 T[686-700] 3.2e-36

InterPro       NULL           NULL
method         AccNumber      shortName                               location
HMMPanther     PTHR11475      OXIDASE/PEROXIDASE                      T[112-739] 4.8e-201
SignalPHMM     SignalP-NN(euk)signal-peptide                          ?[1-66] NA
TMHMM          tmhmm          transmembrane_regions                   ?[44-64] NA

Sequence "Locus_3549_Transcript_3_3_ORF3" crc64 checksum: 3E188B617E00E8D0 length: 743 aa.

InterPro       IPR002007      Haem peroxidase, animal
[truncated: 42,904,873 more chars]
