# Supplementary material for: Sequencing and De Novo Assembly of the Asian Clam (Corbicula fluminea) Transcriptome Using the Illumina GAIIx Method
Source: PLoS One. 2013 Nov 7;8(11):e79516. doi: 10.1371/journal.pone.0079516 (PMC3820681; doi:10.1371/journal.pone.0079516)
Supplement: Table S3 — GO categories of the unigenes. (ZIP) [file pone.0079516.s003.zip › TableS3/C_MIX_GO_Class.xlsx]

## Sheet: C_MIX_GO_Class
GO	Class	Number
Cellular Component	cell	6447
	cell part	6447
	envelope	156
	extracellular region	432
	extracellular region part	236
	macromolecular complex	1780
	membrane\-enclosed lumen	176
	organelle	2325
	organelle part	1094
	synapse	36
	synapse part	36
	virion	1
	virion part	1
Molecular Function	antioxidant activity	127
	binding	13252
	catalytic activity	9019
	electron carrier activity	333
	enzyme regulator activity	421
	metallochaperone activity	5
	molecular transducer activity	314
	structural molecule activity	644
	transcription regulator activity	253
	translation regulator activity	123
	transporter activity	923
Biological Process	anatomical structure formation	389
	biological adhesion	175
	biological regulation	1723
	cell killing	9
	cellular component biogenesis	494
	cellular component organization	667
	cellular process	7726
	death	74
	developmental process	91
	establishment of localization	1821
	growth	15
	immune system process	33
	localization	1854
	locomotion	15
	metabolic process	9021
	multi\-organism process	14
	multicellular organismal process	85
	pigmentation	1624
	reproduction	33
	reproductive process	33
	response to stimulus	379
	viral reproduction	4
