# Supplementary material for: Sequencing and De Novo Assembly of the Asian Clam (Corbicula fluminea) Transcriptome Using the Illumina GAIIx Method
Source: PLoS One. 2013 Nov 7;8(11):e79516. doi: 10.1371/journal.pone.0079516 (PMC3820681; doi:10.1371/journal.pone.0079516)
Supplement: Table S4 — KEGG Classification of the unigenes. (ZIP) [file pone.0079516.s004.zip]

Archive with 271 entries (269 files):
- Kegg/
- Kegg/C_MIX_Pathway2Genes.xlsx
- Kegg/Pathway_Map/
- Kegg/Pathway_Map/ko00010.png
- Kegg/Pathway_Map/ko00020.png
- Kegg/Pathway_Map/ko00030.png
- Kegg/Pathway_Map/ko00040.png
- Kegg/Pathway_Map/ko00051.png
- Kegg/Pathway_Map/ko00052.png
- Kegg/Pathway_Map/ko00053.png
- Kegg/Pathway_Map/ko00061.png
- Kegg/Pathway_Map/ko00062.png
- Kegg/Pathway_Map/ko00071.png
- Kegg/Pathway_Map/ko00072.png
- Kegg/Pathway_Map/ko00100.png
- Kegg/Pathway_Map/ko00120.png
- Kegg/Pathway_Map/ko00130.png
- Kegg/Pathway_Map/ko00140.png
- Kegg/Pathway_Map/ko00190.png
- Kegg/Pathway_Map/ko00230.png
- Kegg/Pathway_Map/ko00232.png
- Kegg/Pathway_Map/ko00240.png
- Kegg/Pathway_Map/ko00250.png
- Kegg/Pathway_Map/ko00260.png
- Kegg/Pathway_Map/ko00270.png
- Kegg/Pathway_Map/ko00280.png
- Kegg/Pathway_Map/ko00281.png
- Kegg/Pathway_Map/ko00290.png
- Kegg/Pathway_Map/ko00300.png
- Kegg/Pathway_Map/ko00310.png
- Kegg/Pathway_Map/ko00311.png
- Kegg/Pathway_Map/ko00330.png
- Kegg/Pathway_Map/ko00340.png
- Kegg/Pathway_Map/ko00350.png
- Kegg/Pathway_Map/ko00360.png
- Kegg/Pathway_Map/ko00361.png
- Kegg/Pathway_Map/ko00362.png
- Kegg/Pathway_Map/ko00363.png
- Kegg/Pathway_Map/ko00364.png
- Kegg/Pathway_Map/ko00380.png
- Kegg/Pathway_Map/ko00400.png
- Kegg/Pathway_Map/ko00410.png
- Kegg/Pathway_Map/ko00430.png
- Kegg/Pathway_Map/ko00440.png
- Kegg/Pathway_Map/ko00450.png
- Kegg/Pathway_Map/ko00460.png
- Kegg/Pathway_Map/ko00471.png
- Kegg/Pathway_Map/ko00472.png
- Kegg/Pathway_Map/ko00480.png
- Kegg/Pathway_Map/ko00500.png
- Kegg/Pathway_Map/ko00510.png
- Kegg/Pathway_Map/ko00511.png
- Kegg/Pathway_Map/ko00512.png
- Kegg/Pathway_Map/ko00513.png
- Kegg/Pathway_Map/ko00514.png
- Kegg/Pathway_Map/ko00520.png
- Kegg/Pathway_Map/ko00521.png
- Kegg/Pathway_Map/ko00524.png
- Kegg/Pathway_Map/ko00531.png
- Kegg/Pathway_Map/ko00532.png
- Kegg/Pathway_Map/ko00533.png
- Kegg/Pathway_Map/ko00534.png
- Kegg/Pathway_Map/ko00561.png
- Kegg/Pathway_Map/ko00562.png
- Kegg/Pathway_Map/ko00563.png
- Kegg/Pathway_Map/ko00564.png
- Kegg/Pathway_Map/ko00565.png
- Kegg/Pathway_Map/ko00590.png
- Kegg/Pathway_Map/ko00591.png
- Kegg/Pathway_Map/ko00592.png
- Kegg/Pathway_Map/ko00600.png
- Kegg/Pathway_Map/ko00601.png
- Kegg/Pathway_Map/ko00603.png
- Kegg/Pathway_Map/ko00604.png
- Kegg/Pathway_Map/ko00620.png
- Kegg/Pathway_Map/ko00623.png
- Kegg/Pathway_Map/ko00624.png
- Kegg/Pathway_Map/ko00625.png
- Kegg/Pathway_Map/ko00626.png
- Kegg/Pathway_Map/ko00627.png
- Kegg/Pathway_Map/ko00630.png
- Kegg/Pathway_Map/ko00640.png
- Kegg/Pathway_Map/ko00643.png
- Kegg/Pathway_Map/ko00650.png
- Kegg/Pathway_Map/ko00670.png
- Kegg/Pathway_Map/ko00680.png
- Kegg/Pathway_Map/ko00710.png
- Kegg/Pathway_Map/ko00720.png
- Kegg/Pathway_Map/ko00730.png
- Kegg/Pathway_Map/ko00740.png
- Kegg/Pathway_Map/ko00750.png
- Kegg/Pathway_Map/ko00760.png
- Kegg/Pathway_Map/ko00770.png
- Kegg/Pathway_Map/ko00785.png
- Kegg/Pathway_Map/ko00790.png
- Kegg/Pathway_Map/ko00791.png
- Kegg/Pathway_Map/ko00830.png
- Kegg/Pathway_Map/ko00860.png
- Kegg/Pathway_Map/ko00900.png
- Kegg/Pathway_Map/ko00901.png
- Kegg/Pathway_Map/ko00903.png
- Kegg/Pathway_Map/ko00910.png
- Kegg/Pathway_Map/ko00920.png
- Kegg/Pathway_Map/ko00930.png
- Kegg/Pathway_Map/ko00940.png
- Kegg/Pathway_Map/ko00944.png
- Kegg/Pathway_Map/ko00950.png
- Kegg/Pathway_Map/ko00960.png
- Kegg/Pathway_Map/ko00965.png
- Kegg/Pathway_Map/ko00970.png
- Kegg/Pathway_Map/ko00980.png
- Kegg/Pathway_Map/ko00982.png
- Kegg/Pathway_Map/ko00983.png
- Kegg/Pathway_Map/ko01040.png
- Kegg/Pathway_Map/ko01051.png
- Kegg/Pathway_Map/ko02010.png
- Kegg/Pathway_Map/ko02020.png
- Kegg/Pathway_Map/ko03008.png
- Kegg/Pathway_Map/ko03010.png
- Kegg/Pathway_Map/ko03013.png
- Kegg/Pathway_Map/ko03015.png
- Kegg/Pathway_Map/ko03018.png
- Kegg/Pathway_Map/ko03020.png
- Kegg/Pathway_Map/ko03022.png
- Kegg/Pathway_Map/ko03030.png
- Kegg/Pathway_Map/ko03040.png
- Kegg/Pathway_Map/ko03050.png
- Kegg/Pathway_Map/ko03060.png
- Kegg/Pathway_Map/ko03070.png
- Kegg/Pathway_Map/ko03320.png
- Kegg/Pathway_Map/ko03410.png
- Kegg/Pathway_Map/ko03420.png
- Kegg/Pathway_Map/ko03430.png
- Kegg/Pathway_Map/ko03440.png
- Kegg/Pathway_Map/ko03450.png
- Kegg/Pathway_Map/ko04010.png
- Kegg/Pathway_Map/ko04011.png
- Kegg/Pathway_Map/ko04012.png
- Kegg/Pathway_Map/ko04013.png
- Kegg/Pathway_Map/ko04020.png
- Kegg/Pathway_Map/ko04060.png
- Kegg/Pathway_Map/ko04062.png
- Kegg/Pathway_Map/ko04070.png
- Kegg/Pathway_Map/ko04075.png
- Kegg/Pathway_Map/ko04080.png
- Kegg/Pathway_Map/ko04110.png
- Kegg/Pathway_Map/ko04111.png
- Kegg/Pathway_Map/ko04112.png
- Kegg/Pathway_Map/ko04113.png
- Kegg/Pathway_Map/ko04114.png
- Kegg/Pathway_Map/ko04115.png
- Kegg/Pathway_Map/ko04120.png
- Kegg/Pathway_Map/ko04122.png
- Kegg/Pathway_Map/ko04130.png
- Kegg/Pathway_Map/ko04140.png
- Kegg/Pathway_Map/ko04141.png
- Kegg/Pathway_Map/ko04142.png
- Kegg/Pathway_Map/ko04144.png
- Kegg/Pathway_Map/ko04145.png
- Kegg/Pathway_Map/ko04146.png
- Kegg/Pathway_Map/ko04150.png
- Kegg/Pathway_Map/ko04210.png
- Kegg/Pathway_Map/ko04260.png
- Kegg/Pathway_Map/ko04270.png
- Kegg/Pathway_Map/ko04310.png
- Kegg/Pathway_Map/ko04320.png
- Kegg/Pathway_Map/ko04330.png
- Kegg/Pathway_Map/ko04340.png
- Kegg/Pathway_Map/ko04350.png
- Kegg/Pathway_Map/ko04360.png
- Kegg/Pathway_Map/ko04370.png
- Kegg/Pathway_Map/ko04380.png
- Kegg/Pathway_Map/ko04510.png
- Kegg/Pathway_Map/ko04512.png
- Kegg/Pathway_Map/ko04514.png
- Kegg/Pathway_Map/ko04520.png
- Kegg/Pathway_Map/ko04530.png
- Kegg/Pathway_Map/ko04540.png
- Kegg/Pathway_Map/ko04610.png
- Kegg/Pathway_Map/ko04612.png
- Kegg/Pathway_Map/ko04614.png
- Kegg/Pathway_Map/ko04620.png
- Kegg/Pathway_Map/ko04621.png
- Kegg/Pathway_Map/ko04622.png
- Kegg/Pathway_Map/ko04623.png
- Kegg/Pathway_Map/ko04626.png
- Kegg/Pathway_Map/ko04630.png
- Kegg/Pathway_Map/ko04640.png
- Kegg/Pathway_Map/ko04650.png
- Kegg/Pathway_Map/ko04660.png
- Kegg/Pathway_Map/ko04662.png
- Kegg/Pathway_Map/ko04664.png
- Kegg/Pathway_Map/ko04666.png
- Kegg/Pathway_Map/ko04670.png
- Kegg/Pathway_Map/ko04672.png
- Kegg/Pathway_Map/ko04710.png
- Kegg/Pathway_Map/ko04712.png
- Kegg/Pathway_Map/ko04720.png
- Kegg/Pathway_Map/ko04722.png
- Kegg/Pathway_Map/ko04724.png
- Kegg/Pathway_Map/ko04730.png
- Kegg/Pathway_Map/ko04740.png
- Kegg/Pathway_Map/ko04742.png
- Kegg/Pathway_Map/ko04744.png
- Kegg/Pathway_Map/ko04745.png
- Kegg/Pathway_Map/ko04810.png
- Kegg/Pathway_Map/ko04910.png
- Kegg/Pathway_Map/ko04912.png
- Kegg/Pathway_Map/ko04914.png
- Kegg/Pathway_Map/ko04916.png
- Kegg/Pathway_Map/ko04920.png
- Kegg/Pathway_Map/ko04930.png
- Kegg/Pathway_Map/ko04940.png
- Kegg/Pathway_Map/ko04950.png
- Kegg/Pathway_Map/ko04960.png
- Kegg/Pathway_Map/ko04961.png
- Kegg/Pathway_Map/ko04962.png
- Kegg/Pathway_Map/ko04964.png
- Kegg/Pathway_Map/ko04966.png
- Kegg/Pathway_Map/ko04970.png
- Kegg/Pathway_Map/ko04971.png
- Kegg/Pathway_Map/ko04972.png
- Kegg/Pathway_Map/ko04973.png
- Kegg/Pathway_Map/ko04974.png
- Kegg/Pathway_Map/ko04975.png
- Kegg/Pathway_Map/ko04976.png
- Kegg/Pathway_Map/ko04977.png
- Kegg/Pathway_Map/ko04978.png
- Kegg/Pathway_Map/ko05010.png
- Kegg/Pathway_Map/ko05012.png
- Kegg/Pathway_Map/ko05014.png
- Kegg/Pathway_Map/ko05016.png
- Kegg/Pathway_Map/ko05020.png
- Kegg/Pathway_Map/ko05100.png
- Kegg/Pathway_Map/ko05110.png
- Kegg/Pathway_Map/ko05111.png
- Kegg/Pathway_Map/ko05120.png
- Kegg/Pathway_Map/ko05130.png
- Kegg/Pathway_Map/ko05131.png
- Kegg/Pathway_Map/ko05140.png
- Kegg/Pathway_Map/ko05142.png
- Kegg/Pathway_Map/ko05143.png
- Kegg/Pathway_Map/ko05144.png
- Kegg/Pathway_Map/ko05145.png
- Kegg/Pathway_Map/ko05146.png
- Kegg/Pathway_Map/ko05150.png
- Kegg/Pathway_Map/ko05152.png
- Kegg/Pathway_Map/ko05160.png
- Kegg/Pathway_Map/ko05162.png
- Kegg/Pathway_Map/ko05200.png
- Kegg/Pathway_Map/ko05210.png
- Kegg/Pathway_Map/ko05211.png
- Kegg/Pathway_Map/ko05212.png
- Kegg/Pathway_Map/ko05213.png
- Kegg/Pathway_Map/ko05214.png
- Kegg/Pathway_Map/ko05215.png
- Kegg/Pathway_Map/ko05216.png
- Kegg/Pathway_Map/ko05217.png
- Kegg/Pathway_Map/ko05218.png
- Kegg/Pathway_Map/ko05219.png
- Kegg/Pathway_Map/ko05220.png
- Kegg/Pathway_Map/ko05221.png
- Kegg/Pathway_Map/ko05222.png
- Kegg/Pathway_Map/ko05223.png
- Kegg/Pathway_Map/ko05322.png
- Kegg/Pathway_Map/ko05323.png
- Kegg/Pathway_Map/ko05340.png
- Kegg/Pathway_Map/ko05410.png
- Kegg/Pathway_Map/ko05412.png
- Kegg/Pathway_Map/ko05414.png
- Kegg/Pathway_Map/ko05416.png
