# Supplementary material for: Sequencing and De Novo Assembly of the Asian Clam (Corbicula fluminea) Transcriptome Using the Illumina GAIIx Method
Source: PLoS One. 2013 Nov 7;8(11):e79516. doi: 10.1371/journal.pone.0079516 (PMC3820681; doi:10.1371/journal.pone.0079516)
Supplement: Table S4 — KEGG Classification of the unigenes. (ZIP) [file pone.0079516.s004.zip › Kegg/C_MIX_Pathway2Genes.xlsx]

## Sheet: C_MIX_Pathway2Genes
Pathway	# of Unigenes	Unigenes
>1. Metabolism
Metabolism; Amino Acid Metabolism; Alanine, aspartate and glutamate metabolism [PATH:ko00250];	119	|Locus_101_Transcript_1:E6.3.1.2, glnA|Locus_10790_Transcript_1:AGXT|Locus_10790_Transcript_2:AGXT|Locus_10790_Transcript_3:AGXT|Locus_1138_Transcript_10:GOT2|Locus_1138_Transcript_11:GOT2|Locus_1138_Transcript_12:GOT2|Locus_1138_Transcript_3:GOT2|Locus_1138_Transcript_4:GOT2|Locus_1138_Transcript_5:GOT2|Locus_1138_Transcript_6:GOT2|Locus_1138_Transcript_7:GOT2|Locus_1138_Transcript_8:GOT2|Locus_…
Metabolism; Amino Acid Metabolism; Amino acid related enzymes [BR:ko01007];	268	|Locus_10790_Transcript_1:AGXT|Locus_10790_Transcript_2:AGXT|Locus_10790_Transcript_3:AGXT|Locus_11076_Transcript_1:HARS, hisS|Locus_11076_Transcript_2:HARS, hisS|Locus_11076_Transcript_3:HARS, hisS|Locus_11076_Transcript_4:HARS, hisS|Locus_11076_Transcript_5:HARS, hisS|Locus_11076_Transcript_6:HARS, hisS|Locus_11076_Transcript_7:HARS, hisS|Locus_1138_Transcript_10:GOT2|Locus_1138_Transcript_11:G…
Metabolism; Amino Acid Metabolism; Arginine and proline metabolism [PATH:ko00330];	259	|Locus_10019_Transcript_1:E2.7.3.3|Locus_101_Transcript_1:E6.3.1.2, glnA|Locus_10447_Transcript_1:E1.2.1.3|Locus_10447_Transcript_2:E1.2.1.3|Locus_10447_Transcript_3:E1.2.1.3|Locus_10447_Transcript_4:E1.2.1.3|Locus_10447_Transcript_5:E1.2.1.3|Locus_10567_Transcript_1:E1.4.3.4|Locus_10567_Transcript_2:E1.4.3.4|Locus_1138_Transcript_10:GOT2|Locus_1138_Transcript_11:GOT2|Locus_1138_Transcript_12:GOT…
Metabolism; Amino Acid Metabolism; Cysteine and methionine metabolism [PATH:ko00270];	123	|Locus_1138_Transcript_10:GOT2|Locus_1138_Transcript_11:GOT2|Locus_1138_Transcript_12:GOT2|Locus_1138_Transcript_3:GOT2|Locus_1138_Transcript_4:GOT2|Locus_1138_Transcript_5:GOT2|Locus_1138_Transcript_6:GOT2|Locus_1138_Transcript_7:GOT2|Locus_1138_Transcript_8:GOT2|Locus_1138_Transcript_9:GOT2|Locus_12675_Transcript_1:E3.3.1.1, ahcY|Locus_12675_Transcript_2:E3.3.1.1, ahcY|Locus_12675_Transcript_3:…
Metabolism; Amino Acid Metabolism; Glycine, serine and threonine metabolism [PATH:ko00260];	119	|Locus_10567_Transcript_1:E1.4.3.4|Locus_10567_Transcript_2:E1.4.3.4|Locus_10790_Transcript_1:AGXT|Locus_10790_Transcript_2:AGXT|Locus_10790_Transcript_3:AGXT|Locus_1204_Transcript_1:E1.4.3.4|Locus_1264_Transcript_1:E1.4.3.4|Locus_1264_Transcript_2:E1.4.3.4|Locus_1264_Transcript_3:E1.4.3.4|Locus_1264_Transcript_4:E1.4.3.4|Locus_1264_Transcript_5:E1.4.3.4|Locus_12760_Transcript_1:E1.4.3.21, AOC2, …
Metabolism; Amino Acid Metabolism; Histidine metabolism [PATH:ko00340];	104	|Locus_10447_Transcript_1:E1.2.1.3|Locus_10447_Transcript_2:E1.2.1.3|Locus_10447_Transcript_3:E1.2.1.3|Locus_10447_Transcript_4:E1.2.1.3|Locus_10447_Transcript_5:E1.2.1.3|Locus_10567_Transcript_1:E1.4.3.4|Locus_10567_Transcript_2:E1.4.3.4|Locus_1204_Transcript_1:E1.4.3.4|Locus_1264_Transcript_1:E1.4.3.4|Locus_1264_Transcript_2:E1.4.3.4|Locus_1264_Transcript_3:E1.4.3.4|Locus_1264_Transcript_4:E1.4…
Metabolism; Amino Acid Metabolism; Lysine biosynthesis [PATH:ko00300];	17	|Locus_22895_Transcript_1:AADAT, KAT2|Locus_27393_Transcript_1:AASS|Locus_41151_Transcript_1:ALDH7A1|Locus_44993_Transcript_1:AADAT, KAT2|Locus_5844_Transcript_1:ALDH7A1|Locus_67474_Transcript_1:lysA|Locus_69041_Transcript_1:AASS|Locus_70299_Transcript_1:AASS|Locus_71843_Transcript_1:AASS|Locus_7317_Transcript_1:ALDH7A1|Locus_7317_Transcript_2:ALDH7A1|Locus_7317_Transcript_3:ALDH7A1|Locus_7317_Tr…
Metabolism; Amino Acid Metabolism; Lysine degradation [PATH:ko00310];	119	|Locus_10039_Transcript_1:GCDH, gcdH|Locus_10039_Transcript_2:GCDH, gcdH|Locus_10039_Transcript_3:GCDH, gcdH|Locus_10447_Transcript_1:E1.2.1.3|Locus_10447_Transcript_2:E1.2.1.3|Locus_10447_Transcript_3:E1.2.1.3|Locus_10447_Transcript_4:E1.2.1.3|Locus_10447_Transcript_5:E1.2.1.3|Locus_11256_Transcript_2:DLST, sucB|Locus_11256_Transcript_3:DLST, sucB|Locus_11256_Transcript_4:DLST, sucB|Locus_11256_…
Metabolism; Amino Acid Metabolism; Phenylalanine metabolism [PATH:ko00360];	101	|Locus_10567_Transcript_1:E1.4.3.4|Locus_10567_Transcript_2:E1.4.3.4|Locus_11084_Transcript_1:phhA, PAH|Locus_11084_Transcript_2:phhA, PAH|Locus_11084_Transcript_3:phhA, PAH|Locus_11084_Transcript_4:phhA, PAH|Locus_11084_Transcript_5:phhA, PAH|Locus_1138_Transcript_10:GOT2|Locus_1138_Transcript_11:GOT2|Locus_1138_Transcript_12:GOT2|Locus_1138_Transcript_3:GOT2|Locus_1138_Transcript_4:GOT2|Locus_1…
Metabolism; Amino Acid Metabolism; Phenylalanine, tyrosine and tryptophan biosynthesis [PATH:ko00400];	33	|Locus_11084_Transcript_1:phhA, PAH|Locus_11084_Transcript_2:phhA, PAH|Locus_11084_Transcript_3:phhA, PAH|Locus_11084_Transcript_4:phhA, PAH|Locus_11084_Transcript_5:phhA, PAH|Locus_1138_Transcript_10:GOT2|Locus_1138_Transcript_11:GOT2|Locus_1138_Transcript_12:GOT2|Locus_1138_Transcript_3:GOT2|Locus_1138_Transcript_4:GOT2|Locus_1138_Transcript_5:GOT2|Locus_1138_Transcript_6:GOT2|Locus_1138_Transc…
Metabolism; Amino Acid Metabolism; Tryptophan metabolism [PATH:ko00380];	202	|Locus_10039_Transcript_1:GCDH, gcdH|Locus_10039_Transcript_2:GCDH, gcdH|Locus_10039_Transcript_3:GCDH, gcdH|Locus_10447_Transcript_1:E1.2.1.3|Locus_10447_Transcript_2:E1.2.1.3|Locus_10447_Transcript_3:E1.2.1.3|Locus_10447_Transcript_4:E1.2.1.3|Locus_10447_Transcript_5:E1.2.1.3|Locus_10567_Transcript_1:E1.4.3.4|Locus_10567_Transcript_2:E1.4.3.4|Locus_11461_Transcript_1:WARS, trpS|Locus_1204_Trans…
Metabolism; Amino Acid Metabolism; Tyrosine metabolism [PATH:ko00350];	118	|Locus_10567_Transcript_1:E1.4.3.4|Locus_10567_Transcript_2:E1.4.3.4|Locus_1138_Transcript_10:GOT2|Locus_1138_Transcript_11:GOT2|Locus_1138_Transcript_12:GOT2|Locus_1138_Transcript_3:GOT2|Locus_1138_Transcript_4:GOT2|Locus_1138_Transcript_5:GOT2|Locus_1138_Transcript_6:GOT2|Locus_1138_Transcript_7:GOT2|Locus_1138_Transcript_8:GOT2|Locus_1138_Transcript_9:GOT2|Locus_1204_Transcript_1:E1.4.3.4|Locu…
Metabolism; Amino Acid Metabolism; Valine, leucine and isoleucine biosynthesis [PATH:ko00290];	40	|Locus_12011_Transcript_1:IARS, ileS|Locus_12843_Transcript_1:IARS, ileS|Locus_14161_Transcript_1:VARS, valS|Locus_15750_Transcript_1:IARS, ileS|Locus_15750_Transcript_2:IARS, ileS|Locus_20085_Transcript_1:LARS, leuS|Locus_20285_Transcript_1:PDHB, pdhB|Locus_22119_Transcript_1:PDHA, pdhA|Locus_22371_Transcript_1:LARS, leuS|Locus_22371_Transcript_2:LARS, leuS|Locus_2694_Transcript_1:PDHB, pdhB|Loc…
Metabolism; Amino Acid Metabolism; Valine, leucine and isoleucine degradation [PATH:ko00280];	210	|Locus_10097_Transcript_1:E1.3.99.3, ACADM, acd|Locus_10097_Transcript_3:E1.3.99.3, ACADM, acd|Locus_10447_Transcript_1:E1.2.1.3|Locus_10447_Transcript_2:E1.2.1.3|Locus_10447_Transcript_3:E1.2.1.3|Locus_10447_Transcript_4:E1.2.1.3|Locus_10447_Transcript_5:E1.2.1.3|Locus_1106_Transcript_1:ACAA2|Locus_1106_Transcript_2:ACAA2|Locus_1106_Transcript_3:ACAA2|Locus_1106_Transcript_4:ACAA2|Locus_1106_Tra…
Metabolism; Biosynthesis of Other Secondary Metabolites; Betalain biosynthesis [PATH:ko00965];	6	|Locus_150_Transcript_1:E1.14.18.1|Locus_20165_Transcript_1:E4.1.1.28, DDC|Locus_5836_Transcript_1:E4.1.1.28, DDC|Locus_5836_Transcript_3:E4.1.1.28, DDC|Locus_9462_Transcript_1:E4.1.1.28, DDC|Locus_9730_Transcript_3:E1.14.18.1|
Metabolism; Biosynthesis of Other Secondary Metabolites; Butirosin and neomycin biosynthesis [PATH:ko00524];	17	|Locus_13929_Transcript_1:HK|Locus_15156_Transcript_1:HK|Locus_15156_Transcript_2:HK|Locus_15156_Transcript_3:HK|Locus_1699_Transcript_1:HK|Locus_1699_Transcript_2:HK|Locus_1699_Transcript_3:HK|Locus_1699_Transcript_4:HK|Locus_7520_Transcript_1:HK|Locus_7520_Transcript_2:HK|Locus_7520_Transcript_3:HK|Locus_7520_Transcript_4:HK|Locus_7520_Transcript_5:HK|Locus_7520_Transcript_6:HK|Locus_7520_Trans…
Metabolism; Biosynthesis of Other Secondary Metabolites; Caffeine metabolism [PATH:ko00232];	12	|Locus_12571_Transcript_10:E1.7.3.3|Locus_12571_Transcript_11:E1.7.3.3|Locus_12571_Transcript_2:E1.7.3.3|Locus_12571_Transcript_4:E1.7.3.3|Locus_12571_Transcript_5:E1.7.3.3|Locus_12571_Transcript_6:E1.7.3.3|Locus_12571_Transcript_7:E1.7.3.3|Locus_12571_Transcript_8:E1.7.3.3|Locus_12571_Transcript_9:E1.7.3.3|Locus_18964_Transcript_1:XDH|Locus_57465_Transcript_1:XDH|Locus_70122_Transcript_1:XDH|
Metabolism; Biosynthesis of Other Secondary Metabolites; Flavone and flavonol biosynthesis [PATH:ko00944];	3	|Locus_47279_Transcript_1:E3.2.1.31, GUSB, uidA|Locus_47363_Transcript_1:E3.2.1.31, GUSB, uidA|Locus_49003_Transcript_1:E3.2.1.31, GUSB, uidA|
Metabolism; Biosynthesis of Other Secondary Metabolites; Indole alkaloid biosynthesis [PATH:ko00901];	4	|Locus_20165_Transcript_1:E4.1.1.28, DDC|Locus_5836_Transcript_1:E4.1.1.28, DDC|Locus_5836_Transcript_3:E4.1.1.28, DDC|Locus_9462_Transcript_1:E4.1.1.28, DDC|
Metabolism; Biosynthesis of Other Secondary Metabolites; Isoquinoline alkaloid biosynthesis [PATH:ko00950];	51	|Locus_10567_Transcript_1:E1.4.3.4|Locus_10567_Transcript_2:E1.4.3.4|Locus_1204_Transcript_1:E1.4.3.4|Locus_1264_Transcript_1:E1.4.3.4|Locus_1264_Transcript_2:E1.4.3.4|Locus_1264_Transcript_3:E1.4.3.4|Locus_1264_Transcript_4:E1.4.3.4|Locus_1264_Transcript_5:E1.4.3.4|Locus_12760_Transcript_1:E1.4.3.21, AOC2, AOC3, tynA|Locus_13030_Transcript_1:E1.4.3.4|Locus_150_Transcript_1:E1.14.18.1|Locus_20165…
Metabolism; Biosynthesis of Other Secondary Metabolites; Penicillin and cephalosporin biosynthesis [PATH:ko00311];	8	|Locus_27607_Transcript_1:E1.4.3.3, DAO|Locus_27607_Transcript_2:E1.4.3.3, DAO|Locus_27607_Transcript_3:E1.4.3.3, DAO|Locus_27607_Transcript_4:E1.4.3.3, DAO|Locus_27607_Transcript_5:E1.4.3.3, DAO|Locus_27607_Transcript_7:E1.4.3.3, DAO|Locus_59048_Transcript_1:E1.4.3.3, DAO|Locus_7475_Transcript_1:E1.4.3.3, DAO|
Metabolism; Biosynthesis of Other Secondary Metabolites; Phenylpropanoid biosynthesis [PATH:ko00940];	5	|Locus_39436_Transcript_1:E6.2.1.12|Locus_937_Transcript_1:PRDX6|Locus_937_Transcript_2:PRDX6|Locus_937_Transcript_3:PRDX6|Locus_937_Transcript_4:PRDX6|
Metabolism; Biosynthesis of Other Secondary Metabolites; Streptomycin biosynthesis [PATH:ko00521];	34	|Locus_10763_Transcript_4:E3.1.3.25, IMPA, suhB|Locus_13929_Transcript_1:HK|Locus_15006_Transcript_1:E5.5.1.4, INO1|Locus_15006_Transcript_2:E5.5.1.4, INO1|Locus_15006_Transcript_3:E5.5.1.4, INO1|Locus_15006_Transcript_4:E5.5.1.4, INO1|Locus_15006_Transcript_5:E5.5.1.4, INO1|Locus_15006_Transcript_6:E5.5.1.4, INO1|Locus_15006_Transcript_7:E5.5.1.4, INO1|Locus_15156_Transcript_1:HK|Locus_15156_Tra…
Metabolism; Biosynthesis of Other Secondary Metabolites; Tropane, piperidine and pyridine alkaloid biosynthesis [PATH:ko00960];	9	|Locus_12760_Transcript_1:E1.4.3.21, AOC2, AOC3, tynA|Locus_20245_Transcript_1:E1.4.3.21, AOC2, AOC3, tynA|Locus_20245_Transcript_2:E1.4.3.21, AOC2, AOC3, tynA|Locus_20245_Transcript_4:E1.4.3.21, AOC2, AOC3, tynA|Locus_20245_Transcript_5:E1.4.3.21, AOC2, AOC3, tynA|Locus_20245_Transcript_6:E1.4.3.21, AOC2, AOC3, tynA|Locus_25957_Transcript_1:E1.4.3.21, AOC2, AOC3, tynA|Locus_25958_Transcript_1:E1…
Metabolism; Carbohydrate Metabolism; Amino sugar and nucleotide sugar metabolism [PATH:ko00520];	159	|Locus_10068_Transcript_1:E1.6.2.2|Locus_10270_Transcript_1:UGP2, galU, galF|Locus_10270_Transcript_2:UGP2, galU, galF|Locus_10270_Transcript_3:UGP2, galU, galF|Locus_11984_Transcript_1:nagK, NAGK|Locus_1221_Transcript_1:HEXA_B|Locus_1221_Transcript_2:HEXA_B|Locus_1221_Transcript_3:HEXA_B|Locus_1221_Transcript_4:HEXA_B|Locus_12818_Transcript_1:CHS1|Locus_12818_Transcript_2:CHS1|Locus_12818_Transc…
Metabolism; Carbohydrate Metabolism; Ascorbate and aldarate metabolism [PATH:ko00053];	47	|Locus_10447_Transcript_1:E1.2.1.3|Locus_10447_Transcript_2:E1.2.1.3|Locus_10447_Transcript_3:E1.2.1.3|Locus_10447_Transcript_4:E1.2.1.3|Locus_10447_Transcript_5:E1.2.1.3|Locus_14047_Transcript_1:E1.2.1.3|Locus_14047_Transcript_2:E1.2.1.3|Locus_14047_Transcript_3:E1.2.1.3|Locus_14047_Transcript_4:E1.2.1.3|Locus_14047_Transcript_5:E1.2.1.3|Locus_23111_Transcript_2:E1.2.1.3|Locus_25751_Transcript_1…
Metabolism; Carbohydrate Metabolism; Butanoate metabolism [PATH:ko00650];	113	|Locus_1076_Transcript_1:E1.1.1.30, bdh|Locus_12151_Transcript_2:E1.1.1.30, bdh|Locus_12151_Transcript_3:E1.1.1.30, bdh|Locus_13110_Transcript_1:ACSM|Locus_13110_Transcript_2:ACSM|Locus_13110_Transcript_3:ACSM|Locus_13110_Transcript_4:ACSM|Locus_13110_Transcript_5:ACSM|Locus_13110_Transcript_6:ACSM|Locus_13110_Transcript_7:ACSM|Locus_13110_Transcript_8:ACSM|Locus_13110_Transcript_9:ACSM|Locus_132…
Metabolism; Carbohydrate Metabolism; Citrate cycle (TCA cycle) [PATH:ko00020];	222	|Locus_10132_Transcript_1:SDHA, SDH1|Locus_10132_Transcript_3:SDHA, SDH1|Locus_10648_Transcript_10:LSC1|Locus_10648_Transcript_2:LSC1|Locus_10648_Transcript_3:LSC1|Locus_10648_Transcript_4:LSC1|Locus_10648_Transcript_5:LSC1|Locus_10648_Transcript_6:LSC1|Locus_10648_Transcript_8:LSC1|Locus_10648_Transcript_9:LSC1|Locus_11256_Transcript_2:DLST, sucB|Locus_11256_Transcript_3:DLST, sucB|Locus_11256_T…
Metabolism; Carbohydrate Metabolism; Fructose and mannose metabolism [PATH:ko00051];	109	|Locus_1027_Transcript_1:E1.1.1.14, gutB|Locus_10667_Transcript_1:ALDO, fbaB|Locus_10667_Transcript_2:ALDO, fbaB|Locus_10667_Transcript_3:ALDO, fbaB|Locus_10667_Transcript_4:ALDO, fbaB|Locus_11385_Transcript_1:E2.7.1.3, KHK|Locus_11431_Transcript_1:ALDO, fbaB|Locus_11431_Transcript_2:ALDO, fbaB|Locus_13846_Transcript_1:E1.1.1.14, gutB|Locus_13846_Transcript_2:E1.1.1.14, gutB|Locus_13846_Transcrip…
Metabolism; Carbohydrate Metabolism; Galactose metabolism [PATH:ko00052];	73	|Locus_10270_Transcript_1:UGP2, galU, galF|Locus_10270_Transcript_2:UGP2, galU, galF|Locus_10270_Transcript_3:UGP2, galU, galF|Locus_13929_Transcript_1:HK|Locus_15156_Transcript_1:HK|Locus_15156_Transcript_2:HK|Locus_15156_Transcript_3:HK|Locus_15193_Transcript_1:PFK, pfk|Locus_15735_Transcript_1:LCT|Locus_16141_Transcript_6:E3.2.1.20, malZ|Locus_1699_Transcript_1:HK|Locus_1699_Transcript_2:HK|Lo…
Metabolism; Carbohydrate Metabolism; Glycolysis / Gluconeogenesis [PATH:ko00010];	297	|Locus_10447_Transcript_1:E1.2.1.3|Locus_10447_Transcript_2:E1.2.1.3|Locus_10447_Transcript_3:E1.2.1.3|Locus_10447_Transcript_4:E1.2.1.3|Locus_10447_Transcript_5:E1.2.1.3|Locus_10667_Transcript_1:ALDO, fbaB|Locus_10667_Transcript_2:ALDO, fbaB|Locus_10667_Transcript_3:ALDO, fbaB|Locus_10667_Transcript_4:ALDO, fbaB|Locus_11416_Transcript_1:ENO, eno|Locus_11416_Transcript_2:ENO, eno|Locus_11431_Tran…
Metabolism; Carbohydrate Metabolism; Glyoxylate and dicarboxylate metabolism [PATH:ko00630];	67	|Locus_11569_Transcript_1:MCEE|Locus_11569_Transcript_2:MCEE|Locus_11569_Transcript_3:MCEE|Locus_1173_Transcript_1:MDH1|Locus_1173_Transcript_2:MDH1|Locus_1173_Transcript_3:MDH1|Locus_1173_Transcript_4:MDH1|Locus_1173_Transcript_5:MDH1|Locus_1173_Transcript_6:MDH1|Locus_1173_Transcript_7:MDH1|Locus_1173_Transcript_8:MDH1|Locus_12039_Transcript_1:MDH2|Locus_1243_Transcript_1:CS, gltA|Locus_1243_Tr…
Metabolism; Carbohydrate Metabolism; Inositol phosphate metabolism [PATH:ko00562];	64	|Locus_10763_Transcript_4:E3.1.3.25, IMPA, suhB|Locus_14880_Transcript_1:E3.1.3.56|Locus_15006_Transcript_1:E5.5.1.4, INO1|Locus_15006_Transcript_2:E5.5.1.4, INO1|Locus_15006_Transcript_3:E5.5.1.4, INO1|Locus_15006_Transcript_4:E5.5.1.4, INO1|Locus_15006_Transcript_5:E5.5.1.4, INO1|Locus_15006_Transcript_6:E5.5.1.4, INO1|Locus_15006_Transcript_7:E5.5.1.4, INO1|Locus_17266_Transcript_1:E1.2.1.27, …
Metabolism; Carbohydrate Metabolism; Pentose and glucuronate interconversions [PATH:ko00040];	78	|Locus_10270_Transcript_1:UGP2, galU, galF|Locus_10270_Transcript_2:UGP2, galU, galF|Locus_10270_Transcript_3:UGP2, galU, galF|Locus_10447_Transcript_1:E1.2.1.3|Locus_10447_Transcript_2:E1.2.1.3|Locus_10447_Transcript_3:E1.2.1.3|Locus_10447_Transcript_4:E1.2.1.3|Locus_10447_Transcript_5:E1.2.1.3|Locus_11787_Transcript_1:CRYL1|Locus_11787_Transcript_2:CRYL1|Locus_12_Transcript_1:E1.1.1.10|Locus_12…
Metabolism; Carbohydrate Metabolism; Pentose phosphate pathway [PATH:ko00030];	97	|Locus_10667_Transcript_1:ALDO, fbaB|Locus_10667_Transcript_2:ALDO, fbaB|Locus_10667_Transcript_3:ALDO, fbaB|Locus_10667_Transcript_4:ALDO, fbaB|Locus_10864_Transcript_1:E2.2.1.1, tktA, tktB|Locus_10864_Transcript_2:E2.2.1.1, tktA, tktB|Locus_10864_Transcript_3:E2.2.1.1, tktA, tktB|Locus_11431_Transcript_1:ALDO, fbaB|Locus_11431_Transcript_2:ALDO, fbaB|Locus_11935_Transcript_1:E2.2.1.1, tktA, tkt…
Metabolism; Carbohydrate Metabolism; Propanoate metabolism [PATH:ko00640];	143	|Locus_10097_Transcript_1:E1.3.99.3, ACADM, acd|Locus_10097_Transcript_3:E1.3.99.3, ACADM, acd|Locus_10447_Transcript_1:E1.2.1.3|Locus_10447_Transcript_2:E1.2.1.3|Locus_10447_Transcript_3:E1.2.1.3|Locus_10447_Transcript_4:E1.2.1.3|Locus_10447_Transcript_5:E1.2.1.3|Locus_10648_Transcript_10:LSC1|Locus_10648_Transcript_2:LSC1|Locus_10648_Transcript_3:LSC1|Locus_10648_Transcript_4:LSC1|Locus_10648_T…
Metabolism; Carbohydrate Metabolism; Pyruvate metabolism [PATH:ko00620];	188	|Locus_10447_Transcript_1:E1.2.1.3|Locus_10447_Transcript_2:E1.2.1.3|Locus_10447_Transcript_3:E1.2.1.3|Locus_10447_Transcript_4:E1.2.1.3|Locus_10447_Transcript_5:E1.2.1.3|Locus_1173_Transcript_1:MDH1|Locus_1173_Transcript_2:MDH1|Locus_1173_Transcript_3:MDH1|Locus_1173_Transcript_4:MDH1|Locus_1173_Transcript_5:MDH1|Locus_1173_Transcript_6:MDH1|Locus_1173_Transcript_7:MDH1|Locus_1173_Transcript_8:M…
Metabolism; Carbohydrate Metabolism; Starch and sucrose metabolism [PATH:ko00500];	80	|Locus_10270_Transcript_1:UGP2, galU, galF|Locus_10270_Transcript_2:UGP2, galU, galF|Locus_10270_Transcript_3:UGP2, galU, galF|Locus_11870_Transcript_1:E3.2.1.1, amyA, malS|Locus_11870_Transcript_2:E3.2.1.1, amyA, malS|Locus_11870_Transcript_3:E3.2.1.1, amyA, malS|Locus_11870_Transcript_4:E3.2.1.1, amyA, malS|Locus_11870_Transcript_5:E3.2.1.1, amyA, malS|Locus_11870_Transcript_6:E3.2.1.1, amyA, m…
Metabolism; Energy Metabolism; Carbon fixation in photosynthetic organisms [PATH:ko00710];	131	|Locus_10667_Transcript_1:ALDO, fbaB|Locus_10667_Transcript_2:ALDO, fbaB|Locus_10667_Transcript_3:ALDO, fbaB|Locus_10667_Transcript_4:ALDO, fbaB|Locus_10864_Transcript_1:E2.2.1.1, tktA, tktB|Locus_10864_Transcript_2:E2.2.1.1, tktA, tktB|Locus_10864_Transcript_3:E2.2.1.1, tktA, tktB|Locus_11431_Transcript_1:ALDO, fbaB|Locus_11431_Transcript_2:ALDO, fbaB|Locus_1173_Transcript_1:MDH1|Locus_1173_Tran…
Metabolism; Energy Metabolism; Carbon fixation pathways in prokaryotes [PATH:ko00720];	78	|Locus_11569_Transcript_1:MCEE|Locus_11569_Transcript_2:MCEE|Locus_11569_Transcript_3:MCEE|Locus_118_Transcript_1:IDH1, IDH2, icd|Locus_118_Transcript_2:IDH1, IDH2, icd|Locus_12004_Transcript_1:E4.2.1.2B, fumC|Locus_12004_Transcript_2:E4.2.1.2B, fumC|Locus_12004_Transcript_3:E4.2.1.2B, fumC|Locus_12004_Transcript_4::E4.2.1.2B, fumC|Locus_12004_Transcript_5:E4.2.1.2B, fumC|Locus_12004_Transcript_6…
Metabolism; Energy Metabolism; Methane metabolism [PATH:ko00680];	136	|Locus_10790_Transcript_1:AGXT|Locus_10790_Transcript_2:AGXT|Locus_10790_Transcript_3:AGXT|Locus_11416_Transcript_1:ENO, eno|Locus_11416_Transcript_2:ENO, eno|Locus_14695_Transcript_1:ENO, eno|Locus_14695_Transcript_2:ENO, eno|Locus_14695_Transcript_3:ENO, eno|Locus_15193_Transcript_1:PFK, pfk|Locus_15475_Transcript_1:pps, ppsA|Locus_16778_Transcript_1:frmB, ESD, fghA|Locus_17311_Transcript_1:E1.…
Metabolism; Energy Metabolism; Nitrogen metabolism [PATH:ko00910];	98	|Locus_101_Transcript_1:E6.3.1.2, glnA|Locus_126_Transcript_1:amoB|Locus_13403_Transcript_1:E4.2.1.1|Locus_13442_Transcript_1:E6.3.1.2, glnA|Locus_17348_Transcript_1:E4.2.1.1|Locus_18857_Transcript_1:GLT1|Locus_19682_Transcript_1:E6.3.5.4, asnB|Locus_20529_Transcript_1:E6.3.1.2, glnA|Locus_22335_Transcript_1:E4.2.1.1|Locus_22335_Transcript_2:E4.2.1.1|Locus_2501_Transcript_1:E4.2.1.1|Locus_25162_T…
Metabolism; Energy Metabolism; Oxidative phosphorylation [PATH:ko00190];	389	|Locus_10132_Transcript_1:SDHA, SDH1|Locus_10132_Transcript_3:SDHA, SDH1|Locus_10252_Transcript_1:NDUFS4|Locus_10252_Transcript_2:NDUFS4|Locus_1029_Transcript_1:ATPeF0C, ATP5G|Locus_1040_Transcript_1:NDUFB10|Locus_1040_Transcript_2:NDUFB10|Locus_1040_Transcript_3:NDUFB10|Locus_1040_Transcript_4:NDUFB10|Locus_105_Transcript_1:ND4|Locus_11051_Transcript_1:ATPeVPL, ATP6L|Locus_11051_Transcript_2:ATP…
Metabolism; Energy Metabolism; Sulfur metabolism [PATH:ko00920];	37	|Locus_11464_Transcript_1:E2.8.2.1, SULT1A|Locus_11464_Transcript_3:E2.8.2.1, SULT1A|Locus_11945_Transcript_4:E2.8.2.1, SULT1A|Locus_12738_Transcript_1:SULT2B1|Locus_12738_Transcript_2:SULT2B1|Locus_15118_Transcript_1:cysJ|Locus_15337_Transcript_1:PAPSS|Locus_15337_Transcript_2:PAPSS|Locus_15337_Transcript_3:PAPSS|Locus_15337_Transcript_4:PAPSS|Locus_16973_Transcript_1:E2.3.1.31, metX|Locus_16973…
Metabolism; Enzyme Families; Cytochrome P450 [BR:ko00199];	65	|Locus_11881_Transcript_1:CYP3A|Locus_11881_Transcript_2:CYP3A|Locus_11881_Transcript_3:CYP3A|Locus_11881_Transcript_4:CYP3A|Locus_11881_Transcript_5:CYP3A|Locus_11881_Transcript_6:CYP3A|Locus_11881_Transcript_7:CYP3A|Locus_15147_Transcript_1:CYP4B|Locus_15147_Transcript_3:CYP4B|Locus_1580_Transcript_1:CYP27B|Locus_1743_Transcript_1:CYP2R1|Locus_1743_Transcript_2:CYP2G|Locus_1743_Transcript_3:CYP…
Metabolism; Enzyme Families; Peptidases [BR:ko01002];	935	|Locus_1002_Transcript_1:CTSC|Locus_1002_Transcript_10:CTSC|Locus_1002_Transcript_2:CTSC|Locus_1002_Transcript_3:CTSC|Locus_1002_Transcript_4:CTSC|Locus_1002_Transcript_5:CTSC|Locus_1002_Transcript_6:CTSC|Locus_1002_Transcript_7:CTSC|Locus_1002_Transcript_8:CTSC|Locus_1002_Transcript_9:CTSC|Locus_10090_Transcript_1:E3.4.24.59, MIPEP|Locus_10092_Transcript_1:CTSL|Locus_1011_Transcript_1:PSMB4|Locu…
Metabolism; Enzyme Families; Protein kinases [BR:ko01001];	348	|Locus_10152_Transcript_1:YES|Locus_10152_Transcript_2:YES|Locus_10374_Transcript_1:MAK|Locus_10374_Transcript_2:MAK|Locus_10586_Transcript_1:TRIM28|Locus_10781_Transcript_1:MATK|Locus_10894_Transcript_1:E2.7.11.2, PDK|Locus_11636_Transcript_1:SCYL|Locus_11697_Transcript_3:TRIM33|Locus_11697_Transcript_6:TRIM33|Locus_11697_Transcript_8:TRIM33|Locus_11697_Transcript_9:TRIM33|Locus_11876_Transcript…
Metabolism; Glycan Biosynthesis and Metabolism; Glycosaminoglycan biosynthesis - chondroitin sulfate [PATH:ko00532];	14	|Locus_1602_Transcript_1:CHST15|Locus_1602_Transcript_2:CHST15|Locus_1602_Transcript_3:CHST15|Locus_1602_Transcript_4:CHST15|Locus_1602_Transcript_5:CHST15|Locus_29476_Transcript_1:CHST11|Locus_35715_Transcript_1:B3GAT3|Locus_37198_Transcript_2:CHST11|Locus_37198_Transcript_3:CHST11|Locus_43257_Transcript_1:CHPF2|Locus_47105_Transcript_1:B4GALT7|Locus_48753_Transcript_1:CHST11|Locus_64762_Transcr…
Metabolism; Glycan Biosynthesis and Metabolism; Glycosaminoglycan biosynthesis - heparan sulfate [PATH:ko00534];	6	|Locus_35715_Transcript_1:B3GAT3|Locus_47105_Transcript_1:B4GALT7|Locus_54619_Transcript_1:HS6ST1|Locus_74768_Transcript_1:B3GAT3|Locus_8579_Transcript_1:EXT2|Locus_8579_Transcript_2:EXT2|
Metabolism; Glycan Biosynthesis and Metabolism; Glycosaminoglycan biosynthesis - keratan sulfate [PATH:ko00533];	8	|Locus_18826_Transcript_1:FUT8|Locus_1944_Transcript_1:FUT8|Locus_27381_Transcript_1:FUT8|Locus_32130_Transcript_1:B3GNT1, B3GNT2|Locus_35330_Transcript_1:FUT8|Locus_71477_Transcript_1:FUT8|Locus_7983_Transcript_1:FUT8|Locus_8030_Transcript_1:FUT8|
Metabolism; Glycan Biosynthesis and Metabolism; Glycosaminoglycan degradation [PATH:ko00531];	67	|Locus_10734_Transcript_16:HGSNAT|Locus_1221_Transcript_1:HEXA_B|Locus_1221_Transcript_2:HEXA_B|Locus_1221_Transcript_3:HEXA_B|Locus_1221_Transcript_4:HEXA_B|Locus_15626_Transcript_1:HGSNAT|Locus_15626_Transcript_2:HGSNAT|Locus_17058_Transcript_1:IDS|Locus_17058_Transcript_2:IDS|Locus_17058_Transcript_3:IDS|Locus_17892_Transcript_1:HPSE|Locus_17892_Transcript_2:HPSE|Locus_17892_Transcript_3:HPSE|…
Metabolism; Glycan Biosynthesis and Metabolism; Glycosphingolipid biosynthesis - ganglio series [PATH:ko00604];	23	|Locus_1221_Transcript_1:HEXA_B|Locus_1221_Transcript_2:HEXA_B|Locus_1221_Transcript_3:HEXA_B|Locus_1221_Transcript_4:HEXA_B|Locus_30068_Transcript_1:HEXA_B|Locus_32457_Transcript_1:HEXA_B|Locus_32457_Transcript_2:HEXA_B|Locus_32457_Transcript_3:HEXA_B|Locus_32457_Transcript_4:HEXA_B|Locus_34757_Transcript_1:HEXA_B|Locus_6511_Transcript_1:ACATN, SLC33A1|Locus_697_Transcript_1:HEXA_B|Locus_697_Tra…
Metabolism; Glycan Biosynthesis and Metabolism; Glycosphingolipid biosynthesis - globo series [PATH:ko00603];	48	|Locus_11128_Transcript_1:NAGA|Locus_11128_Transcript_2:NAGA|Locus_11128_Transcript_3:NAGA|Locus_11128_Transcript_4:NAGA|Locus_11128_Transcript_5:NAGA|Locus_11252_Transcript_1:NAGA|Locus_1221_Transcript_1:HEXA_B|Locus_1221_Transcript_2:HEXA_B|Locus_1221_Transcript_3:HEXA_B|Locus_1221_Transcript_4:HEXA_B|Locus_12780_Transcript_1:NAGA|Locus_12780_Transcript_2:NAGA|Locus_12780_Transcript_3:NAGA|Locu…
Metabolism; Glycan Biosynthesis and Metabolism; Glycosphingolipid biosynthesis - lacto and neolacto series [PATH:ko00601];	22	|Locus_16185_Transcript_1:GCNT2|Locus_21562_Transcript_1:GCNT2|Locus_21562_Transcript_2:GCNT2|Locus_21562_Transcript_3:GCNT2|Locus_25383_Transcript_1:B3GALT1|Locus_25383_Transcript_2:B3GALT1|Locus_25383_Transcript_3:B3GALT1|Locus_31710_Transcript_1:GCNT2|Locus_31710_Transcript_2:GCNT2|Locus_31710_Transcript_3:GCNT2|Locus_31710_Transcript_4:GCNT2|Locus_32130_Transcript_1:B3GNT1, B3GNT2|Locus_42650…
Metabolism; Glycan Biosynthesis and Metabolism; Glycosylphosphatidylinositol(GPI)-anchor biosynthesis [PATH:ko00563];	38	|Locus_12210_Transcript_1:PIGM|Locus_12210_Transcript_2:PIGM|Locus_17589_Transcript_1:PIGA, GPI3|Locus_24154_Transcript_1:PIGL|Locus_24154_Transcript_2:PIGL|Locus_24154_Transcript_3:PIGL|Locus_24154_Transcript_4:PIGL|Locus_26108_Transcript_1:PIGX|Locus_26108_Transcript_2:PIGX|Locus_26108_Transcript_3:PIGX|Locus_30688_Transcript_1:PIGS|Locus_32751_Transcript_1:PIGF|Locus_32751_Transcript_2:PIGF|Lo…
Metabolism; Glycan Biosynthesis and Metabolism; Glycosyltransferases [BR:ko01003];	214	|Locus_10554_Transcript_1:UGCG|Locus_10554_Transcript_2:UGCG|Locus_10830_Transcript_1:OGT|Locus_10830_Transcript_2:OGT|Locus_10830_Transcript_3:OGT|Locus_10830_Transcript_4:OGT|Locus_10830_Transcript_5:OGT|Locus_10830_Transcript_6:OGT|Locus_10830_Transcript_7:OGT|Locus_11614_Transcript_1:C1GALT1|Locus_11614_Transcript_2:C1GALT1|Locus_11614_Transcript_3:C1GALT1|Locus_11614_Transcript_4:C1GALT1|Loc…
Metabolism; Glycan Biosynthesis and Metabolism; Mucin type O-glycan biosynthesis [PATH:ko00512];	15	|Locus_11614_Transcript_1:C1GALT1|Locus_11614_Transcript_2:C1GALT1|Locus_11614_Transcript_3:C1GALT1|Locus_11614_Transcript_4:C1GALT1|Locus_18590_Transcript_1:GALNT|Locus_24806_Transcript_1:GCNT1|Locus_24806_Transcript_2:GCNT1|Locus_39776_Transcript_1:C1GALT1|Locus_50571_Transcript_1:C1GALT1|Locus_5063_Transcript_1:GALNT|Locus_5063_Transcript_2:GALNT|Locus_5063_Transcript_3:GALNT|Locus_5063_Transc…
Metabolism; Glycan Biosynthesis and Metabolism; N-Glycan biosynthesis [PATH:ko00510];	114	|Locus_12187_Transcript_1:ALG2|Locus_12187_Transcript_2:ALG2|Locus_12187_Transcript_3:ALG2|Locus_14731_Transcript_1:ALG3|Locus_15754_Transcript_1:MAN2|Locus_16948_Transcript_1:ALG8|Locus_16948_Transcript_2:ALG8|Locus_16948_Transcript_3:ALG8|Locus_16948_Transcript_4:ALG8|Locus_17723_Transcript_1:ALG14|Locus_18667_Transcript_1:MGAT4A_B|Locus_18826_Transcript_1:FUT8|Locus_1944_Transcript_1:FUT8|Locu…
Metabolism; Glycan Biosynthesis and Metabolism; Other glycan degradation [PATH:ko00511];	72	|Locus_10274_Transcript_1:E3.2.1.24|Locus_1221_Transcript_1:HEXA_B|Locus_1221_Transcript_2:HEXA_B|Locus_1221_Transcript_3:HEXA_B|Locus_1221_Transcript_4:HEXA_B|Locus_14132_Transcript_1:E3.2.1.51, FUCA|Locus_14132_Transcript_2:E3.2.1.51, FUCA|Locus_14132_Transcript_3:E3.2.1.51, FUCA|Locus_14132_Transcript_4:E3.2.1.51, FUCA|Locus_15385_Transcript_1:E3.2.1.45, GBA, srfJ|Locus_17039_Transcript_2:E3.2…
Metabolism; Glycan Biosynthesis and Metabolism; Other types of O-glycan biosynthesis [PATH:ko00514];	20	|Locus_10830_Transcript_1:OGT|Locus_10830_Transcript_2:OGT|Locus_10830_Transcript_3:OGT|Locus_10830_Transcript_4:OGT|Locus_10830_Transcript_5:OGT|Locus_10830_Transcript_6:OGT|Locus_10830_Transcript_7:OGT|Locus_18771_Transcript_1:OGT|Locus_25907_Transcript_1:RUMI, KTELC1|Locus_28674_Transcript_1:OGT|Locus_28931_Transcript_1:POFUT|Locus_3237_Transcript_1:RUMI, KTELC1|Locus_36710_Transcript_1:POMT|L…
Metabolism; Glycan Biosynthesis and Metabolism; Proteoglycans [BR:ko00535];	57	|Locus_13128_Transcript_1:CSPG3, NCAN|Locus_13128_Transcript_2:CSPG3, NCAN|Locus_13128_Transcript_3:CSPG3, NCAN|Locus_13128_Transcript_4:CSPG3, NCAN|Locus_13128_Transcript_5:CSPG3, NCAN|Locus_13128_Transcript_6:CSPG3, NCAN|Locus_15566_Transcript_1:PTPRZ|Locus_16197_Transcript_1:BCAN|Locus_16_Transcript_1:GPC6|Locus_19355_Transcript_1:COL12A|Locus_19355_Transcript_2:COL12A|Locus_19355_Transcript_4…
Metabolism; Glycan Biosynthesis and Metabolism; Various types of N-glycan biosynthesis [PATH:ko00513];	116	|Locus_10523_Transcript_1:FUT-1, FucTC|Locus_12187_Transcript_1:ALG2|Locus_12187_Transcript_2:ALG2|Locus_12187_Transcript_3:ALG2|Locus_14536_Transcript_1:E2.4.2.38|Locus_14536_Transcript_2:E2.4.2.38|Locus_14536_Transcript_3:E2.4.2.38|Locus_14536_Transcript_4:E2.4.2.38|Locus_14731_Transcript_1:ALG3|Locus_15754_Transcript_1:MAN2|Locus_17539_Transcript_1:E2.4.1.214|Locus_17539_Transcript_2:E2.4.1.21…
Metabolism; Lipid Metabolism; Arachidonic acid metabolism [PATH:ko00590];	105	|Locus_1041_Transcript_10:E1.11.1.9|Locus_1041_Transcript_11:E1.11.1.9|Locus_1041_Transcript_12:E1.11.1.9|Locus_1041_Transcript_13:E1.11.1.9|Locus_1041_Transcript_4:E1.11.1.9|Locus_1041_Transcript_5:E1.11.1.9|Locus_1041_Transcript_6:E1.11.1.9|Locus_1041_Transcript_7:E1.11.1.9|Locus_1041_Transcript_8:E1.11.1.9|Locus_1041_Transcript_9:E1.11.1.9|Locus_11341_Transcript_1:E1.11.1.9|Locus_1287_Transcri…
Metabolism; Lipid Metabolism; Biosynthesis of unsaturated fatty acids [PATH:ko01040];	75	|Locus_15453_Transcript_1:TER|Locus_15453_Transcript_2:TER|Locus_15453_Transcript_3:TER|Locus_15453_Transcript_4:TER|Locus_15453_Transcript_5:TER|Locus_16295_Transcript_1:E1.3.3.6, ACOX1, ACOX3|Locus_16295_Transcript_2:E1.3.3.6, ACOX1, ACOX3|Locus_16295_Transcript_3:E1.3.3.6, ACOX1, ACOX3|Locus_16295_Transcript_4:E1.3.3.6, ACOX1, ACOX3|Locus_1891_Transcript_10:HADHA|Locus_1891_Transcript_11:HADHA…
Metabolism; Lipid Metabolism; Ether lipid metabolism [PATH:ko00565];	36	|Locus_15085_Transcript_1:PLA2G|Locus_15085_Transcript_2:PLA2G|Locus_1563_Transcript_1:PLA2G|Locus_1563_Transcript_2:PLA2G|Locus_1563_Transcript_3:PLA2G|Locus_15993_Transcript_1:E3.1.1.47, PAFAH|Locus_20938_Transcript_1:PLB1, PLB|Locus_2227_Transcript_1:PLB1, PLB|Locus_2227_Transcript_2:PLB1, PLB|Locus_2227_Transcript_3:PLB1, PLB|Locus_2227_Transcript_4:PLB1, PLB|Locus_2227_Transcript_5:PLB1, PLB…
Metabolism; Lipid Metabolism; Fatty acid biosynthesis [PATH:ko00061];	12	|Locus_14496_Transcript_1:E3.1.2.14|Locus_14496_Transcript_2:E3.1.2.14|Locus_22375_Transcript_1:FASN|Locus_2921_Transcript_1:FASN|Locus_2921_Transcript_2:FASN|Locus_2921_Transcript_3:FASN|Locus_36816_Transcript_1:FASN|Locus_37691_Transcript_1:fabD|Locus_47577_Transcript_1:fabF|Locus_51310_Transcript_1:ACAC|Locus_62889_Transcript_1:FASN|Locus_70733_Transcript_1:FASN|
Metabolism; Lipid Metabolism; Fatty acid elongation in mitochondria [PATH:ko00062];	53	|Locus_1106_Transcript_1:ACAA2|Locus_1106_Transcript_2:ACAA2|Locus_1106_Transcript_3:ACAA2|Locus_1106_Transcript_4:ACAA2|Locus_1106_Transcript_5:ACAA2|Locus_1106_Transcript_6:ACAA2|Locus_1106_Transcript_7:ACAA2|Locus_1106_Transcript_8:ACAA2|Locus_18818_Transcript_1:HADHB|Locus_18818_Transcript_2:HADHB|Locus_1891_Transcript_10:HADHA|Locus_1891_Transcript_11:HADHA|Locus_1891_Transcript_2:HADHA|Locu…
Metabolism; Lipid Metabolism; Fatty acid metabolism [PATH:ko00071];	216	|Locus_10039_Transcript_1:GCDH, gcdH|Locus_10039_Transcript_2:GCDH, gcdH|Locus_10039_Transcript_3:GCDH, gcdH|Locus_10097_Transcript_1:E1.3.99.3, ACADM, acd|Locus_10097_Transcript_3:E1.3.99.3, ACADM, acd|Locus_10447_Transcript_1:E1.2.1.3|Locus_10447_Transcript_2:E1.2.1.3|Locus_10447_Transcript_3:E1.2.1.3|Locus_10447_Transcript_4:E1.2.1.3|Locus_10447_Transcript_5:E1.2.1.3|Locus_1106_Transcript_1:AC…
Metabolism; Lipid Metabolism; Glycerolipid metabolism [PATH:ko00561];	88	|Locus_10447_Transcript_1:E1.2.1.3|Locus_10447_Transcript_2:E1.2.1.3|Locus_10447_Transcript_3:E1.2.1.3|Locus_10447_Transcript_4:E1.2.1.3|Locus_10447_Transcript_5:E1.2.1.3|Locus_11311_Transcript_1:LCLAT1, AGPAT8|Locus_11311_Transcript_2:LCLAT1, AGPAT8|Locus_11311_Transcript_3:LCLAT1, AGPAT8|Locus_14047_Transcript_1:E1.2.1.3|Locus_14047_Transcript_2:E1.2.1.3|Locus_14047_Transcript_3:E1.2.1.3|Locus_…
Metabolism; Lipid Metabolism; Glycerophospholipid metabolism [PATH:ko00564];	77	|Locus_11311_Transcript_1:LCLAT1, AGPAT8|Locus_11311_Transcript_2:LCLAT1, AGPAT8|Locus_11311_Transcript_3:LCLAT1, AGPAT8|Locus_14573_Transcript_1:E2.7.7.14, PCYT2|Locus_14573_Transcript_2:E2.7.7.14, PCYT2|Locus_14907_Transcript_1:ADPRM|Locus_15085_Transcript_1:PLA2G|Locus_15085_Transcript_2:PLA2G|Locus_1563_Transcript_1:PLA2G|Locus_1563_Transcript_2:PLA2G|Locus_1563_Transcript_3:PLA2G|Locus_16559…
Metabolism; Lipid Metabolism; Linoleic acid metabolism [PATH:ko00591];	63	|Locus_11881_Transcript_1:CYP3A|Locus_11881_Transcript_2:CYP3A|Locus_11881_Transcript_3:CYP3A|Locus_11881_Transcript_4:CYP3A|Locus_11881_Transcript_5:CYP3A|Locus_11881_Transcript_6:CYP3A|Locus_11881_Transcript_7:CYP3A|Locus_15085_Transcript_1:PLA2G|Locus_15085_Transcript_2:PLA2G|Locus_1563_Transcript_1:PLA2G|Locus_1563_Transcript_2:PLA2G|Locus_1563_Transcript_3:PLA2G|Locus_1957_Transcript_1:CYP3A…
Metabolism; Lipid Metabolism; Lipid biosynthesis proteins [BR:ko01004];	124	|Locus_11311_Transcript_1:LCLAT1, AGPAT8|Locus_11311_Transcript_2:LCLAT1, AGPAT8|Locus_11311_Transcript_3:LCLAT1, AGPAT8|Locus_12069_Transcript_1:ACSL, fadD|Locus_12069_Transcript_2:ACSL, fadD|Locus_12069_Transcript_3:ACSL, fadD|Locus_12069_Transcript_4:ACSL, fadD|Locus_12069_Transcript_5:ACSL, fadD|Locus_12069_Transcript_6:ACSL, fadD|Locus_13110_Transcript_1:ACSM|Locus_13110_Transcript_2:ACSM|Lo…
Metabolism; Lipid Metabolism; Primary bile acid biosynthesis [PATH:ko00120];	28	|Locus_12889_Transcript_1:E5.1.99.4, AMACR, mcr|Locus_12889_Transcript_2:E5.1.99.4, AMACR, mcr|Locus_12889_Transcript_3:E5.1.99.4, AMACR, mcr|Locus_19263_Transcript_1:HSD17B4|Locus_19263_Transcript_2:HSD17B4|Locus_19263_Transcript_3:HSD17B4|Locus_1979_Transcript_1:SCP2, SCPX|Locus_1979_Transcript_2:SCP2, SCPX|Locus_1979_Transcript_3:SCP2, SCPX|Locus_1979_Transcript_4:SCP2, SCPX|Locus_1979_Transcr…
Metabolism; Lipid Metabolism; Sphingolipid metabolism [PATH:ko00600];	89	|Locus_10554_Transcript_1:UGCG|Locus_10554_Transcript_2:UGCG|Locus_10815_Transcript_1:ASAH1|Locus_12802_Transcript_1:GALC|Locus_13808_Transcript_1:GALC|Locus_15385_Transcript_1:E3.2.1.45, GBA, srfJ|Locus_16191_Transcript_1:ASAH1|Locus_16191_Transcript_2:ASAH1|Locus_16361_Transcript_1:E4.1.2.27|Locus_16361_Transcript_2:E4.1.2.27|Locus_16733_Transcript_1:ASAH1|Locus_19758_Transcript_1:E3.2.1.45, GB…
Metabolism; Lipid Metabolism; Steroid biosynthesis [PATH:ko00100];	32	|Locus_13776_Transcript_1:SC5DL|Locus_13776_Transcript_2:SC5DL|Locus_13776_Transcript_3:SC5DL|Locus_13776_Transcript_4:SC5DL|Locus_1580_Transcript_1:CYP27B|Locus_17007_Transcript_1:CEL|Locus_1743_Transcript_1:CYP2R1|Locus_1743_Transcript_3:CYP2R1|Locus_1743_Transcript_4:CYP2R1|Locus_22242_Transcript_1:CEL|Locus_2560_Transcript_1:CYP2R1|Locus_2560_Transcript_2:CYP2R1|Locus_2560_Transcript_3:CYP2R1…
Metabolism; Lipid Metabolism; Steroid hormone biosynthesis [PATH:ko00140];	83	|Locus_11881_Transcript_1:CYP3A|Locus_11881_Transcript_2:CYP3A|Locus_11881_Transcript_3:CYP3A|Locus_11881_Transcript_4:CYP3A|Locus_11881_Transcript_5:CYP3A|Locus_11881_Transcript_6:CYP3A|Locus_11881_Transcript_7:CYP3A|Locus_12738_Transcript_1:SULT2B1|Locus_12738_Transcript_2:SULT2B1|Locus_1779_Transcript_1:STS|Locus_1779_Transcript_3:STS|Locus_1779_Transcript_4:STS|Locus_1779_Transcript_5:STS|Loc…
Metabolism; Lipid Metabolism; Synthesis and degradation of ketone bodies [PATH:ko00072];	51	|Locus_1076_Transcript_1:E1.1.1.30, bdh|Locus_12151_Transcript_2:E1.1.1.30, bdh|Locus_12151_Transcript_3:E1.1.1.30, bdh|Locus_13254_Transcript_1:E1.1.1.30, bdh|Locus_13254_Transcript_2:E1.1.1.30, bdh|Locus_13254_Transcript_3:E1.1.1.30, bdh|Locus_13254_Transcript_4:E1.1.1.30, bdh|Locus_1370_Transcript_1:E1.1.1.30, bdh|Locus_1370_Transcript_2:E1.1.1.30, bdh|Locus_1370_Transcript_3:E1.1.1.30, bdh|Lo…
Metabolism; Lipid Metabolism; alpha-Linolenic acid metabolism [PATH:ko00592];	57	|Locus_15085_Transcript_1:PLA2G|Locus_15085_Transcript_2:PLA2G|Locus_1563_Transcript_1:PLA2G|Locus_1563_Transcript_2:PLA2G|Locus_1563_Transcript_3:PLA2G|Locus_16295_Transcript_1:E1.3.3.6, ACOX1, ACOX3|Locus_16295_Transcript_2:E1.3.3.6, ACOX1, ACOX3|Locus_16295_Transcript_3:E1.3.3.6, ACOX1, ACOX3|Locus_16295_Transcript_4:E1.3.3.6, ACOX1, ACOX3|Locus_2052_Transcript_1:E1.3.3.6, ACOX1, ACOX3|Locus_2…
Metabolism; Metabolism of Cofactors and Vitamins; Folate biosynthesis [PATH:ko00790];	46	|Locus_14268_Transcript_5:E3.1.3.1, phoA, phoB|Locus_14268_Transcript_6:E3.1.3.1, phoA, phoB|Locus_14268_Transcript_7:E3.1.3.1, phoA, phoB|Locus_18054_Transcript_1:E4.2.3.12, ptpS|Locus_1940_Transcript_1:E6.3.2.17|Locus_1940_Transcript_2:E6.3.2.17|Locus_1940_Transcript_3:E6.3.2.17|Locus_1940_Transcript_4:E6.3.2.17|Locus_22151_Transcript_1:E3.1.3.1, phoA, phoB|Locus_22151_Transcript_2:E3.1.3.1, ph…
Metabolism; Metabolism of Cofactors and Vitamins; Lipoic acid metabolism [PATH:ko00785];	8	|Locus_16439_Transcript_1:LIPT1|Locus_18136_Transcript_1:lipA|Locus_3558_Transcript_1:lipA|Locus_3558_Transcript_2:lipA|Locus_3558_Transcript_3:lipA|Locus_3558_Transcript_4:lipA|Locus_3558_Transcript_5:lipA|Locus_38388_Transcript_1:LIPT1|
Metabolism; Metabolism of Cofactors and Vitamins; Nicotinate and nicotinamide metabolism [PATH:ko00760];	44	|Locus_14631_Transcript_1:E3.1.3.5|Locus_16792_Transcript_1:NNT|Locus_16793_Transcript_1:NNT|Locus_16914_Transcript_1:E2.4.2.12, PBEF1|Locus_17612_Transcript_1:punA|Locus_18665_Transcript_1:E3.1.3.5|Locus_18665_Transcript_2:E3.1.3.5|Locus_18665_Transcript_3:E3.1.3.5|Locus_21903_Transcript_1:E3.6.1.22, NUDT12, nudC|Locus_2705_Transcript_1:CD38_157|Locus_2705_Transcript_2:CD38_157|Locus_2705_Transc…
Metabolism; Metabolism of Cofactors and Vitamins; One carbon pool by folate [PATH:ko00670];	46	|Locus_10229_Transcript_10:E6.3.3.2|Locus_10229_Transcript_2:E6.3.3.2|Locus_10229_Transcript_3:E6.3.3.2|Locus_10229_Transcript_4:E6.3.3.2|Locus_10229_Transcript_5:E6.3.3.2|Locus_10229_Transcript_6:E6.3.3.2|Locus_10229_Transcript_7:E6.3.3.2|Locus_10229_Transcript_8:E6.3.3.2|Locus_14648_Transcript_1:purH|Locus_18336_Transcript_1:purH|Locus_18870_Transcript_1:MTHFD|Locus_18870_Transcript_2:MTHFD|Loc…
Metabolism; Metabolism of Cofactors and Vitamins; Pantothenate and CoA biosynthesis [PATH:ko00770];	46	|Locus_13843_Transcript_1:VNN|Locus_15697_Transcript_1:VNN|Locus_21082_Transcript_1:E1.3.1.2, DPYD|Locus_24192_Transcript_1:VNN|Locus_24917_Transcript_1:COASY|Locus_26298_Transcript_1:E3.5.1.6|Locus_2967_Transcript_26:E3.5.2.2, DPYS|Locus_34706_Transcript_1:E3.5.1.6|Locus_35074_Transcript_1::coaW|Locus_35501_Transcript_1:VNN|Locus_35501_Transcript_2:VNN|Locus_35501_Transcript_3:VNN|Locus_37905_Tr…
Metabolism; Metabolism of Cofactors and Vitamins; Porphyrin and chlorophyll metabolism [PATH:ko00860];	98	|Locus_11514_Transcript_1:EPRS|Locus_11514_Transcript_2:EPRS|Locus_12321_Transcript_1:E2.5.1.17, cobO, btuR|Locus_12321_Transcript_2:E2.5.1.17, cobO, btuR|Locus_13696_Transcript_1:EPRS|Locus_13696_Transcript_2:EPRS|Locus_13696_Transcript_3:EPRS|Locus_13696_Transcript_4:EPRS|Locus_13696_Transcript_5:EPRS|Locus_13696_Transcript_6:EPRS|Locus_13696_Transcript_7:EPRS|Locus_16673_Transcript_1:COX15|Loc…
Metabolism; Metabolism of Cofactors and Vitamins; Retinol metabolism [PATH:ko00830];	91	|Locus_11148_Transcript_1:PNPLA4|Locus_11148_Transcript_2:PNPLA4|Locus_11881_Transcript_1:CYP3A|Locus_11881_Transcript_2:CYP3A|Locus_11881_Transcript_3:CYP3A|Locus_11881_Transcript_4:CYP3A|Locus_11881_Transcript_5:CYP3A|Locus_11881_Transcript_6:CYP3A|Locus_11881_Transcript_7:CYP3A|Locus_125_Transcript_1:RDH16|Locus_16575_Transcript_1:E1.2.1.36|Locus_1852_Transcript_1:DHRS4|Locus_1852_Transcript_2…
Metabolism; Metabolism of Cofactors and Vitamins; Riboflavin metabolism [PATH:ko00740];	17	|Locus_13171_Transcript_1:ACP1|Locus_13821_Transcript_1:ACP|Locus_150_Transcript_1:E1.14.18.1|Locus_18937_Transcript_1:ACP5|Locus_18937_Transcript_2:ACP5|Locus_18937_Transcript_3:ACP5|Locus_18937_Transcript_4:ACP5|Locus_18937_Transcript_5:ACP5|Locus_18946_Transcript_1:ACP5|Locus_20237_Transcript_1:ACP5|Locus_27261_Transcript_1:ACP5|Locus_30543_Transcript_1:ACP5|Locus_30543_Transcript_2:ACP5|Locus…
Metabolism; Metabolism of Cofactors and Vitamins; Thiamine metabolism [PATH:ko00730];	21	|Locus_17855_Transcript_1:tenA|Locus_45484_Transcript_1:tenA|Locus_4872_Transcript_1:K06928|Locus_5248_Transcript_1:iscS, NFS1|Locus_5248_Transcript_10:iscS, NFS1|Locus_5248_Transcript_2:iscS, NFS1|Locus_5248_Transcript_3:iscS, NFS1|Locus_5248_Transcript_4:iscS, NFS1|Locus_5248_Transcript_5:iscS, NFS1|Locus_5248_Transcript_6:iscS, NFS1|Locus_5248_Transcript_7:iscS, NFS1|Locus_5248_Transcript_8:is…
Metabolism; Metabolism of Cofactors and Vitamins; Ubiquinone and other terpenoid-quinone biosynthesis [PATH:ko00130];	25	|Locus_20002_Transcript_1:COQ7|Locus_20002_Transcript_2:COQ7|Locus_20002_Transcript_3:COQ7|Locus_20002_Transcript_4:COQ7|Locus_20218_Transcript_1:COQ5|Locus_20218_Transcript_2:COQ5|Locus_25353_Transcript_1:COQ7|Locus_25353_Transcript_2:COQ7|Locus_35171_Transcript_1:COQ2|Locus_35171_Transcript_2:COQ2|Locus_39436_Transcript_1:E6.2.1.12|Locus_39462_Transcript_1:HPD, hppD|Locus_46418_Transcript_1:COQ…
Metabolism; Metabolism of Cofactors and Vitamins; Vitamin B6 metabolism [PATH:ko00750];	13	|Locus_10888_Transcript_1:pdxT, pdx2|Locus_12687_Transcript_1:pdxK, pdxY|Locus_3203_Transcript_1:pdxS, pdx1|Locus_32430_Transcript_1:pdxH, PNPO|Locus_38771_Transcript_1:pdxS, pdx1|Locus_39441_Transcript_1:serC, PSAT1|Locus_6947_Transcript_1:serC, PSAT1|Locus_6947_Transcript_2:serC, PSAT1|Locus_7418_Transcript_1:pdxS, pdx1|Locus_7418_Transcript_2:pdxS, pdx1|Locus_7418_Transcript_3:pdxS, pdx1|Locus…
Metabolism; Metabolism of Other Amino Acids; Cyanoamino acid metabolism [PATH:ko00460];	28	|Locus_14041_Transcript_1:ggt|Locus_23924_Transcript_1:ggt|Locus_2398_Transcript_1:E3.5.1.4, amiE|Locus_2398_Transcript_2:E3.5.1.4, amiE|Locus_2398_Transcript_3:E3.5.1.4, amiE|Locus_2398_Transcript_4:E3.5.1.4, amiE|Locus_2398_Transcript_5:E3.5.1.4, amiE|Locus_2398_Transcript_6:E3.5.1.4, amiE|Locus_2398_Transcript_7:E3.5.1.4, amiE|Locus_2398_Transcript_8:E3.5.1.4, amiE|Locus_25662_Transcript_1:E2.…
Metabolism; Metabolism of Other Amino Acids; D-Arginine and D-ornithine metabolism [PATH:ko00472];	8	|Locus_27607_Transcript_1:E1.4.3.3, DAO|Locus_27607_Transcript_2:E1.4.3.3, DAO|Locus_27607_Transcript_3:E1.4.3.3, DAO|Locus_27607_Transcript_4:E1.4.3.3, DAO|Locus_27607_Transcript_5:E1.4.3.3, DAO|Locus_27607_Transcript_7:E1.4.3.3, DAO|Locus_59048_Transcript_1:E1.4.3.3, DAO|Locus_7475_Transcript_1:E1.4.3.3, DAO|
Metabolism; Metabolism of Other Amino Acids; D-Glutamine and D-glutamate metabolism [PATH:ko00471];	10	|Locus_2777_Transcript_1:E1.4.1.3|Locus_2777_Transcript_2:E1.4.1.3|Locus_2777_Transcript_3:E1.4.1.3|Locus_2777_Transcript_4:E1.4.1.3|Locus_2777_Transcript_5:E1.4.1.3|Locus_2777_Transcript_6:E1.4.1.3|Locus_2777_Transcript_7:E1.4.1.3|Locus_2777_Transcript_8:E1.4.1.3|Locus_2777_Transcript_9:E1.4.1.3|Locus_76630_Transcript_1:E3.5.1.2, glsA|
Metabolism; Metabolism of Other Amino Acids; Glutathione metabolism [PATH:ko00480];	221	|Locus_10025_Transcript_1:RRM2|Locus_1041_Transcript_10:E1.11.1.9|Locus_1041_Transcript_11:E1.11.1.9|Locus_1041_Transcript_12:E1.11.1.9|Locus_1041_Transcript_13:E1.11.1.9|Locus_1041_Transcript_4:E1.11.1.9|Locus_1041_Transcript_5:E1.11.1.9|Locus_1041_Transcript_6:E1.11.1.9|Locus_1041_Transcript_7:E1.11.1.9|Locus_1041_Transcript_8:E1.11.1.9|Locus_1041_Transcript_9:E1.11.1.9|Locus_10493_Transcript_2…
Metabolism; Metabolism of Other Amino Acids; Phosphonate and phosphinate metabolism [PATH:ko00440];	16	|Locus_14573_Transcript_1:E2.7.7.14, PCYT2|Locus_14573_Transcript_2:E2.7.7.14, PCYT2|Locus_20086_Transcript_1:E2.7.7.15, PCYT1|Locus_25834_Transcript_1:phnX|Locus_25834_Transcript_2:phnX|Locus_39048_Transcript_1:phnX|Locus_3955_Transcript_1:E5.4.2.9|Locus_3955_Transcript_2:E5.4.2.9|Locus_3955_Transcript_3:E5.4.2.9|Locus_3955_Transcript_4:E5.4.2.9|Locus_3955_Transcript_5:E5.4.2.9|Locus_65526_Trans…
Metabolism; Metabolism of Other Amino Acids; Selenocompound metabolism [PATH:ko00450];	50	|Locus_12703_Transcript_1:E4.4.1.11|Locus_15337_Transcript_1:PAPSS|Locus_15337_Transcript_2:PAPSS|Locus_15337_Transcript_3:PAPSS|Locus_15337_Transcript_4:PAPSS|Locus_18168_Transcript_1:MARS, metG|Locus_26333_Transcript_1:CCBL|Locus_27016_Transcript_1:SCLY|Locus_27016_Transcript_2:SCLY|Locus_27016_Transcript_3:SCLY|Locus_27016_Transcript_4:SCLY|Locus_28298_Transcript_1:E4.4.1.1|Locus_29344_Transcr…
Metabolism; Metabolism of Other Amino Acids; Taurine and hypotaurine metabolism [PATH:ko00430];	21	|Locus_10710_Transcript_1:E4.1.1.29, CSAD|Locus_10710_Transcript_2:E4.1.1.29, CSAD|Locus_10710_Transcript_4:E4.1.1.29, CSAD|Locus_14041_Transcript_1:ggt|Locus_14669_Transcript_1:E1.13.11.20, CDO1|Locus_18249_Transcript_1:E4.1.1.29, CSAD|Locus_18249_Transcript_2:E4.1.1.29, CSAD|Locus_23924_Transcript_1:ggt|Locus_33962_Transcript_1:E4.1.1.29, CSAD|Locus_38067_Transcript_1:ggt|Locus_51874_Transcript…
Metabolism; Metabolism of Other Amino Acids; beta-Alanine metabolism [PATH:ko00410];	115	|Locus_10097_Transcript_1:E1.3.99.3, ACADM, acd|Locus_10097_Transcript_3:E1.3.99.3, ACADM, acd|Locus_10447_Transcript_1:E1.2.1.3|Locus_10447_Transcript_2:E1.2.1.3|Locus_10447_Transcript_3:E1.2.1.3|Locus_10447_Transcript_4:E1.2.1.3|Locus_10447_Transcript_5:E1.2.1.3|Locus_12760_Transcript_1:E1.4.3.21, AOC2, AOC3, tynA|Locus_14047_Transcript_1:E1.2.1.3|Locus_14047_Transcript_2:E1.2.1.3|Locus_14047_T…
Metabolism; Metabolism of Terpenoids and Polyketides; Biosynthesis of ansamycins [PATH:ko01051];	12	|Locus_10864_Transcript_1:E2.2.1.1, tktA, tktB|Locus_10864_Transcript_2:E2.2.1.1, tktA, tktB|Locus_10864_Transcript_3:E2.2.1.1, tktA, tktB|Locus_11935_Transcript_1:E2.2.1.1, tktA, tktB|Locus_11935_Transcript_2:E2.2.1.1, tktA, tktB|Locus_11935_Transcript_3:E2.2.1.1, tktA, tktB|Locus_11935_Transcript_4:E2.2.1.1, tktA, tktB|Locus_11935_Transcript_5:E2.2.1.1, tktA, tktB|Locus_13941_Transcript_1:E2.2.…
Metabolism; Metabolism of Terpenoids and Polyketides; Geraniol degradation [PATH:ko00281];	16	|Locus_12808_Transcript_1:atuD|Locus_12808_Transcript_2:atuD|Locus_12808_Transcript_3:atuD|Locus_12808_Transcript_4:atuD|Locus_12808_Transcript_5:atuD|Locus_15074_Transcript_1:E1.3.99.-|Locus_15074_Transcript_2:E1.3.99.-|Locus_15074_Transcript_3:E1.3.99.-|Locus_20829_Transcript_1:HADH|Locus_244_Transcript_1:E4.1.3.4, HMGCL, hmgL|Locus_3473_Transcript_1:HADH|Locus_57077_Transcript_1:E4.2.1.17, paa…
Metabolism; Metabolism of Terpenoids and Polyketides; Limonene and pinene degradation [PATH:ko00903];	32	|Locus_10447_Transcript_1:E1.2.1.3|Locus_10447_Transcript_2:E1.2.1.3|Locus_10447_Transcript_3:E1.2.1.3|Locus_10447_Transcript_4:E1.2.1.3|Locus_10447_Transcript_5:E1.2.1.3|Locus_14047_Transcript_1:E1.2.1.3|Locus_14047_Transcript_2:E1.2.1.3|Locus_14047_Transcript_3:E1.2.1.3|Locus_14047_Transcript_4:E1.2.1.3|Locus_14047_Transcript_5:E1.2.1.3|Locus_23111_Transcript_2:E1.2.1.3|Locus_47761_Transcript_1…
Metabolism; Metabolism of Terpenoids and Polyketides; Prenyltransferases [BR:ko01006];	19	|Locus_12621_Transcript_2:FDPS|Locus_12621_Transcript_4:FDPS|Locus_14148_Transcript_1:RABGGTB|Locus_14148_Transcript_2:RABGGTB|Locus_22539_Transcript_1:DHDDS, RER2, SRT1|Locus_28823_Transcript_1:COX10|Locus_28823_Transcript_2:COX10|Locus_28823_Transcript_3:COX10|Locus_35171_Transcript_1:COQ2|Locus_35171_Transcript_2:COQ2|Locus_36414_Transcript_1:PGTB1|Locus_46418_Transcript_1:COQ2|Locus_46418_Tra…
Metabolism; Metabolism of Terpenoids and Polyketides; Terpenoid backbone biosynthesis [PATH:ko00900];	29	|Locus_11628_Transcript_1:E5.3.3.2, idi|Locus_11628_Transcript_2:E5.3.3.2, idi|Locus_12621_Transcript_2:FDPS|Locus_12621_Transcript_4:FDPS|Locus_22539_Transcript_1:DHDDS, RER2, SRT1|Locus_2681_Transcript_1:E2.7.1.36, MVK, mvaK1|Locus_36763_Transcript_1:E4.1.1.33, mvaD|Locus_36763_Transcript_2:E4.1.1.33, mvaD|Locus_36763_Transcript_3:E4.1.1.33, mvaD|Locus_3750_Transcript_1:E2.3.1.9, atoB|Locus_375…
Metabolism; Nucleotide Metabolism; Purine metabolism [PATH:ko00230];	321	|Locus_10025_Transcript_1:RRM2|Locus_10037_Transcript_1:E3.1.4.17, PDE|Locus_1068_Transcript_13:E2.7.4.6, ndk|Locus_1068_Transcript_14:E2.7.4.6, ndk|Locus_1068_Transcript_15:E2.7.4.6, ndk|Locus_1068_Transcript_16:E2.7.4.6, ndk|Locus_1068_Transcript_18:E2.7.4.6, ndk|Locus_1068_Transcript_19:E2.7.4.6, ndk|Locus_1068_Transcript_20:E2.7.4.6, ndk|Locus_1068_Transcript_21:E2.7.4.6, ndk|Locus_1068_Trans…
Metabolism; Nucleotide Metabolism; Pyrimidine metabolism [PATH:ko00240];	260	|Locus_10025_Transcript_1:RRM2|Locus_1068_Transcript_13:E2.7.4.6, ndk|Locus_1068_Transcript_14:E2.7.4.6, ndk|Locus_1068_Transcript_15:E2.7.4.6, ndk|Locus_1068_Transcript_16:E2.7.4.6, ndk|Locus_1068_Transcript_18:E2.7.4.6, ndk|Locus_1068_Transcript_19:E2.7.4.6, ndk|Locus_1068_Transcript_20:E2.7.4.6, ndk|Locus_1068_Transcript_21:E2.7.4.6, ndk|Locus_1068_Transcript_22:E2.7.4.6, ndk|Locus_10784_Trans…
Metabolism; Xenobiotics Biodegradation and Metabolism; Aminobenzoate degradation [PATH:ko00627];	100	|Locus_11881_Transcript_1:CYP3A|Locus_11881_Transcript_2:CYP3A|Locus_11881_Transcript_3:CYP3A|Locus_11881_Transcript_4:CYP3A|Locus_11881_Transcript_5:CYP3A|Locus_11881_Transcript_6:CYP3A|Locus_11881_Transcript_7:CYP3A|Locus_14268_Transcript_5:E3.1.3.1, phoA, phoB|Locus_14268_Transcript_6:E3.1.3.1, phoA, phoB|Locus_14268_Transcript_7:E3.1.3.1, phoA, phoB|Locus_17049_Transcript_1:EHHADH|Locus_1891_…
Metabolism; Xenobiotics Biodegradation and Metabolism; Atrazine degradation [PATH:ko00791];	1	|Locus_15159_Transcript_1:E3.5.4.-|
Metabolism; Xenobiotics Biodegradation and Metabolism; Benzoate degradation [PATH:ko00362];	61	|Locus_10039_Transcript_1:GCDH, gcdH|Locus_10039_Transcript_2:GCDH, gcdH|Locus_10039_Transcript_3:GCDH, gcdH|Locus_1106_Transcript_1:ACAA2|Locus_1106_Transcript_2:ACAA2|Locus_1106_Transcript_3:ACAA2|Locus_1106_Transcript_4:ACAA2|Locus_1106_Transcript_5:ACAA2|Locus_1106_Transcript_6:ACAA2|Locus_1106_Transcript_7:ACAA2|Locus_1106_Transcript_8:ACAA2|Locus_17049_Transcript_1:EHHADH|Locus_18818_Transc…
Metabolism; Xenobiotics Biodegradation and Metabolism; Bisphenol degradation [PATH:ko00363];	1	|Locus_21058_Transcript_1:PON|
Metabolism; Xenobiotics Biodegradation and Metabolism; Caprolactam degradation [PATH:ko00930];	28	|Locus_17049_Transcript_1:EHHADH|Locus_1891_Transcript_10:HADHA|Locus_1891_Transcript_11:HADHA|Locus_1891_Transcript_2:HADHA|Locus_1891_Transcript_3:HADHA|Locus_1891_Transcript_4:HADHA|Locus_1891_Transcript_5:HADHA|Locus_1891_Transcript_6:HADHA|Locus_1891_Transcript_7:HADHA|Locus_1891_Transcript_8:HADHA|Locus_1891_Transcript_9:HADHA|Locus_20829_Transcript_1:HADH|Locus_22331_Transcript_2:EHHADH|Lo…
Metabolism; Xenobiotics Biodegradation and Metabolism; Chloroalkane and chloroalkene degradation [PATH:ko00625];	53	|Locus_10447_Transcript_1:E1.2.1.3|Locus_10447_Transcript_2:E1.2.1.3|Locus_10447_Transcript_3:E1.2.1.3|Locus_10447_Transcript_4:E1.2.1.3|Locus_10447_Transcript_5:E1.2.1.3|Locus_14047_Transcript_1:E1.2.1.3|Locus_14047_Transcript_2:E1.2.1.3|Locus_14047_Transcript_3:E1.2.1.3|Locus_14047_Transcript_4:E1.2.1.3|Locus_14047_Transcript_5:E1.2.1.3|Locus_23111_Transcript_2:E1.2.1.3|Locus_31_Transcript_1:fr…
Metabolism; Xenobiotics Biodegradation and Metabolism; Chlorocyclohexane and chlorobenzene degradation [PATH:ko00361];	21	|Locus_10249_Transcript_1:E3.1.1.45|Locus_10249_Transcript_10:E3.1.1.45|Locus_10249_Transcript_2:E3.1.1.45|Locus_10249_Transcript_3:E3.1.1.45|Locus_10249_Transcript_4:E3.1.1.45|Locus_10249_Transcript_5:E3.1.1.45|Locus_10249_Transcript_6:E3.1.1.45|Locus_10249_Transcript_7:E3.1.1.45|Locus_10249_Transcript_8:E3.1.1.45|Locus_10249_Transcript_9:E3.1.1.45|Locus_3691_Transcript_1:E3.1.1.45|Locus_3691_Tr…
Metabolism; Xenobiotics Biodegradation and Metabolism; Drug metabolism - cytochrome P450 [PATH:ko00982];	203	|Locus_10553_Transcript_1:E2.5.1.18, gst|Locus_10567_Transcript_1:E1.4.3.4|Locus_10567_Transcript_2:E1.4.3.4|Locus_1103_Transcript_1:E2.5.1.18, gst|Locus_1103_Transcript_2:E2.5.1.18, gst|Locus_1103_Transcript_3:E2.5.1.18, gst|Locus_1103_Transcript_5:E2.5.1.18, gst|Locus_1103_Transcript_6:E2.5.1.18, gst|Locus_11138_Transcript_1:E2.5.1.18, gst|Locus_11138_Transcript_2:E2.5.1.18, gst|Locus_11138_Tra…
Metabolism; Xenobiotics Biodegradation and Metabolism; Drug metabolism - other enzymes [PATH:ko00983];	104	|Locus_11071_Transcript_1:E2.1.1.67, tpmT|Locus_11071_Transcript_2:E2.1.1.67, tpmT|Locus_11071_Transcript_3:E2.1.1.67, tpmT|Locus_11881_Transcript_1:CYP3A|Locus_11881_Transcript_2:CYP3A|Locus_11881_Transcript_3:CYP3A|Locus_11881_Transcript_4:CYP3A|Locus_11881_Transcript_5:CYP3A|Locus_11881_Transcript_6:CYP3A|Locus_11881_Transcript_7:CYP3A|Locus_12259_Transcript_1:E1.1.1.205, guaB|Locus_16323_Tran…
Metabolism; Xenobiotics Biodegradation and Metabolism; Fluorobenzoate degradation [PATH:ko00364];	21	|Locus_10249_Transcript_1:E3.1.1.45|Locus_10249_Transcript_10:E3.1.1.45|Locus_10249_Transcript_2:E3.1.1.45|Locus_10249_Transcript_3:E3.1.1.45|Locus_10249_Transcript_4:E3.1.1.45|Locus_10249_Transcript_5:E3.1.1.45|Locus_10249_Transcript_6:E3.1.1.45|Locus_10249_Transcript_7:E3.1.1.45|Locus_10249_Transcript_8:E3.1.1.45|Locus_10249_Transcript_9:E3.1.1.45|Locus_3691_Transcript_1:E3.1.1.45|Locus_3691_Tr…
Metabolism; Xenobiotics Biodegradation and Metabolism; Metabolism of xenobiotics by cytochrome P450 [PATH:ko00980];	149	|Locus_10553_Transcript_1:E2.5.1.18, gst|Locus_1103_Transcript_1:E2.5.1.18, gst|Locus_1103_Transcript_2:E2.5.1.18, gst|Locus_1103_Transcript_3:E2.5.1.18, gst|Locus_1103_Transcript_5:E2.5.1.18, gst|Locus_1103_Transcript_6:E2.5.1.18, gst|Locus_11138_Transcript_1:E2.5.1.18, gst|Locus_11138_Transcript_2:E2.5.1.18, gst|Locus_11138_Transcript_3:E2.5.1.18, gst|Locus_11138_Transcript_4:E2.5.1.18, gst|Loc…
Metabolism; Xenobiotics Biodegradation and Metabolism; Naphthalene degradation [PATH:ko00626];	29	|Locus_15074_Transcript_1:E1.3.99.-|Locus_15074_Transcript_2:E1.3.99.-|Locus_15074_Transcript_3:E1.3.99.-|Locus_31_Transcript_1:frmA, ADH5, adhC|Locus_31_Transcript_2:frmA, ADH5, adhC|Locus_31_Transcript_3:frmA, ADH5, adhC|Locus_31_Transcript_4:frmA, ADH5, adhC|Locus_31_Transcript_5:frmA, ADH5, adhC|Locus_31_Transcript_6:frmA, ADH5, adhC|Locus_39224_Transcript_1:frmA, ADH5, adhC|Locus_41252_Trans…
Metabolism; Xenobiotics Biodegradation and Metabolism; Polycyclic aromatic hydrocarbon degradation [PATH:ko00624];	3	|Locus_15539_Transcript_1:E2.1.1.-|Locus_20556_Transcript_1:E2.1.1.-|Locus_75749_Transcript_1:E2.1.1.-|
Metabolism; Xenobiotics Biodegradation and Metabolism; Styrene degradation [PATH:ko00643];	23	|Locus_13958_Transcript_1:E5.2.1.2, maiA|Locus_13958_Transcript_2:E5.2.1.2, maiA|Locus_13958_Transcript_3:E5.2.1.2, maiA|Locus_13958_Transcript_4:E5.2.1.2, maiA|Locus_17729_Transcript_1:E1.13.11.5, hmgA|Locus_17729_Transcript_2:E1.13.11.5, hmgA|Locus_2398_Transcript_1:E3.5.1.4, amiE|Locus_2398_Transcript_2:E3.5.1.4, amiE|Locus_2398_Transcript_3:E3.5.1.4, amiE|Locus_2398_Transcript_4:E3.5.1.4, ami…
Metabolism; Xenobiotics Biodegradation and Metabolism; Toluene degradation [PATH:ko00623];	21	|Locus_10249_Transcript_1:E3.1.1.45|Locus_10249_Transcript_10:E3.1.1.45|Locus_10249_Transcript_2:E3.1.1.45|Locus_10249_Transcript_3:E3.1.1.45|Locus_10249_Transcript_4:E3.1.1.45|Locus_10249_Transcript_5:E3.1.1.45|Locus_10249_Transcript_6:E3.1.1.45|Locus_10249_Transcript_7:E3.1.1.45|Locus_10249_Transcript_8:E3.1.1.45|Locus_10249_Transcript_9:E3.1.1.45|Locus_3691_Transcript_1:E3.1.1.45|Locus_3691_Tr…
>2. Genetic Information Processing
Genetic Information Processing; Folding, Sorting and Degradation; Chaperones and folding catalysts [BR:ko03110];	632	|Locus_1002_Transcript_1:CTSC|Locus_1002_Transcript_10:CTSC|Locus_1002_Transcript_2:CTSC|Locus_1002_Transcript_3:CTSC|Locus_1002_Transcript_4:CTSC|Locus_1002_Transcript_5:CTSC|Locus_1002_Transcript_6:CTSC|Locus_1002_Transcript_7:CTSC|Locus_1002_Transcript_8:CTSC|Locus_1002_Transcript_9:CTSC|Locus_10053_Transcript_1:HSPA1_8|Locus_10053_Transcript_2:HSPA1_8|Locus_10053_Transcript_3:HSPA1_8|Locus_10…
Genetic Information Processing; Folding, Sorting and Degradation; Proteasome [BR:ko03051];	304	|Locus_10053_Transcript_1:HSPA1_8|Locus_10053_Transcript_2:HSPA1_8|Locus_10053_Transcript_3:HSPA1_8|Locus_10053_Transcript_4:HSPA1_8|Locus_10053_Transcript_5:HSPA1_8|Locus_10053_Transcript_6:HSPA1_8|Locus_10053_Transcript_7:HSPA1_8|Locus_1011_Transcript_1:PSMB4|Locus_1011_Transcript_2:PSMB4|Locus_1011_Transcript_3:PSMB4|Locus_1011_Transcript_4:PSMB4|Locus_1011_Transcript_5:PSMB4|Locus_10636_Trans…
Genetic Information Processing; Folding, Sorting and Degradation; Proteasome [PATH:ko03050];	226	|Locus_1011_Transcript_1:PSMB4|Locus_1011_Transcript_2:PSMB4|Locus_1011_Transcript_3:PSMB4|Locus_1011_Transcript_4:PSMB4|Locus_1011_Transcript_5:PSMB4|Locus_10636_Transcript_1:PSMA7|Locus_10636_Transcript_2:PSMA7|Locus_10636_Transcript_3:PSMA7|Locus_10636_Transcript_4:PSMA7|Locus_10636_Transcript_5:PSMA7|Locus_10636_Transcript_6:PSMA7|Locus_10636_Transcript_7:PSMA7|Locus_10636_Transcript_8:PSMA7|…
Genetic Information Processing; Folding, Sorting and Degradation; Protein export [PATH:ko03060];	75	|Locus_10631_Transcript_1:SEC11, sipW|Locus_10631_Transcript_2:SEC11, sipW|Locus_10631_Transcript_3:SEC11, sipW|Locus_1098_Transcript_1:SRP54, ffh|Locus_1098_Transcript_2:SRP54, ffh|Locus_1098_Transcript_3:SRP54, ffh|Locus_1098_Transcript_4:SRP54, ffh|Locus_1098_Transcript_5:SRP54, ffh|Locus_1098_Transcript_6:SRP54, ffh|Locus_1098_Transcript_7:SRP54, ffh|Locus_1098_Transcript_8:SRP54, ffh|Locus_1…
Genetic Information Processing; Folding, Sorting and Degradation; Protein processing in endoplasmic reticulum [PATH:ko04141];	363	|Locus_10053_Transcript_1:HSPA1_8|Locus_10053_Transcript_2:HSPA1_8|Locus_10053_Transcript_3:HSPA1_8|Locus_10053_Transcript_4:HSPA1_8|Locus_10053_Transcript_5:HSPA1_8|Locus_10053_Transcript_6:HSPA1_8|Locus_10053_Transcript_7:HSPA1_8|Locus_10494_Transcript_1:SEC24|Locus_10494_Transcript_2:SEC24|Locus_1124_Transcript_10:CALR|Locus_1124_Transcript_12:CALR|Locus_1124_Transcript_3:CALR|Locus_1124_Trans…
Genetic Information Processing; Folding, Sorting and Degradation; RNA degradation [PATH:ko03018];	196	|Locus_10407_Transcript_1:CNOT2, NOT2|Locus_10407_Transcript_2:CNOT2, NOT2|Locus_10914_Transcript_1:CNOT4, NOT4, MOT2|Locus_10914_Transcript_2:CNOT4, NOT4, MOT2|Locus_11190_Transcript_1:groEL, HSPD1|Locus_11190_Transcript_2:groEL, HSPD1|Locus_11190_Transcript_3:groEL, HSPD1|Locus_11190_Transcript_4:groEL, HSPD1|Locus_11190_Transcript_5:groEL, HSPD1|Locus_11190_Transcript_6:groEL, HSPD1|Locus_1119…
Genetic Information Processing; Folding, Sorting and Degradation; SNARE interactions in vesicular transport [PATH:ko04130];	36	|Locus_12826_Transcript_1:VAMP1|Locus_1490_Transcript_1:BET1|Locus_23314_Transcript_1:STX7|Locus_23314_Transcript_2:STX7|Locus_23314_Transcript_3:STX7|Locus_24996_Transcript_1:VAMP7|Locus_25648_Transcript_1:STX18|Locus_27554_Transcript_1:SNAP23|Locus_29548_Transcript_1:STX17|Locus_3416_Transcript_10:STX5|Locus_3416_Transcript_11:STX5|Locus_3416_Transcript_12:STX5|Locus_3416_Transcript_13:STX5|Loc…
Genetic Information Processing; Folding, Sorting and Degradation; SNAREs [BR:ko04131];	37	|Locus_12826_Transcript_1:VAMP1|Locus_1490_Transcript_1:BET1|Locus_23314_Transcript_1:STX7|Locus_23314_Transcript_2:STX7|Locus_23314_Transcript_3:STX7|Locus_24996_Transcript_1:VAMP7|Locus_25648_Transcript_1:STX18|Locus_27554_Transcript_1:SNAP23|Locus_29548_Transcript_1:STX17|Locus_3416_Transcript_10:STX5|Locus_3416_Transcript_11:STX5|Locus_3416_Transcript_12:STX5|Locus_3416_Transcript_13:STX5|Loc…
Genetic Information Processing; Folding, Sorting and Degradation; Sulfur relay system [PATH:ko04122];	33	|Locus_10512_Transcript_1:MOCS3, UBA4, moeB|Locus_15284_Transcript_1:TST, MPST, sseA|Locus_15585_Transcript_2:URM1|Locus_15585_Transcript_3:URM1|Locus_27088_Transcript_1:TST, MPST, sseA|Locus_27088_Transcript_2:TST, MPST, sseA|Locus_2936_Transcript_1:TST, MPST, sseA|Locus_2936_Transcript_2:TST, MPST, sseA|Locus_41203_Transcript_1:MOCS2, moaE|Locus_41415_Transcript_1:MOCS2, moaE|Locus_4815_Transcr…
Genetic Information Processing; Folding, Sorting and Degradation; Ubiquitin mediated proteolysis [PATH:ko04120];	375	|Locus_10045_Transcript_1:BIRC2_3_4|Locus_10045_Transcript_2:BIRC2_3_4|Locus_10045_Transcript_3:BIRC2_3_4|Locus_10045_Transcript_4:BIRC2_3_4|Locus_10045_Transcript_5:BIRC2_3_4|Locus_10045_Transcript_6:BIRC2_3_4|Locus_1022_Transcript_1:RBX2, ROC2, RNF7|Locus_10502_Transcript_1:BIRC2_3_4|Locus_10502_Transcript_2:BIRC2_3_4|Locus_10502_Transcript_3:BIRC2_3_4|Locus_1057_Transcript_1:BIRC2_3_4|Locus_10…
Genetic Information Processing; Folding, Sorting and Degradation; Ubiquitin system [BR:ko04121];	859	|Locus_10045_Transcript_1:BIRC2_3_4|Locus_10045_Transcript_2:BIRC2_3_4|Locus_10045_Transcript_3:BIRC2_3_4|Locus_10045_Transcript_4:BIRC2_3_4|Locus_10045_Transcript_5:BIRC2_3_4|Locus_10045_Transcript_6:BIRC2_3_4|Locus_1022_Transcript_1:RBX2, ROC2, RNF7|Locus_10502_Transcript_1:BIRC2_3_4|Locus_10502_Transcript_2:BIRC2_3_4|Locus_10502_Transcript_3:BIRC2_3_4|Locus_10512_Transcript_1:MOCS3, UBA4, moeB…
Genetic Information Processing; RNA family; Non-coding RNAs	2	|Locus_23687_Transcript_1:snR13:SPSB1_4, SSB1, SSB4|Locus_85429_Transcript_1:snR10:NR4A2, NURR1|
Genetic Information Processing; Replication and Repair; Base excision repair [PATH:ko03410];	87	|Locus_10844_Transcript_1:LIG3|Locus_11735_Transcript_1:POLD3|Locus_11735_Transcript_2:POLD3|Locus_11735_Transcript_3:POLD3|Locus_11735_Transcript_4:POLD3|Locus_11884_Transcript_1:PARP|Locus_13224_Transcript_1:PCNA|Locus_13224_Transcript_2:PCNA|Locus_13224_Transcript_3:PCNA|Locus_13224_Transcript_4:PCNA|Locus_13224_Transcript_5:PCNA|Locus_14848_Transcript_1:POLE4|Locus_14848_Transcript_2:POLE4|Lo…
Genetic Information Processing; Replication and Repair; Chromosome [BR:ko03036];	676	|Locus_10101_Transcript_1:TAF4|Locus_10222_Transcript_1:SIRT2, SIR2L2|Locus_10222_Transcript_2:SIRT2, SIR2L2|Locus_10222_Transcript_3:SIRT2, SIR2L2|Locus_10346_Transcript_1:MRGBP|Locus_10346_Transcript_2:MRGBP|Locus_10346_Transcript_3:MRGBP|Locus_10521_Transcript_1:CHD4, MI2B|Locus_10521_Transcript_2:CHD4, MI2B|Locus_10536_Transcript_2:TAF5|Locus_10536_Transcript_3:TAF5|Locus_10536_Transcript_4:T…
Genetic Information Processing; Replication and Repair; DNA repair and recombination proteins [BR:ko03400];	416	|Locus_10025_Transcript_1:RRM2|Locus_10590_Transcript_1:NBN, NBS1|Locus_10590_Transcript_2:NBN, NBS1|Locus_10590_Transcript_3:NBN, NBS1|Locus_10590_Transcript_4:NBN, NBS1|Locus_10590_Transcript_5:NBN, NBS1|Locus_10659_Transcript_1:PNKP|Locus_10659_Transcript_2:PNKP|Locus_10659_Transcript_3:PNKP|Locus_10659_Transcript_5:PNKP|Locus_10659_Transcript_6:PNKP|Locus_10764_Transcript_1:TFIIH3, GTF2H3, TF…
Genetic Information Processing; Replication and Repair; DNA replication [PATH:ko03030];	107	|Locus_1084_Transcript_2:MCM3|Locus_1084_Transcript_3:MCM3|Locus_1084_Transcript_4:MCM3|Locus_1084_Transcript_5:MCM3|Locus_1084_Transcript_6:MCM3|Locus_1084_Transcript_7:MCM3|Locus_11719_Transcript_1:RNASEH2C|Locus_11719_Transcript_2:RNASEH2C|Locus_11719_Transcript_3:RNASEH2C|Locus_11719_Transcript_4:RNASEH2C|Locus_11735_Transcript_1:POLD3|Locus_11735_Transcript_2:POLD3|Locus_11735_Transcript_3:P…
Genetic Information Processing; Replication and Repair; DNA replication proteins [BR:ko03032];	269	|Locus_10590_Transcript_1:NBN, NBS1|Locus_10590_Transcript_2:NBN, NBS1|Locus_10590_Transcript_3:NBN, NBS1|Locus_10590_Transcript_4:NBN, NBS1|Locus_10590_Transcript_5:NBN, NBS1|Locus_1084_Transcript_2:MCM3|Locus_1084_Transcript_3:MCM3|Locus_1084_Transcript_4:MCM3|Locus_1084_Transcript_5:MCM3|Locus_1084_Transcript_6:MCM3|Locus_1084_Transcript_7:MCM3|Locus_11719_Transcript_1:RNASEH2C|Locus_11719_Tra…
Genetic Information Processing; Replication and Repair; Homologous recombination [PATH:ko03440];	57	|Locus_10590_Transcript_1:NBN, NBS1|Locus_10590_Transcript_2:NBN, NBS1|Locus_10590_Transcript_3:NBN, NBS1|Locus_10590_Transcript_4:NBN, NBS1|Locus_10590_Transcript_5:NBN, NBS1|Locus_11735_Transcript_1:POLD3|Locus_11735_Transcript_2:POLD3|Locus_11735_Transcript_3:POLD3|Locus_11735_Transcript_4:POLD3|Locus_14082_Transcript_1:RAD50|Locus_14193_Transcript_1:RFA2, RPA2|Locus_14193_Transcript_2:RFA2, R…
Genetic Information Processing; Replication and Repair; Mismatch repair [PATH:ko03430];	64	|Locus_11651_Transcript_1:MSH6|Locus_11735_Transcript_1:POLD3|Locus_11735_Transcript_2:POLD3|Locus_11735_Transcript_3:POLD3|Locus_11735_Transcript_4:POLD3|Locus_13224_Transcript_1:PCNA|Locus_13224_Transcript_2:PCNA|Locus_13224_Transcript_3:PCNA|Locus_13224_Transcript_4:PCNA|Locus_13224_Transcript_5:PCNA|Locus_14193_Transcript_1:RFA2, RPA2|Locus_14193_Transcript_2:RFA2, RPA2|Locus_14193_Transcript…
Genetic Information Processing; Replication and Repair; Non-homologous end-joining [PATH:ko03450];	46	|Locus_14082_Transcript_1:RAD50|Locus_15240_Transcript_1:RAD50|Locus_21369_Transcript_1:E6.5.1.1, lig|Locus_21386_Transcript_1:PRKDC|Locus_26901_Transcript_1:RAD50|Locus_28177_Transcript_1:MRE11|Locus_3539_Transcript_1:LIG4, DNL4|Locus_3539_Transcript_2:LIG4, DNL4|Locus_3539_Transcript_3:LIG4, DNL4|Locus_3539_Transcript_4:LIG4, DNL4|Locus_3539_Transcript_5:LIG4, DNL4|Locus_3539_Transcript_6:LIG4,…
Genetic Information Processing; Replication and Repair; Nucleotide excision repair [PATH:ko03420];	122	|Locus_10764_Transcript_1:TFIIH3, GTF2H3, TFB4|Locus_10764_Transcript_4:TFIIH3, GTF2H3, TFB4|Locus_10764_Transcript_5:TFIIH3, GTF2H3, TFB4|Locus_11735_Transcript_1:POLD3|Locus_11735_Transcript_2:POLD3|Locus_11735_Transcript_3:POLD3|Locus_11735_Transcript_4:POLD3|Locus_12620_Transcript_1:CCNH|Locus_12620_Transcript_2:CCNH|Locus_12620_Transcript_3:CCNH|Locus_12620_Transcript_4:CCNH|Locus_13224_Tran…
Genetic Information Processing; Transcription; Basal transcription factors [PATH:ko03022];	91	|Locus_10101_Transcript_1:TAF4|Locus_10536_Transcript_2:TAF5|Locus_10536_Transcript_3:TAF5|Locus_10536_Transcript_4:TAF5|Locus_10764_Transcript_1:TFIIH3, GTF2H3, TFB4|Locus_10764_Transcript_4:TFIIH3, GTF2H3, TFB4|Locus_10764_Transcript_5:TFIIH3, GTF2H3, TFB4|Locus_10883_Transcript_1:TAF8|Locus_12620_Transcript_1:CCNH|Locus_12620_Transcript_2:CCNH|Locus_12620_Transcript_3:CCNH|Locus_12620_Transcri…
Genetic Information Processing; Transcription; RNA polymerase [PATH:ko03020];	111	|Locus_10784_Transcript_1:RPB4, POLR2D|Locus_10784_Transcript_2:RPB4, POLR2D|Locus_10784_Transcript_3:RPB4, POLR2D|Locus_10784_Transcript_4:RPB4, POLR2D|Locus_10784_Transcript_5:RPB4, POLR2D|Locus_10902_Transcript_1:RPA49, POLR1E|Locus_10902_Transcript_2:RPA49, POLR1E|Locus_10990_Transcript_1:RPB12, POLR2K|Locus_10990_Transcript_2:RPB12, POLR2K|Locus_10990_Transcript_3:RPB12, POLR2K|Locus_10990_T…
Genetic Information Processing; Transcription; Spliceosome [BR:ko03041];	993	|Locus_1001_Transcript_1:THOC1|Locus_1001_Transcript_2:THOC1|Locus_1001_Transcript_3:THOC1|Locus_1001_Transcript_4:THOC1|Locus_1001_Transcript_5:THOC1|Locus_10048_Transcript_1:PQBP1, NPW38|Locus_10048_Transcript_2:PQBP1, NPW38|Locus_10048_Transcript_3:PQBP1, NPW38|Locus_10053_Transcript_1:HSPA1_8|Locus_10053_Transcript_2:HSPA1_8|Locus_10053_Transcript_3:HSPA1_8|Locus_10053_Transcript_4:HSPA1_8|Lo…
Genetic Information Processing; Transcription; Spliceosome [PATH:ko03040];	533	|Locus_1001_Transcript_1:THOC1|Locus_1001_Transcript_2:THOC1|Locus_1001_Transcript_3:THOC1|Locus_1001_Transcript_4:THOC1|Locus_1001_Transcript_5:THOC1|Locus_10048_Transcript_1:PQBP1, NPW38|Locus_10048_Transcript_2:PQBP1, NPW38|Locus_10048_Transcript_3:PQBP1, NPW38|Locus_10053_Transcript_1:HSPA1_8|Locus_10053_Transcript_2:HSPA1_8|Locus_10053_Transcript_3:HSPA1_8|Locus_10053_Transcript_4:HSPA1_8|Lo…
Genetic Information Processing; Transcription; Transcription factors [BR:ko03000];	356	|Locus_10032_Transcript_1:NKX2-5|Locus_10032_Transcript_2:NKX2-5|Locus_10032_Transcript_3:NKX2-5|Locus_1010_Transcript_1:NR1F1, RORA|Locus_1010_Transcript_2:NR1F1, RORA|Locus_1010_Transcript_3:NR1F1, RORA|Locus_1010_Transcript_4:NR1F1, RORA|Locus_1010_Transcript_5:NR1F1, RORA|Locus_1010_Transcript_6:NR1F1, RORA|Locus_1010_Transcript_7:NR1F1, RORA|Locus_1010_Transcript_8:NR1F1, RORA|Locus_1010_Tra…
Genetic Information Processing; Translation; Aminoacyl-tRNA biosynthesis [PATH:ko00970];	222	|Locus_11076_Transcript_1:HARS, hisS|Locus_11076_Transcript_2:HARS, hisS|Locus_11076_Transcript_3:HARS, hisS|Locus_11076_Transcript_4:HARS, hisS|Locus_11076_Transcript_5:HARS, hisS|Locus_11076_Transcript_6:HARS, hisS|Locus_11076_Transcript_7:HARS, hisS|Locus_11461_Transcript_1:WARS, trpS|Locus_11514_Transcript_1:EPRS|Locus_11514_Transcript_2:EPRS|Locus_11939_Transcript_1:GARS, glyS1|Locus_11939_T…
Genetic Information Processing; Translation; RNA transport [PATH:ko03013];	492	|Locus_1001_Transcript_1:THOC1|Locus_1001_Transcript_2:THOC1|Locus_1001_Transcript_3:THOC1|Locus_1001_Transcript_4:THOC1|Locus_1001_Transcript_5:THOC1|Locus_10277_Transcript_1:EIF1A|Locus_10456_Transcript_1:UPF3, RENT3|Locus_10456_Transcript_2:UPF3, RENT3|Locus_10456_Transcript_3:UPF3, RENT3|Locus_10456_Transcript_4:UPF3, RENT3|Locus_10456_Transcript_5:UPF3, RENT3|Locus_10456_Transcript_6:UPF3, R…
Genetic Information Processing; Translation; Ribosome Biogenesis [BR:ko03009];	415	|Locus_10053_Transcript_1:HSPA1_8|Locus_10053_Transcript_2:HSPA1_8|Locus_10053_Transcript_3:HSPA1_8|Locus_10053_Transcript_4:HSPA1_8|Locus_10053_Transcript_5:HSPA1_8|Locus_10053_Transcript_6:HSPA1_8|Locus_10053_Transcript_7:HSPA1_8|Locus_10467_Transcript_1:NOP56|Locus_10467_Transcript_2:NOP56|Locus_10467_Transcript_3:NOP56|Locus_10467_Transcript_4:NOP56|Locus_10467_Transcript_5:NOP56|Locus_10467_…
Genetic Information Processing; Translation; Ribosome [BR:ko03011];	198	|Locus_10098_Transcript_1:RP-L14e, RPL14|Locus_1021_Transcript_1:RP-LP2, RPLP2|Locus_102_Transcript_2:RP-S4e, RPS4|Locus_102_Transcript_3:RP-S4e, RPS4|Locus_102_Transcript_4:RP-S4e, RPS4|Locus_102_Transcript_5:RP-S4e, RPS4|Locus_108_Transcript_1:RP-S18e, RPS18|Locus_108_Transcript_2:RP-S18e, RPS18|Locus_108_Transcript_3:RP-S18e, RPS18|Locus_1116_Transcript_1:RP-L27e, RPL27|Locus_114_Transcript_1:…
Genetic Information Processing; Translation; Ribosome [PATH:ko03010];	198	|Locus_10098_Transcript_1:RP-L14e, RPL14|Locus_1021_Transcript_1:RP-LP2, RPLP2|Locus_102_Transcript_2:RP-S4e, RPS4|Locus_102_Transcript_3:RP-S4e, RPS4|Locus_102_Transcript_4:RP-S4e, RPS4|Locus_102_Transcript_5:RP-S4e, RPS4|Locus_108_Transcript_1:RP-S18e, RPS18|Locus_108_Transcript_2:RP-S18e, RPS18|Locus_108_Transcript_3:RP-S18e, RPS18|Locus_1116_Transcript_1:RP-L27e, RPL27|Locus_114_Transcript_1:…
Genetic Information Processing; Translation; Ribosome biogenesis in eukaryotes [PATH:ko03008];	300	|Locus_10467_Transcript_1:NOP56|Locus_10467_Transcript_2:NOP56|Locus_10467_Transcript_3:NOP56|Locus_10467_Transcript_4:NOP56|Locus_10467_Transcript_5:NOP56|Locus_10467_Transcript_6:NOP56|Locus_10467_Transcript_7:NOP56|Locus_10467_Transcript_8:NOP56|Locus_10497_Transcript_1:NOG1|Locus_10497_Transcript_2:NOG1|Locus_10497_Transcript_3:NOG1|Locus_11713_Transcript_11:UTP18|Locus_11713_Transcript_2:UTP…
Genetic Information Processing; Translation; Translation factors [BR:ko03012];	251	|Locus_10277_Transcript_1:EIF1A|Locus_11117_Transcript_1:EIF2B1|Locus_11117_Transcript_2:EIF2B1|Locus_11117_Transcript_3:EIF2B1|Locus_1125_Transcript_1:EEF1B|Locus_1125_Transcript_2:EEF1B|Locus_12649_Transcript_1:EIF5|Locus_12736_Transcript_1:EIF3B|Locus_12736_Transcript_2:EIF3B|Locus_13187_Transcript_1:EIF2B4|Locus_13494_Transcript_1:EIF3G|Locus_13494_Transcript_2:EIF3G|Locus_13494_Transcript_3:…
Genetic Information Processing; Translation; mRNA surveillance pathway [PATH:ko03015];	231	|Locus_10220_Transcript_1:CSTF1|Locus_10220_Transcript_2:CSTF1|Locus_10220_Transcript_3:CSTF1|Locus_10456_Transcript_1:UPF3, RENT3|Locus_10456_Transcript_2:UPF3, RENT3|Locus_10456_Transcript_3:UPF3, RENT3|Locus_10456_Transcript_4:UPF3, RENT3|Locus_10456_Transcript_5:UPF3, RENT3|Locus_10456_Transcript_6:UPF3, RENT3|Locus_10456_Transcript_7:UPF3, RENT3|Locus_11761_Transcript_1:CPSF6_7|Locus_11761_T…
>3. Environmental Information Processing
Environmental Information Processing; Membrane Transport; ABC transporters [PATH:ko02010];	41	|Locus_11402_Transcript_1:ABCB7|Locus_11402_Transcript_2:ABCB7|Locus_11402_Transcript_3:ABCB7|Locus_11402_Transcript_4:ABCB7|Locus_11402_Transcript_5:ABCB7|Locus_11402_Transcript_6:ABCB7|Locus_12608_Transcript_1:ABCA5|Locus_16188_Transcript_1:ABCA5|Locus_16188_Transcript_2:ABCA5|Locus_16188_Transcript_4:ABCA5|Locus_20574_Transcript_1:ABCG5|Locus_20761_Transcript_1:ABCD3, PMP70|Locus_20761_Transcr…
Environmental Information Processing; Membrane Transport; Bacterial secretion system [PATH:ko03070];	12	|Locus_1098_Transcript_1:SRP54, ffh|Locus_1098_Transcript_2:SRP54, ffh|Locus_1098_Transcript_3:SRP54, ffh|Locus_1098_Transcript_4:SRP54, ffh|Locus_1098_Transcript_5:SRP54, ffh|Locus_1098_Transcript_6:SRP54, ffh|Locus_1098_Transcript_7:SRP54, ffh|Locus_1098_Transcript_8:SRP54, ffh|Locus_1098_Transcript_9:SRP54, ffh|Locus_6246_Transcript_1:yidC, spoIIIJ, OXA1|Locus_6246_Transcript_2:yidC, spoIIIJ, …
Environmental Information Processing; Membrane Transport; Secretion system [BR:ko02044];	69	|Locus_1098_Transcript_1:SRP54, ffh|Locus_1098_Transcript_2:SRP54, ffh|Locus_1098_Transcript_3:SRP54, ffh|Locus_1098_Transcript_4:SRP54, ffh|Locus_1098_Transcript_5:SRP54, ffh|Locus_1098_Transcript_6:SRP54, ffh|Locus_1098_Transcript_7:SRP54, ffh|Locus_1098_Transcript_8:SRP54, ffh|Locus_1098_Transcript_9:SRP54, ffh|Locus_11877_Transcript_1:comEB|Locus_14005_Transcript_1:SEC62|Locus_14005_Transcrip…
Environmental Information Processing; Membrane Transport; Transporters [BR:ko02000];	100	|Locus_10630_Transcript_1:SLC17A5|Locus_11316_Transcript_1:SLC17A5|Locus_11316_Transcript_2:SLC17A5|Locus_11316_Transcript_3:SLC17A5|Locus_11316_Transcript_4:SLC17A5|Locus_11316_Transcript_5:SLC17A5|Locus_11402_Transcript_1:ABCB7|Locus_11402_Transcript_2:ABCB7|Locus_11402_Transcript_3:ABCB7|Locus_11402_Transcript_4:ABCB7|Locus_11402_Transcript_5:ABCB7|Locus_11402_Transcript_6:ABCB7|Locus_12608_Tr…
Environmental Information Processing; Signal Transduction; Calcium signaling pathway [PATH:ko04020];	206	|Locus_11085_Transcript_1:CALM|Locus_11444_Transcript_1:TNNC1|Locus_13096_Transcript_1:CALM|Locus_13096_Transcript_2:CALM|Locus_13096_Transcript_3:CALM|Locus_13096_Transcript_4:CALM|Locus_13096_Transcript_5:CALM|Locus_13096_Transcript_6:CALM|Locus_13096_Transcript_7:CALM|Locus_13109_Transcript_1:EGFR, ERBB1|Locus_13220_Transcript_1:CALM|Locus_13507_Transcript_1:CALM|Locus_13507_Transcript_2:CALM|…
Environmental Information Processing; Signal Transduction; ErbB signaling pathway [PATH:ko04012];	71	|Locus_13109_Transcript_1:EGFR, ERBB1|Locus_14038_Transcript_1:EGFR, ERBB1|Locus_14038_Transcript_2:EGFR, ERBB1|Locus_1830_Transcript_1:JUN|Locus_1830_Transcript_2:JUN|Locus_1830_Transcript_3:JUN|Locus_1830_Transcript_4:JUN|Locus_18668_Transcript_1:EGFR, ERBB1|Locus_18856_Transcript_2:STAT5B|Locus_18927_Transcript_1:ABL1|Locus_21364_Transcript_1:EGFR, ERBB1|Locus_21364_Transcript_2:EGFR, ERBB1|Lo…
Environmental Information Processing; Signal Transduction; Hedgehog signaling pathway [PATH:ko04340];	43	|Locus_10392_Transcript_3:LRP2|Locus_12021_Transcript_1:RAB23|Locus_12682_Transcript_1:CSNK1G|Locus_14745_Transcript_1::CSNK1A|Locus_17269_Transcript_1:WNT8|Locus_18470_Transcript_1:PKA|Locus_20793_Transcript_1:FBXW1_11, BTRC, beta-TRCP|Locus_20794_Transcript_1:FBXW1_11, BTRC, beta-TRCP|Locus_23371_Transcript_1:BMP2_4|Locus_27301_Transcript_1:CSNK1A|Locus_27301_Transcript_2:CSNK1A|Locus_27301_Tra…
Environmental Information Processing; Signal Transduction; Jak-STAT signaling pathway [PATH:ko04630];	34	|Locus_12750_Transcript_1:CCND2|Locus_17120_Transcript_1:galT, GALT:IL11RA|Locus_17120_Transcript_2:galT, GALT:IL11RA|Locus_18856_Transcript_2:STAT5B|Locus_28322_Transcript_1:STAT4|Locus_4016_Transcript_10:MYC|Locus_4016_Transcript_11:MYC|Locus_4016_Transcript_12:MYC|Locus_4016_Transcript_3:MYC|Locus_4016_Transcript_4:MYC|Locus_4016_Transcript_5:MYC|Locus_4016_Transcript_6:MYC|Locus_4016_Transcri…
Environmental Information Processing; Signal Transduction; MAPK signaling pathway - fly [PATH:ko04013];	13	|Locus_13109_Transcript_1:EGFR, ERBB1|Locus_14038_Transcript_1:EGFR, ERBB1|Locus_14038_Transcript_2:EGFR, ERBB1|Locus_18668_Transcript_1:EGFR, ERBB1|Locus_21364_Transcript_1:EGFR, ERBB1|Locus_21364_Transcript_2:EGFR, ERBB1|Locus_43658_Transcript_1:PHL|Locus_48523_Transcript_1:ETS, pnt|Locus_50157_Transcript_1:PTPN11|Locus_71500_Transcript_1:MAP2K1, MEK1|Locus_78206_Transcript_1:ETS, pnt|Locus_887…
Environmental Information Processing; Signal Transduction; MAPK signaling pathway - yeast [PATH:ko04011];	38	|Locus_1402_Transcript_1::CDC42|Locus_1402_Transcript_2::CDC42|Locus_1402_Transcript_3::CDC42|Locus_1402_Transcript_4::CDC42|Locus_1402_Transcript_5::CDC42|Locus_1402_Transcript_6::CDC42|Locus_1402_Transcript_7::CDC42|Locus_1402_Transcript_8::CDC42|Locus_25889_Transcript_1:CDC42|Locus_3111_Transcript_1:CDC42|Locus_3111_Transcript_2:CDC42|Locus_31184_Transcript_1:TPR|Locus_36772_Transcript_1:P38|L…
Environmental Information Processing; Signal Transduction; MAPK signaling pathway [PATH:ko04010];	265	|Locus_10009_Transcript_1:FLNA|Locus_10009_Transcript_2:FLNA|Locus_10053_Transcript_1:HSPA1_8|Locus_10053_Transcript_2:HSPA1_8|Locus_10053_Transcript_3:HSPA1_8|Locus_10053_Transcript_4:HSPA1_8|Locus_10053_Transcript_5:HSPA1_8|Locus_10053_Transcript_6:HSPA1_8|Locus_10053_Transcript_7:HSPA1_8|Locus_11806_Transcript_1:TRAF2|Locus_1248_Transcript_1:HSPA1_8|Locus_1248_Transcript_2:HSPA1_8|Locus_1248_T…
Environmental Information Processing; Signal Transduction; Notch signaling pathway [PATH:ko04330];	84	|Locus_10241_Transcript_1:HES1|Locus_10241_Transcript_2:HES1|Locus_12085_Transcript_10:NOTCH|Locus_12085_Transcript_11:NOTCH|Locus_12085_Transcript_3:NOTCH|Locus_12085_Transcript_4:NOTCH|Locus_12085_Transcript_5:NOTCH|Locus_12085_Transcript_6:NOTCH|Locus_12085_Transcript_7:NOTCH|Locus_12085_Transcript_8:NOTCH|Locus_12085_Transcript_9:NOTCH|Locus_1277_Transcript_1:HES1|Locus_1277_Transcript_3:HES1…
Environmental Information Processing; Signal Transduction; Phosphatidylinositol signaling system [PATH:ko04070];	138	|Locus_10763_Transcript_4:E3.1.3.25, IMPA, suhB|Locus_11085_Transcript_1:CALM|Locus_13096_Transcript_1:CALM|Locus_13096_Transcript_2:CALM|Locus_13096_Transcript_3:CALM|Locus_13096_Transcript_4:CALM|Locus_13096_Transcript_5:CALM|Locus_13096_Transcript_6:CALM|Locus_13096_Transcript_7:CALM|Locus_13220_Transcript_1:CALM|Locus_13507_Transcript_1:CALM|Locus_13507_Transcript_2:CALM|Locus_14436_Transcrip…
Environmental Information Processing; Signal Transduction; Plant hormone signal transduction [PATH:ko04075];	1	|Locus_68219_Transcript_1:BRI1|
Environmental Information Processing; Signal Transduction; TGF-beta signaling pathway [PATH:ko04350];	96	|Locus_12969_Transcript_1:FST|Locus_16545_Transcript_2:PPP2C|Locus_17778_Transcript_1:THBS|Locus_1818_Transcript_1:RBX1, ROC1|Locus_1818_Transcript_2:RBX1, ROC1|Locus_1967_Transcript_10:PPP2R1|Locus_1967_Transcript_11:PPP2R1|Locus_1967_Transcript_12:PPP2R1|Locus_1967_Transcript_2:PPP2R1|Locus_1967_Transcript_3:PPP2R1|Locus_1967_Transcript_4:PPP2R1|Locus_1967_Transcript_5:PPP2R1|Locus_1967_Transcr…
Environmental Information Processing; Signal Transduction; Two-component system [BR:ko02022];	1	|Locus_19670_Transcript_1:natR:BTBD3_6|
Environmental Information Processing; Signal Transduction; Two-component system [PATH:ko02020];	79	|Locus_101_Transcript_1:E6.3.1.2, glnA|Locus_13442_Transcript_1:E6.3.1.2, glnA|Locus_14268_Transcript_5:E3.1.3.1, phoA, phoB|Locus_14268_Transcript_6:E3.1.3.1, phoA, phoB|Locus_14268_Transcript_7:E3.1.3.1, phoA, phoB|Locus_16673_Transcript_1:COX15|Locus_16673_Transcript_2:COX15|Locus_16673_Transcript_3:COX15|Locus_16673_Transcript_4:COX15|Locus_19670_Transcript_1:natR:BTBD3_6|Locus_20529_Transcri…
Environmental Information Processing; Signal Transduction; VEGF signaling pathway [PATH:ko04370];	80	|Locus_1307_Transcript_1:RAC1|Locus_1307_Transcript_2:RAC1|Locus_1307_Transcript_3:RAC1|Locus_1307_Transcript_4:RAC1|Locus_1307_Transcript_5:RAC1|Locus_1307_Transcript_6:RAC1|Locus_1307_Transcript_7:RAC1|Locus_1402_Transcript_1::CDC42|Locus_1402_Transcript_2::CDC42|Locus_1402_Transcript_3::CDC42|Locus_1402_Transcript_4::CDC42|Locus_1402_Transcript_5::CDC42|Locus_1402_Transcript_6::CDC42|Locus_140…
Environmental Information Processing; Signal Transduction; Wnt signaling pathway [PATH:ko04310];	204	|Locus_11289_Transcript_1:RUVBL1, RVB1, INO80H|Locus_11289_Transcript_2:RUVBL1, RVB1, INO80H|Locus_11809_Transcript_1:LRP5_6|Locus_11809_Transcript_2:LRP5_6|Locus_12750_Transcript_1:CCND2|Locus_1290_Transcript_10:PRICKLE|Locus_1307_Transcript_1:RAC1|Locus_1307_Transcript_2:RAC1|Locus_1307_Transcript_3:RAC1|Locus_1307_Transcript_4:RAC1|Locus_1307_Transcript_5:RAC1|Locus_1307_Transcript_6:RAC1|Locu…
Environmental Information Processing; Signal Transduction; mTOR signaling pathway [PATH:ko04150];	46	|Locus_16556_Transcript_1:GBL|Locus_16556_Transcript_2:GBL|Locus_17634_Transcript_1:RHEB|Locus_17634_Transcript_2:RHEB|Locus_24067_Transcript_1:CAB39, MO25|Locus_24067_Transcript_2:CAB39, MO25|Locus_24235_Transcript_1:PDPK1|Locus_287_Transcript_1:RP-S6e, RPS6|Locus_287_Transcript_2:RP-S6e, RPS6|Locus_287_Transcript_3:RP-S6e, RPS6|Locus_32620_Transcript_1::FRAP|Locus_32620_Transcript_2::FRAP|Locus…
Environmental Information Processing; Signaling Molecules and Interaction; Bacterial toxins [BR:ko02042];	2	|Locus_59790_Transcript_1:hya|Locus_85168_Transcript_1:hya|
Environmental Information Processing; Signaling Molecules and Interaction; CAM ligands [BR:ko04516];	144	|Locus_11050_Transcript_2:COL4A|Locus_11050_Transcript_3:COL4A|Locus_11050_Transcript_4:COL4A|Locus_13222_Transcript_1:RGM|Locus_13222_Transcript_2:RGM|Locus_13754_Transcript_1:TN|Locus_13754_Transcript_3:TN|Locus_14386_Transcript_1:COL6A|Locus_15004_Transcript_1:TN|Locus_15004_Transcript_10:TN|Locus_15004_Transcript_2:TN|Locus_15004_Transcript_3:TN|Locus_15004_Transcript_4:TN|Locus_15004_Transcr…
Environmental Information Processing; Signaling Molecules and Interaction; Cell adhesion molecules (CAMs) [BR:ko04515];	110	|Locus_10128_Transcript_1:NRXN|Locus_10619_Transcript_2:NLGN|Locus_10619_Transcript_3:NLGN|Locus_12806_Transcript_1:PTPRK|Locus_12806_Transcript_2:PTPRK|Locus_12806_Transcript_3:PTPRK|Locus_12806_Transcript_4:PTPRK|Locus_12806_Transcript_5:PTPRK|Locus_12806_Transcript_6:PTPRK|Locus_12871_Transcript_1:PTPRK|Locus_13128_Transcript_1:CSPG3, NCAN|Locus_13128_Transcript_2:CSPG3, NCAN|Locus_13128_Trans…
Environmental Information Processing; Signaling Molecules and Interaction; Cell adhesion molecules (CAMs) [PATH:ko04514];	36	|Locus_10128_Transcript_1:NRXN|Locus_10619_Transcript_2:NLGN|Locus_10619_Transcript_3:NLGN|Locus_16255_Transcript_1:NLGN|Locus_17361_Transcript_1:PTPRM|Locus_19082_Transcript_1:NLGN|Locus_19082_Transcript_2:NLGN|Locus_19082_Transcript_3:NLGN|Locus_19082_Transcript_4:NLGN|Locus_2524_Transcript_6:SELP|Locus_26252_Transcript_1:NLGN|Locus_26252_Transcript_2:NLGN|Locus_26252_Transcript_3:NLGN|Locus_26…
Environmental Information Processing; Signaling Molecules and Interaction; Cellular antigens [BR:ko04090];	347	|Locus_11281_Transcript_1:CD109|Locus_11334_Transcript_1:MRC|Locus_11334_Transcript_2:MRC|Locus_11334_Transcript_3:MRC|Locus_11345_Transcript_2:MRC|Locus_11345_Transcript_3:MRC|Locus_11494_Transcript_1:CD9|Locus_11494_Transcript_2:CD9|Locus_11494_Transcript_4:CD9|Locus_11808_Transcript_1:LRP1, CD91|Locus_12019_Transcript_1:MRC|Locus_12085_Transcript_10:NOTCH|Locus_12085_Transcript_11:NOTCH|Locus_…
Environmental Information Processing; Signaling Molecules and Interaction; Cytokine receptors [BR:ko04050];	23	|Locus_12324_Transcript_1:DDR2, TKT|Locus_13109_Transcript_1:EGFR, ERBB1|Locus_14038_Transcript_1:EGFR, ERBB1|Locus_14038_Transcript_2:EGFR, ERBB1|Locus_17120_Transcript_1:galT, GALT:IL11RA|Locus_17120_Transcript_2:galT, GALT:IL11RA|Locus_18668_Transcript_1:EGFR, ERBB1|Locus_21364_Transcript_1:EGFR, ERBB1|Locus_21364_Transcript_2:EGFR, ERBB1|Locus_34671_Transcript_1:ACVR1|Locus_4492_Transcript_1:…
Environmental Information Processing; Signaling Molecules and Interaction; Cytokine-cytokine receptor interaction [PATH:ko04060];	31	|Locus_13109_Transcript_1:EGFR, ERBB1|Locus_14038_Transcript_1:EGFR, ERBB1|Locus_14038_Transcript_2:EGFR, ERBB1|Locus_17120_Transcript_1:galT, GALT:IL11RA|Locus_17120_Transcript_2:galT, GALT:IL11RA|Locus_18668_Transcript_1:EGFR, ERBB1|Locus_21364_Transcript_1:EGFR, ERBB1|Locus_21364_Transcript_2:EGFR, ERBB1|Locus_23371_Transcript_1:BMP2_4|Locus_34671_Transcript_1:ACVR1|Locus_3754_Transcript_1:BMP…
Environmental Information Processing; Signaling Molecules and Interaction; Cytokines [BR:ko04052];	35	|Locus_22621_Transcript_1:BMP3_3B|Locus_23371_Transcript_1:BMP2_4|Locus_24797_Transcript_1:ANGPT4|Locus_24797_Transcript_6:ANGPT4|Locus_31313_Transcript_1:BMP9_10|Locus_3427_Transcript_1:NTF4|Locus_3427_Transcript_4:NTF4|Locus_3427_Transcript_6:NTF4|Locus_3427_Transcript_7:NTF4|Locus_3427_Transcript_8:NTF4|Locus_3427_Transcript_9:NTF4|Locus_3754_Transcript_1:BMP7S|Locus_3754_Transcript_2:BMP7S|Lo…
Environmental Information Processing; Signaling Molecules and Interaction; ECM-receptor interaction [PATH:ko04512];	100	|Locus_10432_Transcript_1:DAG1|Locus_10432_Transcript_2:DAG1|Locus_10432_Transcript_3:DAG1|Locus_10432_Transcript_4:DAG1|Locus_10432_Transcript_5:DAG1|Locus_11050_Transcript_2:COL4A|Locus_11050_Transcript_3:COL4A|Locus_11050_Transcript_4:COL4A|Locus_13754_Transcript_1:TN|Locus_13754_Transcript_3:TN|Locus_14386_Transcript_1:COL6A|Locus_15004_Transcript_1:TN|Locus_15004_Transcript_10:TN|Locus_15004…
Environmental Information Processing; Signaling Molecules and Interaction; Enzyme-linked receptors [BR:ko01020];	19	|Locus_12324_Transcript_1:DDR2, TKT|Locus_13109_Transcript_1:EGFR, ERBB1|Locus_14038_Transcript_1:EGFR, ERBB1|Locus_14038_Transcript_2:EGFR, ERBB1|Locus_18668_Transcript_1:EGFR, ERBB1|Locus_21364_Transcript_1:EGFR, ERBB1|Locus_21364_Transcript_2:EGFR, ERBB1|Locus_34671_Transcript_1:ACVR1|Locus_4492_Transcript_1:MET, HGFR|Locus_45538_Transcript_1:::PTK7, CCK4|Locus_47071_Transcript_1:ALK|Locus_493…
Environmental Information Processing; Signaling Molecules and Interaction; G protein-coupled receptors [BR:ko04030];	48	|Locus_10992_Transcript_1:GPR133|Locus_10992_Transcript_2:GPR133|Locus_10992_Transcript_3:GPR133|Locus_10992_Transcript_4:GPR133|Locus_10992_Transcript_5:LPHN2|Locus_10992_Transcript_6:GPR133|Locus_11769_Transcript_1:EMR4|Locus_13871_Transcript_1:CCKAR|Locus_14085_Transcript_1:HTR4|Locus_14142_Transcript_1:MXR|Locus_16538_Transcript_1:GPR157|Locus_169_Transcript_6:CELSR2|Locus_17038_Transcript_1:…
Environmental Information Processing; Signaling Molecules and Interaction; GTP-binding proteins [BR:ko04031];	236	|Locus_10987_Transcript_1:RAB5A|Locus_10987_Transcript_2:RAB5A|Locus_12021_Transcript_1:RAB23|Locus_1235_Transcript_1:ARL1|Locus_1235_Transcript_10:ARL1|Locus_1235_Transcript_11:ARL1|Locus_1235_Transcript_12:ARL1|Locus_1235_Transcript_14:ARL1|Locus_1235_Transcript_6:ARL1|Locus_1235_Transcript_7:ARL1|Locus_1235_Transcript_8:ARL1|Locus_1235_Transcript_9:ARL1|Locus_12872_Transcript_1:GNA12|Locus_130…
Environmental Information Processing; Signaling Molecules and Interaction; Glycan bindng proteins [BR:ko04091];	194	|Locus_10083_Transcript_2:COLEC12|Locus_10462_Transcript_1:LGALS9|Locus_10661_Transcript_1:FCN|Locus_1124_Transcript_10:CALR|Locus_1124_Transcript_12:CALR|Locus_1124_Transcript_3:CALR|Locus_1124_Transcript_4:CALR|Locus_1124_Transcript_5:CALR|Locus_1124_Transcript_6:CALR|Locus_1124_Transcript_9:CALR|Locus_11334_Transcript_1:MRC|Locus_11334_Transcript_2:MRC|Locus_11334_Transcript_3:MRC|Locus_11345_…
Environmental Information Processing; Signaling Molecules and Interaction; Ion channels [BR:ko04040];	135	|Locus_10477_Transcript_1:SLC6A1|Locus_12361_Transcript_1:AQP4|Locus_12361_Transcript_2:AQP4|Locus_12993_Transcript_1:AQP4|Locus_12993_Transcript_2:AQP4|Locus_12993_Transcript_3:AQP4|Locus_12993_Transcript_4:AQP4|Locus_14424_Transcript_1:RYRN|Locus_14462_Transcript_1:SCNN1G|Locus_14462_Transcript_2:SCNN1G|Locus_14762_Transcript_1:CHRNN|Locus_14762_Transcript_2:CHRNN|Locus_14762_Transcript_3:CHRNN…
Environmental Information Processing; Signaling Molecules and Interaction; Neuroactive ligand-receptor interaction [PATH:ko04080];	77	|Locus_13871_Transcript_1:CCKAR|Locus_14085_Transcript_1:HTR4|Locus_15480_Transcript_1:CHRNA6|Locus_15480_Transcript_2:CHRNA6|Locus_15480_Transcript_3:CHRNA6|Locus_15480_Transcript_4:CHRNA6|Locus_15480_Transcript_5:CHRNA6|Locus_15627_Transcript_1:BZRP|Locus_15627_Transcript_2:BZRP|Locus_15627_Transcript_3:BZRP|Locus_15627_Transcript_4:BZRP|Locus_19561_Transcript_1:GRM6_7_8|Locus_19561_Transcript_…
Environmental Information Processing; Signaling Molecules and Interaction; Nuclear receptors [BR:ko03310];	41	|Locus_1010_Transcript_1:NR1F1, RORA|Locus_1010_Transcript_2:NR1F1, RORA|Locus_1010_Transcript_3:NR1F1, RORA|Locus_1010_Transcript_4:NR1F1, RORA|Locus_1010_Transcript_5:NR1F1, RORA|Locus_1010_Transcript_6:NR1F1, RORA|Locus_1010_Transcript_7:NR1F1, RORA|Locus_1010_Transcript_8:NR1F1, RORA|Locus_1010_Transcript_9:NR1F1, RORA|Locus_1417_Transcript_1:NR1D3|Locus_1642_Transcript_1:NR2E3, PNR|Locus_164…
>4. Cellular Processes
Cellular Processes; Cell Communication; Adherens junction [PATH:ko04520];	187	|Locus_10152_Transcript_1:YES|Locus_10152_Transcript_2:YES|Locus_11406_Transcript_1:ACTB_G1|Locus_1283_Transcript_1:ACTB_G1|Locus_1283_Transcript_2:ACTB_G1|Locus_12862_Transcript_1:ACTB_G1|Locus_1307_Transcript_1:RAC1|Locus_1307_Transcript_2:RAC1|Locus_1307_Transcript_3:RAC1|Locus_1307_Transcript_4:RAC1|Locus_1307_Transcript_5:RAC1|Locus_1307_Transcript_6:RAC1|Locus_1307_Transcript_7:RAC1|Locus_1…
Cellular Processes; Cell Communication; Focal adhesion [PATH:ko04510];	511	|Locus_10009_Transcript_1:FLNA|Locus_10009_Transcript_2:FLNA|Locus_10045_Transcript_1:BIRC2_3_4|Locus_10045_Transcript_2:BIRC2_3_4|Locus_10045_Transcript_3:BIRC2_3_4|Locus_10045_Transcript_4:BIRC2_3_4|Locus_10045_Transcript_5:BIRC2_3_4|Locus_10045_Transcript_6:BIRC2_3_4|Locus_10077_Transcript_10:TLN|Locus_10077_Transcript_11:TLN|Locus_10077_Transcript_2:TLN|Locus_10077_Transcript_4:TLN|Locus_1007…
Cellular Processes; Cell Communication; Gap junction [PATH:ko04540];	199	|Locus_10004_Transcript_1:TUBB|Locus_1014_Transcript_1:TUBB|Locus_1014_Transcript_2:TUBB|Locus_1014_Transcript_3:TUBB|Locus_1014_Transcript_4:TUBB|Locus_1014_Transcript_5:TUBB|Locus_10458_Transcript_1:TUBA|Locus_10458_Transcript_2:TUBA|Locus_10458_Transcript_3:TUBA|Locus_11246_Transcript_1:GUCY1B|Locus_12079_Transcript_2:TUBB|Locus_12351_Transcript_1:TUBB|Locus_12351_Transcript_2:TUBB|Locus_1282_…
Cellular Processes; Cell Communication; Tight junction [PATH:ko04530];	220	|Locus_10152_Transcript_1:YES|Locus_10152_Transcript_2:YES|Locus_11406_Transcript_1:ACTB_G1|Locus_1283_Transcript_1:ACTB_G1|Locus_1283_Transcript_2:ACTB_G1|Locus_12862_Transcript_1:ACTB_G1|Locus_1402_Transcript_1::CDC42|Locus_1402_Transcript_2::CDC42|Locus_1402_Transcript_3::CDC42|Locus_1402_Transcript_4::CDC42|Locus_1402_Transcript_5::CDC42|Locus_1402_Transcript_6::CDC42|Locus_1402_Transcript_7:…
Cellular Processes; Cell Growth and Death; Apoptosis [PATH:ko04210];	228	|Locus_10045_Transcript_1:BIRC2_3_4|Locus_10045_Transcript_2:BIRC2_3_4|Locus_10045_Transcript_3:BIRC2_3_4|Locus_10045_Transcript_4:BIRC2_3_4|Locus_10045_Transcript_5:BIRC2_3_4|Locus_10045_Transcript_6:BIRC2_3_4|Locus_10502_Transcript_1:BIRC2_3_4|Locus_10502_Transcript_2:BIRC2_3_4|Locus_10502_Transcript_3:BIRC2_3_4|Locus_1057_Transcript_1:BIRC2_3_4|Locus_1057_Transcript_2:BIRC2_3_4|Locus_1057_Tran…
Cellular Processes; Cell Growth and Death; Cell cycle - Caulobacter [PATH:ko04112];	14	|Locus_2646_Transcript_1:clpP, CLPP|Locus_2646_Transcript_2:clpP, CLPP|Locus_2646_Transcript_3:clpP, CLPP|Locus_2646_Transcript_4:clpP, CLPP|Locus_29497_Transcript_1:E3.4.21.53, lon|Locus_41949_Transcript_1:E3.4.21.53, lon|Locus_79187_Transcript_1:clpP, CLPP|Locus_9283_Transcript_1:clpX, CLPX|Locus_9283_Transcript_2:clpX, CLPX|Locus_9283_Transcript_3:clpX, CLPX|Locus_9283_Transcript_4:clpX, CLPX|…
Cellular Processes; Cell Growth and Death; Cell cycle - yeast [PATH:ko04111];	156	|Locus_10324_Transcript_1:MOB1|Locus_1084_Transcript_2:MCM3|Locus_1084_Transcript_3:MCM3|Locus_1084_Transcript_4:MCM3|Locus_1084_Transcript_5:MCM3|Locus_1084_Transcript_6:MCM3|Locus_1084_Transcript_7:MCM3|Locus_12965_Transcript_1:APC4|Locus_12965_Transcript_2:APC4|Locus_12965_Transcript_3:APC4|Locus_13344_Transcript_1:MCM7, CDC47|Locus_13344_Transcript_2:MCM7, CDC47|Locus_13344_Transcript_3:MCM7,…
Cellular Processes; Cell Growth and Death; Cell cycle [PATH:ko04110];	223	|Locus_1065_Transcript_1:YWHA|Locus_1065_Transcript_2:YWHA|Locus_1065_Transcript_3:YWHA|Locus_1065_Transcript_4:YWHA|Locus_1084_Transcript_2:MCM3|Locus_1084_Transcript_3:MCM3|Locus_1084_Transcript_4:MCM3|Locus_1084_Transcript_5:MCM3|Locus_1084_Transcript_6:MCM3|Locus_1084_Transcript_7:MCM3|Locus_11375_Transcript_1:MAD2L2|Locus_12437_Transcript_1:PLK1|Locus_12437_Transcript_2:PLK1|Locus_12620_Tran…
Cellular Processes; Cell Growth and Death; Meiosis - yeast [PATH:ko04113];	137	|Locus_1084_Transcript_2:MCM3|Locus_1084_Transcript_3:MCM3|Locus_1084_Transcript_4:MCM3|Locus_1084_Transcript_5:MCM3|Locus_1084_Transcript_6:MCM3|Locus_1084_Transcript_7:MCM3|Locus_12965_Transcript_1:APC4|Locus_12965_Transcript_2:APC4|Locus_12965_Transcript_3:APC4|Locus_13344_Transcript_1:MCM7, CDC47|Locus_13344_Transcript_2:MCM7, CDC47|Locus_13344_Transcript_3:MCM7, CDC47|Locus_13344_Transcript_…
Cellular Processes; Cell Growth and Death; Oocyte meiosis [PATH:ko04114];	253	|Locus_10583_Transcript_1:FBXO43, EMI2|Locus_1065_Transcript_1:YWHA|Locus_1065_Transcript_2:YWHA|Locus_1065_Transcript_3:YWHA|Locus_1065_Transcript_4:YWHA|Locus_11085_Transcript_1:CALM|Locus_11375_Transcript_1:MAD2L2|Locus_12437_Transcript_1:PLK1|Locus_12437_Transcript_2:PLK1|Locus_12965_Transcript_1:APC4|Locus_12965_Transcript_2:APC4|Locus_12965_Transcript_3:APC4|Locus_13096_Transcript_1:CALM|Lo…
Cellular Processes; Cell Growth and Death; p53 signaling pathway [PATH:ko04115];	75	|Locus_10025_Transcript_1:RRM2|Locus_12750_Transcript_1:CCND2|Locus_13368_Transcript_1:BAX|Locus_13654_Transcript_2:RCHY1, PIRH2|Locus_13654_Transcript_3:RCHY1, PIRH2|Locus_13654_Transcript_4:RCHY1, PIRH2|Locus_13654_Transcript_5:RCHY1, PIRH2|Locus_13654_Transcript_6:RCHY1, PIRH2|Locus_13654_Transcript_7:RCHY1, PIRH2|Locus_14617_Transcript_1:CASP8|Locus_14617_Transcript_2:CASP8|Locus_14617_Transc…
Cellular Processes; Cell Motility; Cytoskeleton proteins [BR:ko04812];	602	|Locus_10004_Transcript_1:TUBB|Locus_10009_Transcript_1:FLNA|Locus_10009_Transcript_2:FLNA|Locus_10077_Transcript_3:MYO7|Locus_1012_Transcript_1:ARPC1A_B|Locus_1012_Transcript_2:ARPC1A_B|Locus_1012_Transcript_3:ARPC1A_B|Locus_1012_Transcript_4:ARPC1A_B|Locus_1014_Transcript_1:TUBB|Locus_1014_Transcript_2:TUBB|Locus_1014_Transcript_3:TUBB|Locus_1014_Transcript_4:TUBB|Locus_1014_Transcript_5:TUBB|L…
Cellular Processes; Cell Motility; Regulation of actin cytoskeleton [PATH:ko04810];	284	|Locus_1012_Transcript_1:ARPC1A_B|Locus_1012_Transcript_2:ARPC1A_B|Locus_1012_Transcript_3:ARPC1A_B|Locus_1012_Transcript_4:ARPC1A_B|Locus_1055_Transcript_5:ARPC5|Locus_1055_Transcript_6:ARPC5|Locus_1055_Transcript_7:ARPC5|Locus_1055_Transcript_8:ARPC5|Locus_1055_Transcript_9:ARPC5|Locus_11406_Transcript_1:ACTB_G1|Locus_12209_Transcript_1:CYFIP|Locus_1283_Transcript_1:ACTB_G1|Locus_1283_Transcrip…
Cellular Processes; Transport and Catabolism; Endocytosis [PATH:ko04144];	263	|Locus_10053_Transcript_1:HSPA1_8|Locus_10053_Transcript_2:HSPA1_8|Locus_10053_Transcript_3:HSPA1_8|Locus_10053_Transcript_4:HSPA1_8|Locus_10053_Transcript_5:HSPA1_8|Locus_10053_Transcript_6:HSPA1_8|Locus_10053_Transcript_7:HSPA1_8|Locus_10987_Transcript_1:RAB5A|Locus_10987_Transcript_2:RAB5A|Locus_1136_Transcript_1:CHMP5, VPS60|Locus_1136_Transcript_2:CHMP5, VPS60|Locus_1136_Transcript_3:CHMP5, …
Cellular Processes; Transport and Catabolism; Lysosome [PATH:ko04142];	598	|Locus_1002_Transcript_1:CTSC|Locus_1002_Transcript_10:CTSC|Locus_1002_Transcript_2:CTSC|Locus_1002_Transcript_3:CTSC|Locus_1002_Transcript_4:CTSC|Locus_1002_Transcript_5:CTSC|Locus_1002_Transcript_6:CTSC|Locus_1002_Transcript_7:CTSC|Locus_1002_Transcript_8:CTSC|Locus_1002_Transcript_9:CTSC|Locus_10092_Transcript_1:CTSL|Locus_10108_Transcript_1:CLN5|Locus_10108_Transcript_2:CLN5|Locus_10446_Trans…
Cellular Processes; Transport and Catabolism; Peroxisome [PATH:ko04146];	293	|Locus_10014_Transcript_1:E1.14.11.18, PHYH|Locus_10014_Transcript_2:E1.14.11.18, PHYH|Locus_10790_Transcript_1:AGXT|Locus_10790_Transcript_2:AGXT|Locus_10790_Transcript_3:AGXT|Locus_11562_Transcript_1:PECI|Locus_11562_Transcript_2:PECI|Locus_11708_Transcript_1:CROT|Locus_11708_Transcript_2:CROT|Locus_11708_Transcript_3:CROT|Locus_11708_Transcript_4:CROT|Locus_11708_Transcript_5:CROT|Locus_11708_…
Cellular Processes; Transport and Catabolism; Phagosome [PATH:ko04145];	583	|Locus_10004_Transcript_1:TUBB|Locus_10083_Transcript_2:COLEC12|Locus_10092_Transcript_1:CTSL|Locus_1014_Transcript_1:TUBB|Locus_1014_Transcript_2:TUBB|Locus_1014_Transcript_3:TUBB|Locus_1014_Transcript_4:TUBB|Locus_1014_Transcript_5:TUBB|Locus_10458_Transcript_1:TUBA|Locus_10458_Transcript_2:TUBA|Locus_10458_Transcript_3:TUBA|Locus_1045_Transcript_2:CTSL|Locus_1045_Transcript_3:CTSL|Locus_10987_…
Cellular Processes; Transport and Catabolism; Regulation of autophagy [PATH:ko04140];	36	|Locus_1305_Transcript_1:GABARAP, ATG8, LC3|Locus_14502_Transcript_1:ATG3|Locus_15807_Transcript_1:ATG5|Locus_20316_Transcript_1:ATG7|Locus_23445_Transcript_1:ATG4|Locus_28532_Transcript_1:ATG7|Locus_3281_Transcript_19:GABARAP, ATG8, LC3|Locus_3281_Transcript_20:GABARAP, ATG8, LC3|Locus_3281_Transcript_21:GABARAP, ATG8, LC3|Locus_3281_Transcript_22:GABARAP, ATG8, LC3|Locus_3281_Transcript_23:GABA…
>5. Human Diseases
Human Diseases; Cancers; Acute myeloid leukemia [PATH:ko05221];	45	|Locus_17145_Transcript_1:IKBKG, IKKG, NEMO|Locus_18856_Transcript_2:STAT5B|Locus_32620_Transcript_1::FRAP|Locus_32620_Transcript_2::FRAP|Locus_32620_Transcript_3::FRAP|Locus_32620_Transcript_4::FRAP|Locus_32620_Transcript_5::FRAP|Locus_35747_Transcript_1:FRAP|Locus_4016_Transcript_10:MYC|Locus_4016_Transcript_11:MYC|Locus_4016_Transcript_12:MYC|Locus_4016_Transcript_3:MYC|Locus_4016_Transcript_4…
Human Diseases; Cancers; Basal cell carcinoma [PATH:ko05217];	23	|Locus_17269_Transcript_1:WNT8|Locus_19195_Transcript_1:FZD5_8, fz2|Locus_1928_Transcript_1:CTNNB1|Locus_1928_Transcript_10:CTNNB1|Locus_1928_Transcript_2:CTNNB1|Locus_1928_Transcript_3:CTNNB1|Locus_1928_Transcript_5:CTNNB1|Locus_1928_Transcript_6:CTNNB1|Locus_1928_Transcript_7:CTNNB1|Locus_1928_Transcript_8:CTNNB1|Locus_1928_Transcript_9:CTNNB1|Locus_19822_Transcript_1:FZD9_10|Locus_19822_Transc…
Human Diseases; Cancers; Bladder cancer [PATH:ko05219];	20	|Locus_13109_Transcript_1:EGFR, ERBB1|Locus_14038_Transcript_1:EGFR, ERBB1|Locus_14038_Transcript_2:EGFR, ERBB1|Locus_18668_Transcript_1:EGFR, ERBB1|Locus_21364_Transcript_1:EGFR, ERBB1|Locus_21364_Transcript_2:EGFR, ERBB1|Locus_4016_Transcript_10:MYC|Locus_4016_Transcript_11:MYC|Locus_4016_Transcript_12:MYC|Locus_4016_Transcript_3:MYC|Locus_4016_Transcript_4:MYC|Locus_4016_Transcript_5:MYC|Locus…
Human Diseases; Cancers; Chronic myeloid leukemia [PATH:ko05220];	48	|Locus_14123_Transcript_10:HDAC1_2|Locus_14123_Transcript_11:HDAC1_2|Locus_14123_Transcript_12:HDAC1_2|Locus_14123_Transcript_4:HDAC1_2|Locus_14123_Transcript_5:HDAC1_2|Locus_14123_Transcript_6:HDAC1_2|Locus_14123_Transcript_7:HDAC1_2|Locus_14123_Transcript_8:HDAC1_2|Locus_14123_Transcript_9:HDAC1_2|Locus_17145_Transcript_1:IKBKG, IKKG, NEMO|Locus_18582_Transcript_1:BCR1, BCR|Locus_18856_Transcri…
Human Diseases; Cancers; Colorectal cancer [PATH:ko05210];	91	|Locus_11651_Transcript_1:MSH6|Locus_1307_Transcript_1:RAC1|Locus_1307_Transcript_2:RAC1|Locus_1307_Transcript_3:RAC1|Locus_1307_Transcript_4:RAC1|Locus_1307_Transcript_5:RAC1|Locus_1307_Transcript_6:RAC1|Locus_1307_Transcript_7:RAC1|Locus_13368_Transcript_1:BAX|Locus_14687_Transcript_1:RAC1|Locus_14981_Transcript_1:RAC1|Locus_1588_Transcript_3:CASP3|Locus_17230_Transcript_1:BIRC5|Locus_1802_Tran…
Human Diseases; Cancers; Endometrial cancer [PATH:ko05213];	49	|Locus_13109_Transcript_1:EGFR, ERBB1|Locus_14038_Transcript_1:EGFR, ERBB1|Locus_14038_Transcript_2:EGFR, ERBB1|Locus_14438_Transcript_1:CTNNA|Locus_18668_Transcript_1:EGFR, ERBB1|Locus_1928_Transcript_1:CTNNB1|Locus_1928_Transcript_10:CTNNB1|Locus_1928_Transcript_2:CTNNB1|Locus_1928_Transcript_3:CTNNB1|Locus_1928_Transcript_5:CTNNB1|Locus_1928_Transcript_6:CTNNB1|Locus_1928_Transcript_7:CTNNB1|L…
Human Diseases; Cancers; Glioma [PATH:ko05214];	142	|Locus_11085_Transcript_1:CALM|Locus_13096_Transcript_1:CALM|Locus_13096_Transcript_2:CALM|Locus_13096_Transcript_3:CALM|Locus_13096_Transcript_4:CALM|Locus_13096_Transcript_5:CALM|Locus_13096_Transcript_6:CALM|Locus_13096_Transcript_7:CALM|Locus_13109_Transcript_1:EGFR, ERBB1|Locus_13220_Transcript_1:CALM|Locus_13507_Transcript_1:CALM|Locus_13507_Transcript_2:CALM|Locus_14038_Transcript_1:EGFR, …
Human Diseases; Cancers; Melanoma [PATH:ko05218];	26	|Locus_11369_Transcript_1:MITF|Locus_13109_Transcript_1:EGFR, ERBB1|Locus_14038_Transcript_1:EGFR, ERBB1|Locus_14038_Transcript_2:EGFR, ERBB1|Locus_18668_Transcript_1:EGFR, ERBB1|Locus_19003_Transcript_1:MITF|Locus_19003_Transcript_2:MITF|Locus_19003_Transcript_4:MITF|Locus_19003_Transcript_5:MITF|Locus_21364_Transcript_1:EGFR, ERBB1|Locus_21364_Transcript_2:EGFR, ERBB1|Locus_4492_Transcript_1:ME…
Human Diseases; Cancers; Non-small cell lung cancer [PATH:ko05223];	24	|Locus_13109_Transcript_1:EGFR, ERBB1|Locus_14038_Transcript_1:EGFR, ERBB1|Locus_14038_Transcript_2:EGFR, ERBB1|Locus_18668_Transcript_1:EGFR, ERBB1|Locus_21364_Transcript_1:EGFR, ERBB1|Locus_21364_Transcript_2:EGFR, ERBB1|Locus_24235_Transcript_1:PDPK1|Locus_3792_Transcript_2:PDPK1|Locus_3792_Transcript_3:PDPK1|Locus_3792_Transcript_4::PDPK1|Locus_41648_Transcript_1:FHIT|Locus_62669_Transcript_1…
Human Diseases; Cancers; Pancreatic cancer [PATH:ko05212];	72	|Locus_1307_Transcript_1:RAC1|Locus_1307_Transcript_2:RAC1|Locus_1307_Transcript_3:RAC1|Locus_1307_Transcript_4:RAC1|Locus_1307_Transcript_5:RAC1|Locus_1307_Transcript_6:RAC1|Locus_1307_Transcript_7:RAC1|Locus_13109_Transcript_1:EGFR, ERBB1|Locus_1402_Transcript_1::CDC42|Locus_1402_Transcript_2::CDC42|Locus_1402_Transcript_3::CDC42|Locus_1402_Transcript_4::CDC42|Locus_1402_Transcript_5::CDC42|Loc…
Human Diseases; Cancers; Pathways in cancer [PATH:ko05200];	455	|Locus_10045_Transcript_1:BIRC2_3_4|Locus_10045_Transcript_2:BIRC2_3_4|Locus_10045_Transcript_3:BIRC2_3_4|Locus_10045_Transcript_4:BIRC2_3_4|Locus_10045_Transcript_5:BIRC2_3_4|Locus_10045_Transcript_6:BIRC2_3_4|Locus_10502_Transcript_1:BIRC2_3_4|Locus_10502_Transcript_2:BIRC2_3_4|Locus_10502_Transcript_3:BIRC2_3_4|Locus_1057_Transcript_1:BIRC2_3_4|Locus_1057_Transcript_2:BIRC2_3_4|Locus_1057_Tran…
Human Diseases; Cancers; Prostate cancer [PATH:ko05215];	85	|Locus_11956_Transcript_1:HSP90B, TRA1|Locus_11956_Transcript_2:HSP90B, TRA1|Locus_13109_Transcript_1:EGFR, ERBB1|Locus_14038_Transcript_1:EGFR, ERBB1|Locus_14038_Transcript_2:EGFR, ERBB1|Locus_17145_Transcript_1:IKBKG, IKKG, NEMO|Locus_18668_Transcript_1:EGFR, ERBB1|Locus_1928_Transcript_1:CTNNB1|Locus_1928_Transcript_10:CTNNB1|Locus_1928_Transcript_2:CTNNB1|Locus_1928_Transcript_3:CTNNB1|Locus_…
Human Diseases; Cancers; Renal cell carcinoma [PATH:ko05211];	121	|Locus_12004_Transcript_1:E4.2.1.2B, fumC|Locus_12004_Transcript_2:E4.2.1.2B, fumC|Locus_12004_Transcript_3:E4.2.1.2B, fumC|Locus_12004_Transcript_4::E4.2.1.2B, fumC|Locus_12004_Transcript_5:E4.2.1.2B, fumC|Locus_12004_Transcript_6:E4.2.1.2B, fumC|Locus_12004_Transcript_7:E4.2.1.2B, fumC|Locus_12366_Transcript_1:FLCN, BHD|Locus_12366_Transcript_2:FLCN, BHD|Locus_12366_Transcript_3:FLCN, BHD|Locus…
Human Diseases; Cancers; Small cell lung cancer [PATH:ko05222];	217	|Locus_10045_Transcript_1:BIRC2_3_4|Locus_10045_Transcript_2:BIRC2_3_4|Locus_10045_Transcript_3:BIRC2_3_4|Locus_10045_Transcript_4:BIRC2_3_4|Locus_10045_Transcript_5:BIRC2_3_4|Locus_10045_Transcript_6:BIRC2_3_4|Locus_10502_Transcript_1:BIRC2_3_4|Locus_10502_Transcript_2:BIRC2_3_4|Locus_10502_Transcript_3:BIRC2_3_4|Locus_1057_Transcript_1:BIRC2_3_4|Locus_1057_Transcript_2:BIRC2_3_4|Locus_1057_Tran…
Human Diseases; Cancers; Thyroid cancer [PATH:ko05216];	28	|Locus_1928_Transcript_1:CTNNB1|Locus_1928_Transcript_10:CTNNB1|Locus_1928_Transcript_2:CTNNB1|Locus_1928_Transcript_3:CTNNB1|Locus_1928_Transcript_5:CTNNB1|Locus_1928_Transcript_6:CTNNB1|Locus_1928_Transcript_7:CTNNB1|Locus_1928_Transcript_8:CTNNB1|Locus_1928_Transcript_9:CTNNB1|Locus_31184_Transcript_1:TPR|Locus_4016_Transcript_10:MYC|Locus_4016_Transcript_11:MYC|Locus_4016_Transcript_12:MYC|Lo…
Human Diseases; Cardiovascular Diseases; Arrhythmogenic right ventricular cardiomyopathy (ARVC) [PATH:ko05412];	92	|Locus_10432_Transcript_1:DAG1|Locus_10432_Transcript_2:DAG1|Locus_10432_Transcript_3:DAG1|Locus_10432_Transcript_4:DAG1|Locus_10432_Transcript_5:DAG1|Locus_11406_Transcript_1:ACTB_G1|Locus_1283_Transcript_1:ACTB_G1|Locus_1283_Transcript_2:ACTB_G1|Locus_12862_Transcript_1:ACTB_G1|Locus_14438_Transcript_1:CTNNA|Locus_146_Transcript_1:ACTB_G1|Locus_17035_Transcript_1:ITGA2B|Locus_1928_Transcript_1:…
Human Diseases; Cardiovascular Diseases; Dilated cardiomyopathy (DCM) [PATH:ko05414];	83	|Locus_10432_Transcript_1:DAG1|Locus_10432_Transcript_2:DAG1|Locus_10432_Transcript_3:DAG1|Locus_10432_Transcript_4:DAG1|Locus_10432_Transcript_5:DAG1|Locus_11406_Transcript_1:ACTB_G1|Locus_11444_Transcript_1:TNNC1|Locus_11926_Transcript_8:TTN|Locus_1283_Transcript_1:ACTB_G1|Locus_1283_Transcript_2:ACTB_G1|Locus_12862_Transcript_1:ACTB_G1|Locus_146_Transcript_1:ACTB_G1|Locus_17035_Transcript_1:IT…
Human Diseases; Cardiovascular Diseases; Hypertrophic cardiomyopathy (HCM) [PATH:ko05410];	102	|Locus_10432_Transcript_1:DAG1|Locus_10432_Transcript_2:DAG1|Locus_10432_Transcript_3:DAG1|Locus_10432_Transcript_4:DAG1|Locus_10432_Transcript_5:DAG1|Locus_11406_Transcript_1:ACTB_G1|Locus_11444_Transcript_1:TNNC1|Locus_11926_Transcript_8:TTN|Locus_1283_Transcript_1:ACTB_G1|Locus_1283_Transcript_2:ACTB_G1|Locus_12862_Transcript_1:ACTB_G1|Locus_146_Transcript_1:ACTB_G1|Locus_17035_Transcript_1:IT…
Human Diseases; Cardiovascular Diseases; Viral myocarditis [PATH:ko05416];	143	|Locus_10432_Transcript_1:DAG1|Locus_10432_Transcript_2:DAG1|Locus_10432_Transcript_3:DAG1|Locus_10432_Transcript_4:DAG1|Locus_10432_Transcript_5:DAG1|Locus_11406_Transcript_1:ACTB_G1|Locus_1283_Transcript_1:ACTB_G1|Locus_1283_Transcript_2:ACTB_G1|Locus_12862_Transcript_1:ACTB_G1|Locus_1307_Transcript_1:RAC1|Locus_1307_Transcript_2:RAC1|Locus_1307_Transcript_3:RAC1|Locus_1307_Transcript_4:RAC1|Lo…
Human Diseases; Immune System Diseases; Primary immunodeficiency [PATH:ko05340];	26	|Locus_17145_Transcript_1:IKBKG, IKKG, NEMO|Locus_1731_Transcript_1:E3.5.4.4, ADA, add|Locus_1731_Transcript_2:E3.5.4.4, ADA, add|Locus_1731_Transcript_3:E3.5.4.4, ADA, add|Locus_1731_Transcript_4:E3.5.4.4, ADA, add|Locus_1731_Transcript_6:E3.5.4.4, ADA, add|Locus_19033_Transcript_1:UNG, UDG|Locus_21692_Transcript_1:UNG, UDG|Locus_21692_Transcript_2:UNG, UDG|Locus_24216_Transcript_1:E3.5.4.4, ADA…
Human Diseases; Immune System Diseases; Rheumatoid arthritis [PATH:ko05323];	198	|Locus_10092_Transcript_1:CTSL|Locus_1045_Transcript_2:CTSL|Locus_1045_Transcript_3:CTSL|Locus_11051_Transcript_1:ATPeVPL, ATP6L|Locus_11051_Transcript_2:ATPeVPL, ATP6L|Locus_11051_Transcript_3:ATPeVPL, ATP6L|Locus_11051_Transcript_4:ATPeVPL, ATP6L|Locus_11501_Transcript_1:ATPeVS1, ATP6S1|Locus_11501_Transcript_2:ATPeVS1, ATP6S1|Locus_11501_Transcript_3:ATPeVS1, ATP6S1|Locus_11501_Transcript_4:AT…
Human Diseases; Immune System Diseases; Systemic lupus erythematosus [PATH:ko05322];	127	|Locus_1049_Transcript_17:C4|Locus_1049_Transcript_18:C4|Locus_1049_Transcript_19:C4|Locus_1049_Transcript_20:C4|Locus_1049_Transcript_21:C4|Locus_1049_Transcript_22:C4|Locus_1049_Transcript_23:C4|Locus_1049_Transcript_24:C4|Locus_1049_Transcript_25:C4|Locus_1049_Transcript_26:C4|Locus_1049_Transcript_5:C4|Locus_1049_Transcript_7:C4|Locus_11092_Transcript_1:C5|Locus_11638_Transcript_1:H2A|Locus_1…
Human Diseases; Infectious Diseases; African trypanosomiasis [PATH:ko05143];	19	|Locus_11087_Transcript_1:MYD88|Locus_1826_Transcript_1:THOP1|Locus_1826_Transcript_2:THOP1|Locus_1826_Transcript_3:THOP1|Locus_22841_Transcript_1:MYD88|Locus_29402_Transcript_1:THOP1|Locus_29402_Transcript_2:THOP1|Locus_33651_Transcript_1:INDO|Locus_36411_Transcript_1:MYD88|Locus_4141_Transcript_10:ICP|Locus_4141_Transcript_2:ICP|Locus_4141_Transcript_3:ICP|Locus_4141_Transcript_4:ICP|Locus_4141…
Human Diseases; Infectious Diseases; Amoebiasis [PATH:ko05146];	139	|Locus_10987_Transcript_1:RAB5A|Locus_10987_Transcript_2:RAB5A|Locus_11050_Transcript_2:COL4A|Locus_11050_Transcript_3:COL4A|Locus_11050_Transcript_4:COL4A|Locus_12435_Transcript_1:SERPINB|Locus_12435_Transcript_2:SERPINB|Locus_12435_Transcript_3:SERPINB|Locus_12435_Transcript_4:SERPINB|Locus_153_Transcript_1:SERPINB|Locus_153_Transcript_2:SERPINB|Locus_153_Transcript_3:SERPINB|Locus_153_Transcri…
Human Diseases; Infectious Diseases; Bacterial invasion of epithelial cells [PATH:ko05100];	212	|Locus_1012_Transcript_1:ARPC1A_B|Locus_1012_Transcript_2:ARPC1A_B|Locus_1012_Transcript_3:ARPC1A_B|Locus_1012_Transcript_4:ARPC1A_B|Locus_1055_Transcript_5:ARPC5|Locus_1055_Transcript_6:ARPC5|Locus_1055_Transcript_7:ARPC5|Locus_1055_Transcript_8:ARPC5|Locus_1055_Transcript_9:ARPC5|Locus_11375_Transcript_1:MAD2L2|Locus_11406_Transcript_1:ACTB_G1|Locus_1283_Transcript_1:ACTB_G1|Locus_1283_Transcri…
Human Diseases; Infectious Diseases; Chagas disease (American trypanosomiasis) [PATH:ko05142];	98	|Locus_11087_Transcript_1:MYD88|Locus_1124_Transcript_10:CALR|Locus_1124_Transcript_12:CALR|Locus_1124_Transcript_3:CALR|Locus_1124_Transcript_4:CALR|Locus_1124_Transcript_5:CALR|Locus_1124_Transcript_6:CALR|Locus_1124_Transcript_9:CALR|Locus_14617_Transcript_1:CASP8|Locus_14617_Transcript_2:CASP8|Locus_14617_Transcript_3:CASP8|Locus_14617_Transcript_4:CASP8|Locus_14617_Transcript_5:CASP8|Locus_1…
Human Diseases; Infectious Diseases; Epithelial cell signaling in Helicobacter pylori infection [PATH:ko05120];	186	|Locus_11051_Transcript_1:ATPeVPL, ATP6L|Locus_11051_Transcript_2:ATPeVPL, ATP6L|Locus_11051_Transcript_3:ATPeVPL, ATP6L|Locus_11051_Transcript_4:ATPeVPL, ATP6L|Locus_11501_Transcript_1:ATPeVS1, ATP6S1|Locus_11501_Transcript_2:ATPeVS1, ATP6S1|Locus_11501_Transcript_3:ATPeVS1, ATP6S1|Locus_11501_Transcript_4:ATPeVS1, ATP6S1|Locus_11501_Transcript_6:ATPeVS1, ATP6S1|Locus_11501_Transcript_8:ATPeVS1,…
Human Diseases; Infectious Diseases; Hepatitis C [PATH:ko05160];	97	|Locus_11593_Transcript_1:DDX58, RIG-I|Locus_11806_Transcript_1:TRAF2|Locus_13109_Transcript_1:EGFR, ERBB1|Locus_13285_Transcript_1:DDX58, RIG-I|Locus_14038_Transcript_1:EGFR, ERBB1|Locus_14038_Transcript_2:EGFR, ERBB1|Locus_14743_Transcript_1:DDX58, RIG-I|Locus_14743_Transcript_2:DDX58, RIG-I|Locus_14921_Transcript_1::EIF2AK|Locus_14921_Transcript_2::EIF2AK|Locus_16545_Transcript_2:PPP2C|Locus_1…
Human Diseases; Infectious Diseases; Leishmaniasis [PATH:ko05140];	34	|Locus_11087_Transcript_1:MYD88|Locus_1830_Transcript_1:JUN|Locus_1830_Transcript_2:JUN|Locus_1830_Transcript_3:JUN|Locus_1830_Transcript_4:JUN|Locus_19048_Transcript_1::MAP3K7, TAK1|Locus_20304_Transcript_1::MAP3K7IP1, TAB1|Locus_20304_Transcript_2::MAP3K7IP1, TAB1|Locus_20304_Transcript_3::MAP3K7IP1, TAB1|Locus_22495_Transcript_1:TLR4|Locus_22495_Transcript_4:TLR4|Locus_22841_Transcript_1:MYD88…
Human Diseases; Infectious Diseases; Malaria [PATH:ko05144];	28	|Locus_11087_Transcript_1:MYD88|Locus_11808_Transcript_1:LRP1, CD91|Locus_17778_Transcript_1:THBS|Locus_22495_Transcript_1:TLR4|Locus_22495_Transcript_4:TLR4|Locus_22841_Transcript_1:MYD88|Locus_23213_Transcript_1:TLR4|Locus_2524_Transcript_6:SELP|Locus_31916_Transcript_1:THBS|Locus_36411_Transcript_1:MYD88|Locus_3768_Transcript_1:THBS|Locus_39294_Transcript_1:TLR2|Locus_41520_Transcript_1:THBS|L…
Human Diseases; Infectious Diseases; Measles [PATH:ko05162];	139	|Locus_10053_Transcript_1:HSPA1_8|Locus_10053_Transcript_2:HSPA1_8|Locus_10053_Transcript_3:HSPA1_8|Locus_10053_Transcript_4:HSPA1_8|Locus_10053_Transcript_5:HSPA1_8|Locus_10053_Transcript_6:HSPA1_8|Locus_10053_Transcript_7:HSPA1_8|Locus_11087_Transcript_1:MYD88|Locus_11593_Transcript_1:DDX58, RIG-I|Locus_1248_Transcript_1:HSPA1_8|Locus_1248_Transcript_2:HSPA1_8|Locus_1248_Transcript_3:HSPA1_8|Lo…
Human Diseases; Infectious Diseases; Pathogenic Escherichia coli infection [PATH:ko05130];	319	|Locus_10004_Transcript_1:TUBB|Locus_1012_Transcript_1:ARPC1A_B|Locus_1012_Transcript_2:ARPC1A_B|Locus_1012_Transcript_3:ARPC1A_B|Locus_1012_Transcript_4:ARPC1A_B|Locus_1014_Transcript_1:TUBB|Locus_1014_Transcript_2:TUBB|Locus_1014_Transcript_3:TUBB|Locus_1014_Transcript_4:TUBB|Locus_1014_Transcript_5:TUBB|Locus_10458_Transcript_1:TUBA|Locus_10458_Transcript_2:TUBA|Locus_10458_Transcript_3:TUBA|L…
Human Diseases; Infectious Diseases; Shigellosis [PATH:ko05131];	166	|Locus_1012_Transcript_1:ARPC1A_B|Locus_1012_Transcript_2:ARPC1A_B|Locus_1012_Transcript_3:ARPC1A_B|Locus_1012_Transcript_4:ARPC1A_B|Locus_1055_Transcript_5:ARPC5|Locus_1055_Transcript_6:ARPC5|Locus_1055_Transcript_7:ARPC5|Locus_1055_Transcript_8:ARPC5|Locus_1055_Transcript_9:ARPC5|Locus_11375_Transcript_1:MAD2L2|Locus_11406_Transcript_1:ACTB_G1|Locus_1283_Transcript_1:ACTB_G1|Locus_1283_Transcri…
Human Diseases; Infectious Diseases; Staphylococcus aureus infection [PATH:ko05150];	73	|Locus_1049_Transcript_17:C4|Locus_1049_Transcript_18:C4|Locus_1049_Transcript_19:C4|Locus_1049_Transcript_20:C4|Locus_1049_Transcript_21:C4|Locus_1049_Transcript_22:C4|Locus_1049_Transcript_23:C4|Locus_1049_Transcript_24:C4|Locus_1049_Transcript_25:C4|Locus_1049_Transcript_26:C4|Locus_1049_Transcript_5:C4|Locus_1049_Transcript_7:C4|Locus_11092_Transcript_1:C5|Locus_15070_Transcript_1:CFB|Locus_1…
Human Diseases; Infectious Diseases; Toxoplasmosis [PATH:ko05145];	262	|Locus_10045_Transcript_1:BIRC2_3_4|Locus_10045_Transcript_2:BIRC2_3_4|Locus_10045_Transcript_3:BIRC2_3_4|Locus_10045_Transcript_4:BIRC2_3_4|Locus_10045_Transcript_5:BIRC2_3_4|Locus_10045_Transcript_6:BIRC2_3_4|Locus_10053_Transcript_1:HSPA1_8|Locus_10053_Transcript_2:HSPA1_8|Locus_10053_Transcript_3:HSPA1_8|Locus_10053_Transcript_4:HSPA1_8|Locus_10053_Transcript_5:HSPA1_8|Locus_10053_Transcript_…
Human Diseases; Infectious Diseases; Tuberculosis [PATH:ko05152];	387	|Locus_10987_Transcript_1:RAB5A|Locus_10987_Transcript_2:RAB5A|Locus_11051_Transcript_1:ATPeVPL, ATP6L|Locus_11051_Transcript_2:ATPeVPL, ATP6L|Locus_11051_Transcript_3:ATPeVPL, ATP6L|Locus_11051_Transcript_4:ATPeVPL, ATP6L|Locus_11085_Transcript_1:CALM|Locus_11087_Transcript_1:MYD88|Locus_11190_Transcript_1:groEL, HSPD1|Locus_11190_Transcript_2:groEL, HSPD1|Locus_11190_Transcript_3:groEL, HSPD1|L…
Human Diseases; Infectious Diseases; Vibrio cholerae infection [PATH:ko05110];	191	|Locus_11051_Transcript_1:ATPeVPL, ATP6L|Locus_11051_Transcript_2:ATPeVPL, ATP6L|Locus_11051_Transcript_3:ATPeVPL, ATP6L|Locus_11051_Transcript_4:ATPeVPL, ATP6L|Locus_11406_Transcript_1:ACTB_G1|Locus_11501_Transcript_1:ATPeVS1, ATP6S1|Locus_11501_Transcript_2:ATPeVS1, ATP6S1|Locus_11501_Transcript_3:ATPeVS1, ATP6S1|Locus_11501_Transcript_4:ATPeVS1, ATP6S1|Locus_11501_Transcript_6:ATPeVS1, ATP6S1|…
Human Diseases; Infectious Diseases; Vibrio cholerae pathogenic cycle [PATH:ko05111];	5	|Locus_26025_Transcript_1:E3.4.24.25|Locus_2647_Transcript_1:E3.4.24.25|Locus_2647_Transcript_2:E3.4.24.25|Locus_2647_Transcript_3:E3.4.24.25|Locus_72967_Transcript_1:E3.4.24.25|
Human Diseases; Metabolic Diseases; Maturity onset diabetes of the young [PATH:ko04950];	13	|Locus_10241_Transcript_1:HES1|Locus_10241_Transcript_2:HES1|Locus_1277_Transcript_1:HES1|Locus_1277_Transcript_3:HES1|Locus_1277_Transcript_4:HES1|Locus_1277_Transcript_5:HES1|Locus_2513_Transcript_1:HES1|Locus_2513_Transcript_2:HES1|Locus_2513_Transcript_3:HES1|Locus_2513_Transcript_4:HES1|Locus_63668_Transcript_1:::NKX2-2|Locus_66803_Transcript_1:SLC2A2, GLUT2|Locus_71626_Transcript_1:HHEX, HE…
Human Diseases; Metabolic Diseases; Type I diabetes mellitus [PATH:ko04940];	23	|Locus_11190_Transcript_1:groEL, HSPD1|Locus_11190_Transcript_2:groEL, HSPD1|Locus_11190_Transcript_3:groEL, HSPD1|Locus_11190_Transcript_4:groEL, HSPD1|Locus_11190_Transcript_5:groEL, HSPD1|Locus_11190_Transcript_6:groEL, HSPD1|Locus_11190_Transcript_7:groEL, HSPD1|Locus_11190_Transcript_8:groEL, HSPD1|Locus_11190_Transcript_9:groEL, HSPD1|Locus_17866_Transcript_1:CPE|Locus_17866_Transcript_2:CP…
Human Diseases; Metabolic Diseases; Type II diabetes mellitus [PATH:ko04930];	47	|Locus_1229_Transcript_1:PK, pyk|Locus_1229_Transcript_2:PK, pyk|Locus_1229_Transcript_3:PK, pyk|Locus_1229_Transcript_4:PK, pyk|Locus_1229_Transcript_5:PK, pyk|Locus_1229_Transcript_6:PK, pyk|Locus_1229_Transcript_7:PK, pyk|Locus_1229_Transcript_8:PK, pyk|Locus_1229_Transcript_9:PK, pyk|Locus_13929_Transcript_1:HK|Locus_15156_Transcript_1:HK|Locus_15156_Transcript_2:HK|Locus_15156_Transcript_3:H…
Human Diseases; Neurodegenerative Diseases; Alzheimer's disease [PATH:ko05010];	437	|Locus_10132_Transcript_1:SDHA, SDH1|Locus_10132_Transcript_3:SDHA, SDH1|Locus_10252_Transcript_1:NDUFS4|Locus_10252_Transcript_2:NDUFS4|Locus_1029_Transcript_1:ATPeF0C, ATP5G|Locus_1040_Transcript_1:NDUFB10|Locus_1040_Transcript_2:NDUFB10|Locus_1040_Transcript_3:NDUFB10|Locus_1040_Transcript_4:NDUFB10|Locus_11085_Transcript_1:CALM|Locus_11323_Transcript_1:ATPeF1D, ATP5D|Locus_11323_Transcript_2:…
Human Diseases; Neurodegenerative Diseases; Amyotrophic lateral sclerosis (ALS) [PATH:ko05014];	95	|Locus_10987_Transcript_1:RAB5A|Locus_10987_Transcript_2:RAB5A|Locus_1307_Transcript_1:RAC1|Locus_1307_Transcript_2:RAC1|Locus_1307_Transcript_3:RAC1|Locus_1307_Transcript_4:RAC1|Locus_1307_Transcript_5:RAC1|Locus_1307_Transcript_6:RAC1|Locus_1307_Transcript_7:RAC1|Locus_13368_Transcript_1:BAX|Locus_14687_Transcript_1:RAC1|Locus_14981_Transcript_1:RAC1|Locus_15236_Transcript_1:SLC1A2, EAAT2|Locus…
Human Diseases; Neurodegenerative Diseases; Huntington's disease [PATH:ko05016];	487	|Locus_10101_Transcript_1:TAF4|Locus_10132_Transcript_1:SDHA, SDH1|Locus_10132_Transcript_3:SDHA, SDH1|Locus_10252_Transcript_1:NDUFS4|Locus_10252_Transcript_2:NDUFS4|Locus_1029_Transcript_1:ATPeF0C, ATP5G|Locus_1040_Transcript_1:NDUFB10|Locus_1040_Transcript_2:NDUFB10|Locus_1040_Transcript_3:NDUFB10|Locus_1040_Transcript_4:NDUFB10|Locus_10784_Transcript_1:RPB4, POLR2D|Locus_10784_Transcript_2:RP…
Human Diseases; Neurodegenerative Diseases; Parkinson's disease [PATH:ko05012];	306	|Locus_10132_Transcript_1:SDHA, SDH1|Locus_10132_Transcript_3:SDHA, SDH1|Locus_10252_Transcript_1:NDUFS4|Locus_10252_Transcript_2:NDUFS4|Locus_1029_Transcript_1:ATPeF0C, ATP5G|Locus_1040_Transcript_1:NDUFB10|Locus_1040_Transcript_2:NDUFB10|Locus_1040_Transcript_3:NDUFB10|Locus_1040_Transcript_4:NDUFB10|Locus_105_Transcript_1:ND4|Locus_11323_Transcript_1:ATPeF1D, ATP5D|Locus_11323_Transcript_2:ATP…
Human Diseases; Neurodegenerative Diseases; Prion diseases [PATH:ko05020];	56	|Locus_11092_Transcript_1:C5|Locus_13368_Transcript_1:BAX|Locus_15827_Transcript_1:HSPA5, BIP|Locus_17519_Transcript_1:C5|Locus_1795_Transcript_1:E1.15.1.1C, sodC, SOD1|Locus_1795_Transcript_2:E1.15.1.1C, sodC, SOD1|Locus_1795_Transcript_3:E1.15.1.1C, sodC, SOD1|Locus_1795_Transcript_4:E1.15.1.1C, sodC, SOD1|Locus_18470_Transcript_1:PKA|Locus_20656_Transcript_1:C5|Locus_20656_Transcript_10:C5|Loc…
