# Supplementary material for: Sequencing and De Novo Assembly of the Asian Clam (Corbicula fluminea) Transcriptome Using the Illumina GAIIx Method
Source: PLoS One. 2013 Nov 7;8(11):e79516. doi: 10.1371/journal.pone.0079516 (PMC3820681; doi:10.1371/journal.pone.0079516)
Supplement: Table S5 — The putative and filtered SSRs for C. fluminea. (ZIP) [file pone.0079516.s005.zip]

Archive with 1 entries (1 files):
- SSR.xlsx
