# Supplementary material for: Sequencing and De Novo Assembly of the Asian Clam (Corbicula fluminea) Transcriptome Using the Illumina GAIIx Method
Source: PLoS One. 2013 Nov 7;8(11):e79516. doi: 10.1371/journal.pone.0079516 (PMC3820681; doi:10.1371/journal.pone.0079516)
Supplement: Table S5 — The putative and filtered SSRs for C. fluminea. (ZIP) [file pone.0079516.s005.zip › SSR.xlsx]

## Sheet: C_MIX_Unigene.seq.cdhit95L50
ID	SSR nr.	SSR type	SSR	size	start	end
Locus_13_Transcript_3	1	p1	(A)10	10	72	81
Locus_13_Transcript_10	1	p1	(A)11	11	276	286
Locus_13_Transcript_21	1	p1	(T)10	10	1224	1233
Locus_13_Transcript_22	1	p1	(T)10	10	24	33
Locus_19_Transcript_1	1	p1	(T)10	10	1122	1131
Locus_19_Transcript_1	2	p1	(T)10	10	2449	2458
Locus_19_Transcript_1	3	p1	(T)16	16	3234	3249
Locus_22_Transcript_2	1	p1	(A)10	10	2937	2946
Locus_30_Transcript_2	1	p1	(A)11	11	1	11
Locus_30_Transcript_2	2	p2	(GT)6	12	244	255
Locus_42_Transcript_1	1	p1	(A)10	10	27	36
Locus_52_Transcript_1	1	p2	(GT)9	18	708	725
Locus_59_Transcript_1	1	p3	(ATA)19	57	216	272
Locus_60_Transcript_5	1	p1	(A)12	12	1	12
Locus_60_Transcript_22	1	p1	(A)11	11	1	11
Locus_60_Transcript_24	1	p1	(A)11	11	1	11
Locus_60_Transcript_26	1	p1	(A)11	11	1	11
Locus_60_Transcript_28	1	p1	(A)11	11	1	11
Locus_61_Transcript_3	1	p1	(T)11	11	1784	1794
Locus_74_Transcript_4	1	p3	(AAC)7	21	1700	1720
Locus_85_Transcript_5	1	p5	(TTATA)5	25	317	341
Locus_87_Transcript_1	1	p1	(A)11	11	1246	1256
Locus_91_Transcript_2	1	p1	(T)11	11	256	266
Locus_105_Transcript_1	1	p1	(A)16	16	947	962
Locus_119_Transcript_1	1	p1	(T)10	10	2	11
Locus_129_Transcript_4	1	c	(TCTG)6tcgtctgtctgtgtctgtctgtctgtctgcttcttctctctctcattctctcgagcttagaaactctgtctctctctg(TC)10	122	1	122
Locus_132_Transcript_1	1	c	(GAT)6aagtgatgatgatacattgcatggaagcgtgtgcagt(TGA)5	70	354	423
Locus_134_Transcript_1	1	p4	(TTGG)5	20	17	36
Locus_140_Transcript_7	1	p1	(A)10	10	1063	1072
Locus_141_Transcript_1	1	p1	(A)10	10	671	680
Locus_145_Transcript_8	1	c	(GGT)6cgaggtggtggtggtggctcggagtgctacaactgtggagaacgtggccacattgctagggagtgcccaagtgaacgtaggggaggc(GGT)5	120	100	219
Locus_145_Transcript_8	2	p1	(A)11	11	2505	2515
Locus_148_Transcript_1	1	p1	(A)10	10	432	441
Locus_155_Transcript_3	1	p1	(A)10	10	609	618
Locus_170_Transcript_2	1	p1	(A)10	10	905	914
Locus_173_Transcript_2	1	p1	(A)10	10	1866	1875
Locus_178_Transcript_8	1	p1	(A)11	11	1073	1083
Locus_192_Transcript_1	1	p4	(TCTG)9	36	480	515
Locus_192_Transcript_3	1	p4	(TCTG)9	36	533	568
Locus_193_Transcript_3	1	p3	(GTT)7	21	3946	3966
Locus_193_Transcript_7	1	p2	(TG)32	64	2951	3014
Locus_193_Transcript_8	1	p2	(TG)32	64	2950	3013
Locus_200_Transcript_1	1	p1	(A)14	14	1	14
Locus_202_Transcript_4	1	p2	(AG)6	12	768	779
Locus_212_Transcript_2	1	p1	(A)10	10	150	159
Locus_212_Transcript_3	1	p1	(A)10	10	150	159
Locus_216_Transcript_2	1	p1	(T)10	10	1815	1824
Locus_221_Transcript_4	1	c	(GTCT)13ctct(CAGA)6	80	1	80
Locus_221_Transcript_7	1	p4	(ACAG)5	20	840	859
Locus_221_Transcript_9	1	p1	(A)10	10	146	155
Locus_221_Transcript_14	1	p1	(A)10	10	199	208
Locus_223_Transcript_1	1	p1	(A)12	12	1	12
Locus_225_Transcript_7	1	p1	(A)10	10	47	56
Locus_225_Transcript_9	1	p1	(T)10	10	1437	1446
Locus_232_Transcript_16	1	p1	(A)10	10	1124	1133
Locus_232_Transcript_21	1	p1	(A)10	10	1124	1133
Locus_239_Transcript_1	1	p2	(AT)15	30	1766	1795
Locus_248_Transcript_1	1	p1	(A)10	10	384	393
Locus_251_Transcript_5	1	p3	(TCA)5	15	352	366
Locus_255_Transcript_1	1	p3	(ATG)5	15	602	616
Locus_255_Transcript_3	1	p3	(ATG)5	15	1297	1311
Locus_255_Transcript_3	2	p3	(ATG)5	15	1435	1449
Locus_259_Transcript_1	1	p1	(A)10	10	1	10
Locus_259_Transcript_1	2	p1	(T)10	10	534	543
Locus_259_Transcript_1	3	c	(A)12ccaacaatatgggtttaaattaattttttattattattatcc(T)11	65	2659	2723
Locus_269_Transcript_10	1	p2	(AT)6	12	2729	2740
Locus_272_Transcript_3	1	p3	(TCA)9	27	1038	1064
Locus_272_Transcript_3	2	p1	(T)10	10	2099	2108
Locus_279_Transcript_1	1	c	(ATC)18(AGT)8	78	150	227
Locus_286_Transcript_2	1	p1	(A)10	10	408	417
Locus_298_Transcript_3	1	p1	(A)10	10	93	102
Locus_298_Transcript_14	1	p3	(AAC)6	18	1016	1033
Locus_307_Transcript_3	1	p1	(A)12	12	1660	1671
Locus_307_Transcript_3	2	p1	(A)11	11	1987	1997
Locus_319_Transcript_2	1	c	(TCA)7ta(ATC)5	38	969	1006
Locus_322_Transcript_2	1	p1	(T)10	10	240	249
Locus_326_Transcript_1	1	p1	(A)10	10	782	791
Locus_329_Transcript_13	1	p1	(A)11	11	1481	1491
Locus_331_Transcript_2	1	p1	(C)15	15	1	15
Locus_333_Transcript_15	1	p1	(A)10	10	1419	1428
Locus_334_Transcript_5	1	p1	(A)11	11	837	847
Locus_344_Transcript_9	1	p3	(ACA)9	27	3000	3026
Locus_357_Transcript_2	1	p1	(T)10	10	815	824
Locus_360_Transcript_13	1	p4	(AAAC)5	20	82	101
Locus_374_Transcript_1	1	p1	(A)14	14	1266	1279
Locus_384_Transcript_1	1	p1	(T)11	11	49	59
Locus_391_Transcript_1	1	p1	(A)10	10	234	243
Locus_391_Transcript_3	1	p1	(A)10	10	234	243
Locus_394_Transcript_3	1	p1	(A)10	10	1	10
Locus_404_Transcript_3	1	p1	(T)10	10	108	117
Locus_404_Transcript_7	1	p1	(T)11	11	57	67
Locus_404_Transcript_21	1	p1	(T)10	10	4641	4650
Locus_407_Transcript_4	1	p2	(TA)6	12	24	35
Locus_418_Transcript_1	1	p2	(AT)6	12	460	471
Locus_420_Transcript_7	1	p1	(A)10	10	10	19
Locus_431_Transcript_1	1	p1	(A)16	16	686	701
Locus_431_Transcript_2	1	p1	(A)16	16	258	273
Locus_433_Transcript_9	1	p1	(A)11	11	1	11
Locus_440_Transcript_8	1	c	(TCA)5atcaatcattatactgacaggaactttttgaagagttctggagaaatgtaacaaaatcatttttccaaacatttaagaaaattaac(A)10	111	851	961
Locus_454_Transcript_2	1	p3	(TTG)5	15	687	701
Locus_454_Transcript_2	2	p3	(TCA)6	18	2702	2719
Locus_463_Transcript_4	1	p1	(T)11	11	2613	2623
Locus_476_Transcript_1	1	p1	(A)10	10	1	10
Locus_479_Transcript_1	1	p1	(A)10	10	1	10
Locus_480_Transcript_2	1	p1	(G)10	10	381	390
Locus_482_Transcript_5	1	p1	(T)10	10	422	431
Locus_483_Transcript_5	1	p1	(A)10	10	1365	1374
Locus_483_Transcript_5	2	p2	(CT)17	34	1676	1709
Locus_487_Transcript_1	1	p1	(A)10	10	1059	1068
Locus_490_Transcript_1	1	p1	(A)10	10	10	19
Locus_500_Transcript_6	1	p1	(A)12	12	84	95
Locus_514_Transcript_1	1	p1	(T)10	10	28	37
Locus_514_Transcript_1	2	p1	(A)10	10	662	671
Locus_524_Transcript_1	1	p3	(ATA)5	15	188	202
Locus_526_Transcript_1	1	p1	(A)10	10	2198	2207
Locus_535_Transcript_1	1	p1	(A)11	11	1	11
Locus_535_Transcript_1	2	p1	(T)10	10	749	758
Locus_540_Transcript_1	1	p4	(TTTC)12	48	6	53
Locus_546_Transcript_1	1	p1	(A)11	11	1	11
Locus_548_Transcript_1	1	c	(TCT)5tcatcacca(TCT)5	39	982	1020
Locus_552_Transcript_2	1	p1	(A)11	11	367	377
Locus_557_Transcript_3	1	p1	(A)11	11	333	343
Locus_558_Transcript_5	1	p1	(A)11	11	1952	1962
Locus_558_Transcript_9	1	p1	(A)10	10	1113	1122
Locus_558_Transcript_12	1	p1	(T)11	11	2420	2430
Locus_564_Transcript_2	1	p1	(A)10	10	432	441
Locus_565_Transcript_1	1	p3	(GTT)5	15	173	187
Locus_572_Transcript_1	1	p1	(A)11	11	1972	1982
Locus_577_Transcript_3	1	p1	(T)10	10	945	954
Locus_610_Transcript_2	1	p2	(AT)6	12	763	774
Locus_619_Transcript_1	1	p1	(T)10	10	345	354
Locus_624_Transcript_9	1	p1	(T)10	10	450	459
Locus_624_Transcript_10	1	p1	(T)10	10	922	931
Locus_628_Transcript_10	1	p1	(A)12	12	2462	2473
Locus_628_Transcript_10	2	c	(A)10tgcaaaaatcaataaataaagaaaaagtt(A)10	49	2741	2789
Locus_629_Transcript_1	1	p1	(T)11	11	462	472
Locus_629_Transcript_3	1	p1	(T)11	11	436	446
Locus_632_Transcript_1	1	p1	(A)10	10	1	10
Locus_644_Transcript_1	1	p1	(T)10	10	309	318
Locus_646_Transcript_1	1	p1	(A)10	10	138	147
Locus_647_Transcript_1	1	p1	(A)12	12	402	413
Locus_653_Transcript_1	1	p4	(TGAT)14	56	257	312
Locus_668_Transcript_3	1	p1	(A)13	13	721	733
Locus_675_Transcript_13	1	p3	(CAA)6	18	125	142
Locus_678_Transcript_1	1	p2	(TA)6	12	20	31
Locus_680_Transcript_14	1	p1	(T)11	11	2137	2147
Locus_681_Transcript_1	1	p1	(A)10	10	166	175
Locus_687_Transcript_2	1	p1	(A)11	11	1	11
Locus_689_Transcript_4	1	p2	(GT)6	12	1070	1081
Locus_696_Transcript_1	1	p3	(TTG)5	15	449	463
Locus_710_Transcript_2	1	p1	(T)10	10	809	818
Locus_725_Transcript_1	1	p1	(A)15	15	1	15
Locus_757_Transcript_3	1	p1	(A)12	12	713	724
Locus_769_Transcript_2	1	p1	(A)10	10	997	1006
Locus_772_Transcript_4	1	p1	(T)11	11	1047	1057
Locus_772_Transcript_4	2	p1	(A)10	10	2061	2070
Locus_772_Transcript_4	3	p1	(T)10	10	2432	2441
Locus_784_Transcript_14	1	p3	(AAT)5	15	2595	2609
Locus_787_Transcript_2	1	p2	(TA)6	12	528	539
Locus_788_Transcript_1	1	p1	(A)12	12	688	699
Locus_788_Transcript_5	1	p1	(A)12	12	674	685
Locus_791_Transcript_16	1	p4	(TGTA)5	20	1582	1601
Locus_791_Transcript_17	1	p4	(TGTA)5	20	1522	1541
Locus_794_Transcript_3	1	p1	(A)11	11	504	514
Locus_796_Transcript_2	1	p1	(A)11	11	1	11
Locus_805_Transcript_3	1	c	(A)11cacttttgtgcagttctctgctattattgataaattaaaacaatgatttagagcgagatg(A)10	81	2191	2271
Locus_807_Transcript_2	1	p1	(A)11	11	1	11
Locus_813_Transcript_1	1	c*	(CTGT)5g(TGTC)6(TC)11*gcacggtcacacggtcgcacggcac(AG)14	118	1359	1476
Locus_815_Transcript_9	1	p3	(ATG)5	15	2121	2135
Locus_815_Transcript_10	1	p3	(ATG)5	15	2049	2063
Locus_815_Transcript_11	1	p3	(ATG)5	15	2085	2099
Locus_815_Transcript_12	1	p3	(ATG)5	15	2154	2168
Locus_820_Transcript_2	1	p1	(T)10	10	699	708
Locus_828_Transcript_6	1	p1	(T)10	10	2861	2870
Locus_828_Transcript_8	1	p1	(T)10	10	2840	2849
Locus_842_Transcript_10	1	p1	(A)12	12	1	12
Locus_846_Transcript_4	1	p1	(T)10	10	87	96
Locus_846_Transcript_7	1	p1	(T)10	10	416	425
Locus_850_Transcript_5	1	p1	(T)12	12	2043	2054
Locus_850_Transcript_5	2	p1	(T)13	13	2162	2174
Locus_852_Transcript_1	1	p2	(AT)6	12	23	34
Locus_859_Transcript_6	1	p1	(A)12	12	46	57
Locus_861_Transcript_1	1	c	(TCA)5tc(GGA)5	32	786	817
Locus_862_Transcript_4	1	p3	(CTG)5	15	1875	1889
Locus_862_Transcript_7	1	p3	(CTG)5	15	2179	2193
Locus_867_Transcript_1	1	p1	(A)10	10	546	555
Locus_870_Transcript_2	1	p1	(A)10	10	2490	2499
Locus_876_Transcript_12	1	p1	(A)10	10	3511	3520
Locus_882_Transcript_1	1	p1	(A)11	11	539	549
Locus_887_Transcript_1	1	p1	(A)10	10	774	783
Locus_901_Transcript_6	1	p1	(A)10	10	1154	1163
Locus_901_Transcript_12	1	p1	(A)10	10	1125	1134
Locus_903_Transcript_6	1	p3	(TTG)5	15	835	849
Locus_903_Transcript_8	1	p3	(TTG)5	15	305	319
Locus_906_Transcript_2	1	p1	(T)11	11	1278	1288
Locus_922_Transcript_25	1	p1	(T)10	10	474	483
Locus_922_Transcript_122	1	p1	(A)11	11	48	58
Locus_922_Transcript_127	1	p2	(TA)6	12	195	206
Locus_922_Transcript_382	1	p1	(T)10	10	57	66
Locus_922_Transcript_459	1	p1	(T)12	12	21	32
Locus_922_Transcript_460	1	p1	(T)10	10	48	57
Locus_922_Transcript_501	1	p2	(CT)6	12	267	278
Locus_922_Transcript_513	1	p1	(A)10	10	1	10
Locus_922_Transcript_523	1	p1	(A)11	11	1	11
Locus_922_Transcript_540	1	p1	(A)10	10	341	350
Locus_922_Transcript_549	1	p2	(AT)6	12	197	208
Locus_922_Transcript_559	1	p1	(A)10	10	397	406
Locus_922_Transcript_570	1	p1	(T)12	12	64	75
Locus_922_Transcript_575	1	p1	(A)13	13	805	817
Locus_922_Transcript_578	1	p1	(T)10	10	2197	2206
Locus_922_Transcript_578	2	p1	(A)10	10	2572	2581
Locus_922_Transcript_593	1	p3	(AAC)5	15	218	232
Locus_922_Transcript_596	1	p1	(A)10	10	1	10
Locus_923_Transcript_2	1	p1	(A)10	10	901	910
Locus_925_Transcript_4	1	c	(CAA)5caccttcaacgacgactc(CAA)5	48	421	468
Locus_925_Transcript_4	2	c	(CAA)5gaccttcaacaacaacaccaacgacgaatccaacgacgacaaccacaacaagacctt(CAA)6	90	607	696
Locus_925_Transcript_5	1	c	(CAA)5caccttcaacgacgactc(CAA)5	48	421	468
Locus_925_Transcript_5	2	c	(CAA)5gaccttcaacaacaacaccaacgacgaatccaacgacgacaaccacaacaagacctt(CAA)6ctccaacaacgacaacgactgcaacaacaacaacaccttcaacaacaacaccaactacgactccaacaacaacaacacatt(CAA)5cgactccaacaacaacaacgacgatgacgactccaacaataccaacgacgactccaacaacaacaacgacgacgatgacaaagactc(CAA)5	288	607	894
Locus_925_Transcript_6	1	c	(CAA)5caccttcaacgacgactc(CAA)5	48	421	468
Locus_925_Transcript_6	2	c	(CAA)5gaccttcaacaacaacaccaacgacgaatccaacgacgacaaccacaacaagacctt(CAA)6ctccaacaacgacaacgactgcaacaacaacaacaccttcaacaacaacaccaactacgactccaacaacaacaacacatt(CAA)5cgactccaacaacaacaacgacgatgacgactccaacaataccaacgacgactccaacaacaacaacgacgacgatgacaaagactc(CAA)5	288	607	894
Locus_929_Transcript_2	1	p1	(T)10	10	1	10
Locus_929_Transcript_3	1	p1	(T)10	10	1	10
Locus_929_Transcript_3	2	p3	(TTG)9	27	1264	1290
Locus_935_Transcript_8	1	p1	(T)10	10	1565	1574
Locus_943_Transcript_9	1	p1	(A)12	12	2364	2375
Locus_945_Transcript_2	1	p1	(A)13	13	1050	1062
Locus_950_Transcript_2	1	p1	(A)14	14	1596	1609
Locus_951_Transcript_1	1	p1	(T)10	10	716	725
Locus_953_Transcript_1	1	p1	(A)10	10	373	382
Locus_957_Transcript_1	1	c	(AG)11g(GA)6a(AG)6	48	1	48
Locus_959_Transcript_19	1	p1	(T)10	10	2767	2776
Locus_963_Transcript_2	1	p3	(TCC)5	15	1111	1125
Locus_967_Transcript_2	1	p1	(A)12	12	270	281
Locus_972_Transcript_3	1	p1	(A)10	10	1645	1654
Locus_973_Transcript_3	1	p1	(A)11	11	1	11
Locus_973_Transcript_4	1	p1	(A)11	11	1	11
Locus_976_Transcript_4	1	p1	(A)10	10	600	609
Locus_981_Transcript_2	1	p1	(T)10	10	313	322
Locus_983_Transcript_3	1	p1	(G)10	10	1127	1136
Locus_984_Transcript_1	1	p1	(T)12	12	913	924
Locus_985_Transcript_3	1	p1	(A)10	10	3509	3518
Locus_988_Transcript_6	1	p2	(AT)6	12	35	46
Locus_999_Transcript_2	1	p1	(T)10	10	1554	1563
Locus_1000_Transcript_1	1	p1	(A)10	10	400	409
Locus_1006_Transcript_1	1	p1	(T)10	10	82	91
Locus_1007_Transcript_1	1	p1	(G)10	10	1444	1453
Locus_1009_Transcript_11	1	p1	(G)10	10	391	400
Locus_1016_Transcript_10	1	p5	(TGTAT)6	30	437	466
Locus_1021_Transcript_1	1	p3	(CAC)6	18	193	210
Locus_1023_Transcript_2	1	p1	(A)10	10	542	551
Locus_1025_Transcript_1	1	p1	(A)12	12	520	531
Locus_1034_Transcript_1	1	p2	(TA)6	12	92	103
Locus_1043_Transcript_1	1	p2	(TA)6	12	460	471
Locus_1045_Transcript_3	1	p1	(A)10	10	1	10
Locus_1047_Transcript_1	1	p1	(T)10	10	1287	1296
Locus_1051_Transcript_1	1	p3	(AAC)5	15	402	416
Locus_1055_Transcript_9	1	p1	(T)10	10	1819	1828
Locus_1064_Transcript_1	1	p1	(T)10	10	1	10
Locus_1066_Transcript_3	1	p1	(T)10	10	463	472
Locus_1069_Transcript_20	1	p1	(A)10	10	1	10
Locus_1069_Transcript_22	1	p1	(A)10	10	1	10
Locus_1069_Transcript_23	1	p1	(A)10	10	1	10
Locus_1069_Transcript_24	1	p1	(A)10	10	1	10
Locus_1091_Transcript_8	1	p1	(T)10	10	347	356
Locus_1097_Transcript_1	1	p1	(A)10	10	1137	1146
Locus_1097_Transcript_1	2	p1	(T)11	11	1490	1500
Locus_1097_Transcript_1	3	p1	(A)11	11	2033	2043
Locus_1101_Transcript_2	1	p2	(TA)7	14	43	56
Locus_1106_Transcript_1	1	p1	(A)12	12	1	12
Locus_1106_Transcript_7	1	p1	(T)10	10	48	57
Locus_1132_Transcript_2	1	p1	(T)10	10	539	548
Locus_1141_Transcript_15	1	p3	(ATG)5	15	260	274
Locus_1146_Transcript_1	1	p1	(A)11	11	250	260
Locus_1148_Transcript_1	1	p4	(TTTG)5	20	1447	1466
Locus_1161_Transcript_2	1	p1	(T)10	10	663	672
Locus_1161_Transcript_3	1	p1	(T)10	10	453	462
Locus_1170_Transcript_6	1	p2	(TG)6	12	806	817
Locus_1171_Transcript_1	1	p1	(A)13	13	310	322
Locus_1172_Transcript_25	1	p1	(A)10	10	74	83
Locus_1172_Transcript_39	1	p1	(A)11	11	188	198
Locus_1172_Transcript_78	1	p1	(A)10	10	1401	1410
Locus_1172_Transcript_78	2	p3	(GTT)5	15	2536	2550
Locus_1174_Transcript_1	1	p1	(A)10	10	1433	1442
Locus_1174_Transcript_1	2	p1	(T)10	10	2007	2016
Locus_1184_Transcript_1	1	p1	(A)12	12	1	12
Locus_1186_Transcript_2	1	p1	(A)11	11	1145	1155
Locus_1187_Transcript_2	1	p1	(T)13	13	2494	2506
Locus_1188_Transcript_2	1	p1	(A)12	12	588	599
Locus_1189_Transcript_1	1	p1	(A)11	11	1021	1031
Locus_1196_Transcript_35	1	p1	(A)10	10	699	708
Locus_1199_Transcript_1	1	p3	(TTG)5	15	308	322
Locus_1200_Transcript_2	1	p1	(A)13	13	2714	2726
Locus_1203_Transcript_1	1	c	(GA)19gcgacacttttgttaatttgttgtggt(GA)8	81	671	751
Locus_1210_Transcript_1	1	p3	(CTG)5	15	946	960
Locus_1225_Transcript_5	1	p4	(GATT)12	48	371	418
Locus_1225_Transcript_6	1	c	(ACTA)11gctagctagctacgatcgat(CGAC)5	84	1	84
Locus_1225_Transcript_17	1	c	(ATTGG)11aggattggattggattg(GATT)15	132	2495	2626
Locus_1225_Transcript_18	1	p1	(A)11	11	906	916
Locus_1225_Transcript_21	1	c	(ATTGG)11aggattggattggattg(GATT)15	132	1240	1371
Locus_1233_Transcript_28	1	p1	(A)11	11	22	32
Locus_1235_Transcript_11	1	p1	(T)10	10	577	586
Locus_1235_Transcript_13	1	p1	(T)10	10	163	172
Locus_1242_Transcript_3	1	p1	(A)10	10	557	566
Locus_1255_Transcript_1	1	p1	(A)10	10	1	10
Locus_1263_Transcript_3	1	p1	(A)12	12	889	900
Locus_1264_Transcript_3	1	p1	(T)10	10	51	60
Locus_1266_Transcript_1	1	p1	(A)12	12	1446	1457
Locus_1277_Transcript_4	1	p1	(T)10	10	1383	1392
Locus_1280_Transcript_2	1	p1	(A)10	10	388	397
Locus_1285_Transcript_1	1	p1	(A)10	10	294	303
Locus_1290_Transcript_8	1	p4	(ACAG)5	20	364	383
Locus_1290_Transcript_10	1	p4	(ACAG)5	20	364	383
Locus_1295_Transcript_1	1	p1	(A)11	11	1	11
Locus_1297_Transcript_2	1	p1	(A)10	10	1202	1211
Locus_1308_Transcript_1	1	p1	(A)15	15	1	15
Locus_1310_Transcript_1	1	p1	(T)10	10	312	321
Locus_1315_Transcript_1	1	p3	(AAC)6	18	971	988
Locus_1318_Transcript_1	1	p2	(AT)8	16	776	791
Locus_1318_Transcript_3	1	p2	(AT)8	16	754	769
Locus_1336_Transcript_3	1	p2	(AT)7	14	88	101
Locus_1340_Transcript_1	1	p1	(A)17	17	1	17
Locus_1343_Transcript_1	1	p3	(TGA)7	21	1282	1302
Locus_1356_Transcript_7	1	p1	(T)10	10	478	487
Locus_1363_Transcript_5	1	p1	(A)12	12	1	12
Locus_1363_Transcript_8	1	p1	(A)12	12	1	12
Locus_1367_Transcript_2	1	p1	(T)11	11	1845	1855
Locus_1376_Transcript_1	1	p2	(TA)6	12	185	196
Locus_1380_Transcript_1	1	p3	(CAA)5	15	1022	1036
Locus_1384_Transcript_1	1	p1	(A)14	14	498	511
Locus_1385_Transcript_4	1	p1	(T)10	10	1409	1418
Locus_1391_Transcript_1	1	p1	(A)10	10	544	553
Locus_1391_Transcript_3	1	p1	(A)10	10	447	456
Locus_1393_Transcript_1	1	p1	(A)15	15	267	281
Locus_1408_Transcript_1	1	p1	(A)10	10	325	334
Locus_1410_Transcript_1	1	p1	(A)10	10	1376	1385
Locus_1426_Transcript_5	1	p1	(T)10	10	2908	2917
Locus_1433_Transcript_1	1	p3	(TAA)6	18	611	628
Locus_1437_Transcript_2	1	p1	(T)10	10	1484	1493
Locus_1455_Transcript_10	1	c	(T)10cttttttttacccagttacctcccctgtattgtaactattgtacaatacaagctaggctgctgtgtcataataaaaaacaaaatttttttagtgatata(T)10	119	2965	3083
Locus_1455_Transcript_15	1	p1	(T)11	11	657	667
Locus_1471_Transcript_1	1	p1	(T)10	10	462	471
Locus_1471_Transcript_1	2	p1	(T)11	11	1270	1280
Locus_1482_Transcript_1	1	c	(CT)9ta(CT)14	48	9	56
Locus_1496_Transcript_3	1	p2	(AG)27	54	3	56
Locus_1500_Transcript_1	1	c	(GAT)15gnnnnnnnnnn(TGA)15	101	1	101
Locus_1500_Transcript_3	1	p3	(GAT)18	54	215	268
Locus_1500_Transcript_5	1	p3	(TGA)19	57	106	162
Locus_1500_Transcript_11	1	c	(AGA)5tagtgatggtgatgatgatactggtgaaa(ATG)19	101	1173	1273
Locus_1515_Transcript_11	1	p1	(C)11	11	316	326
Locus_1517_Transcript_8	1	p1	(T)10	10	1552	1561
Locus_1522_Transcript_2	1	p1	(T)10	10	432	441
Locus_1537_Transcript_3	1	p1	(A)10	10	514	523
Locus_1537_Transcript_4	1	p1	(A)10	10	514	523
Locus_1542_Transcript_2	1	p3	(AAC)5	15	231	245
Locus_1544_Transcript_1	1	p1	(A)10	10	1	10
Locus_1545_Transcript_1	1	p1	(T)11	11	228	238
Locus_1548_Transcript_2	1	p3	(CAA)5	15	818	832
Locus_1549_Transcript_1	1	p1	(A)12	12	1	12
Locus_1559_Transcript_1	1	p1	(T)10	10	361	370
Locus_1565_Transcript_3	1	p1	(T)11	11	3935	3945
Locus_1568_Transcript_11	1	p1	(G)10	10	738	747
Locus_1570_Transcript_3	1	p1	(A)10	10	443	452
Locus_1570_Transcript_4	1	p1	(A)10	10	417	426
Locus_1572_Transcript_1	1	c	(CAG)5ccgcagcagcag(CAA)6	45	973	1017
Locus_1579_Transcript_1	1	p2	(TA)6	12	388	399
Locus_1580_Transcript_1	1	p1	(T)10	10	2922	2931
Locus_1603_Transcript_6	1	p1	(A)12	12	1	12
Locus_1620_Transcript_17	1	p3	(TGT)6	18	871	888
Locus_1623_Transcript_1	1	p4	(GTTG)6	24	1315	1338
Locus_1624_Transcript_5	1	p1	(T)10	10	172	181
Locus_1630_Transcript_2	1	p1	(A)12	12	2723	2734
Locus_1633_Transcript_7	1	p2	(TA)7	14	1105	1118
Locus_1644_Transcript_1	1	p1	(T)11	11	1192	1202
Locus_1644_Transcript_1	2	p5	(GTATT)5	25	2036	2060
Locus_1646_Transcript_1	1	p2	(AT)7	14	902	915
Locus_1661_Transcript_41	1	p2	(TA)7	14	127	140
Locus_1666_Transcript_3	1	p4	(ACAG)5	20	2808	2827
Locus_1670_Transcript_2	1	p1	(T)10	10	383	392
Locus_1671_Transcript_1	1	p1	(T)13	13	602	614
Locus_1686_Transcript_1	1	p1	(A)10	10	1396	1405
Locus_1695_Transcript_1	1	p1	(A)11	11	1	11
Locus_1719_Transcript_1	1	p1	(T)10	10	104	113
Locus_1719_Transcript_2	1	p1	(T)10	10	104	113
Locus_1744_Transcript_2	1	p2	(AG)6	12	100	111
Locus_1750_Transcript_1	1	p1	(T)12	12	75	86
Locus_1757_Transcript_2	1	p1	(T)10	10	46	55
Locus_1758_Transcript_1	1	c	(TGT)5(TGA)5tcatgatgacgatgatgttgttgatgatgttaatgatgatgatggtaatgata(ATG)6	101	213	313
Locus_1778_Transcript_1	1	p1	(A)12	12	1	12
Locus_1781_Transcript_2	1	p1	(A)11	11	42	52
Locus_1786_Transcript_1	1	p3	(GAT)5	15	1256	1270
Locus_1789_Transcript_1	1	p1	(T)10	10	177	186
Locus_1795_Transcript_3	1	p1	(A)14	14	46	59
Locus_1796_Transcript_1	1	p1	(A)10	10	606	615
Locus_1796_Transcript_2	1	p1	(A)10	10	966	975
Locus_1796_Transcript_5	1	p1	(A)10	10	974	983
Locus_1798_Transcript_1	1	p1	(A)11	11	654	664
Locus_1800_Transcript_2	1	p1	(T)12	12	700	711
Locus_1801_Transcript_7	1	p3	(CCA)5	15	987	1001
Locus_1805_Transcript_1	1	p1	(A)10	10	1	10
Locus_1806_Transcript_2	1	p1	(T)10	10	832	841
Locus_1807_Transcript_13	1	p1	(T)12	12	206	217
Locus_1807_Transcript_21	1	p1	(A)11	11	1171	1181
Locus_1807_Transcript_23	1	p4	(TGTT)5	20	1750	1769
Locus_1807_Transcript_26	1	p1	(A)11	11	1192	1202
Locus_1811_Transcript_1	1	p1	(G)10	10	452	461
Locus_1812_Transcript_6	1	p1	(C)10	10	1969	1978
Locus_1813_Transcript_1	1	p1	(A)10	10	1562	1571
Locus_1814_Transcript_4	1	p3	(TGT)9	27	670	696
Locus_1817_Transcript_2	1	p2	(AT)8	16	228	243
Locus_1820_Transcript_1	1	p1	(T)11	11	1834	1844
Locus_1821_Transcript_1	1	p1	(A)11	11	1529	1539
Locus_1823_Transcript_1	1	p4	(TGAA)6	24	69	92
Locus_1828_Transcript_2	1	p1	(A)11	11	473	483
Locus_1834_Transcript_5	1	p1	(A)11	11	2900	2910
Locus_1837_Transcript_1	1	c	(TGT)5(TGG)6cggcgag(GAC)5gag(GAC)6	76	496	571
Locus_1841_Transcript_3	1	p2	(TC)16	32	144	175
Locus_1843_Transcript_6	1	p1	(T)10	10	538	547
Locus_1849_Transcript_1	1	p1	(A)10	10	666	675
Locus_1858_Transcript_1	1	p3	(AAC)5	15	342	356
Locus_1869_Transcript_1	1	p3	(ACA)5	15	516	530
Locus_1874_Transcript_1	1	p3	(TCA)5	15	299	313
Locus_1879_Transcript_1	1	p2	(AT)6	12	211	222
Locus_1885_Transcript_5	1	p1	(T)12	12	1217	1228
Locus_1887_Transcript_2	1	p2	(TC)6	12	274	285
Locus_1901_Transcript_1	1	p1	(A)13	13	994	1006
Locus_1913_Transcript_2	1	p1	(A)10	10	1	10
Locus_1915_Transcript_1	1	p3	(CAA)5	15	255	269
Locus_1916_Transcript_1	1	p5	(TGGTG)5	25	28	52
Locus_1916_Transcript_6	1	c	(TAGTG)6tggtgtggtgtggtatgtggtgtggtatgtggtgtggtatgtggtgtggtgtgtggtgtggt(GTGTG)8	132	413	544
Locus_1916_Transcript_8	1	p5	(TGGTA)5	25	299	323
Locus_1917_Transcript_1	1	p1	(T)10	10	2344	2353
Locus_1919_Transcript_6	1	c	(AC)9gaaaacacacgcacgcacggacgcacacacacggacgcacacacgcatgcacacgcacgcacacacgcgcgcacat(AC)7	108	322	429
Locus_1919_Transcript_6	2	p4	(TTAC)7	28	710	737
Locus_1919_Transcript_6	3	p1	(T)10	10	911	920
Locus_1926_Transcript_1	1	p3	(TGT)6	18	1050	1067
Locus_1928_Transcript_7	1	p1	(T)10	10	629	638
Locus_1930_Transcript_15	1	p3	(TTC)5	15	2256	2270
Locus_1946_Transcript_2	1	p2	(AC)7	14	67	80
Locus_1946_Transcript_2	2	p1	(A)11	11	1057	1067
Locus_1949_Transcript_1	1	p3	(AAC)6	18	131	148
Locus_1949_Transcript_1	2	p3	(CAA)10	30	583	612
Locus_1949_Transcript_1	3	p3	(AAC)6	18	887	904
Locus_1949_Transcript_1	4	p3	(AAC)6	18	1133	1150
Locus_1949_Transcript_1	5	c	(AAC)5attggaaattatgttctgcctaaaccagatttcggaagatcaggccaatatgatccaacaaaaccagattca(AAC)10	117	1940	2056
Locus_1949_Transcript_1	6	p3	(AAC)7	21	2297	2317
Locus_1949_Transcript_1	7	c	(AAC)8ggaaattatgttccgtctaaaccagatttcggaagaccagatcaatatgatccaacaaaaccagattcaaacaat(AAC)7aatggaaattacggtccatctaaacatgacattggaagaccagatcaatccgatccaataaaaccagatcttaacaacaacaacaat(AAC)7	228	2630	2857
Locus_1949_Transcript_1	8	c	(AAC)9ggaaacggcaatagctacagcgatgtcaacagcaaaaataatgatattagtaacaccaat(AAC)5aataatatt(AAC)5	126	2993	3118
Locus_1952_Transcript_9	1	p1	(T)10	10	607	616
Locus_1952_Transcript_11	1	p1	(T)10	10	607	616
Locus_1960_Transcript_1	1	p1	(A)11	11	357	367
Locus_1969_Transcript_1	1	p1	(T)10	10	2129	2138
Locus_1980_Transcript_17	1	p1	(T)10	10	1044	1053
Locus_1984_Transcript_6	1	p2	(GA)9	18	233	250
Locus_1992_Transcript_5	1	p1	(T)13	13	44	56
Locus_1996_Transcript_6	1	p1	(T)11	11	855	865
Locus_2001_Transcript_4	1	p1	(A)10	10	1	10
Locus_2004_Transcript_3	1	p1	(A)10	10	567	576
Locus_2023_Transcript_1	1	p1	(T)10	10	613	622
Locus_2025_Transcript_1	1	p1	(T)11	11	19	29
Locus_2031_Transcript_6	1	p3	(TCA)15	45	513	557
Locus_2037_Transcript_18	1	p1	(A)11	11	91	101
Locus_2037_Transcript_19	1	p1	(T)10	10	186	195
Locus_2037_Transcript_47	1	p4	(GTTT)6	24	97	120
Locus_2037_Transcript_54	1	p4	(TTTG)5	20	224	243
Locus_2037_Transcript_55	1	p4	(TGTT)5	20	243	262
Locus_2037_Transcript_65	1	p1	(A)10	10	815	824
Locus_2037_Transcript_65	2	p1	(T)10	10	1090	1099
Locus_2037_Transcript_65	3	p1	(T)10	10	2217	2226
Locus_2037_Transcript_65	4	p1	(T)10	10	2748	2757
Locus_2037_Transcript_65	5	p4	(GTTT)5	20	3443	3462
Locus_2040_Transcript_2	1	p1	(A)12	12	8	19
Locus_2044_Transcript_6	1	p1	(A)11	11	601	611
Locus_2058_Transcript_1	1	p1	(A)10	10	302	311
Locus_2064_Transcript_2	1	p1	(T)12	12	1822	1833
Locus_2081_Transcript_1	1	p2	(TG)6	12	834	845
Locus_2091_Transcript_1	1	p1	(A)11	11	244	254
Locus_2093_Transcript_2	1	p3	(TGT)7	21	977	997
Locus_2096_Transcript_1	1	p1	(A)10	10	352	361
Locus_2108_Transcript_1	1	p1	(T)14	14	12	25
Locus_2118_Transcript_1	1	p3	(TTG)6	18	1577	1594
Locus_2118_Transcript_2	1	p3	(TTG)6	18	1635	1652
Locus_2132_Transcript_1	1	p2	(AT)8	16	258	273
Locus_2133_Transcript_1	1	p3	(TTG)5	15	620	634
Locus_2137_Transcript_1	1	p1	(A)10	10	1	10
Locus_2141_Transcript_5	1	p1	(T)15	15	19	33
Locus_2142_Transcript_11	1	p1	(T)10	10	2113	2122
Locus_2173_Transcript_5	1	p1	(T)11	11	310	320
Locus_2174_Transcript_1	1	p1	(A)10	10	514	523
Locus_2177_Transcript_1	1	p1	(A)10	10	218	227
Locus_2178_Transcript_3	1	p1	(A)11	11	1	11
Locus_2181_Transcript_3	1	p1	(A)11	11	76	86
Locus_2182_Transcript_1	1	p1	(T)10	10	298	307
Locus_2182_Transcript_1	2	p1	(C)10	10	944	953
Locus_2183_Transcript_1	1	p1	(T)10	10	232	241
Locus_2184_Transcript_1	1	p1	(A)10	10	1	10
Locus_2197_Transcript_2	1	p1	(A)12	12	1700	1711
Locus_2200_Transcript_2	1	p1	(A)11	11	9	19
Locus_2210_Transcript_1	1	p3	(CAT)10	30	287	316
Locus_2218_Transcript_4	1	p1	(T)11	11	96	106
Locus_2218_Transcript_14	1	p1	(T)11	11	2622	2632
Locus_2226_Transcript_2	1	p1	(A)10	10	996	1005
Locus_2227_Transcript_5	1	p1	(A)10	10	2574	2583
Locus_2230_Transcript_1	1	p1	(A)10	10	1	10
Locus_2232_Transcript_1	1	p1	(A)11	11	331	341
Locus_2241_Transcript_1	1	p1	(T)10	10	242	251
Locus_2249_Transcript_14	1	p1	(T)10	10	3121	3130
Locus_2249_Transcript_17	1	c	(A)10ttattttaaggtcaagatgaatggtgtattgcgcaaaaaa(AAC)5ctaatgag(A)11	84	93	176
Locus_2263_Transcript_1	1	p1	(A)10	10	1	10
Locus_2270_Transcript_1	1	p2	(TG)6	12	1029	1040
Locus_2273_Transcript_8	1	p1	(A)10	10	960	969
Locus_2273_Transcript_8	2	p3	(AAC)5	15	1519	1533
Locus_2274_Transcript_5	1	p3	(TCA)5	15	1151	1165
Locus_2274_Transcript_6	1	p3	(TCA)5	15	927	941
Locus_2278_Transcript_3	1	p2	(AG)18	36	215	250
Locus_2295_Transcript_2	1	p1	(A)10	10	1	10
Locus_2312_Transcript_2	1	p1	(T)11	11	978	988
Locus_2312_Transcript_2	2	p1	(A)10	10	1153	1162
Locus_2318_Transcript_2	1	p1	(T)10	10	135	144
Locus_2325_Transcript_2	1	p1	(A)10	10	641	650
Locus_2327_Transcript_1	1	p1	(A)12	12	2030	2041
Locus_2329_Transcript_1	1	p1	(A)11	11	628	638
Locus_2330_Transcript_1	1	p1	(A)10	10	1	10
Locus_2338_Transcript_8	1	c	(TGA)5gagtgatgaagaggaagaagaagacag(TGA)6	60	1554	1613
Locus_2348_Transcript_6	1	p1	(A)10	10	4388	4397
Locus_2355_Transcript_4	1	p1	(A)10	10	2822	2831
Locus_2359_Transcript_5	1	p3	(GAT)5	15	134	148
Locus_2370_Transcript_1	1	p1	(A)13	13	531	543
Locus_2375_Transcript_2	1	p1	(A)12	12	1101	1112
Locus_2375_Transcript_3	1	p1	(T)13	13	533	545
Locus_2384_Transcript_3	1	p1	(T)10	10	744	753
Locus_2386_Transcript_1	1	p1	(T)10	10	519	528
Locus_2397_Transcript_5	1	p1	(T)10	10	1761	1770
Locus_2397_Transcript_6	1	p1	(A)10	10	99	108
Locus_2405_Transcript_1	1	p3	(GAG)5	15	82	96
Locus_2412_Transcript_4	1	p4	(ACTA)13	52	1	52
Locus_2426_Transcript_2	1	p1	(A)10	10	49	58
Locus_2427_Transcript_1	1	p1	(T)11	11	153	163
Locus_2427_Transcript_7	1	p1	(A)10	10	2320	2329
Locus_2427_Transcript_7	2	p1	(T)10	10	4348	4357
Locus_2435_Transcript_8	1	p1	(A)12	12	561	572
Locus_2435_Transcript_8	2	p1	(C)10	10	1256	1265
Locus_2453_Transcript_1	1	p3	(AAC)6	18	399	416
Locus_2459_Transcript_5	1	p1	(T)11	11	61	71
Locus_2463_Transcript_3	1	p3	(AAC)5	15	203	217
Locus_2464_Transcript_4	1	c	(T)10gttg(T)10	24	1650	1673
Locus_2469_Transcript_6	1	p1	(T)10	10	861	870
Locus_2469_Transcript_7	1	p1	(A)10	10	94	103
Locus_2471_Transcript_2	1	p1	(T)12	12	410	421
Locus_2474_Transcript_4	1	p1	(A)10	10	1163	1172
Locus_2481_Transcript_4	1	p1	(T)12	12	2062	2073
Locus_2481_Transcript_4	2	p1	(T)12	12	2518	2529
Locus_2481_Transcript_4	3	p1	(T)10	10	2750	2759
Locus_2485_Transcript_4	1	p3	(GTT)5	15	554	568
Locus_2486_Transcript_1	1	p1	(T)10	10	375	384
Locus_2486_Transcript_1	2	p1	(T)11	11	572	582
Locus_2486_Transcript_1	3	p1	(T)12	12	709	720
Locus_2486_Transcript_1	4	p1	(T)10	10	1399	1408
Locus_2493_Transcript_2	1	p1	(A)10	10	595	604
Locus_2497_Transcript_1	1	p1	(T)12	12	1124	1135
Locus_2500_Transcript_2	1	p1	(A)10	10	1	10
Locus_2500_Transcript_2	2	p2	(TA)8	16	1006	1021
Locus_2511_Transcript_1	1	p1	(A)10	10	693	702
Locus_2512_Transcript_2	1	p1	(T)10	10	429	438
Locus_2515_Transcript_1	1	p1	(T)10	10	441	450
Locus_2518_Transcript_1	1	p1	(T)10	10	1780	1789
Locus_2523_Transcript_4	1	p1	(A)11	11	5634	5644
Locus_2529_Transcript_7	1	p3	(ACA)5	15	171	185
Locus_2553_Transcript_5	1	p1	(A)11	11	860	870
Locus_2557_Transcript_5	1	p1	(T)10	10	234	243
Locus_2558_Transcript_1	1	p1	(A)10	10	21	30
Locus_2560_Transcript_1	1	p2	(AG)6	12	2389	2400
Locus_2576_Transcript_5	1	p1	(A)10	10	580	589
Locus_2587_Transcript_5	1	p1	(T)11	11	509	519
Locus_2598_Transcript_1	1	p1	(A)11	11	431	441
Locus_2598_Transcript_2	1	p1	(A)11	11	681	691
Locus_2600_Transcript_6	1	p1	(A)11	11	1882	1892
Locus_2610_Transcript_3	1	p3	(TTG)5	15	878	892
Locus_2613_Transcript_1	1	p3	(TTA)9	27	270	296
Locus_2621_Transcript_1	1	p1	(A)10	10	203	212
Locus_2624_Transcript_1	1	p1	(A)11	11	1	11
Locus_2628_Transcript_2	1	p1	(A)11	11	50	60
Locus_2628_Transcript_3	1	p1	(T)13	13	9	21
Locus_2657_Transcript_12	1	p3	(TGT)5	15	275	289
Locus_2660_Transcript_3	1	p1	(A)12	12	1	12
Locus_2660_Transcript_3	2	p1	(T)14	14	583	596
Locus_2664_Transcript_1	1	p2	(AT)12	24	13	36
Locus_2664_Transcript_1	2	p2	(CA)6	12	1205	1216
Locus_2666_Transcript_1	1	p2	(CT)17	34	57	90
Locus_2666_Transcript_9	1	c	(TC)13t(GA)13	53	1	53
Locus_2666_Transcript_13	1	p2	(TC)13	26	250	275
Locus_2672_Transcript_1	1	p1	(T)11	11	231	241
Locus_2673_Transcript_5	1	p1	(T)10	10	4528	4537
Locus_2675_Transcript_1	1	p1	(A)10	10	1	10
Locus_2676_Transcript_2	1	p1	(A)10	10	278	287
Locus_2678_Transcript_1	1	p1	(T)11	11	1231	1241
Locus_2679_Transcript_1	1	p1	(A)10	10	481	490
Locus_2694_Transcript_1	1	p1	(T)11	11	1126	1136
Locus_2694_Transcript_1	2	p1	(T)10	10	2344	2353
Locus_2694_Transcript_1	3	p1	(A)10	10	3286	3295
Locus_2695_Transcript_9	1	p2	(TG)7	14	795	808
Locus_2695_Transcript_10	1	p2	(TG)7	14	691	704
Locus_2698_Transcript_8	1	p3	(AAC)8	24	297	320
Locus_2706_Transcript_1	1	p1	(A)10	10	407	416
Locus_2712_Transcript_2	1	p3	(TCT)5	15	1167	1181
Locus_2712_Transcript_4	1	p3	(TCT)5	15	1176	1190
Locus_2723_Transcript_1	1	c	(GTT)5ggtagtgttgttgttgattgtcgtgttgtacaacaaccatctgttgttgatggtattgttgttgttgatagta(TTG)6gtcg(TGT)5	125	1	125
Locus_2727_Transcript_2	1	p1	(T)11	11	1925	1935
Locus_2733_Transcript_1	1	p1	(A)10	10	208	217
Locus_2762_Transcript_4	1	p1	(A)10	10	1874	1883
Locus_2762_Transcript_5	1	p1	(A)12	12	1	12
Locus_2762_Transcript_5	2	p1	(A)10	10	1825	1834
Locus_2762_Transcript_6	1	p1	(A)10	10	1254	1263
Locus_2771_Transcript_1	1	p1	(A)10	10	1204	1213
Locus_2779_Transcript_5	1	p1	(T)10	10	416	425
Locus_2783_Transcript_2	1	p1	(T)10	10	768	777
Locus_2794_Transcript_1	1	p1	(A)10	10	996	1005
Locus_2810_Transcript_4	1	p1	(A)10	10	1041	1050
Locus_2821_Transcript_6	1	p1	(T)11	11	937	947
Locus_2834_Transcript_1	1	p1	(A)10	10	1	10
Locus_2837_Transcript_11	1	p5	(ATGTC)11	55	1	55
Locus_2837_Transcript_17	1	p5	(GGTAT)9	45	1	45
Locus_2837_Transcript_19	1	p5	(GGTAT)9	45	1	45
Locus_2839_Transcript_1	1	p1	(T)14	14	784	797
Locus_2851_Transcript_2	1	p1	(T)10	10	412	421
Locus_2851_Transcript_3	1	p1	(T)10	10	1035	1044
Locus_2860_Transcript_4	1	c	(CAT)5cagcatcatcatctagcgcatctcttcgtactcttatgtaaat(ATC)6tgcctcatcaacatcaaaggggcttctgcgtcttcgtacaaggacaatt(TCA)5	140	186	325
Locus_2860_Transcript_4	2	c	(ATC)6agcagcatcgtcaatatctgaagtgtctcttctttcaagatcagtatcttcatcttcatcagcttcagcatttagtgtacctcttttcacaa(CAT)6	128	439	566
Locus_2862_Transcript_1	1	p1	(T)10	10	144	153
Locus_2865_Transcript_3	1	p1	(A)10	10	964	973
Locus_2871_Transcript_2	1	p1	(T)12	12	554	565
Locus_2871_Transcript_4	1	p1	(T)12	12	873	884
Locus_2885_Transcript_3	1	p3	(TGA)7	21	2294	2314
Locus_2889_Transcript_5	1	p4	(GTCT)5	20	1185	1204
Locus_2894_Transcript_1	1	p3	(AAT)8	24	1997	2020
Locus_2900_Transcript_1	1	p1	(T)11	11	915	925
Locus_2913_Transcript_4	1	p3	(TGT)5	15	1687	1701
Locus_2914_Transcript_1	1	p1	(T)12	12	512	523
Locus_2920_Transcript_2	1	p3	(CAA)7	21	289	309
Locus_2940_Transcript_12	1	p1	(T)11	11	144	154
Locus_2940_Transcript_27	1	p1	(T)10	10	1921	1930
Locus_2943_Transcript_2	1	c	(GAT)5gacag(TGA)6	38	1152	1189
Locus_2944_Transcript_2	1	p1	(A)10	10	288	297
Locus_2949_Transcript_8	1	p1	(T)10	10	979	988
Locus_2959_Transcript_2	1	p2	(TA)6	12	33	44
Locus_2962_Transcript_1	1	p1	(A)11	11	1	11
Locus_2967_Transcript_26	1	p1	(T)10	10	623	632
Locus_2981_Transcript_1	1	c	(TGT)9(CGT)5	42	820	861
Locus_2983_Transcript_1	1	p3	(TGC)5	15	327	341
Locus_2990_Transcript_1	1	p1	(T)10	10	132	141
Locus_2990_Transcript_5	1	p1	(T)10	10	4291	4300
Locus_2991_Transcript_4	1	p2	(AT)6	12	480	491
Locus_2993_Transcript_6	1	p1	(A)11	11	3331	3341
Locus_3004_Transcript_2	1	p1	(A)11	11	229	239
Locus_3004_Transcript_3	1	p1	(A)11	11	229	239
Locus_3011_Transcript_1	1	p1	(T)10	10	695	704
Locus_3034_Transcript_6	1	p2	(TA)6	12	1265	1276
Locus_3046_Transcript_1	1	p1	(A)10	10	51	60
Locus_3046_Transcript_2	1	p1	(A)10	10	51	60
Locus_3055_Transcript_2	1	p2	(AC)7	14	314	327
Locus_3076_Transcript_7	1	p1	(A)11	11	476	486
Locus_3083_Transcript_3	1	c	(C)10gacctccc(CA)6	30	601	630
Locus_3083_Transcript_3	2	p1	(T)10	10	775	784
Locus_3084_Transcript_1	1	p1	(C)10	10	1344	1353
Locus_3104_Transcript_7	1	p1	(T)11	11	286	296
Locus_3108_Transcript_1	1	p1	(A)10	10	1230	1239
Locus_3152_Transcript_4	1	p3	(ATG)5	15	784	798
Locus_3157_Transcript_1	1	p3	(AGC)5	15	4108	4122
Locus_3169_Transcript_4	1	p1	(A)10	10	814	823
Locus_3182_Transcript_2	1	p3	(GTT)5	15	61	75
Locus_3192_Transcript_1	1	p1	(A)10	10	610	619
Locus_3195_Transcript_1	1	p3	(GTT)5	15	6	20
Locus_3203_Transcript_1	1	p1	(A)10	10	1	10
Locus_3208_Transcript_3	1	p3	(TGG)5	15	662	676
Locus_3222_Transcript_2	1	p1	(A)10	10	1	10
Locus_3223_Transcript_1	1	p3	(GTT)9	27	376	402
Locus_3225_Transcript_2	1	p3	(TTG)5	15	255	269
Locus_3227_Transcript_4	1	p1	(A)11	11	4060	4070
Locus_3239_Transcript_1	1	p1	(A)17	17	1	17
Locus_3243_Transcript_7	1	p3	(GTA)5	15	1478	1492
Locus_3246_Transcript_13	1	p2	(AT)6	12	1838	1849
Locus_3270_Transcript_2	1	p3	(AAC)5	15	1	15
Locus_3281_Transcript_1	1	p1	(A)10	10	134	143
Locus_3281_Transcript_17	1	p1	(A)10	10	83	92
Locus_3291_Transcript_21	1	p2	(AC)6	12	1750	1761
Locus_3293_Transcript_2	1	p1	(A)13	13	1	13
Locus_3306_Transcript_4	1	p1	(T)10	10	597	606
Locus_3319_Transcript_6	1	p1	(A)10	10	754	763
Locus_3321_Transcript_1	1	p3	(TTG)5	15	1330	1344
Locus_3325_Transcript_1	1	p1	(A)11	11	419	429
Locus_3330_Transcript_1	1	p3	(AAC)6	18	527	544
Locus_3335_Transcript_1	1	p3	(AAC)5	15	732	746
Locus_3337_Transcript_1	1	p1	(T)10	10	247	256
Locus_3339_Transcript_1	1	p1	(A)11	11	275	285
Locus_3343_Transcript_6	1	p1	(A)10	10	803	812
Locus_3350_Transcript_10	1	p1	(A)10	10	4298	4307
Locus_3353_Transcript_2	1	p1	(A)10	10	791	800
Locus_3364_Transcript_2	1	p3	(TGG)5	15	810	824
Locus_3365_Transcript_2	1	p4	(ATTG)5	20	1354	1373
Locus_3379_Transcript_1	1	p1	(T)12	12	2438	2449
Locus_3381_Transcript_6	1	p1	(G)10	10	777	786
Locus_3382_Transcript_1	1	p2	(AT)6	12	1494	1505
Locus_3392_Transcript_1	1	p1	(T)13	13	745	757
Locus_3409_Transcript_1	1	p1	(A)10	10	2766	2775
Locus_3410_Transcript_1	1	p2	(GT)7	14	1	14
Locus_3411_Transcript_1	1	p3	(TCA)5	15	501	515
Locus_3416_Transcript_7	1	p1	(T)10	10	3374	3383
Locus_3423_Transcript_1	1	p1	(A)11	11	156	166
Locus_3427_Transcript_6	1	p1	(T)10	10	1445	1454
Locus_3436_Transcript_1	1	p1	(A)10	10	1	10
Locus_3449_Transcript_1	1	p1	(A)10	10	1	10
Locus_3464_Transcript_1	1	p1	(A)12	12	1	12
Locus_3498_Transcript_1	1	p2	(TA)6	12	215	226
Locus_3507_Transcript_1	1	p3	(TCT)6	18	517	534
Locus_3522_Transcript_1	1	p3	(GCT)11	33	989	1021
Locus_3529_Transcript_1	1	p1	(A)12	12	459	470
Locus_3538_Transcript_1	1	p3	(TGT)6	18	442	459
Locus_3541_Transcript_3	1	p3	(TGT)5	15	257	271
Locus_3545_Transcript_1	1	p1	(A)10	10	490	499
Locus_3547_Transcript_7	1	c*	(AAC)5aaaaaacaacaaaacaaacgaaagtgttgaacctgcgccaaaccagctacactttaaaatcaactgtttta(GT)17gcgtgtgtgtgtgc(GT)8(GTGC)7*gtgtgtgcgcgcgtgc(GT)7gc(GT)10	228	1137	1364
Locus_3549_Transcript_1	1	p1	(A)10	10	360	369
Locus_3549_Transcript_1	2	p3	(CTT)5	15	1064	1078
Locus_3553_Transcript_1	1	p1	(A)10	10	2849	2858
Locus_3555_Transcript_3	1	p1	(T)10	10	1634	1643
Locus_3556_Transcript_1	1	p1	(A)10	10	470	479
Locus_3558_Transcript_4	1	p2	(TG)6	12	487	498
Locus_3564_Transcript_2	1	c	(T)10caccagaaaatcttcagtgaacttctgtatccggtttgtgttttctttgagtggttttgctttgcatgtgctttct(A)13	99	1133	1231
Locus_3566_Transcript_3	1	p1	(G)11	11	666	676
Locus_3578_Transcript_2	1	p1	(A)11	11	641	651
Locus_3584_Transcript_1	1	p1	(A)10	10	1	10
Locus_3584_Transcript_2	1	p1	(A)10	10	1	10
Locus_3590_Transcript_2	1	p3	(TAT)5	15	731	745
Locus_3594_Transcript_4	1	p3	(CAA)5	15	820	834
Locus_3595_Transcript_1	1	p3	(GAT)6	18	2053	2070
Locus_3603_Transcript_2	1	p2	(AT)11	22	684	705
Locus_3605_Transcript_2	1	p1	(A)11	11	1534	1544
Locus_3617_Transcript_1	1	c	(AAG)6atggtgat(GAA)5gatggtgatgaagaagaagaagatggtgat(GAA)5	86	2258	2343
Locus_3621_Transcript_2	1	p1	(T)11	11	231	241
Locus_3621_Transcript_7	1	p1	(T)10	10	80	89
Locus_3633_Transcript_3	1	p1	(A)10	10	588	597
Locus_3643_Transcript_14	1	p1	(A)10	10	240	249
Locus_3654_Transcript_1	1	p1	(A)13	13	243	255
Locus_3655_Transcript_6	1	p2	(TG)6	12	673	684
Locus_3655_Transcript_6	2	p2	(AT)6	12	1670	1681
Locus_3655_Transcript_6	3	p1	(A)10	10	1862	1871
Locus_3666_Transcript_12	1	p2	(TG)6	12	2508	2519
Locus_3671_Transcript_1	1	p1	(A)11	11	947	957
Locus_3688_Transcript_1	1	p1	(A)10	10	280	289
Locus_3689_Transcript_3	1	p1	(T)11	11	977	987
Locus_3708_Transcript_4	1	p1	(T)10	10	200	209
Locus_3724_Transcript_11	1	p2	(TA)6	12	2382	2393
Locus_3735_Transcript_1	1	p1	(T)10	10	985	994
Locus_3750_Transcript_1	1	p1	(A)11	11	2563	2573
Locus_3772_Transcript_1	1	p3	(AGA)5	15	597	611
Locus_3788_Transcript_1	1	p1	(T)10	10	246	255
Locus_3788_Transcript_2	1	p1	(T)10	10	246	255
Locus_3796_Transcript_1	1	p3	(ATA)17	51	4	54
Locus_3798_Transcript_1	1	p1	(A)10	10	1214	1223
Locus_3814_Transcript_3	1	p1	(A)11	11	19	29
Locus_3818_Transcript_1	1	p1	(A)10	10	611	620
Locus_3833_Transcript_8	1	p1	(A)10	10	1141	1150
Locus_3840_Transcript_1	1	p1	(T)10	10	17	26
Locus_3865_Transcript_2	1	p4	(AGAT)5	20	158	177
Locus_3872_Transcript_1	1	c	(T)12actagctgtctacgtgaaagaagtcatttttagtgtctccgaacctgtt(A)10	71	199	269
Locus_3884_Transcript_1	1	p1	(A)10	10	373	382
Locus_3896_Transcript_2	1	c	(TTG)7gaatcggtgtcgtagctttaa(TTG)5gaatcggtattgttgtagaattg(GTT)7	101	1033	1133
Locus_3896_Transcript_2	2	p3	(GTT)6	18	1263	1280
Locus_3896_Transcript_2	3	c	(GTT)6ggaatcggtgatgttgttgctttggttgttgttgttggaatcggtgttgttttagcatttgttgttgttggaatcggtgctgttgtagctttg(GTT)5ggaatcggtgctgctgttgtagcattg(GTT)5	168	1491	1658
Locus_3896_Transcript_2	4	p3	(GTT)5	15	1953	1967
Locus_3901_Transcript_8	1	p1	(A)10	10	1	10
Locus_3901_Transcript_10	1	p1	(A)10	10	1	10
Locus_3916_Transcript_2	1	p2	(CT)6	12	752	763
Locus_3938_Transcript_1	1	p1	(A)11	11	640	650
Locus_3941_Transcript_4	1	p1	(T)10	10	2135	2144
Locus_3947_Transcript_4	1	p1	(T)11	11	1144	1154
Locus_3972_Transcript_2	1	p1	(A)10	10	452	461
Locus_3972_Transcript_2	2	p2	(TA)7	14	847	860
Locus_3993_Transcript_1	1	c	(GA)25ctttctgtctctctg(TC)8	81	7	87
Locus_3994_Transcript_2	1	p1	(A)11	11	1575	1585
Locus_4002_Transcript_1	1	p3	(CAT)5	15	177	191
Locus_4003_Transcript_5	1	p1	(A)13	13	1034	1046
Locus_4007_Transcript_1	1	p3	(TCA)5	15	745	759
Locus_4023_Transcript_8	1	p1	(T)11	11	515	525
Locus_4024_Transcript_1	1	p3	(TCA)5	15	30	44
Locus_4025_Transcript_1	1	p1	(A)11	11	642	652
Locus_4032_Transcript_1	1	p1	(G)10	10	116	125
Locus_4048_Transcript_1	1	p1	(A)10	10	738	747
Locus_4051_Transcript_1	1	p3	(ACG)5	15	330	344
Locus_4052_Transcript_8	1	p1	(A)10	10	33	42
Locus_4070_Transcript_9	1	p3	(CAG)5	15	261	275
Locus_4083_Transcript_1	1	p1	(A)10	10	54	63
Locus_4083_Transcript_6	1	p1	(A)10	10	54	63
Locus_4083_Transcript_6	2	p3	(TTG)5	15	659	673
Locus_4105_Transcript_1	1	p1	(T)10	10	930	939
Locus_4113_Transcript_5	1	p1	(A)10	10	761	770
Locus_4115_Transcript_1	1	p1	(A)10	10	672	681
Locus_4122_Transcript_4	1	p1	(T)10	10	218	227
Locus_4124_Transcript_1	1	p1	(A)10	10	1	10
Locus_4141_Transcript_2	1	p1	(T)10	10	594	603
Locus_4152_Transcript_1	1	p3	(ATT)9	27	280	306
Locus_4153_Transcript_2	1	p3	(AAG)5	15	1166	1180
Locus_4154_Transcript_1	1	p1	(A)11	11	525	535
Locus_4155_Transcript_10	1	p1	(A)10	10	2110	2119
Locus_4161_Transcript_1	1	p1	(A)11	11	741	751
Locus_4167_Transcript_3	1	c	(TGA)6ttatgatgata(ATG)5	44	520	563
Locus_4180_Transcript_2	1	p1	(T)10	10	1248	1257
Locus_4186_Transcript_2	1	p1	(A)10	10	1	10
Locus_4187_Transcript_1	1	p1	(A)12	12	1	12
Locus_4193_Transcript_4	1	p1	(T)10	10	1	10
Locus_4196_Transcript_1	1	p1	(A)10	10	520	529
Locus_4209_Transcript_1	1	p2	(GT)7	14	612	625
Locus_4219_Transcript_2	1	p1	(A)10	10	1073	1082
Locus_4222_Transcript_1	1	p1	(A)11	11	593	603
Locus_4233_Transcript_2	1	p1	(A)15	15	46	60
Locus_4236_Transcript_5	1	p1	(T)11	11	1153	1163
Locus_4259_Transcript_5	1	p4	(CAAC)5	20	921	940
Locus_4266_Transcript_7	1	p3	(TTG)5	15	2307	2321
Locus_4267_Transcript_1	1	p3	(TCA)5	15	246	260
Locus_4267_Transcript_1	2	p2	(AT)7	14	760	773
Locus_4268_Transcript_1	1	p3	(AAT)7	21	268	288
Locus_4277_Transcript_2	1	p1	(A)10	10	1548	1557
Locus_4279_Transcript_3	1	p1	(T)11	11	831	841
Locus_4280_Transcript_1	1	p1	(A)11	11	647	657
Locus_4297_Transcript_1	1	p1	(A)10	10	69	78
Locus_4300_Transcript_1	1	p1	(A)11	11	2267	2277
Locus_4305_Transcript_1	1	p1	(T)10	10	659	668
Locus_4334_Transcript_4	1	p1	(A)12	12	1	12
Locus_4335_Transcript_3	1	p3	(ACT)9	27	68	94
Locus_4341_Transcript_1	1	p1	(T)10	10	361	370
Locus_4343_Transcript_1	1	p1	(T)10	10	380	389
Locus_4357_Transcript_1	1	p1	(T)10	10	2174	2183
Locus_4358_Transcript_3	1	p3	(ATG)5	15	1924	1938
Locus_4373_Transcript_2	1	p2	(TA)6	12	416	427
Locus_4377_Transcript_5	1	p3	(TTG)9	27	1475	1501
Locus_4384_Transcript_3	1	p1	(A)10	10	1613	1622
Locus_4392_Transcript_1	1	c	(TATT)5atgtgaacgaagacgtgtaaaattaaatcctgcgttaaacagcaaacgcgaattt(A)10	85	1718	1802
Locus_4401_Transcript_1	1	p3	(ATG)6	18	2141	2158
Locus_4401_Transcript_1	2	p3	(ACA)7	21	2826	2846
Locus_4411_Transcript_3	1	p1	(A)11	11	407	417
Locus_4420_Transcript_1	1	p1	(A)10	10	1547	1556
Locus_4430_Transcript_1	1	p1	(A)10	10	1086	1095
Locus_4433_Transcript_4	1	p1	(T)10	10	550	559
Locus_4446_Transcript_1	1	p1	(A)10	10	1	10
Locus_4453_Transcript_1	1	p1	(A)10	10	297	306
Locus_4461_Transcript_5	1	p1	(T)11	11	15	25
Locus_4461_Transcript_5	2	p1	(A)10	10	525	534
Locus_4461_Transcript_6	1	p1	(T)11	11	15	25
Locus_4461_Transcript_7	1	p1	(T)11	11	15	25
Locus_4461_Transcript_8	1	p1	(T)11	11	15	25
Locus_4461_Transcript_11	1	p1	(T)11	11	15	25
Locus_4507_Transcript_1	1	p1	(A)12	12	2	13
Locus_4513_Transcript_2	1	p3	(TTG)5	15	398	412
Locus_4513_Transcript_6	1	p3	(TTG)5	15	1315	1329
Locus_4516_Transcript_1	1	p1	(A)10	10	1	10
Locus_4519_Transcript_1	1	p1	(A)11	11	643	653
Locus_4523_Transcript_1	1	p3	(TTC)5	15	876	890
Locus_4558_Transcript_3	1	p1	(A)10	10	2120	2129
Locus_4564_Transcript_1	1	p1	(A)10	10	89	98
Locus_4568_Transcript_1	1	p1	(A)10	10	12	21
Locus_4574_Transcript_4	1	p1	(A)10	10	278	287
Locus_4575_Transcript_5	1	p1	(T)10	10	1256	1265
Locus_4575_Transcript_5	2	p3	(ATG)7	21	3559	3579
Locus_4590_Transcript_1	1	p1	(T)11	11	1020	1030
Locus_4591_Transcript_1	1	p3	(GTT)7	21	255	275
Locus_4598_Transcript_1	1	p1	(T)10	10	1079	1088
Locus_4604_Transcript_1	1	p3	(CCA)5	15	2308	2322
Locus_4630_Transcript_1	1	p2	(AT)6	12	90	101
Locus_4639_Transcript_5	1	p2	(GA)29	58	1549	1606
Locus_4643_Transcript_1	1	p1	(A)10	10	1	10
Locus_4644_Transcript_6	1	p1	(A)11	11	1085	1095
Locus_4646_Transcript_1	1	p1	(T)10	10	575	584
Locus_4647_Transcript_1	1	p1	(A)10	10	1	10
Locus_4656_Transcript_1	1	p1	(A)12	12	1061	1072
Locus_4661_Transcript_1	1	p1	(A)15	15	1198	1212
Locus_4661_Transcript_5	1	p1	(A)15	15	1363	1377
Locus_4662_Transcript_5	1	p1	(T)13	13	415	427
Locus_4662_Transcript_5	2	c	(A)10cagaaataattccttaatataccataactattaaa(T)11	56	2608	2663
Locus_4669_Transcript_4	1	p1	(T)10	10	40	49
Locus_4672_Transcript_1	1	p1	(A)11	11	801	811
Locus_4687_Transcript_1	1	p1	(A)10	10	589	598
Locus_4694_Transcript_6	1	p1	(A)10	10	273	282
Locus_4695_Transcript_3	1	p3	(GTT)9	27	533	559
Locus_4706_Transcript_3	1	p1	(T)11	11	1386	1396
Locus_4735_Transcript_1	1	p3	(GAT)5	15	294	308
Locus_4742_Transcript_1	1	p1	(A)12	12	1212	1223
Locus_4752_Transcript_1	1	p1	(A)10	10	649	658
Locus_4753_Transcript_13	1	p3	(CAT)6	18	1520	1537
Locus_4755_Transcript_21	1	p3	(TGT)5	15	4910	4924
Locus_4758_Transcript_1	1	p1	(A)10	10	1136	1145
Locus_4768_Transcript_1	1	p3	(TTG)5	15	358	372
Locus_4771_Transcript_1	1	c	(T)11gacagttttgacagacct(A)12	41	501	541
Locus_4774_Transcript_1	1	p3	(GTT)6	18	361	378
Locus_4778_Transcript_1	1	p1	(A)14	14	502	515
Locus_4805_Transcript_1	1	p3	(ATC)5	15	391	405
Locus_4823_Transcript_1	1	p2	(AT)6	12	469	480
Locus_4830_Transcript_1	1	p1	(A)10	10	67	76
Locus_4833_Transcript_1	1	p1	(A)10	10	1	10
Locus_4864_Transcript_1	1	p1	(T)10	10	1534	1543
Locus_4865_Transcript_1	1	p1	(T)10	10	1423	1432
Locus_4866_Transcript_2	1	p1	(A)10	10	95	104
Locus_4875_Transcript_2	1	p3	(ATC)6	18	1030	1047
Locus_4875_Transcript_3	1	p3	(ATC)6	18	1009	1026
Locus_4883_Transcript_2	1	p4	(CGGA)10	40	129	168
Locus_4883_Transcript_4	1	p4	(CGGA)10	40	129	168
Locus_4886_Transcript_1	1	p3	(TCC)5	15	1081	1095
Locus_4897_Transcript_2	1	p1	(A)11	11	120	130
Locus_4901_Transcript_44	1	p3	(GTA)5	15	582	596
Locus_4901_Transcript_54	1	p1	(T)10	10	828	837
Locus_4901_Transcript_57	1	p1	(A)10	10	1505	1514
Locus_4917_Transcript_1	1	c	(T)10g(T)12	23	8	30
Locus_4920_Transcript_1	1	p1	(T)10	10	1255	1264
Locus_4923_Transcript_1	1	p2	(GA)26	52	528	579
Locus_4935_Transcript_1	1	p1	(A)10	10	320	329
Locus_4937_Transcript_1	1	p3	(GAA)5	15	67	81
Locus_4952_Transcript_3	1	p2	(AT)6	12	458	469
Locus_4954_Transcript_2	1	p1	(A)12	12	3	14
Locus_4957_Transcript_1	1	p1	(A)10	10	432	441
Locus_4972_Transcript_1	1	p3	(AAC)6	18	1457	1474
Locus_4972_Transcript_2	1	p3	(AAC)6	18	188	205
Locus_4974_Transcript_1	1	p1	(T)10	10	936	945
Locus_4987_Transcript_1	1	p1	(A)10	10	1807	1816
Locus_5012_Transcript_1	1	p1	(A)12	12	209	220
Locus_5017_Transcript_9	1	p1	(T)10	10	327	336
Locus_5018_Transcript_1	1	p1	(A)10	10	405	414
Locus_5034_Transcript_3	1	p1	(A)10	10	415	424
Locus_5034_Transcript_4	1	p1	(A)12	12	414	425
Locus_5044_Transcript_2	1	p2	(GT)7	14	1076	1089
Locus_5047_Transcript_1	1	p2	(TG)9	18	5452	5469
Locus_5047_Transcript_1	2	p1	(T)10	10	5624	5633
Locus_5063_Transcript_1	1	p3	(ATG)5	15	235	249
Locus_5063_Transcript_1	2	p3	(GAT)5	15	351	365
Locus_5065_Transcript_5	1	p3	(TCA)5	15	641	655
Locus_5078_Transcript_2	1	c	(T)10acaaagtactctagttttcac(TA)6	43	345	387
Locus_5095_Transcript_3	1	p1	(T)10	10	1328	1337
Locus_5106_Transcript_1	1	p3	(AAT)5	15	57	71
Locus_5107_Transcript_8	1	p1	(A)13	13	1024	1036
Locus_5128_Transcript_2	1	p2	(AC)6	12	1215	1226
Locus_5128_Transcript_7	1	p2	(AC)6	12	864	875
Locus_5141_Transcript_1	1	p3	(GTT)5	15	739	753
Locus_5152_Transcript_1	1	p1	(T)10	10	2037	2046
Locus_5158_Transcript_8	1	p1	(A)11	11	1473	1483
Locus_5172_Transcript_1	1	p1	(A)12	12	4	15
Locus_5180_Transcript_2	1	p1	(A)10	10	1539	1548
Locus_5181_Transcript_3	1	p3	(TTG)7	21	720	740
Locus_5192_Transcript_1	1	p3	(TGG)5	15	159	173
Locus_5192_Transcript_1	2	p3	(CAT)5	15	362	376
Locus_5194_Transcript_1	1	p3	(CAA)5	15	884	898
Locus_5197_Transcript_1	1	p1	(A)10	10	1	10
Locus_5202_Transcript_5	1	p3	(AAC)6	18	2221	2238
Locus_5204_Transcript_1	1	p1	(G)10	10	436	445
Locus_5209_Transcript_1	1	p1	(T)10	10	600	609
Locus_5210_Transcript_1	1	p4	(CTTA)14	56	1	56
Locus_5210_Transcript_1	2	p1	(T)10	10	309	318
Locus_5226_Transcript_1	1	p3	(GTT)6	18	35	52
Locus_5234_Transcript_4	1	p2	(AT)6	12	1771	1782
Locus_5241_Transcript_2	1	p3	(TCA)5	15	1851	1865
Locus_5246_Transcript_1	1	p2	(TG)19	38	134	171
Locus_5254_Transcript_1	1	p1	(A)10	10	9	18
Locus_5276_Transcript_1	1	p1	(A)13	13	4600	4612
Locus_5281_Transcript_1	1	p1	(A)12	12	864	875
Locus_5290_Transcript_3	1	p3	(GTT)5	15	502	516
Locus_5318_Transcript_1	1	p1	(A)12	12	184	195
Locus_5322_Transcript_6	1	p2	(CA)9	18	876	893
Locus_5327_Transcript_1	1	p3	(AGC)5	15	269	283
Locus_5343_Transcript_1	1	p1	(A)10	10	1	10
Locus_5367_Transcript_1	1	p1	(T)12	12	621	632
Locus_5374_Transcript_4	1	p1	(A)10	10	777	786
Locus_5381_Transcript_1	1	p1	(T)10	10	4332	4341
Locus_5383_Transcript_1	1	p2	(GT)8	16	307	322
Locus_5383_Transcript_3	1	p2	(GT)8	16	679	694
Locus_5391_Transcript_1	1	p1	(A)11	11	1	11
Locus_5393_Transcript_1	1	p1	(T)10	10	400	409
Locus_5413_Transcript_1	1	p1	(T)10	10	365	374
Locus_5413_Transcript_5	1	p1	(T)10	10	1241	1250
Locus_5440_Transcript_2	1	p1	(A)12	12	1	12
Locus_5446_Transcript_1	1	p1	(A)10	10	604	613
Locus_5447_Transcript_2	1	p2	(TA)6	12	1057	1068
Locus_5459_Transcript_2	1	p1	(A)10	10	47	56
Locus_5459_Transcript_4	1	p1	(A)10	10	47	56
Locus_5467_Transcript_5	1	p1	(A)10	10	1	10
Locus_5476_Transcript_2	1	p1	(A)13	13	1	13
Locus_5486_Transcript_2	1	p1	(A)10	10	2175	2184
Locus_5532_Transcript_1	1	p1	(A)12	12	1382	1393
Locus_5533_Transcript_1	1	p1	(A)11	11	1	11
Locus_5534_Transcript_1	1	p2	(TA)9	18	4490	4507
Locus_5538_Transcript_2	1	p1	(T)10	10	421	430
Locus_5542_Transcript_1	1	p2	(CA)7	14	163	176
Locus_5555_Transcript_5	1	p1	(T)10	10	603	612
Locus_5563_Transcript_7	1	p1	(A)10	10	366	375
Locus_5566_Transcript_2	1	p1	(A)10	10	641	650
Locus_5570_Transcript_2	1	p1	(T)10	10	116	125
Locus_5574_Transcript_1	1	p1	(A)14	14	539	552
Locus_5577_Transcript_1	1	p1	(T)10	10	71	80
Locus_5577_Transcript_1	2	p1	(A)10	10	977	986
Locus_5578_Transcript_1	1	p1	(T)10	10	95	104
Locus_5605_Transcript_1	1	c	(TCA)6ttatgacgaccacgacatcgacgatgccgactatgatgatgatat(TTA)5	78	664	741
Locus_5617_Transcript_1	1	p2	(AG)6	12	756	767
Locus_5620_Transcript_2	1	p1	(T)12	12	1514	1525
Locus_5620_Transcript_3	1	p1	(A)11	11	1546	1556
Locus_5641_Transcript_1	1	p3	(TTG)6	18	318	335
Locus_5644_Transcript_3	1	p1	(T)11	11	493	503
Locus_5649_Transcript_1	1	p1	(T)10	10	83	92
Locus_5656_Transcript_1	1	p3	(CGA)5	15	277	291
Locus_5674_Transcript_1	1	p1	(T)10	10	719	728
Locus_5682_Transcript_4	1	p3	(ACA)5	15	2468	2482
Locus_5699_Transcript_1	1	p3	(TAT)9	27	2533	2559
Locus_5699_Transcript_2	1	p3	(TTA)18	54	520	573
Locus_5702_Transcript_2	1	p3	(TGA)6	18	767	784
Locus_5705_Transcript_1	1	p1	(A)10	10	1	10
Locus_5712_Transcript_12	1	c	(TGTA)5attatg(TA)6	38	531	568
Locus_5714_Transcript_2	1	p2	(TA)8	16	275	290
Locus_5732_Transcript_8	1	p3	(ATA)5	15	2963	2977
Locus_5737_Transcript_1	1	p1	(A)10	10	87	96
Locus_5740_Transcript_2	1	p1	(A)10	10	706	715
Locus_5748_Transcript_6	1	p1	(T)11	11	1166	1176
Locus_5751_Transcript_1	1	p1	(A)10	10	394	403
Locus_5784_Transcript_1	1	p1	(A)13	13	195	207
Locus_5784_Transcript_2	1	p1	(A)13	13	195	207
Locus_5804_Transcript_1	1	p1	(A)10	10	89	98
Locus_5806_Transcript_1	1	p1	(A)12	12	206	217
Locus_5807_Transcript_1	1	p1	(A)10	10	1	10
Locus_5837_Transcript_1	1	p1	(A)13	13	1727	1739
Locus_5839_Transcript_2	1	p3	(TTG)5	15	715	729
Locus_5842_Transcript_2	1	p2	(AG)15	30	26	55
Locus_5845_Transcript_1	1	p1	(T)10	10	161	170
Locus_5853_Transcript_1	1	p1	(T)10	10	635	644
Locus_5866_Transcript_1	1	p1	(A)10	10	131	140
Locus_5873_Transcript_3	1	p2	(TA)6	12	805	816
Locus_5883_Transcript_2	1	p1	(T)13	13	400	412
Locus_5908_Transcript_3	1	p3	(AAC)7	21	404	424
Locus_5922_Transcript_1	1	p1	(A)10	10	2293	2302
Locus_5924_Transcript_2	1	p3	(ATG)7	21	991	1011
Locus_5931_Transcript_1	1	p1	(T)10	10	910	919
Locus_5931_Transcript_1	2	p1	(G)11	11	1027	1037
Locus_5932_Transcript_2	1	p1	(A)11	11	702	712
Locus_5947_Transcript_1	1	p1	(A)10	10	111	120
Locus_5949_Transcript_3	1	p3	(TTG)6	18	442	459
Locus_5949_Transcript_3	2	p1	(T)10	10	1604	1613
Locus_5952_Transcript_1	1	p3	(GAT)5	15	1417	1431
Locus_5959_Transcript_1	1	p1	(T)10	10	1248	1257
Locus_5963_Transcript_2	1	p1	(A)10	10	1	10
Locus_5966_Transcript_1	1	p1	(A)10	10	493	502
Locus_5976_Transcript_1	1	p1	(T)10	10	80	89
Locus_5988_Transcript_5	1	p1	(T)12	12	1194	1205
Locus_5988_Transcript_5	2	p1	(T)10	10	2362	2371
Locus_5994_Transcript_1	1	c	(GAT)6aataatgatac(GAT)5gttgatgatgatg(TGA)6tt(ATG)5	92	285	376
Locus_5994_Transcript_1	2	p2	(AT)7	14	599	612
Locus_6005_Transcript_3	1	p1	(A)11	11	1204	1214
Locus_6008_Transcript_1	1	p2	(GA)26	52	5	56
Locus_6010_Transcript_1	1	p1	(T)12	12	45	56
Locus_6012_Transcript_2	1	p1	(T)10	10	118	127
Locus_6019_Transcript_1	1	p1	(A)12	12	1232	1243
Locus_6032_Transcript_1	1	p1	(T)10	10	487	496
Locus_6037_Transcript_2	1	p3	(ATG)5	15	1702	1716
Locus_6037_Transcript_3	1	p3	(ATG)5	15	1807	1821
Locus_6054_Transcript_4	1	p1	(T)11	11	1691	1701
Locus_6066_Transcript_1	1	p3	(AAT)5	15	201	215
Locus_6069_Transcript_2	1	p1	(T)10	10	386	395
Locus_6069_Transcript_2	2	c	(ATC)5attatcatcatttcggttcagtcacagtcatagtgaacagcagaaacaaaacattaaaaaacaacatcatcatt(GTC)5	104	1071	1174
Locus_6069_Transcript_2	3	p1	(A)11	11	1594	1604
Locus_6074_Transcript_7	1	p1	(A)13	13	951	963
Locus_6087_Transcript_4	1	p1	(A)10	10	868	877
Locus_6101_Transcript_8	1	p1	(T)12	12	1545	1556
Locus_6101_Transcript_8	2	p1	(T)10	10	1944	1953
Locus_6102_Transcript_4	1	p1	(T)10	10	1401	1410
Locus_6107_Transcript_13	1	p1	(T)11	11	1415	1425
Locus_6113_Transcript_5	1	p1	(A)10	10	690	699
Locus_6115_Transcript_1	1	p3	(CAA)5	15	419	433
Locus_6119_Transcript_2	1	p3	(TGT)6	18	678	695
Locus_6119_Transcript_2	2	p3	(AAC)5	15	1043	1057
Locus_6119_Transcript_3	1	p3	(TGT)7	21	678	698
Locus_6119_Transcript_3	2	p3	(AAC)5	15	1064	1078
Locus_6130_Transcript_1	1	p2	(AG)29	58	1859	1916
Locus_6147_Transcript_3	1	p2	(AG)6	12	923	934
Locus_6149_Transcript_6	1	p1	(T)10	10	11	20
Locus_6153_Transcript_3	1	p3	(TAT)5	15	565	579
Locus_6153_Transcript_3	2	p1	(A)10	10	2555	2564
Locus_6153_Transcript_7	1	p3	(TAT)5	15	565	579
Locus_6164_Transcript_1	1	p1	(A)10	10	455	464
Locus_6168_Transcript_1	1	p1	(A)10	10	43	52
Locus_6170_Transcript_16	1	p1	(A)12	12	1	12
Locus_6180_Transcript_1	1	p1	(A)11	11	956	966
Locus_6185_Transcript_1	1	p1	(G)11	11	1	11
Locus_6192_Transcript_1	1	p1	(A)11	11	500	510
Locus_6194_Transcript_5	1	p1	(T)10	10	536	545
Locus_6195_Transcript_1	1	p1	(A)10	10	6	15
Locus_6209_Transcript_3	1	p1	(A)11	11	1	11
Locus_6209_Transcript_4	1	p1	(A)11	11	1	11
Locus_6212_Transcript_4	1	p1	(A)10	10	1	10
Locus_6213_Transcript_2	1	p3	(TGT)7	21	1063	1083
Locus_6217_Transcript_1	1	p1	(T)11	11	419	429
Locus_6238_Transcript_1	1	p1	(A)10	10	739	748
Locus_6238_Transcript_2	1	p1	(A)11	11	736	746
Locus_6243_Transcript_1	1	p1	(T)10	10	133	142
Locus_6245_Transcript_3	1	p3	(TTG)7	21	38	58
Locus_6248_Transcript_1	1	p1	(T)10	10	917	926
Locus_6254_Transcript_15	1	p1	(A)10	10	1271	1280
Locus_6257_Transcript_1	1	p3	(TGT)5	15	86	100
Locus_6260_Transcript_3	1	p1	(G)10	10	393	402
Locus_6277_Transcript_1	1	p1	(A)10	10	13	22
Locus_6278_Transcript_3	1	p1	(A)10	10	1133	1142
Locus_6289_Transcript_4	1	p3	(GTT)6	18	1823	1840
Locus_6292_Transcript_3	1	p1	(T)11	11	1667	1677
Locus_6303_Transcript_1	1	p1	(A)11	11	485	495
Locus_6323_Transcript_4	1	p3	(AGA)16	48	295	342
Locus_6324_Transcript_1	1	p2	(GA)6	12	219	230
Locus_6335_Transcript_2	1	p1	(A)15	15	1	15
Locus_6335_Transcript_2	2	p1	(A)13	13	1469	1481
Locus_6335_Transcript_2	3	p1	(A)10	10	4092	4101
Locus_6343_Transcript_1	1	p1	(T)11	11	965	975
Locus_6349_Transcript_1	1	p1	(T)26	26	1133	1158
Locus_6369_Transcript_1	1	p4	(TATT)9	36	2298	2333
Locus_6380_Transcript_1	1	p1	(T)14	14	564	577
Locus_6380_Transcript_2	1	p1	(T)14	14	1173	1186
Locus_6388_Transcript_1	1	p1	(T)10	10	1593	1602
Locus_6388_Transcript_3	1	p1	(T)10	10	1596	1605
Locus_6392_Transcript_1	1	p1	(A)10	10	727	736
Locus_6409_Transcript_3	1	p1	(A)10	10	1335	1344
Locus_6416_Transcript_1	1	p2	(CT)7	14	1156	1169
Locus_6435_Transcript_1	1	p2	(AT)7	14	258	271
Locus_6443_Transcript_1	1	p3	(CTT)5	15	1813	1827
Locus_6463_Transcript_2	1	p1	(A)11	11	3910	3920
Locus_6466_Transcript_1	1	p3	(GCT)5	15	394	408
Locus_6466_Transcript_1	2	p1	(A)11	11	807	817
Locus_6466_Transcript_1	3	c	(A)12ctttttcctacctacctaccctatttttttttgggcatgttaccggaaacaaac(T)11	77	967	1043
Locus_6472_Transcript_4	1	p1	(A)10	10	2	11
Locus_6477_Transcript_1	1	p3	(CAT)5	15	385	399
Locus_6532_Transcript_2	1	p2	(AG)6	12	1246	1257
Locus_6539_Transcript_1	1	p1	(T)13	13	47	59
Locus_6578_Transcript_1	1	p1	(A)10	10	438	447
Locus_6580_Transcript_1	1	p1	(A)11	11	1	11
Locus_6580_Transcript_1	2	c	(TGC)5(TGT)5	30	1335	1364
Locus_6598_Transcript_1	1	p1	(A)11	11	1	11
Locus_6608_Transcript_2	1	c	(CCT)7catcccccttggtctgagactcatcag(GGA)5	63	1736	1798
Locus_6637_Transcript_1	1	p4	(AAAC)5	20	70	89
Locus_6640_Transcript_1	1	p3	(TCC)5	15	420	434
Locus_6679_Transcript_1	1	p2	(GT)7	14	89	102
Locus_6689_Transcript_1	1	p3	(CAA)5	15	489	503
Locus_6709_Transcript_5	1	p3	(ATG)9	27	349	375
Locus_6709_Transcript_6	1	p3	(ATG)9	27	350	376
Locus_6717_Transcript_1	1	p1	(A)11	11	1	11
Locus_6731_Transcript_1	1	p1	(A)10	10	1	10
Locus_6733_Transcript_9	1	p1	(A)10	10	1100	1109
Locus_6743_Transcript_1	1	p2	(TC)8	16	3013	3028
Locus_6761_Transcript_15	1	p3	(TGG)5	15	2271	2285
Locus_6770_Transcript_1	1	p1	(A)11	11	1	11
Locus_6771_Transcript_3	1	p1	(T)10	10	243	252
Locus_6800_Transcript_1	1	p1	(A)10	10	299	308
Locus_6804_Transcript_2	1	p1	(T)11	11	257	267
Locus_6804_Transcript_2	2	p1	(A)11	11	612	622
Locus_6809_Transcript_1	1	p1	(A)10	10	1	10
Locus_6810_Transcript_1	1	p1	(A)10	10	1353	1362
Locus_6813_Transcript_2	1	p3	(ACA)8	24	546	569
Locus_6822_Transcript_8	1	p1	(A)10	10	641	650
Locus_6854_Transcript_1	1	p1	(A)14	14	1544	1557
Locus_6864_Transcript_10	1	p1	(T)10	10	4434	4443
Locus_6864_Transcript_11	1	p1	(T)10	10	1512	1521
Locus_6866_Transcript_1	1	p1	(A)12	12	234	245
Locus_6873_Transcript_3	1	p1	(T)10	10	1396	1405
Locus_6887_Transcript_1	1	p3	(AGG)5	15	42	56
Locus_6898_Transcript_1	1	p1	(T)11	11	1481	1491
Locus_6899_Transcript_2	1	c	(T)10atattaattttacaatttaaatgtgttcattacatagtcagcaaccaaaggaagcaccagaaacctagccaaataaaaaaaattaat(A)12	109	766	874
Locus_6899_Transcript_3	1	c	(T)10atattaattttacaatttaaatgtgttcattacatagtcagcaaccaaaggaagcaccagaaacctagccaaataaaaaaaattaat(A)12	109	898	1006
Locus_6902_Transcript_3	1	p1	(T)11	11	155	165
Locus_6906_Transcript_2	1	p1	(C)10	10	1323	1332
Locus_6907_Transcript_1	1	p1	(A)10	10	933	942
Locus_6926_Transcript_1	1	p1	(A)10	10	1	10
Locus_6926_Transcript_1	2	p2	(AT)8	16	709	724
Locus_6926_Transcript_2	1	p2	(AT)6	12	388	399
Locus_6934_Transcript_1	1	p1	(T)13	13	36	48
Locus_6951_Transcript_4	1	p1	(T)15	15	1825	1839
Locus_6951_Transcript_4	2	p1	(A)11	11	2621	2631
Locus_6956_Transcript_1	1	p1	(A)10	10	455	464
Locus_6960_Transcript_3	1	p3	(ACA)6	18	1637	1654
Locus_6967_Transcript_1	1	p1	(T)10	10	1244	1253
Locus_6974_Transcript_1	1	p3	(AAC)6	18	76	93
Locus_6981_Transcript_1	1	p2	(AT)8	16	1077	1092
Locus_6991_Transcript_1	1	p2	(AT)6	12	443	454
Locus_6995_Transcript_1	1	p3	(ACA)6	18	260	277
Locus_6998_Transcript_4	1	p3	(AAC)5	15	728	742
Locus_7021_Transcript_2	1	p1	(A)10	10	1	10
Locus_7023_Transcript_7	1	p2	(TA)8	16	734	749
Locus_7030_Transcript_1	1	p1	(T)11	11	1821	1831
Locus_7030_Transcript_1	2	p1	(A)10	10	2491	2500
Locus_7034_Transcript_1	1	p5	(TTGTT)5	25	2170	2194
Locus_7041_Transcript_1	1	p1	(T)10	10	1090	1099
Locus_7042_Transcript_5	1	p1	(T)10	10	3077	3086
Locus_7076_Transcript_1	1	p1	(A)10	10	1	10
Locus_7076_Transcript_1	2	p1	(T)11	11	176	186
Locus_7078_Transcript_1	1	p1	(A)10	10	446	455
Locus_7084_Transcript_1	1	p3	(ATG)5	15	251	265
Locus_7098_Transcript_1	1	p1	(T)14	14	775	788
Locus_7124_Transcript_1	1	c	(TTG)5tta(TTG)5	33	753	785
Locus_7124_Transcript_2	1	p1	(A)12	12	1	12
Locus_7124_Transcript_2	2	p1	(A)11	11	497	507
Locus_7125_Transcript_1	1	p1	(A)10	10	133	142
Locus_7125_Transcript_6	1	p1	(A)12	12	926	937
Locus_7125_Transcript_12	1	p1	(A)12	12	911	922
Locus_7134_Transcript_2	1	p1	(A)10	10	543	552
Locus_7134_Transcript_10	1	p1	(A)10	10	476	485
Locus_7138_Transcript_1	1	p1	(T)10	10	15	24
Locus_7142_Transcript_2	1	p1	(T)10	10	1227	1236
Locus_7145_Transcript_2	1	p3	(CAA)5	15	789	803
Locus_7164_Transcript_1	1	p1	(A)11	11	1	11
Locus_7165_Transcript_4	1	p1	(T)10	10	1033	1042
Locus_7167_Transcript_1	1	p1	(A)10	10	724	733
Locus_7171_Transcript_1	1	p1	(T)10	10	2030	2039
Locus_7172_Transcript_1	1	p3	(GTT)5	15	914	928
Locus_7172_Transcript_5	1	p1	(A)10	10	813	822
Locus_7176_Transcript_3	1	p1	(T)11	11	323	333
Locus_7177_Transcript_3	1	p1	(A)10	10	773	782
Locus_7185_Transcript_2	1	p2	(CT)6	12	637	648
Locus_7185_Transcript_2	2	p1	(A)10	10	818	827
Locus_7193_Transcript_1	1	p1	(T)11	11	516	526
Locus_7200_Transcript_1	1	p3	(GAT)6	18	2817	2834
Locus_7205_Transcript_5	1	p1	(T)10	10	258	267
Locus_7223_Transcript_3	1	p1	(A)11	11	7	17
Locus_7224_Transcript_7	1	p1	(A)10	10	2742	2751
Locus_7238_Transcript_1	1	p1	(A)10	10	1880	1889
Locus_7243_Transcript_1	1	p1	(A)11	11	261	271
Locus_7244_Transcript_1	1	p3	(TCT)5	15	358	372
Locus_7250_Transcript_1	1	c	(A)10ttaaaatatttgtcttggtaagccaatcgtctgacaaagcaaattgaaatacagttatctgattaccaaaatagttgctataagaagttacg(A)11	113	351	463
Locus_7252_Transcript_10	1	p2	(TA)6	12	1805	1816
Locus_7253_Transcript_1	1	p2	(TA)8	16	70	85
Locus_7255_Transcript_1	1	p3	(TGC)5	15	1441	1455
Locus_7256_Transcript_1	1	p1	(A)10	10	1	10
Locus_7277_Transcript_1	1	p1	(T)10	10	2382	2391
Locus_7287_Transcript_3	1	p1	(T)10	10	1040	1049
Locus_7291_Transcript_3	1	p1	(A)14	14	15	28
Locus_7291_Transcript_4	1	p1	(A)14	14	15	28
Locus_7305_Transcript_2	1	p3	(CAA)6	18	278	295
Locus_7311_Transcript_1	1	p1	(A)10	10	420	429
Locus_7329_Transcript_1	1	p1	(A)14	14	1	14
Locus_7336_Transcript_3	1	p1	(A)10	10	1191	1200
Locus_7341_Transcript_2	1	p2	(AT)6	12	201	212
Locus_7349_Transcript_4	1	p3	(TGT)5	15	1787	1801
Locus_7349_Transcript_5	1	p3	(TGT)5	15	2341	2355
Locus_7351_Transcript_1	1	p3	(ATC)5	15	395	409
Locus_7361_Transcript_1	1	p2	(AT)6	12	868	879
Locus_7363_Transcript_1	1	p1	(T)12	12	461	472
Locus_7367_Transcript_8	1	p1	(T)10	10	2195	2204
Locus_7380_Transcript_1	1	p1	(T)10	10	902	911
Locus_7397_Transcript_3	1	p3	(ATG)9	27	2081	2107
Locus_7419_Transcript_2	1	p1	(A)10	10	581	590
Locus_7427_Transcript_1	1	p1	(A)12	12	1	12
Locus_7429_Transcript_3	1	p2	(TG)9	18	306	323
Locus_7429_Transcript_3	2	p1	(T)10	10	782	791
Locus_7454_Transcript_1	1	p5	(TTTTG)5	25	151	175
Locus_7493_Transcript_5	1	p1	(T)13	13	593	605
Locus_7514_Transcript_3	1	p2	(GT)6	12	1705	1716
Locus_7520_Transcript_6	1	p3	(GTT)7	21	917	937
Locus_7523_Transcript_1	1	p1	(A)10	10	301	310
Locus_7523_Transcript_3	1	p1	(A)10	10	301	310
Locus_7524_Transcript_2	1	c	(A)10cacaag(A)10	26	1236	1261
Locus_7525_Transcript_1	1	c	(ATC)5att(ATC)7	39	762	800
Locus_7528_Transcript_1	1	p1	(T)10	10	1370	1379
Locus_7562_Transcript_1	1	p1	(T)11	11	816	826
Locus_7577_Transcript_1	1	p1	(T)12	12	236	247
Locus_7585_Transcript_1	1	p1	(T)10	10	3023	3032
Locus_7589_Transcript_1	1	p3	(ATT)7	21	1062	1082
Locus_7613_Transcript_4	1	p2	(AT)6	12	975	986
Locus_7616_Transcript_2	1	p1	(A)10	10	47	56
Locus_7619_Transcript_6	1	p1	(T)22	22	1165	1186
Locus_7651_Transcript_3	1	p2	(AT)9	18	1	18
Locus_7659_Transcript_1	1	p1	(T)10	10	47	56
Locus_7666_Transcript_1	1	p1	(T)11	11	4	14
Locus_7669_Transcript_1	1	p1	(T)10	10	297	306
Locus_7675_Transcript_2	1	p3	(TGT)5	15	2506	2520
Locus_7678_Transcript_1	1	p3	(AAC)5	15	483	497
Locus_7684_Transcript_1	1	p1	(A)11	11	967	977
Locus_7684_Transcript_2	1	p1	(A)11	11	2868	2878
Locus_7691_Transcript_1	1	p1	(A)10	10	203	212
Locus_7691_Transcript_1	2	p2	(TC)7	14	514	527
Locus_7692_Transcript_7	1	p1	(A)11	11	831	841
Locus_7692_Transcript_7	2	p1	(A)11	11	1448	1458
Locus_7693_Transcript_1	1	p1	(T)11	11	282	292
Locus_7696_Transcript_1	1	p1	(A)10	10	803	812
Locus_7715_Transcript_6	1	p1	(T)10	10	650	659
Locus_7721_Transcript_3	1	p2	(AT)8	16	1242	1257
Locus_7721_Transcript_4	1	p4	(ATGA)5	20	1036	1055
Locus_7742_Transcript_5	1	p2	(AT)9	18	826	843
Locus_7751_Transcript_2	1	c	(ACA)5tcaacaacaacgccacagcatacaaccacgc(CAA)5	61	403	463
Locus_7762_Transcript_1	1	p3	(TGT)6	18	771	788
Locus_7784_Transcript_1	1	p1	(A)10	10	735	744
Locus_7816_Transcript_1	1	p1	(T)10	10	3	12
Locus_7819_Transcript_3	1	p3	(TTG)5	15	407	421
Locus_7823_Transcript_1	1	p1	(A)10	10	41	50
Locus_7823_Transcript_4	1	p1	(A)10	10	41	50
Locus_7858_Transcript_2	1	p1	(A)10	10	6038	6047
Locus_7874_Transcript_1	1	p1	(A)11	11	328	338
Locus_7874_Transcript_1	2	p1	(A)10	10	595	604
Locus_7892_Transcript_1	1	p1	(A)10	10	188	197
Locus_7902_Transcript_1	1	p1	(T)10	10	271	280
Locus_7908_Transcript_1	1	p1	(T)10	10	10	19
Locus_7923_Transcript_6	1	p1	(A)11	11	3056	3066
Locus_7924_Transcript_3	1	p1	(T)10	10	1133	1142
Locus_7924_Transcript_3	2	p1	(T)10	10	1876	1885
Locus_7926_Transcript_1	1	p1	(T)13	13	28	40
Locus_7930_Transcript_1	1	p1	(T)10	10	369	378
Locus_7932_Transcript_3	1	p1	(T)10	10	2262	2271
Locus_7959_Transcript_1	1	p1	(A)10	10	585	594
Locus_7962_Transcript_1	1	p3	(GAA)5	15	339	353
Locus_7963_Transcript_1	1	p1	(T)10	10	21	30
Locus_7978_Transcript_2	1	p1	(A)11	11	3643	3653
Locus_7979_Transcript_3	1	p1	(T)10	10	1103	1112
Locus_7982_Transcript_5	1	p1	(T)12	12	1194	1205
Locus_7982_Transcript_5	2	p1	(T)13	13	1828	1840
Locus_8011_Transcript_1	1	p1	(A)10	10	1154	1163
Locus_8017_Transcript_4	1	p1	(T)10	10	3583	3592
Locus_8020_Transcript_3	1	p1	(C)11	11	1	11
Locus_8020_Transcript_3	2	p2	(CA)6	12	1945	1956
Locus_8029_Transcript_1	1	p3	(ATT)6	18	449	466
Locus_8029_Transcript_2	1	p3	(ATT)6	18	449	466
Locus_8043_Transcript_3	1	p1	(T)10	10	161	170
Locus_8044_Transcript_1	1	p1	(A)14	14	814	827
Locus_8050_Transcript_1	1	p3	(TAA)5	15	77	91
Locus_8090_Transcript_2	1	p1	(A)10	10	389	398
Locus_8130_Transcript_1	1	p1	(T)10	10	1649	1658
Locus_8132_Transcript_1	1	p1	(A)12	12	1	12
Locus_8159_Transcript_2	1	p1	(A)11	11	886	896
Locus_8159_Transcript_2	2	p3	(GAC)5	15	1541	1555
Locus_8182_Transcript_1	1	p3	(TGC)5	15	926	940
Locus_8183_Transcript_1	1	p1	(A)10	10	1	10
Locus_8200_Transcript_1	1	p2	(TA)6	12	446	457
Locus_8200_Transcript_1	2	p1	(A)10	10	618	627
Locus_8213_Transcript_2	1	p4	(TAGG)5	20	705	724
Locus_8233_Transcript_1	1	p1	(A)10	10	727	736
Locus_8242_Transcript_6	1	p1	(A)12	12	1	12
Locus_8250_Transcript_2	1	p1	(A)10	10	30	39
Locus_8257_Transcript_2	1	p3	(TTA)5	15	975	989
Locus_8260_Transcript_1	1	p1	(A)11	11	1096	1106
Locus_8269_Transcript_1	1	p2	(AT)6	12	1439	1450
Locus_8279_Transcript_1	1	p3	(TGA)7	21	255	275
Locus_8283_Transcript_4	1	p3	(TTA)5	15	11	25
Locus_8287_Transcript_1	1	p1	(A)10	10	1	10
Locus_8305_Transcript_3	1	p2	(TA)6	12	410	421
Locus_8306_Transcript_1	1	p1	(A)10	10	2109	2118
Locus_8313_Transcript_3	1	p1	(A)12	12	361	372
Locus_8317_Transcript_1	1	p3	(AAC)5	15	1334	1348
Locus_8324_Transcript_1	1	p1	(A)10	10	1209	1218
Locus_8325_Transcript_1	1	p1	(A)11	11	603	613
Locus_8327_Transcript_2	1	p1	(A)11	11	1883	1893
Locus_8329_Transcript_6	1	p1	(T)11	11	3175	3185
Locus_8329_Transcript_6	2	p1	(A)14	14	3674	3687
Locus_8339_Transcript_2	1	p2	(AG)6	12	1582	1593
Locus_8356_Transcript_4	1	p2	(TA)8	16	2481	2496
Locus_8368_Transcript_2	1	p1	(A)11	11	510	520
Locus_8372_Transcript_2	1	c	(A)55(T)31	86	201	286
Locus_8374_Transcript_1	1	p2	(TA)8	16	1044	1059
Locus_8379_Transcript_1	1	p1	(A)10	10	1	10
Locus_8390_Transcript_1	1	p3	(TGA)6	18	1074	1091
Locus_8401_Transcript_6	1	p1	(A)10	10	9	18
Locus_8404_Transcript_1	1	p1	(A)10	10	154	163
Locus_8405_Transcript_4	1	p1	(A)10	10	211	220
Locus_8417_Transcript_2	1	p1	(T)10	10	2776	2785
Locus_8444_Transcript_3	1	p1	(T)10	10	77	86
Locus_8456_Transcript_1	1	p1	(T)12	12	450	461
Locus_8464_Transcript_2	1	p1	(T)10	10	192	201
Locus_8495_Transcript_1	1	p3	(TTG)5	15	18	32
Locus_8505_Transcript_1	1	p1	(T)10	10	402	411
Locus_8521_Transcript_13	1	p1	(A)11	11	271	281
Locus_8536_Transcript_1	1	p1	(T)12	12	66	77
Locus_8537_Transcript_1	1	p1	(A)10	10	53	62
Locus_8543_Transcript_6	1	p1	(T)10	10	2028	2037
Locus_8595_Transcript_1	1	p1	(A)10	10	6	15
Locus_8595_Transcript_7	1	p1	(A)10	10	6	15
Locus_8620_Transcript_1	1	p1	(T)10	10	733	742
Locus_8631_Transcript_1	1	p3	(ACA)5	15	1266	1280
Locus_8632_Transcript_1	1	c	(TCA)5ccatcatcagtgtctttatcatcatcatcctcatcaccactaatgtaatcatcactaacttcaacagcctccttttcaatgaa(ATC)6actgctt(TCA)12	159	1146	1304
Locus_8640_Transcript_5	1	p1	(T)10	10	1788	1797
Locus_8652_Transcript_3	1	p1	(T)10	10	253	262
Locus_8657_Transcript_1	1	p1	(A)11	11	532	542
Locus_8659_Transcript_1	1	p1	(A)11	11	1	11
Locus_8662_Transcript_1	1	p3	(GTT)7	21	212	232
Locus_8684_Transcript_1	1	p2	(AG)27	54	3	56
Locus_8704_Transcript_1	1	p2	(AC)6	12	130	141
Locus_8711_Transcript_1	1	p1	(C)10	10	1238	1247
Locus_8740_Transcript_3	1	p1	(A)11	11	1570	1580
Locus_8756_Transcript_2	1	p2	(CA)10	20	2470	2489
Locus_8764_Transcript_1	1	p3	(AGC)5	15	371	385
Locus_8770_Transcript_3	1	p1	(T)10	10	283	292
Locus_8775_Transcript_1	1	p1	(T)10	10	1	10
Locus_8779_Transcript_2	1	p1	(A)10	10	212	221
Locus_8790_Transcript_1	1	p1	(A)10	10	1324	1333
Locus_8791_Transcript_2	1	p1	(A)11	11	604	614
Locus_8792_Transcript_1	1	p1	(A)11	11	699	709
Locus_8819_Transcript_1	1	p1	(T)11	11	28	38
Locus_8821_Transcript_3	1	p1	(A)10	10	1217	1226
Locus_8828_Transcript_2	1	p1	(A)10	10	325	334
Locus_8834_Transcript_1	1	p2	(TC)6	12	2378	2389
Locus_8838_Transcript_1	1	p1	(T)10	10	318	327
Locus_8847_Transcript_6	1	p1	(A)11	11	544	554
Locus_8854_Transcript_1	1	p1	(T)10	10	41	50
Locus_8868_Transcript_1	1	p3	(GTT)6	18	682	699
Locus_8886_Transcript_2	1	p4	(GTTT)5	20	748	767
Locus_8886_Transcript_2	2	p1	(A)11	11	1147	1157
Locus_8886_Transcript_7	1	p4	(GTTT)5	20	784	803
Locus_8886_Transcript_7	2	p1	(A)11	11	1183	1193
Locus_8894_Transcript_1	1	p1	(A)12	12	1173	1184
Locus_8936_Transcript_1	1	p2	(AG)29	58	458	515
Locus_8974_Transcript_1	1	p3	(TGT)5	15	3479	3493
Locus_8974_Transcript_1	2	p3	(GTT)6	18	3603	3620
Locus_8977_Transcript_5	1	p1	(T)10	10	360	369
Locus_8977_Transcript_5	2	p1	(A)10	10	1738	1747
Locus_8981_Transcript_2	1	p1	(T)10	10	1249	1258
Locus_8983_Transcript_3	1	p4	(TTTG)5	20	530	549
Locus_8996_Transcript_2	1	p1	(T)10	10	1009	1018
Locus_9004_Transcript_1	1	p1	(T)12	12	346	357
Locus_9014_Transcript_2	1	c	(GA)10gt(GA)27	76	1811	1886
Locus_9019_Transcript_3	1	p3	(TTG)5	15	175	189
Locus_9026_Transcript_1	1	p1	(A)10	10	1	10
Locus_9033_Transcript_1	1	p1	(A)10	10	751	760
Locus_9037_Transcript_1	1	p1	(T)11	11	165	175
Locus_9062_Transcript_1	1	p2	(GA)6	12	465	476
Locus_9063_Transcript_5	1	p1	(T)11	11	287	297
Locus_9070_Transcript_1	1	p1	(A)11	11	2	12
Locus_9072_Transcript_2	1	p1	(T)11	11	113	123
Locus_9075_Transcript_3	1	p1	(A)10	10	2118	2127
Locus_9090_Transcript_2	1	p1	(T)10	10	1331	1340
Locus_9092_Transcript_1	1	p3	(GAT)5	15	619	633
Locus_9094_Transcript_2	1	p1	(A)10	10	613	622
Locus_9140_Transcript_2	1	p1	(T)15	15	1584	1598
Locus_9166_Transcript_2	1	p1	(A)12	12	323	334
Locus_9180_Transcript_1	1	p3	(TGT)5	15	505	519
Locus_9186_Transcript_1	1	p1	(A)10	10	1	10
Locus_9194_Transcript_1	1	p1	(A)11	11	1	11
Locus_9198_Transcript_2	1	p3	(TTG)5	15	410	424
Locus_9205_Transcript_2	1	p1	(A)10	10	1012	1021
Locus_9209_Transcript_2	1	p1	(A)10	10	878	887
Locus_9229_Transcript_1	1	p3	(CAA)5	15	5	19
Locus_9248_Transcript_1	1	p3	(CTA)5	15	37	51
Locus_9250_Transcript_1	1	p1	(T)11	11	37	47
Locus_9254_Transcript_1	1	p3	(GAC)6	18	1390	1407
Locus_9258_Transcript_1	1	p3	(ACA)6	18	130	147
Locus_9266_Transcript_2	1	p1	(T)10	10	330	339
Locus_9285_Transcript_2	1	p2	(AT)6	12	1557	1568
Locus_9290_Transcript_1	1	p1	(A)13	13	1	13
Locus_9302_Transcript_6	1	p1	(A)10	10	995	1004
Locus_9305_Transcript_1	1	p2	(AG)11	22	1607	1628
Locus_9311_Transcript_1	1	p1	(T)10	10	796	805
Locus_9312_Transcript_1	1	p2	(AT)6	12	710	721
Locus_9326_Transcript_1	1	p1	(A)10	10	93	102
Locus_9334_Transcript_3	1	p1	(T)10	10	1414	1423
Locus_9352_Transcript_2	1	p2	(AT)6	12	698	709
Locus_9360_Transcript_2	1	p1	(T)10	10	376	385
Locus_9371_Transcript_6	1	p3	(TAA)9	27	103	129
Locus_9371_Transcript_7	1	p3	(TAA)5	15	103	117
Locus_9371_Transcript_9	1	p3	(TAA)9	27	103	129
Locus_9373_Transcript_1	1	p2	(CT)6	12	141	152
Locus_9377_Transcript_2	1	p1	(A)11	11	6	16
Locus_9386_Transcript_1	1	p1	(A)10	10	427	436
Locus_9457_Transcript_7	1	p3	(GAT)5	15	1909	1923
Locus_9457_Transcript_7	2	p1	(A)15	15	3399	3413
Locus_9510_Transcript_1	1	p1	(T)11	11	111	121
Locus_9522_Transcript_1	1	p1	(A)10	10	11	20
Locus_9526_Transcript_1	1	p2	(AC)6	12	60	71
Locus_9533_Transcript_1	1	p2	(CA)7	14	720	733
Locus_9549_Transcript_1	1	p1	(T)10	10	184	193
Locus_9551_Transcript_1	1	p1	(A)10	10	1	10
Locus_9558_Transcript_3	1	p1	(T)11	11	2	12
Locus_9563_Transcript_1	1	p1	(T)10	10	33	42
Locus_9575_Transcript_1	1	p3	(GTT)5	15	2255	2269
Locus_9584_Transcript_1	1	p1	(T)10	10	827	836
Locus_9590_Transcript_1	1	p1	(A)10	10	789	798
Locus_9590_Transcript_1	2	p1	(T)10	10	1260	1269
Locus_9591_Transcript_1	1	p1	(A)10	10	148	157
Locus_9603_Transcript_1	1	p1	(T)10	10	122	131
Locus_9613_Transcript_1	1	p3	(ATC)5	15	1560	1574
Locus_9619_Transcript_4	1	p1	(T)10	10	31	40
Locus_9630_Transcript_2	1	p2	(AC)7	14	565	578
Locus_9647_Transcript_1	1	p3	(AAC)5	15	755	769
Locus_9661_Transcript_1	1	p1	(A)10	10	321	330
Locus_9666_Transcript_1	1	p1	(A)10	10	1	10
Locus_9692_Transcript_1	1	p2	(AT)6	12	780	791
Locus_9707_Transcript_1	1	p1	(A)10	10	20	29
Locus_9710_Transcript_1	1	p1	(A)10	10	781	790
Locus_9714_Transcript_3	1	p1	(A)11	11	461	471
Locus_9718_Transcript_1	1	p3	(AGA)8	24	443	466
Locus_9719_Transcript_2	1	p1	(T)10	10	1729	1738
Locus_9746_Transcript_1	1	c	(AT)14g(TC)15	59	912	970
Locus_9777_Transcript_2	1	p1	(T)11	11	333	343
Locus_9787_Transcript_2	1	p1	(T)10	10	844	853
Locus_9817_Transcript_3	1	p1	(T)10	10	269	278
Locus_9843_Transcript_3	1	p3	(AAC)9	27	274	300
Locus_9866_Transcript_1	1	p1	(T)11	11	3620	3630
Locus_9879_Transcript_2	1	p3	(TTA)5	15	1642	1656
Locus_9879_Transcript_2	2	p2	(AT)6	12	1944	1955
Locus_9889_Transcript_4	1	p3	(TTA)14	42	1893	1934
Locus_9894_Transcript_2	1	p2	(AT)6	12	1262	1273
Locus_9899_Transcript_2	1	p1	(T)10	10	18	27
Locus_9914_Transcript_1	1	p2	(TC)21	42	425	466
Locus_9960_Transcript_3	1	p1	(A)10	10	1117	1126
Locus_9979_Transcript_1	1	p1	(A)13	13	47	59
Locus_9980_Transcript_6	1	p3	(TCA)7	21	66	86
Locus_10007_Transcript_2	1	p1	(T)10	10	799	808
Locus_10008_Transcript_1	1	p2	(CA)6	12	109	120
Locus_10011_Transcript_1	1	p2	(TA)6	12	317	328
Locus_10020_Transcript_1	1	p1	(T)10	10	2429	2438
Locus_10028_Transcript_1	1	p1	(A)10	10	488	497
Locus_10028_Transcript_2	1	p3	(TTG)5	15	865	879
Locus_10054_Transcript_1	1	p1	(A)13	13	1316	1328
Locus_10057_Transcript_1	1	p2	(AT)6	12	1038	1049
Locus_10095_Transcript_1	1	p1	(A)10	10	1	10
Locus_10099_Transcript_1	1	c	(CTC)6atcttcatcatcgtcatcatcatct(TCA)5	58	443	500
Locus_10114_Transcript_1	1	p1	(T)10	10	159	168
Locus_10124_Transcript_2	1	p1	(T)10	10	3494	3503
Locus_10128_Transcript_1	1	p1	(T)10	10	1863	1872
Locus_10132_Transcript_1	1	p2	(CT)7	14	426	439
Locus_10134_Transcript_1	1	p1	(A)13	13	1189	1201
Locus_10140_Transcript_1	1	p1	(A)12	12	643	654
Locus_10143_Transcript_5	1	p1	(A)10	10	1789	1798
Locus_10145_Transcript_1	1	p1	(A)10	10	14	23
Locus_10161_Transcript_3	1	p1	(A)11	11	4462	4472
Locus_10163_Transcript_7	1	p1	(T)10	10	973	982
Locus_10163_Transcript_7	2	p1	(T)10	10	1325	1334
Locus_10170_Transcript_1	1	p2	(AT)6	12	239	250
Locus_10195_Transcript_2	1	p3	(TAT)12	36	1	36
Locus_10208_Transcript_3	1	p1	(A)11	11	1903	1913
Locus_10251_Transcript_11	1	p3	(TGT)6	18	1231	1248
Locus_10254_Transcript_1	1	p1	(T)10	10	510	519
Locus_10280_Transcript_1	1	p4	(GAAC)5	20	722	741
Locus_10288_Transcript_2	1	p2	(AG)27	54	1	54
Locus_10298_Transcript_1	1	p1	(A)10	10	784	793
Locus_10312_Transcript_1	1	c	(TAA)8(TCG)6(TCA)7	63	506	568
Locus_10323_Transcript_2	1	p2	(AT)6	12	125	136
Locus_10332_Transcript_2	1	c	(TTA)5c(TAT)18	70	1241	1310
Locus_10343_Transcript_1	1	p1	(A)10	10	1	10
Locus_10348_Transcript_2	1	p3	(GGA)9	27	176	202
Locus_10357_Transcript_8	1	p1	(A)10	10	2162	2171
Locus_10363_Transcript_1	1	p1	(T)12	12	126	137
Locus_10373_Transcript_2	1	c	(TCA)5atatct(TCA)7at(ATC)5	59	707	765
Locus_10381_Transcript_1	1	c	(T)10caccaaaaaagaaagaagtaaaagggagaaaatc(A)13	57	1756	1812
Locus_10390_Transcript_1	1	p3	(GTT)5	15	406	420
Locus_10392_Transcript_4	1	p1	(A)11	11	1	11
Locus_10392_Transcript_4	2	p1	(T)10	10	2055	2064
Locus_10394_Transcript_3	1	p1	(A)14	14	1883	1896
Locus_10394_Transcript_5	1	p1	(A)14	14	1853	1866
Locus_10405_Transcript_3	1	p1	(T)11	11	1795	1805
Locus_10415_Transcript_9	1	p1	(T)10	10	121	130
Locus_10446_Transcript_4	1	p1	(T)10	10	540	549
Locus_10451_Transcript_1	1	p1	(A)10	10	478	487
Locus_10451_Transcript_3	1	p1	(A)10	10	427	436
Locus_10464_Transcript_1	1	p1	(T)10	10	2894	2903
Locus_10466_Transcript_1	1	p1	(A)10	10	1702	1711
Locus_10467_Transcript_7	1	p3	(AAG)6	18	865	882
Locus_10487_Transcript_2	1	p2	(AT)6	12	1045	1056
Locus_10501_Transcript_1	1	p1	(T)11	11	333	343
Locus_10505_Transcript_1	1	p1	(T)14	14	739	752
Locus_10514_Transcript_1	1	p1	(A)11	11	405	415
Locus_10519_Transcript_2	1	p1	(A)10	10	395	404
Locus_10527_Transcript_1	1	p1	(T)12	12	845	856
Locus_10531_Transcript_1	1	p1	(A)11	11	697	707
Locus_10534_Transcript_2	1	p3	(AAG)5	15	114	128
Locus_10534_Transcript_3	1	p3	(AAG)5	15	114	128
Locus_10544_Transcript_1	1	p1	(A)10	10	250	259
Locus_10547_Transcript_1	1	p2	(AT)9	18	236	253
Locus_10586_Transcript_1	1	p3	(GTT)5	15	1384	1398
Locus_10601_Transcript_1	1	p1	(A)10	10	1	10
Locus_10614_Transcript_1	1	p2	(TA)6	12	437	448
Locus_10645_Transcript_1	1	p1	(T)12	12	465	476
Locus_10661_Transcript_1	1	p1	(A)10	10	1114	1123
Locus_10668_Transcript_1	1	p1	(T)10	10	672	681
Locus_10673_Transcript_1	1	p2	(TA)7	14	897	910
Locus_10681_Transcript_1	1	p3	(ATG)5	15	464	478
Locus_10695_Transcript_1	1	p3	(TGC)5	15	592	606
Locus_10709_Transcript_2	1	p1	(A)10	10	304	313
Locus_10718_Transcript_3	1	p3	(TGA)6	18	364	381
Locus_10718_Transcript_3	2	p3	(TGC)5	15	597	611
Locus_10725_Transcript_1	1	p1	(A)10	10	1	10
Locus_10731_Transcript_1	1	p1	(A)10	10	18	27
Locus_10731_Transcript_1	2	p3	(TTG)6	18	412	429
Locus_10734_Transcript_8	1	p1	(A)14	14	1	14
Locus_10734_Transcript_16	1	p1	(A)14	14	1	14
Locus_10734_Transcript_16	2	p1	(T)10	10	402	411
Locus_10735_Transcript_3	1	p1	(T)10	10	329	338
Locus_10746_Transcript_3	1	p1	(A)10	10	165	174
Locus_10765_Transcript_1	1	p1	(A)10	10	634	643
Locus_10769_Transcript_1	1	p1	(A)12	12	2411	2422
Locus_10791_Transcript_1	1	p1	(A)10	10	1	10
Locus_10792_Transcript_7	1	p1	(T)16	16	459	474
Locus_10792_Transcript_7	2	p2	(TA)7	14	593	606
Locus_10807_Transcript_1	1	c	(TTA)5aaatatccaatggt(A)12	41	733	773
Locus_10821_Transcript_1	1	p1	(A)12	12	1	12
Locus_10821_Transcript_1	2	p3	(TTG)5	15	986	1000
Locus_10855_Transcript_3	1	p1	(T)10	10	1263	1272
Locus_10874_Transcript_1	1	p1	(T)10	10	574	583
Locus_10877_Transcript_1	1	p1	(A)10	10	7	16
Locus_10878_Transcript_1	1	p1	(T)10	10	35	44
Locus_10878_Transcript_1	2	p3	(AAC)5	15	156	170
Locus_10883_Transcript_1	1	p1	(T)11	11	1194	1204
Locus_10885_Transcript_1	1	p3	(TGT)5	15	572	586
Locus_10892_Transcript_1	1	p1	(A)10	10	2	11
Locus_10917_Transcript_3	1	p1	(T)10	10	471	480
Locus_10953_Transcript_1	1	p2	(AT)6	12	171	182
Locus_10955_Transcript_3	1	p2	(TA)11	22	692	713
Locus_10968_Transcript_1	1	p1	(T)11	11	1571	1581
Locus_10972_Transcript_1	1	p1	(A)11	11	1	11
Locus_10973_Transcript_1	1	p2	(TA)6	12	394	405
Locus_10975_Transcript_1	1	p1	(C)11	11	1	11
Locus_10979_Transcript_3	1	p3	(AGA)5	15	1656	1670
Locus_10980_Transcript_1	1	p1	(A)12	12	146	157
Locus_10982_Transcript_1	1	p1	(A)10	10	3982	3991
Locus_10990_Transcript_5	1	p1	(A)10	10	350	359
Locus_10994_Transcript_1	1	p1	(T)11	11	100	110
Locus_11005_Transcript_1	1	p3	(AAC)5	15	438	452
Locus_11006_Transcript_2	1	c	(A)13ttcttcccccaatgggacttttccccggactttga(T)13	61	429	489
Locus_11030_Transcript_5	1	p1	(A)11	11	1	11
Locus_11030_Transcript_5	2	p2	(TA)8	16	2470	2485
Locus_11030_Transcript_6	1	p1	(A)11	11	1	11
Locus_11030_Transcript_6	2	p2	(TA)8	16	2045	2060
Locus_11033_Transcript_2	1	p1	(T)10	10	966	975
Locus_11037_Transcript_1	1	p1	(T)11	11	294	304
Locus_11042_Transcript_1	1	p2	(GA)29	58	726	783
Locus_11043_Transcript_4	1	p1	(A)10	10	1714	1723
Locus_11044_Transcript_1	1	p1	(A)10	10	504	513
Locus_11047_Transcript_1	1	p1	(T)10	10	926	935
Locus_11056_Transcript_2	1	p1	(T)10	10	271	280
Locus_11057_Transcript_1	1	p1	(T)10	10	219	228
Locus_11064_Transcript_2	1	p3	(AGT)5	15	137	151
Locus_11064_Transcript_2	2	p1	(T)10	10	699	708
Locus_11067_Transcript_1	1	p1	(T)10	10	209	218
Locus_11079_Transcript_3	1	p2	(AT)6	12	145	156
Locus_11095_Transcript_3	1	p1	(T)10	10	1336	1345
Locus_11098_Transcript_1	1	p1	(A)13	13	362	374
Locus_11103_Transcript_3	1	p2	(TC)14	28	761	788
Locus_11120_Transcript_2	1	p1	(T)12	12	48	59
Locus_11121_Transcript_1	1	p1	(T)10	10	38	47
Locus_11140_Transcript_1	1	p1	(A)10	10	561	570
Locus_11140_Transcript_2	1	p1	(A)10	10	561	570
Locus_11146_Transcript_1	1	p1	(A)13	13	185	197
Locus_11150_Transcript_3	1	p1	(A)12	12	223	234
Locus_11150_Transcript_4	1	p4	(GGAC)5	20	108	127
Locus_11184_Transcript_1	1	p1	(A)10	10	874	883
Locus_11191_Transcript_1	1	p1	(A)11	11	1	11
Locus_11198_Transcript_7	1	p1	(A)11	11	114	124
Locus_11203_Transcript_1	1	p1	(A)10	10	812	821
Locus_11209_Transcript_1	1	p1	(A)12	12	501	512
Locus_11212_Transcript_1	1	p3	(TGA)13	39	614	652
Locus_11232_Transcript_1	1	p1	(T)10	10	348	357
Locus_11262_Transcript_1	1	p1	(A)10	10	54	63
Locus_11263_Transcript_5	1	p1	(A)10	10	413	422
Locus_11263_Transcript_5	2	p1	(T)10	10	878	887
Locus_11269_Transcript_1	1	p3	(TTG)5	15	62	76
Locus_11275_Transcript_1	1	p1	(T)12	12	198	209
Locus_11284_Transcript_1	1	p1	(T)10	10	339	348
Locus_11311_Transcript_1	1	p1	(T)10	10	1907	1916
Locus_11331_Transcript_1	1	p1	(T)10	10	2762	2771
Locus_11339_Transcript_1	1	p2	(CT)11	22	279	300
Locus_11343_Transcript_1	1	p3	(ATG)10	30	681	710
Locus_11365_Transcript_3	1	p1	(A)12	12	830	841
Locus_11368_Transcript_1	1	p1	(T)10	10	919	928
Locus_11371_Transcript_1	1	p3	(AAC)6	18	646	663
Locus_11392_Transcript_1	1	p1	(A)10	10	260	269
Locus_11400_Transcript_1	1	p1	(A)11	11	238	248
Locus_11417_Transcript_3	1	p1	(A)10	10	2054	2063
Locus_11417_Transcript_4	1	p1	(A)10	10	2102	2111
Locus_11428_Transcript_1	1	p1	(A)12	12	281	292
Locus_11428_Transcript_2	1	p1	(A)12	12	268	279
Locus_11430_Transcript_1	1	p2	(AT)8	16	5	20
Locus_11441_Transcript_3	1	p3	(AAT)5	15	304	318
Locus_11441_Transcript_3	2	p1	(T)11	11	538	548
Locus_11441_Transcript_3	3	p1	(A)11	11	984	994
Locus_11448_Transcript_1	1	p5	(AGAAC)5	25	375	399
Locus_11448_Transcript_1	2	p3	(CAA)5	15	1020	1034
Locus_11473_Transcript_4	1	p1	(T)10	10	401	410
Locus_11516_Transcript_8	1	p2	(TA)6	12	225	236
Locus_11524_Transcript_1	1	p1	(A)10	10	276	285
Locus_11554_Transcript_1	1	p1	(A)11	11	1	11
Locus_11557_Transcript_1	1	p1	(T)12	12	2303	2314
Locus_11594_Transcript_1	1	p1	(T)11	11	46	56
Locus_11596_Transcript_1	1	p1	(A)14	14	1	14
Locus_11610_Transcript_1	1	p2	(AT)6	12	615	626
Locus_11631_Transcript_1	1	p3	(TGT)6	18	291	308
Locus_11633_Transcript_1	1	p1	(A)10	10	181	190
Locus_11648_Transcript_6	1	p1	(T)10	10	938	947
Locus_11665_Transcript_1	1	p1	(A)10	10	1594	1603
Locus_11692_Transcript_2	1	p2	(GA)6	12	125	136
Locus_11729_Transcript_2	1	p4	(TAAT)6	24	1920	1943
Locus_11729_Transcript_5	1	p4	(TAAT)6	24	1853	1876
Locus_11743_Transcript_1	1	p1	(A)10	10	835	844
Locus_11759_Transcript_1	1	p1	(T)10	10	996	1005
Locus_11771_Transcript_1	1	p2	(CA)10	20	365	384
Locus_11784_Transcript_1	1	p1	(T)11	11	1	11
Locus_11795_Transcript_2	1	p1	(T)12	12	1896	1907
Locus_11798_Transcript_2	1	p3	(ACA)5	15	149	163
Locus_11798_Transcript_2	2	p1	(A)10	10	1273	1282
Locus_11831_Transcript_1	1	p3	(ATA)5	15	283	297
Locus_11861_Transcript_1	1	p3	(ACA)6	18	57	74
Locus_11875_Transcript_1	1	p1	(A)10	10	1	10
Locus_11889_Transcript_1	1	p1	(A)12	12	638	649
Locus_11891_Transcript_5	1	p1	(G)11	11	4314	4324
Locus_11891_Transcript_5	2	p2	(AT)6	12	4456	4467
Locus_11893_Transcript_1	1	p2	(AT)9	18	13	30
Locus_11895_Transcript_1	1	p1	(A)10	10	376	385
Locus_11900_Transcript_1	1	p1	(A)10	10	181	190
Locus_11917_Transcript_4	1	p1	(A)10	10	1418	1427
Locus_11941_Transcript_1	1	p1	(T)10	10	795	804
Locus_11952_Transcript_1	1	p1	(T)11	11	482	492
Locus_11961_Transcript_1	1	p1	(A)11	11	300	310
Locus_11981_Transcript_1	1	p1	(A)12	12	1	12
Locus_11996_Transcript_1	1	p1	(A)10	10	29	38
Locus_12000_Transcript_3	1	p1	(A)10	10	418	427
Locus_12007_Transcript_4	1	p3	(ATG)5	15	594	608
Locus_12014_Transcript_3	1	p1	(A)11	11	581	591
Locus_12028_Transcript_1	1	p1	(A)11	11	46	56
Locus_12112_Transcript_3	1	p1	(T)10	10	465	474
Locus_12128_Transcript_1	1	p2	(AC)7	14	395	408
Locus_12128_Transcript_1	2	p1	(A)12	12	755	766
Locus_12129_Transcript_1	1	p1	(A)10	10	275	284
Locus_12137_Transcript_3	1	p2	(TA)6	12	652	663
Locus_12151_Transcript_2	1	p3	(TAA)7	21	590	610
Locus_12173_Transcript_3	1	p3	(AAC)5	15	1150	1164
Locus_12175_Transcript_1	1	p1	(A)11	11	1	11
Locus_12179_Transcript_12	1	p3	(CAA)5	15	552	566
Locus_12181_Transcript_1	1	p1	(A)10	10	826	835
Locus_12189_Transcript_3	1	p1	(A)11	11	1967	1977
Locus_12197_Transcript_1	1	p1	(A)27	27	346	372
Locus_12206_Transcript_10	1	p1	(A)10	10	1	10
Locus_12206_Transcript_10	2	p1	(T)10	10	1509	1518
Locus_12227_Transcript_1	1	p1	(A)10	10	1	10
Locus_12228_Transcript_1	1	p1	(A)13	13	26	38
Locus_12235_Transcript_1	1	p1	(A)10	10	1346	1355
Locus_12244_Transcript_1	1	p1	(A)10	10	1	10
Locus_12263_Transcript_2	1	p1	(A)10	10	1	10
Locus_12263_Transcript_2	2	p1	(A)10	10	900	909
Locus_12264_Transcript_1	1	p1	(T)10	10	333	342
Locus_12316_Transcript_1	1	p1	(T)10	10	65	74
Locus_12317_Transcript_3	1	p1	(A)14	14	113	126
Locus_12317_Transcript_3	2	p3	(GTT)5	15	1684	1698
Locus_12317_Transcript_4	1	p3	(TGT)10	30	1093	1122
Locus_12333_Transcript_1	1	p1	(G)10	10	6	15
Locus_12342_Transcript_3	1	p4	(TAAG)14	56	1	56
Locus_12344_Transcript_1	1	p1	(T)11	11	739	749
Locus_12391_Transcript_2	1	p3	(CAA)6	18	523	540
Locus_12402_Transcript_4	1	p2	(TA)7	14	651	664
Locus_12402_Transcript_6	1	p2	(TA)7	14	596	609
Locus_12407_Transcript_1	1	p1	(A)11	11	225	235
Locus_12414_Transcript_1	1	c	(TGT)5tattgcttttgttgttgttgttattgtaggttttgctgttgttgttgttattgc(TGT)5tattgctgtggttgttgttattgctt(TTG)7	131	1291	1421
Locus_12471_Transcript_2	1	p1	(T)10	10	100	109
Locus_12474_Transcript_1	1	p1	(A)10	10	1	10
Locus_12499_Transcript_1	1	p2	(GT)9	18	229	246
Locus_12501_Transcript_2	1	p1	(T)10	10	1	10
Locus_12503_Transcript_6	1	p3	(AAT)7	21	1342	1362
Locus_12513_Transcript_1	1	p1	(A)10	10	28	37
Locus_12554_Transcript_3	1	p1	(T)11	11	1015	1025
Locus_12565_Transcript_2	1	p3	(CAT)5	15	322	336
Locus_12592_Transcript_2	1	p1	(A)10	10	700	709
Locus_12598_Transcript_1	1	p2	(CT)18	36	1106	1141
Locus_12643_Transcript_1	1	p1	(T)11	11	725	735
Locus_12652_Transcript_2	1	p1	(A)11	11	571	581
Locus_12652_Transcript_2	2	p2	(AT)6	12	1568	1579
Locus_12668_Transcript_1	1	p1	(A)10	10	172	181
Locus_12668_Transcript_1	2	p3	(AAC)5	15	523	537
Locus_12680_Transcript_1	1	p3	(TGT)5	15	463	477
Locus_12685_Transcript_1	1	p2	(AT)6	12	1645	1656
Locus_12686_Transcript_1	1	p1	(T)11	11	1479	1489
Locus_12701_Transcript_1	1	p1	(T)10	10	620	629
Locus_12701_Transcript_1	2	p3	(ATC)7	21	895	915
Locus_12707_Transcript_1	1	p3	(GTT)5	15	479	493
Locus_12731_Transcript_1	1	p1	(A)12	12	456	467
Locus_12734_Transcript_1	1	p2	(TA)7	14	505	518
Locus_12742_Transcript_1	1	p1	(T)13	13	339	351
Locus_12758_Transcript_2	1	p1	(A)10	10	705	714
Locus_12758_Transcript_2	2	p1	(T)10	10	1243	1252
Locus_12759_Transcript_3	1	p1	(A)10	10	1	10
Locus_12767_Transcript_2	1	p1	(T)10	10	1525	1534
Locus_12784_Transcript_1	1	p1	(A)13	13	931	943
Locus_12797_Transcript_2	1	p1	(A)10	10	504	513
Locus_12823_Transcript_1	1	p1	(T)10	10	47	56
Locus_12829_Transcript_1	1	p2	(TA)6	12	97	108
Locus_12829_Transcript_2	1	p2	(TA)6	12	97	108
Locus_12841_Transcript_1	1	p1	(A)11	11	318	328
Locus_12851_Transcript_2	1	c	(CAA)5cggcgacaacaacgacatcaacacctacaccaccaacaaccaggacaactaggccaactacgccaactacgccaacaccat(CAA)5	111	417	527
Locus_12857_Transcript_1	1	p3	(GAT)10	30	425	454
Locus_12877_Transcript_1	1	p2	(AT)6	12	782	793
Locus_12894_Transcript_1	1	p1	(T)10	10	83	92
Locus_12894_Transcript_7	1	p1	(A)12	12	804	815
Locus_12903_Transcript_6	1	p1	(T)11	11	908	918
Locus_12903_Transcript_8	1	p1	(T)11	11	908	918
Locus_12903_Transcript_13	1	p1	(T)11	11	908	918
Locus_12903_Transcript_13	2	p1	(T)10	10	3400	3409
Locus_12926_Transcript_1	1	c	(T)15ctggacagtgtgttctctgcaggtaaag(A)14	57	438	494
Locus_12930_Transcript_1	1	p1	(A)14	14	248	261
Locus_12933_Transcript_4	1	p1	(T)14	14	2416	2429
Locus_12952_Transcript_1	1	p1	(A)10	10	962	971
Locus_12958_Transcript_1	1	p3	(AAC)5	15	642	656
Locus_12990_Transcript_1	1	c	(ATG)14gggatgatggggatgatgataataataatgag(GAT)7tatgata(ATG)5gtggtggtggcggtgatgatggtgac(GAT)9aatgatgatggtggtggtggcagtgatgatgatggtgatgatgataatgatgatgatgata(ATG)5gtggtggtggcgg(TGA)7	280	475	754
Locus_12990_Transcript_2	1	c	(ATG)14gggatgatggggatgatgataataataatgag(GAT)7tatgata(ATG)5gtggtggtggcgg(TGA)6	148	475	622
Locus_12991_Transcript_1	1	p1	(T)10	10	663	672
Locus_12996_Transcript_1	1	p1	(T)10	10	1338	1347
Locus_12999_Transcript_2	1	p2	(AC)6	12	477	488
Locus_13013_Transcript_1	1	p1	(A)24	24	1	24
Locus_13013_Transcript_1	2	p3	(TCA)6	18	677	694
Locus_13058_Transcript_1	1	p1	(T)12	12	45	56
Locus_13079_Transcript_1	1	p1	(T)10	10	927	936
Locus_13085_Transcript_1	1	p1	(C)11	11	1	11
Locus_13104_Transcript_1	1	p1	(A)11	11	567	577
Locus_13107_Transcript_1	1	p1	(A)10	10	1042	1051
Locus_13125_Transcript_1	1	p1	(T)10	10	987	996
Locus_13131_Transcript_2	1	p1	(A)10	10	1492	1501
Locus_13147_Transcript_1	1	p1	(T)10	10	1133	1142
Locus_13152_Transcript_7	1	p1	(A)10	10	219	228
Locus_13162_Transcript_1	1	p1	(A)11	11	1	11
Locus_13175_Transcript_1	1	p2	(AC)14	28	986	1013
Locus_13188_Transcript_3	1	p1	(A)11	11	2051	2061
Locus_13221_Transcript_1	1	p1	(A)12	12	1180	1191
Locus_13223_Transcript_1	1	p3	(ACA)6	18	188	205
Locus_13226_Transcript_1	1	c	(A)10tgataattaaataccaaaat(TA)6	42	1	42
Locus_13232_Transcript_1	1	p2	(CA)8	16	194	209
Locus_13246_Transcript_1	1	p1	(T)10	10	1	10
Locus_13247_Transcript_1	1	p3	(TTA)5	15	280	294
Locus_13257_Transcript_1	1	p3	(ATG)5	15	1936	1950
Locus_13266_Transcript_1	1	p1	(A)10	10	1	10
Locus_13287_Transcript_1	1	p1	(A)10	10	75	84
Locus_13293_Transcript_1	1	c	(A)10tttcgtttgtttaaattggtctttaaacgtgatttaattgagttatatttattaagctgtttttatttcttg(A)11	93	6	98
Locus_13294_Transcript_1	1	p3	(GAT)5	15	251	265
Locus_13297_Transcript_1	1	p3	(ATT)5	15	108	122
Locus_13309_Transcript_2	1	c	(GTGTA)5gtgtggtgtggtgtggtatggtatatggtatggtatggtatactt(TAGCA)5	95	102	196
Locus_13317_Transcript_1	1	p1	(A)10	10	409	418
Locus_13317_Transcript_1	2	p1	(A)12	12	791	802
Locus_13317_Transcript_2	1	c	(A)10ctaactgactggtggctttag(T)10	41	787	827
Locus_13322_Transcript_1	1	p2	(AT)8	16	646	661
Locus_13329_Transcript_1	1	p1	(T)10	10	847	856
Locus_13348_Transcript_1	1	p1	(A)10	10	2217	2226
Locus_13352_Transcript_4	1	p1	(A)10	10	1470	1479
Locus_13355_Transcript_1	1	p2	(AT)7	14	246	259
Locus_13357_Transcript_1	1	p1	(T)10	10	62	71
Locus_13373_Transcript_1	1	p2	(TG)6	12	409	420
Locus_13378_Transcript_1	1	p2	(AT)16	32	602	633
Locus_13406_Transcript_1	1	p1	(A)12	12	54	65
Locus_13410_Transcript_1	1	c	(A)13caataaataaaaaaatcgaaatgcaaaaaaaa(T)14	59	950	1008
Locus_13415_Transcript_1	1	p1	(A)11	11	668	678
Locus_13415_Transcript_5	1	p1	(A)11	11	680	690
Locus_13429_Transcript_1	1	p3	(TTG)7	21	4237	4257
Locus_13448_Transcript_1	1	p2	(AT)8	16	337	352
Locus_13498_Transcript_1	1	p1	(T)10	10	1100	1109
Locus_13515_Transcript_1	1	c	(TCA)8ttttgtggagccttaagagcagcaatatttgatcccttgttcttcttgttcaaaacaat(CTC)6g(TCA)8ctgctgtcagtatcattatcatcatcttgcttcttgaaggacttgacaacagtgaatttagttggtttcttcttttgctgagcttcaacttcatcctct(TCA)5ctttcactggaatcatcgctttcattacctccaactgctattactgacttgatctttttctttgactcaattatgggact(ATC)6attatcatcatcactggaatcatcgctatcatcatctccaactgttgtcactgacttgatctgtttcttggactcagttaagggactatcatcactt(TCA)7	456	790	1245
Locus_13538_Transcript_7	1	p2	(AT)6	12	2148	2159
Locus_13553_Transcript_1	1	p2	(TA)6	12	559	570
Locus_13579_Transcript_1	1	p3	(CCG)6	18	353	370
Locus_13588_Transcript_1	1	c	(T)10gtttg(T)13	28	18	45
Locus_13599_Transcript_5	1	p3	(AAC)5	15	1112	1126
Locus_13599_Transcript_5	2	p1	(A)10	10	1673	1682
Locus_13601_Transcript_1	1	p1	(A)11	11	35	45
Locus_13615_Transcript_1	1	p1	(T)10	10	1928	1937
Locus_13628_Transcript_1	1	p5	(AGAGA)12	60	1482	1541
Locus_13664_Transcript_2	1	p1	(T)10	10	1042	1051
Locus_13674_Transcript_1	1	p3	(TGA)6	18	547	564
Locus_13676_Transcript_3	1	p1	(T)13	13	1474	1486
Locus_13753_Transcript_1	1	p1	(A)10	10	65	74
Locus_13761_Transcript_1	1	p1	(T)11	11	24	34
Locus_13800_Transcript_1	1	p2	(AC)9	18	587	604
Locus_13807_Transcript_1	1	p1	(A)10	10	33	42
Locus_13817_Transcript_2	1	p1	(T)10	10	585	594
Locus_13824_Transcript_2	1	p2	(TA)7	14	613	626
Locus_13865_Transcript_9	1	p3	(CAA)6	18	563	580
Locus_13879_Transcript_1	1	c	(T)10cg(T)12	24	655	678
Locus_13879_Transcript_1	2	p1	(A)11	11	1062	1072
Locus_13879_Transcript_1	3	p1	(A)10	10	1356	1365
Locus_13880_Transcript_1	1	p1	(A)10	10	66	75
Locus_13884_Transcript_1	1	p2	(AG)8	16	576	591
Locus_13886_Transcript_1	1	p1	(T)10	10	893	902
Locus_13886_Transcript_2	1	p1	(T)10	10	921	930
Locus_13890_Transcript_1	1	p3	(TTG)5	15	281	295
Locus_13911_Transcript_1	1	p1	(T)10	10	252	261
Locus_13911_Transcript_1	2	p1	(T)13	13	564	576
Locus_13931_Transcript_1	1	p2	(AC)6	12	826	837
Locus_13942_Transcript_1	1	p1	(T)11	11	358	368
Locus_13948_Transcript_2	1	p1	(A)11	11	320	330
Locus_13954_Transcript_1	1	p3	(GAT)5	15	584	598
Locus_13965_Transcript_1	1	p3	(TCA)5	15	199	213
Locus_13966_Transcript_1	1	p1	(A)11	11	406	416
Locus_13980_Transcript_1	1	p2	(AC)6	12	209	220
Locus_14005_Transcript_9	1	p3	(GGA)5	15	909	923
Locus_14022_Transcript_1	1	p1	(A)10	10	22	31
Locus_14057_Transcript_1	1	p3	(TGT)8	24	84	107
Locus_14067_Transcript_2	1	p4	(AAAC)5	20	82	101
Locus_14080_Transcript_1	1	p1	(A)10	10	127	136
Locus_14095_Transcript_1	1	p3	(TGT)5	15	364	378
Locus_14101_Transcript_1	1	p1	(T)10	10	623	632
Locus_14121_Transcript_2	1	p1	(T)11	11	2656	2666
Locus_14148_Transcript_1	1	p3	(TGT)5	15	1995	2009
Locus_14149_Transcript_5	1	p3	(TGC)5	15	401	415
Locus_14154_Transcript_1	1	p1	(T)10	10	635	644
Locus_14155_Transcript_1	1	p2	(AT)6	12	170	181
Locus_14161_Transcript_1	1	c	(CA)6cgcacc(CA)6	30	513	542
Locus_14180_Transcript_1	1	p1	(T)10	10	642	651
Locus_14180_Transcript_2	1	p1	(T)10	10	625	634
Locus_14182_Transcript_1	1	p1	(T)10	10	321	330
Locus_14191_Transcript_2	1	p1	(T)13	13	608	620
Locus_14208_Transcript_2	1	p1	(T)10	10	3725	3734
Locus_14216_Transcript_1	1	p1	(A)11	11	582	592
Locus_14220_Transcript_1	1	p1	(A)10	10	541	550
Locus_14239_Transcript_1	1	p3	(TGA)7	21	689	709
Locus_14246_Transcript_4	1	p1	(A)10	10	69	78
Locus_14259_Transcript_3	1	p1	(T)10	10	159	168
Locus_14261_Transcript_1	1	p2	(TA)7	14	358	371
Locus_14290_Transcript_1	1	p4	(TCAT)5	20	215	234
Locus_14349_Transcript_2	1	p1	(A)11	11	1708	1718
Locus_14349_Transcript_2	2	p1	(T)17	17	2141	2157
Locus_14362_Transcript_1	1	p1	(T)10	10	187	196
Locus_14366_Transcript_1	1	p1	(T)10	10	209	218
Locus_14373_Transcript_1	1	p1	(T)10	10	17	26
Locus_14387_Transcript_1	1	p1	(A)11	11	456	466
Locus_14393_Transcript_1	1	p3	(AAC)6	18	286	303
Locus_14406_Transcript_2	1	p1	(A)10	10	1170	1179
Locus_14414_Transcript_1	1	p1	(A)10	10	139	148
Locus_14445_Transcript_3	1	p1	(A)10	10	562	571
Locus_14448_Transcript_1	1	p3	(TGT)5	15	393	407
Locus_14475_Transcript_1	1	p1	(T)11	11	978	988
Locus_14480_Transcript_1	1	p5	(TCTAT)5	25	900	924
Locus_14481_Transcript_1	1	p1	(T)10	10	32	41
Locus_14502_Transcript_1	1	p3	(TGA)5	15	374	388
Locus_14514_Transcript_3	1	p2	(AT)9	18	1101	1118
Locus_14535_Transcript_2	1	p1	(T)10	10	154	163
Locus_14536_Transcript_3	1	p1	(T)10	10	1622	1631
Locus_14546_Transcript_1	1	p2	(CT)7	14	2	15
Locus_14577_Transcript_1	1	p1	(A)10	10	1959	1968
Locus_14583_Transcript_3	1	p3	(TTG)7	21	481	501
Locus_14585_Transcript_1	1	p2	(TG)10	20	167	186
Locus_14590_Transcript_1	1	p4	(TAAA)5	20	361	380
Locus_14607_Transcript_1	1	p3	(AGC)6	18	503	520
Locus_14608_Transcript_2	1	p1	(A)10	10	712	721
Locus_14625_Transcript_2	1	p4	(TTTA)5	20	972	991
Locus_14669_Transcript_1	1	p1	(A)10	10	337	346
Locus_14669_Transcript_1	2	p3	(TGT)5	15	1207	1221
Locus_14681_Transcript_1	1	p3	(ACA)5	15	522	536
Locus_14692_Transcript_1	1	p1	(A)10	10	256	265
Locus_14693_Transcript_1	1	p1	(T)10	10	565	574
Locus_14708_Transcript_1	1	p1	(T)10	10	576	585
Locus_14717_Transcript_1	1	p3	(TTA)6	18	1133	1150
Locus_14736_Transcript_1	1	p1	(A)10	10	1	10
Locus_14738_Transcript_2	1	p1	(A)10	10	116	125
Locus_14738_Transcript_2	2	p1	(A)10	10	405	414
Locus_14753_Transcript_1	1	p1	(A)10	10	3	12
Locus_14764_Transcript_1	1	p3	(TGT)5	15	263	277
Locus_14783_Transcript_1	1	p1	(T)14	14	2	15
Locus_14791_Transcript_9	1	p3	(TAA)9	27	2340	2366
Locus_14808_Transcript_2	1	p1	(T)10	10	859	868
Locus_14823_Transcript_1	1	p1	(C)10	10	8	17
Locus_14837_Transcript_2	1	p1	(T)10	10	1147	1156
Locus_14840_Transcript_1	1	p1	(A)10	10	2309	2318
Locus_14848_Transcript_2	1	p1	(A)10	10	1	10
Locus_14863_Transcript_1	1	p1	(A)12	12	469	480
Locus_14897_Transcript_1	1	p3	(TGT)7	21	543	563
Locus_14897_Transcript_1	2	p3	(TTG)6	18	704	721
Locus_14936_Transcript_2	1	p1	(A)10	10	891	900
Locus_14971_Transcript_2	1	p2	(TG)9	18	387	404
Locus_15010_Transcript_3	1	p3	(TGT)5	15	148	162
Locus_15019_Transcript_1	1	p2	(CA)6	12	38	49
Locus_15021_Transcript_3	1	p1	(T)10	10	219	228
Locus_15033_Transcript_2	1	p1	(T)10	10	1198	1207
Locus_15042_Transcript_2	1	p1	(T)10	10	416	425
Locus_15056_Transcript_4	1	p1	(A)10	10	1216	1225
Locus_15059_Transcript_1	1	c	(GTT)7(GAT)5	36	833	868
Locus_15069_Transcript_1	1	p2	(TA)8	16	95	110
Locus_15085_Transcript_2	1	p2	(TA)6	12	203	214
Locus_15095_Transcript_1	1	p1	(A)10	10	12	21
Locus_15099_Transcript_1	1	p1	(A)11	11	48	58
Locus_15110_Transcript_2	1	p2	(AT)6	12	133	144
Locus_15110_Transcript_2	2	p3	(AAC)5	15	441	455
Locus_15111_Transcript_1	1	p4	(ACGG)5	20	152	171
Locus_15117_Transcript_2	1	p1	(A)10	10	915	924
Locus_15126_Transcript_1	1	p1	(A)10	10	388	397
Locus_15139_Transcript_1	1	p1	(T)14	14	441	454
Locus_15170_Transcript_1	1	p1	(T)10	10	344	353
Locus_15184_Transcript_6	1	p1	(A)11	11	972	982
Locus_15192_Transcript_2	1	p3	(TGT)5	15	1094	1108
Locus_15214_Transcript_1	1	p2	(AT)6	12	463	474
Locus_15221_Transcript_2	1	p1	(A)10	10	2030	2039
Locus_15221_Transcript_2	2	p1	(C)11	11	2451	2461
Locus_15228_Transcript_1	1	p2	(AT)6	12	407	418
Locus_15237_Transcript_1	1	p1	(A)11	11	28	38
Locus_15248_Transcript_2	1	p2	(GT)9	18	1084	1101
Locus_15261_Transcript_1	1	p5	(TCTGT)5	25	897	921
Locus_15262_Transcript_1	1	p1	(A)10	10	390	399
Locus_15278_Transcript_2	1	p2	(TA)7	14	927	940
Locus_15299_Transcript_2	1	p3	(AGC)5	15	266	280
Locus_15309_Transcript_1	1	p1	(T)10	10	2	11
Locus_15323_Transcript_1	1	p3	(TTG)5	15	342	356
Locus_15334_Transcript_4	1	p1	(A)10	10	519	528
Locus_15338_Transcript_1	1	p4	(AATA)5	20	71	90
Locus_15348_Transcript_1	1	p3	(TGT)5	15	605	619
Locus_15348_Transcript_3	1	p3	(TGT)5	15	509	523
Locus_15348_Transcript_3	2	p3	(TGT)5	15	743	757
Locus_15368_Transcript_1	1	p2	(TA)6	12	1161	1172
Locus_15370_Transcript_1	1	p1	(A)11	11	132	142
Locus_15377_Transcript_1	1	p1	(T)10	10	10	19
Locus_15406_Transcript_3	1	p1	(A)11	11	1	11
Locus_15438_Transcript_1	1	p1	(T)10	10	47	56
Locus_15447_Transcript_1	1	p1	(A)10	10	661	670
Locus_15457_Transcript_1	1	c	(GTT)7gatgatga(TGT)5	44	966	1009
Locus_15457_Transcript_1	2	p3	(TGA)5	15	1151	1165
Locus_15458_Transcript_2	1	p1	(A)10	10	564	573
Locus_15464_Transcript_1	1	p1	(A)12	12	1	12
Locus_15465_Transcript_2	1	p3	(ATG)5	15	394	408
Locus_15467_Transcript_1	1	p1	(A)11	11	1	11
Locus_15495_Transcript_3	1	p2	(AT)6	12	1	12
Locus_15506_Transcript_1	1	p1	(T)10	10	245	254
Locus_15517_Transcript_1	1	p1	(A)12	12	1	12
[truncated: 3,175 more rows]
